# Supplementary material for: The first set of EST resource for gene discovery and marker development in pigeonpea (Cajanus cajan L.)
Source: BMC Plant Biol. 2010 Mar 11;10:45. doi: 10.1186/1471-2229-10-45 (PMC2923520; doi:10.1186/1471-2229-10-45)
Supplement: Additional file 2 — BLASTX and BLASTN result of UG-I dataset. Table provides BLASTX and BLASTN results of UG-I dataset. [file 1471-2229-10-45-S2.XLS]

## Sheet: BLASTX_BLASTN result-UG-I
Sl.No	UG-I	UG-I_Length	UG-I_BLASTX quary	UG-I_BLASTX_seqName	UG-I_BLASTX_Length	UG-I_BLASTX_Score	UG-I_BLASTX_Expext value	UG-I_BLASTX_Identities	UG-I_BLASTX_Frame	UG-I_BLASTX_QueryStart	UG-I_BLASTX_QueryEnd	UG-I_BLASTX_SubjectStart	UG-I_BLASTX_SubjectEnd	UG-I_BLASTN_Ca_Query	UG-I_BLASTN_Ca_seqName	UG-I_BLASTN_Ca_Length	UG-I_BLASTN_Ca_Score	UG-I_BLASTN_Ca_Expect	UG-I_BLASTN_Ca_Identities	UG-I_BLASTN_Cc_Query	UG-I_BLASTN_Cc_seqName	UG-I_BLASTN_Cc_Length	UG-I_BLASTN_Cc_Score	UG-I_BLASTN_Cc_Expect	UG-I_BLASTN_Cc_Identities	UG-I_BLASTN_Gm_Query	UG-I_BLASTN_Gm_seqName	UG-I_BLASTN_Gm_Length	UG-I_BLASTN_Gm_Score	UG-I_BLASTN_Gm_Expect	UG-I_BLASTN_Gm_Identities	UG-I_BLASTN_Lj_Query	UG-I_BLASTN_Lj_seqName	UG-I_BLASTN_Lj_Length	UG-I_BLASTN_Lj_Score	UG-I_BLASTN_Lj_Expect	UG-I_BLASTN_Lj_Identities	UG-I_BLASTN_Mt_Query	UG-I_BLASTN_Mt_seqName	UG-I_BLASTN_Mt_Length	UG-I_BLASTN_Mt_Score	UG-I_BLASTN_Mt_Expect	UG-I_BLASTN_Mt_Identities	UG-I_BLASTN_Pv_Query	UG-I_BLASTN_Pv_seqName	UG-I_BLASTN_Pv_Length	UG-I_BLASTN_Pv_Score	UG-I_BLASTN_Pv_Expect	UG-I_BLASTN_Pv_Identities
1	Contig1	895	Contig1	>Q58294|RFCL_METJA Replication factor C large subunit -	516	49	3e-05	30	+2	479	847	408	514	Contig1	>gb|DY475555.1|DY475555 CA0534 Chickpea (ICC3996) post-inoculation EST library Cicer	1048	32	0.58	95	Contig1	>gb|EE604840.1|EE604840 CCUPAS120LF03h06R Pigeon pea Leaf cDNA Library Cajanus cajan cDNA	755	28	1.1	100	Contig1	>gb|CF806689.1|CF806689 psHB014xP04f USDA-IFAFS:Expression of Phytophthora sojae genes	668	119	3e-25	84	Contig1	>gnl|lis|1823659 TA6972_34305 Gb|AAC80623.1 [Arabidopsis thaliana (Mouse-ear	756	34	3.5	95	Contig1	>gb|DY633036.1|DY633036 Medicago--02-K11.b1 Subtracted medicago cDNA library specific for	343	107	5e-22	85	Contig1	>gb|FE709580.1|FE709580 Pv016B_M13F_H05.ab1 Phaseolus vulgaris cv Early gallatin Phaseolus	534	52	9e-06	92
2	Contig2	111												Contig2	>gb|FE672158.1|FE672158 mh1_0014_G07 Drought-stressed chickpea leave library Cicer	523	30	0.25	100	Contig2	>gb|EE604888.1|EE604888 CCUPAS120LF04e05F Pigeon pea Leaf cDNA Library Cajanus cajan cDNA	359	26	0.48	100	Contig2	>gb|FE703405.1|FE703405 Pv034C_M13R_D10.ab1 Phaseolus vulgaris cv Early gallatin Phaseolus	709	86	5e-16	90	Contig2	>gnl|lis|1814177 TA13378_34305 OSJNBa0017B10.3 protein [Oryza sativa (japonica	603	32	1.5	100	Contig2	>gb|BG646664.1|BG646664 EST508283 HOGA Medicago truncatula cDNA clone pHOGA-9O12 5 end,	697	34	0.65	100	Contig2	>gb|FD787037.1|FD787037 06VA2_T7_008_H04_20DEC2005_018 06VA2 Phaseolus vulgaris cDNA, mRNA	474	86	7e-17	90
3	Contig3	832	Contig3	>P31167|ADT1_ARATH ADP,ATP carrier protein 1, mitochondrial	381	109	1e-23	93	+1	7	180	324	381	Contig3	>gb|FE671860.1|FE671860 mh1_0010_H12 Drought-stressed chickpea leave library Cicer	594	36	0.034	100	Contig3	>gb|DY742691.1|DY742691 cajKS68 Pigeonpea stress induced cDNA library Cajanus cajan cDNA,	358	32	0.065	100	Contig3	>gb|CD415079.1|CD415079 Gm_ck5119 Soybean induced by Salicylic Acid Glycine max cDNA 3,	669	293	9e-78	87	Contig3	>gnl|lis|1477686 BP031626	498	218	1e-55	90	Contig3	>gb|AL367964.1|AL367964 MtBA21D08R1 MtBA Medicago truncatula cDNA clone MtBA21D08 T7, mRNA	530	214	3e-54	90	Contig3	>gb|CV541135.1|CV541135 RTS_101_C01 Phaseolus vulgaris P- root EST library Phaseolus	640	210	2e-53	89
4	Contig4	273	Contig4	>Q59K07|EAF3_CANAL Chromatin modification-related protein EAF3 -	369	37	0.027	32	+1	31	258	105	182	Contig4	>gb|CK148694.1|CK148694 AGT-30-G10 Suppressive subtractive hybridization library Cicer	496	30	0.67	94	Contig4	>gb|EE604842.1|EE604842 CCUPAS120LF03h08R Pigeon pea Leaf cDNA Library Cajanus cajan cDNA	251	28	0.32	100	Contig4	>gb|FE708714.1|FE708714 Pv056C_M13R_D08.ab1 Phaseolus vulgaris cv Early gallatin Phaseolus	204	182	7e-45	92	Contig4	>gb|BW631842| BW631842	477	38	0.066	100	Contig4	>gb|AL384479.1|AL384479 MtBC22D06F1 MtBC Medicago truncatula cDNA clone MtBC22D06 T3, mRNA	277	40	0.028	100	Contig4	>gb|FE708714.1|FE708714 Pv056C_M13R_D08.ab1 Phaseolus vulgaris cv Early gallatin Phaseolus	204	182	1e-45	92
5	Contig5	316	Contig5	>Q8TGM6|TAR1_YEAST Protein TAR1 - Saccharomyces cerevisiae (Bakers	124	69	5e-12	52	-1	313	95	43	116	Contig5	>gb|DY475540.1|DY475540 CA0988 Chickpea (ICC3996) post-inoculation EST library Cicer	926	72	2e-13	92	Contig5	>gb|DY742651.1|DY742651 cajKS27 Pigeonpea stress induced cDNA library Cajanus cajan cDNA,	720	28	0.38	100	Contig5	>gb|CK605785.1|CK605785 gmrhRww6-04_B10_T7 Soybean root hair subtracted cDNA library	381	438	1e-122	93	Contig5	>gnl|lis|1811864 TA1_34305 Hypothetical protein P0459B01.18 [Oryza sativa (japonica	468	72	6e-12	92	Contig5	>gb|AJ500126.1|AJ500126 AJ500126 MTGIM Medicago truncatula cDNA clone mtgmacc120013a07,	363	121	1e-26	92	Contig5	>gb|CB541672.1|CB541672 PVEPSE3001B06.g Common bean seedling EST Library inoculated with	565	80	1e-14	94
6	Contig6	207	Contig6	>Q496Z0|ELP2_RAT Elongator complex protein 2 - Rattus norvegicus	821	29	4.6	46	+3	42	125	779	806	Contig6	>gb|DY475089.1|DY475089 U045 Chickpea (ICC3996) post-inoculation EST library Cicer	146	84	4e-17	96	Contig6	>gb|EE604622.1|EE604622 CCUPAS120LF02c02R Pigeon pea Leaf cDNA Library Cajanus cajan cDNA	251	30	0.061	100	Contig6	>gb|BI425087.1|BI425087 saf87h10.y3 Gm-c1079 Glycine max cDNA clone GENOME SYSTEMS CLONE	554	127	3e-28	98	Contig6	>gb|BW611775| BW611775	474	84	9e-16	90	Contig6	>gb|AL381467.1|AL381467 MtBC01B11F3 MtBC Medicago truncatula cDNA clone MtBC01B11 T3, mRNA	497	34	1.3	100	Contig6	>gb|FE703116.1|FE703116 Pv033D_M13R_E11.ab1 Phaseolus vulgaris cv Early gallatin Phaseolus	847	32	1.8	100
7	Contig7	621	Contig7	>P14918|EXTN_MAIZE Extensin precursor - Zea mays (Maize)	267	68	3e-11	36	+3	165	620	32	161	Contig7	>gb|EH058737.1|EH058737 CPAb04.z.esd subtracted cDNA library of drought stressed chickpea	771	28	6.2	100	Contig7	>gb|EE595500.1|EE595500 CCUPAS120LF01h01R Pigeon pea Leaf cDNA Library Cajanus cajan cDNA	618	28	0.76	100	Contig7	>gb|BE660615.1|BE660615 560 GmaxSC Glycine max cDNA, mRNA sequence	803	36	2.4	100	Contig7	>gb|AV781271| AV781271	506	36	0.61	100	Contig7	>gb|BE940958.1|BE940958 EST420537 MGHG Medicago truncatula cDNA clone pMGHG-2I22, mRNA	432	34	4.1	95	Contig7	>gb|CV535905.1|CV535905 NOD_222_C09 Phaseolus vulgaris nodule EST library Phaseolus	703	32	5.8	100
8	Contig8	484	Contig8	>P21226|CHI2_PEA Endochitinase A2 precursor - Pisum sativum (Garden	324	174	2e-43	81	+2	8	289	224	317	Contig8	>gb|FE672121.1|FE672121 mh1_0014_D03 Drought-stressed chickpea leave library Cicer	660	64	9e-11	83	Contig8	>gb|EE605092.1|EE605092 CCUPAS120LF05a06R Pigeon pea Leaf cDNA Library Cajanus cajan cDNA	327	32	0.038	100	Contig8	>gb|FE679585.1|FE679585 Pv057D_M13R_F02.ab1 Phaseolus vulgaris cv Early gallatin Phaseolus	880	180	5e-44	84	Contig8	>gnl|lis|1812176 TA572_34305 Endochitinase CH5B precursor [Phaseolus vulgaris	1225	135	7e-31	87	Contig8	>gb|AL382691.1|AL382691 MtBC09D09F1 MtBC Medicago truncatula cDNA clone MtBC09D09 T3, mRNA	482	74	4e-12	82	Contig8	>gb|CV542264.1|CV542264 RTS_118_A07 Phaseolus vulgaris P- root EST library Phaseolus	525	180	8e-45	84
9	Contig9	917	Contig9	>Q65X71|ACA6_ORYSJ Probable calcium-transporting ATPase 6, plasma	1021	50	2e-05	61	+3	6	122	982	1020	Contig9	>gb|CK149039.1|CK149039 57_H7 Suppressive subtractive hybridization library Cicer arietinum	776	64	2e-10	89	Contig9	>gb|EE605049.1|EE605049 CCUPAS120LF05e04F Pigeon pea Leaf cDNA Library Cajanus cajan cDNA	251	28	1.1	100	Contig9	>gb|CX704453.1|CX704453 gmrtDrNS01_31-B_M13R_B10_078.s4 Water stressed 48h segment 2	637	145	5e-33	88	Contig9	>gb|AV769560| AV769560	464	78	3e-13	85	Contig9	>gb|AW692871.1|AW692871 NF060D10ST1F1089 Developing stem Medicago truncatula cDNA clone	576	68	4e-10	85	Contig9	>gb|FG230879.1|FG230879 pvreacc010002_I4_M13rev_phred13_vc root hairs of Phaseolus vulgaris	910	101	1e-20	86
10	Contig10	665	Contig10	>Q6CQE5|TAR1_KLULA Protein TAR1 - Kluyveromyces lactis (Yeast)	109	71	5e-12	54	-2	661	443	28	100	Contig10	>gb|DY475540.1|DY475540 CA0988 Chickpea (ICC3996) post-inoculation EST library Cicer	926	96	3e-20	95	Contig10	>gb|EE604817.1|EE604817 CCUPAS120LF03f04R Pigeon pea Leaf cDNA Library Cajanus cajan cDNA	218	34	0.013	93	Contig10	>gb|CA850484.1|CA850484 D02A04.seq cDNA Peking library 2, 4 day SCN3 Glycine max cDNA clone	392	90	2e-16	94	Contig10	>gnl|lis|1520928 AV407183	383	92	1e-17	92	Contig10	>gb|AW774270.1|AW774270 EST333421 KV3 Medicago truncatula cDNA clone pKV3-22G17, mRNA	677	96	1e-18	95	Contig10	>gb|CB541672.1|CB541672 PVEPSE3001B06.g Common bean seedling EST Library inoculated with	565	98	1e-19	96
11	Contig11	439	Contig11	>Q93WU2|EOMT1_OCIBA Eugenol O-methyltransferase - Ocimum basilicum	357	62	1e-09	51	+3	51	218	302	357	Contig11	>gb|EH058702.1|EH058702 CPA02c05.y.esd subtracted cDNA library of drought stressed chickpea	473	32	0.28	100	Contig11	>gb|EE604789.1|EE604789 CCUPAS120LF03c07R Pigeon pea Leaf cDNA Library Cajanus cajan cDNA	784	32	0.034	100	Contig11	>gb|BI967168.1|BI967168 GM830001A10B12 Gm-r1083 Glycine max cDNA clone Gm-r1083-71 3, mRNA	738	252	2e-65	86	Contig11	>gb|BP047609| BP047609	548	58	1e-07	86	Contig11	>gb|BE203679.1|BE203679 EST396355 KV0 Medicago truncatula cDNA clone pKV0-11M7, mRNA	479	44	0.003	91	Contig11	>gb|FG229050.1|FG229050 pvreabc010002_L8_M13rev_phred13_vc root hairs of Phaseolus vulgaris	483	147	1e-34	82
12	Contig12	498	Contig12	>Q5T5P2|SKT_HUMAN Sickle tail protein homolog - Homo sapiens (Human)	1943	35	0.13	20	-3	358	137	1286	1359	Contig12	>gb|FE671157.1|FE671157 mh1_0002_F04 Drought-stressed chickpea leave library Cicer	631	32	0.32	100	Contig12	>gb|EE605059.1|EE605059 CCUPAS120LF05f05F Pigeon pea Leaf cDNA Library Cajanus cajan cDNA	774	30	0.15	100	Contig12	>gb|EV272487.1|EV272487 GLMBK55TF JCVI-SOY2 Glycine max cDNA 5, mRNA sequence	765	337	4e-91	87	Contig12	>gnl|lis|1818649 TA5659_34305	528	52	8e-06	85	Contig12	>gb|AW585323.1|AW585323 EST306018 KV2 Medicago truncatula cDNA clone KV2-11L10, mRNA	190	68	2e-10	91	Contig12	>gb|FE898832.1|FE898832 PvEST4687 Bean pod tissue cDNA Entry Library Phaseolus vulgaris	663	117	1e-25	85
13	Contig13	713	Contig13	>O70566|DIAP2_MOUSE Protein diaphanous homolog 2 - Mus musculus	1098	56	2e-07	38	+1	445	660	544	604	Contig13	>gb|CK148868.1|CK148868 59_E6 Suppressive subtractive hybridization library Cicer arietinum	658	30	1.8	100	Contig13	>gb|DV105911.1|DV105911 cajKS13 Pigeonpea water stress induced cDNA library Cajanus cajan	752	26	3.4	100	Contig13	>gb|BE659791.1|BE659791 GM700010B20E5 Gm-r1070 Glycine max cDNA clone Gm-r1070-4066 3,	541	186	1e-45	90	Contig13	>gnl|lis|1828070 TA8939_34305 Arabidopsis thaliana genomic DNA, chromosome 5, TAC	959	52	1e-05	89	Contig13	>gb|BG647175.1|BG647175 EST508794 HOGA Medicago truncatula cDNA clone pHOGA-15L18 5 end,	725	86	1e-15	93	Contig13	>gb|FE705190.1|FE705190 Pv040C_M13R_G09.ab1 Phaseolus vulgaris cv Early gallatin Phaseolus	679	76	5e-13	91
14	Contig14	498	Contig14	>P49827|YCF89_ODOSI Uncharacterized protein ycf89 - Odontella	355	30	5.3	42	-3	469	386	252	279	Contig14	>gb|DY475109.1|DY475109 U067 Chickpea (ICC3996) post-inoculation EST library Cicer	255	103	1e-22	96	Contig14	>gb|EE604609.1|EE604609 CCUPAS120LF02a08R Pigeon pea Leaf cDNA Library Cajanus cajan cDNA	464	28	0.61	100	Contig14	>gb|CA851989.1|CA851989 D19H04_O16_16.ab1 cDNA Peking library 2, 4 day SCN3 Glycine max	668	115	3e-24	96	Contig14	>gnl|lis|1492917 AV409965	395	105	6e-22	96	Contig14	>gb|BE205192.1|BE205192 EST397868 KV0 Medicago truncatula cDNA clone pKV0-20L3, mRNA	530	103	4e-21	96	Contig14	>gb|FE688802.1|FE688802 Pv024B_M13R_H05.ab1 Phaseolus vulgaris cv Early gallatin Phaseolus	879	115	4e-25	96
15	Contig15	741	Contig15	>Q2EEX5|YCF78_HELSJ Uncharacterized membrane protein ycf78 -	1168	35	0.36	43	-1	147	7	219	263	Contig15	>gb|FE673200.1|FE673200 mh1_0033_A02 Drought-stressed chickpea leave library Cicer	613	38	0.008	90	Contig15	>gb|EE604676.1|EE604676 CCUPAS120LF02h07R Pigeon pea Leaf cDNA Library Cajanus cajan cDNA	251	30	0.23	100	Contig15	>gb|BU549012.1|BU549012 GM880016A10H03 Gm-r1088 Glycine max cDNA clone Gm-r1088-6101 3,	620	200	9e-50	88	Contig15	>gnl|lis|1805104 TA3194_34305 Serine palmitoyltransferase [Lotus japonicus]	2174	56	8e-07	92	Contig15	>gb|AL371938.1|AL371938 MtBA47E04R1 MtBA Medicago truncatula cDNA clone MtBA47E04 T7, mRNA	504	52	2e-05	90	Contig15	>gb|EX304446.1|EX304446 PvEST1689 Bean pod tissue cDNA Entry Library Phaseolus vulgaris	653	36	0.45	100
16	Contig16	386	Contig16	>Q9JK41|COPT1_RAT High affinity copper uptake protein 1 - Rattus	187	32	0.74	31	+1	121	300	127	186	Contig16	>gb|FE671019.1|FE671019 mh1_0001_B05 Drought-stressed chickpea leave library Cicer	544	32	0.24	100	Contig16	>gb|EE595476.1|EE595476 CCUPAS120LF01e06R Pigeon pea Leaf cDNA Library Cajanus cajan cDNA	707	28	0.47	100	Contig16	>gb|CX702851.1|CX702851 gmrtDrNS01_10-B_M13R_C01_011.s0 Water stressed gmrtDrNS01 Glycine	866	115	2e-24	91	Contig16	>gnl|lis|1816693 TA2410_34305 Hypothetical protein [Cicer arietinum (Chickpea)	783	50	2e-05	83	Contig16	>gb|ES613591.1|ES613591 MTGland_B011_2007-05-03/MTGlandB11_B01_007_1 Medicago truncatula	597	38	0.16	100	Contig16	>gb|CV541353.1|CV541353 RTS_104_A09 Phaseolus vulgaris P- root EST library Phaseolus	730	105	3e-22	89
17	Contig17	503	Contig17	>Q9SK33|WRK60_ARATH Probable WRKY transcription factor 60 -	271	63	7e-10	60	+2	59	214	213	267	Contig17	>gb|CK148877.1|CK148877 63_B3 Suppressive subtractive hybridization library Cicer arietinum	608	30	1.3	100	Contig17	>gb|DY742694.1|DY742694 cajKS71 Pigeonpea stress induced cDNA library Cajanus cajan cDNA,	458	32	0.039	100	Contig17	>gb|FE695942.1|FE695942 Pv019C_M13R_H07.ab1 Phaseolus vulgaris cv Early gallatin Phaseolus	655	244	4e-63	92	Contig17	>gnl|lis|1816779 TA2095_34305	316	34	1.9	95	Contig17	>gb|BG648651.1|BG648651 EST510270 HOGA Medicago truncatula cDNA clone pHOGA-23K18 5 end,	672	105	1e-21	88	Contig17	>gb|FE695942.1|FE695942 Pv019C_M13R_H07.ab1 Phaseolus vulgaris cv Early gallatin Phaseolus	655	244	7e-64	92
18	Contig18	731	Contig18	>P51091|LDOX_MALDO Leucoanthocyanidin dioxygenase - Malus domestica	357	47	9e-05	47	+2	2	136	296	341	Contig18	>gb|FE671588.1|FE671588 mh1_0007_C09 Drought-stressed chickpea leave library Cicer	678	46	3e-05	100	Contig18	>gb|EE604750.1|EE604750 CCUPAS120LF03g07F Pigeon pea Leaf cDNA Library Cajanus cajan cDNA	539	30	0.23	100	Contig18	>gb|BE658672.1|BE658672 GM700007A10A6 Gm-r1070 Glycine max cDNA clone Gm-r1070-2315 3,	567	252	3e-65	90	Contig18	>gnl|lis|1501356 BP040292	525	204	1e-51	87	Contig18	>gb|AW684968.1|AW684968 NF023F10NR1F1000 Nodulated root Medicago truncatula cDNA clone	658	111	3e-23	82	Contig18	>gb|CB541794.1|CB541794 PVEPSE3003E05.g Common bean seedling EST Library inoculated with	395	48	0.0001	100
19	Contig19	434	Contig19	>O65405|CRK28_ARATH Cysteine-rich receptor-like protein kinase 28	683	30	2.8	31	+3	231	356	203	246	Contig19	>gb|FE668676.1|FE668676 mh2_0003_E10 Chickpea leave library Cicer arietinum cDNA clone	667	32	0.27	95	Contig19	>gb|EE604596.1|EE604596 CCUPAS120LF02h03F Pigeon pea Leaf cDNA Library Cajanus cajan cDNA	251	26	2.1	94	Contig19	>gb|FK633707.1|FK633707 454GmaGlobSeed368339 Soybean Seeds Containing Globular-Stage	225	147	6e-34	87	Contig19	>gnl|lis|1821751 TA12462_34305 Hypothetical protein [Populus trichocarpa (Western	529	38	0.11	100	Contig19	>gb|BG648514.1|BG648514 EST510133 HOGA Medicago truncatula cDNA clone pHOGA-23A23 5 end,	772	36	0.72	100	Contig19	>gb|CB541256.1|CB541256 PVEPSE2031A02.g Common bean seedling EST Library - PVEPSE2	610	36	0.26	95
20	Contig20	578	Contig20	>P60040|RL72_ARATH 60S ribosomal protein L7-2 - Arabidopsis thaliana	242	210	4e-54	89	-3	576	244	132	242	Contig20	>gb|FE668580.1|FE668580 mh2_0002_E08 Chickpea leave library Cicer arietinum cDNA clone	639	317	4e-87	86	Contig20	>gb|EE605097.1|EE605097 CCUPAS120LF05b01R Pigeon pea Leaf cDNA Library Cajanus cajan cDNA	384	454	1e-129	97	Contig20	>gb|CD402169.1|CD402169 Gm_ck24772 Soybean induced by Salicylic Acid Glycine max cDNA 3,	554	601	1e-170	90	Contig20	>gb|BW597896| BW597896	485	369	1e-101	88	Contig20	>gb|BG450009.1|BG450009 NF011D04DT1F1042 Drought Medicago truncatula cDNA clone NF011D04DT	614	278	2e-73	85	Contig20	>gb|FD791533.1|FD791533 07VANA7_T7_042_D07_01MAR2006_057 07VANA7 Phaseolus vulgaris cDNA,	607	478	1e-134	92
21	Contig21	842	Contig21	>P41809|HKR1_YEAST Hansenula MRAKII killer toxin-resistant protein 1	1802	34	0.99	26	-2	715	296	696	822	Contig21	>gb|FE668717.1|FE668717 mh2_0004_A03 Chickpea leave library Cicer arietinum cDNA clone	650	68	1e-11	84	Contig21	>gb|DY742684.1|DY742684 cajKS61 Pigeonpea stress induced cDNA library Cajanus cajan cDNA,	581	66	5e-12	84	Contig21	>gb|CK605635.1|CK605635 gmrhRww6-02_C04_T7 Soybean root hair subtracted cDNA library	769	111	7e-23	84	Contig21	>gb|BW608224| BW608224	532	88	3e-16	84	Contig21	>gb|AL380818.1|AL380818 MtBB54G04F1 MtBB Medicago truncatula cDNA clone MtBB54G04 T3, mRNA	282	519	1e-146	99	Contig21	>gb|CB542390.1|CB542390 PVEPSE3015F03.g Common bean seedling EST Library inoculated with	417	260	2e-68	91
22	Contig22	739	Contig22	>P33447|ATTY_TRYCR Tyrosine aminotransferase - Trypanosoma cruzi	416	58	1e-13	32	-1	586	242	301	414	Contig22	>gb|FE669166.1|FE669166 mh2_0013_E10 Chickpea leave library Cicer arietinum cDNA clone	557	36	0.03	100	Contig22	>gb|EE604849.1|EE604849 CCUPAS120LF04a04F Pigeon pea Leaf cDNA Library Cajanus cajan cDNA	627	30	0.23	100	Contig22	>gb|EV277736.1|EV277736 GLMD757TF JCVI-SOY2 Glycine max cDNA 5, mRNA sequence	784	694	0	90	Contig22	>gnl|lis|1813905 TA13721_34305 Putatative tyrosine aminotransferase [Arabidopsis	387	90	6e-17	80	Contig22	>gb|AL387969.1|AL387969 MtBC45H03F1 MtBC Medicago truncatula cDNA clone MtBC45H03 T3, mRNA	475	341	2e-92	83	Contig22	>gb|CB541068.1|CB541068 PVEPSE2028D12.g Common bean seedling EST Library - PVEPSE2	500	34	1.8	100
23	Contig23	585	Contig23	>Q96471|DCAM_IPONI S-adenosylmethionine decarboxylase proenzyme -	362	73	1e-12	48	+3	3	209	289	358	Contig23	>gb|FE670682.1|FE670682 mh2_0031_A08 Chickpea leave library Cicer arietinum cDNA clone	574	96	3e-20	80	Contig23	>gb|EE605077.1|EE605077 CCUPAS120LF05g12F Pigeon pea Leaf cDNA Library Cajanus cajan cDNA	323	30	0.18	100	Contig23	>gb|FE689966.1|FE689966 Pv012D_M13R_F02.ab1 Phaseolus vulgaris cv Early gallatin Phaseolus	795	216	1e-54	87	Contig23	>gb|BW617202| BW617202	538	105	7e-22	85	Contig23	>gb|EX532305.1|EX532305 MTGland_B034_2007-06-23/MTGlandB034_G06_018_1 Medicago truncatula	454	109	8e-23	84	Contig23	>gb|FE689966.1|FE689966 Pv012D_M13R_F02.ab1 Phaseolus vulgaris cv Early gallatin Phaseolus	795	216	2e-55	87
24	Contig24	736	Contig24	>P15605|YM04_PARTE Uncharacterized mitochondrial protein ORF4 -	156	48	5e-05	41	-2	276	124	83	133	Contig24	>gb|CD051291.1|CD051291 EST0312 subtracted cDNA library of drought-stressed chickpea Cicer	685	117	1e-26	81	Contig24	>gb|FD380644.1|FD380644 cajKS84 Pigeonpea water stress induced cDNA library Cajanus cajan	386	117	1e-27	81	Contig24	>gb|EH039705.1|EH039705 GMSeed0527 Soybean endosperm tissue in developing seeds Glycine max	568	192	2e-47	82	Contig24	>gnl|lis|1473770 BP047424	419	36	0.73	100	Contig24	>gb|ES466819.1|ES466819 382_ALEAT23H Medicago truncatula SSH 23 Hours Medicago truncatula	1143	153	8e-36	80	Contig24	>gb|FE674350.1|FE674350 Pv059Cr_M13F_C01.ab1 Phaseolus vulgaris cv Early gallatin Phaseolus	951	125	6e-28	82
25	Contig25	565	Contig25	>Q8K2A8|ALG3_MOUSE Dolichyl-P-Man:Man(5)GlcNAc(2)-PP-dolichyl	438	34	0.37	45	+2	365	463	138	169	Contig25	>gb|FE668734.1|FE668734 mh2_0004_B09 Chickpea leave library Cicer arietinum cDNA clone	614	32	0.36	100	Contig25	>gb|EE605052.1|EE605052 CCUPAS120LF05e09F Pigeon pea Leaf cDNA Library Cajanus cajan cDNA	256	30	0.17	100	Contig25	>gb|AW350429.1|AW350429 GM210008B20E7 Gm-r1021 Glycine max cDNA clone Gm-r1021-2918 3,	586	496	1e-139	90	Contig25	>gnl|lis|1828418 TA8929_34305	490	137	2e-31	91	Contig25	>gb|AW257070.1|AW257070 EST305207 KV2 Medicago truncatula cDNA clone KV2-6J16, mRNA	571	139	9e-32	85	Contig25	>gb|CB539863.1|CB539863 PVEPSE2011E12.g Common bean seedling EST Library - PVEPSE2	545	198	4e-50	90
26	Contig26	742	Contig26	>Q09893|YAI5_SCHPO Uncharacterized protein C24B11.05 -	226	53	1e-06	29	+3	12	458	79	225	Contig26	>gb|FE672693.1|FE672693 mh1_0021_C04 Drought-stressed chickpea leave library Cicer	424	262	3e-70	84	Contig26	>gb|EE604617.1|EE604617 CCUPAS120LF02b06R Pigeon pea Leaf cDNA Library Cajanus cajan cDNA	529	30	0.23	100	Contig26	>gb|AW830134.1|AW830134 sm23d05.y1 Gm-c1028 Glycine max cDNA clone GENOME SYSTEMS CLONE ID:	553	398	1e-109	85	Contig26	>gnl|lis|1812268 TA334_34305 Putative phosphatase [Glycine max (Soybean)]	1344	262	7e-69	82	Contig26	>gb|EY476859.1|EY476859 METAW02TF JCVI-MT3 Medicago truncatula cDNA 5, mRNA sequence	755	111	3e-23	79	Contig26	>gb|CV536187.1|CV536187 NOD_225_G07 Phaseolus vulgaris nodule EST library Phaseolus	684	274	1e-72	84
27	Contig27	169												Contig27	>gb|FE670225.1|FE670225 mh2_0025_E12 Chickpea leave library Cicer arietinum cDNA clone	416	28	1.6	100	Contig27	>gb|EE604725.1|EE604725 CCUPAS120LF03d12F Pigeon pea Leaf cDNA Library Cajanus cajan cDNA	204	30	0.049	100	Contig27	>gb|BE821702.1|BE821702 GM700015A20D12 Gm-r1070 Glycine max cDNA clone Gm-r1070-5928 3,	661	38	0.15	100	Contig27	>gb|BW626476| BW626476	471	32	2.4	95	Contig27	>gb|EX526000.1|EX526000 MTGland-A070_2007-08-17/MTGland-70_C07_015_1 Medicago truncatula	696	34	1	100	Contig27	>gb|FE687721.1|FE687721 Pv039D_M13F_E04.ab1 Phaseolus vulgaris cv Early gallatin Phaseolus	534	32	1.5	100
28	Contig28	740	Contig28	>Q9ZT50|RHA2A_ARATH RING-H2 zinc finger protein RHA2a - Arabidopsis	155	72	2e-12	53	+1	4	159	88	139	Contig28	>gb|FE671228.1|FE671228 mh1_0003_D04 Drought-stressed chickpea leave library Cicer	607	34	0.12	100	Contig28	>gb|EE604909.1|EE604909 CCUPAS120LF04g05F Pigeon pea Leaf cDNA Library Cajanus cajan cDNA	538	32	0.058	100	Contig28	>gb|BG726892.1|BG726892 sae28d04.y1 Gm-c1067 Glycine max cDNA clone GENOME SYSTEMS CLONE	500	151	7e-35	86	Contig28	>gnl|lis|1826085 TA7668_34305 Zinc finger, RING-type; RINGv [Medicago truncatula	442	72	1e-11	81	Contig28	>gb|AJ501192.1|AJ501192 AJ501192 MTAMP Medicago truncatula cDNA clone mtgmadc120003h04,	601	64	5e-09	80	Contig28	>gb|CV542312.1|CV542312 RTS_118_F08 Phaseolus vulgaris P- root EST library Phaseolus	363	137	2e-31	90
29	Contig29	742	Contig29	>Q9MEF2|YCF2_OENHO Protein ycf2 - Oenothera hookeri (Hookers evening	2280	52	4e-06	39	+1	385	597	1131	1198	Contig29	>gb|DY475555.1|DY475555 CA0534 Chickpea (ICC3996) post-inoculation EST library Cicer	1048	30	1.9	85	Contig29	>gb|EE604648.1|EE604648 CCUPAS120LF02e12R Pigeon pea Leaf cDNA Library Cajanus cajan cDNA	838	28	0.91	94	Contig29	>gb|CK606365.1|CK606365 gmrhRww6-11_E05_T7 Soybean root hair subtracted cDNA library	587	117	1e-24	85	Contig29	>gb|AV414604| AV414604	427	34	2.9	100	Contig29	>gb|DY633036.1|DY633036 Medicago--02-K11.b1 Subtracted medicago cDNA library specific for	343	119	1e-25	86	Contig29	>gb|FE709580.1|FE709580 Pv016B_M13F_H05.ab1 Phaseolus vulgaris cv Early gallatin Phaseolus	534	48	0.0001	87
30	Contig30	506	Contig30	>P12460|TBB2_SOYBN Tubulin beta-2 chain - Glycine max (Soybean)	449	128	1e-29	95	+3	3	188	383	444	Contig30	>gb|FE671909.1|FE671909 mh1_0011_F01 Drought-stressed chickpea leave library Cicer	488	155	3e-38	85	Contig30	>gb|EE604842.1|EE604842 CCUPAS120LF03h08R Pigeon pea Leaf cDNA Library Cajanus cajan cDNA	251	28	0.62	94	Contig30	>gb|BM307379.1|BM307379 sak28e05.y1 Gm-c1075 Glycine max cDNA clone SOYBEAN CLONE ID:	543	264	5e-69	93	Contig30	>gnl|lis|1543599 BP078720	509	226	3e-58	91	Contig30	>gb|AL370454.1|AL370454 MtBA37H08R1 MtBA Medicago truncatula cDNA clone MtBA37H08 T7, mRNA	508	186	4e-46	89	Contig30	>gb|CV538372.1|CV538372 POD_004_G05 Phaseolus vulgaris pod EST library Phaseolus vulgaris	449	264	7e-70	92
31	Contig31	686	Contig31	>Q96452|1433C_SOYBN 14-3-3-like protein C - Glycine max (Soybean)	258	220	4e-57	94	+1	1	360	139	257	Contig31	>gb|FE671633.1|FE671633 mh1_0007_G08 Drought-stressed chickpea leave library Cicer	641	392	1e-109	89	Contig31	>gb|EE605130.1|EE605130 CCUPAS120LF05e05R Pigeon pea Leaf cDNA Library Cajanus cajan cDNA	521	58	9e-10	84	Contig31	>gb|AW423891.1|AW423891 sh57d03.y1 Gm-c1015 Glycine max cDNA clone GENOME SYSTEMS CLONE ID:	493	615	1e-174	90	Contig31	>gnl|lis|22719 TC15349 homologue to UP|143C_SOYBN (Q96452) 14-3-3-like protein C	1149	440	1e-122	91	Contig31	>gb|CA920312.1|CA920312 EST638030 MTUS Medicago truncatula cDNA clone MTUS-26E10, mRNA	686	428	1e-119	90	Contig31	>gb|CV543799.1|CV543799 RTS_139_F07 Phaseolus vulgaris P- root EST library Phaseolus	585	626	1e-179	90
32	Contig32	468	Contig32	>P31022|RAB7_PEA Ras-related protein Rab7 - Pisum sativum (Garden	206	136	4e-32	94	-3	466	263	139	206	Contig32	>gb|FE671822.1|FE671822 mh1_0010_E02 Drought-stressed chickpea leave library Cicer	483	70	1e-12	95	Contig32	>gb|EE604595.1|EE604595 CCUPAS120LF02h02F Pigeon pea Leaf cDNA Library Cajanus cajan cDNA	598	30	0.14	94	Contig32	>gb|BE658002.2|BE658002 GM700004B10E2 Gm-r1070 Glycine max cDNA clone Gm-r1070-1371 3,	502	589	1e-167	94	Contig32	>gnl|lis|1805732 TA3336_34305 RAB7C [Lotus japonicus]	1017	341	6e-93	93	Contig32	>gb|AL371888.1|AL371888 MtBA47B06R1 MtBA Medicago truncatula cDNA clone MtBA47B06 T7, mRNA	527	375	1e-103	86	Contig32	>gb|CB541649.1|CB541649 PVEPSE3017E05.b Common bean seedling EST Library inoculated with	444	617	1e-176	93
33	Contig33	691	Contig33	>A3LRW2|DBP3_PICST ATP-dependent RNA helicase DBP3 - Pichia stipitis	526	55	4e-07	45	+2	272	457	30	91	Contig33	>gb|CK148718.1|CK148718 AGT-18-C03 Suppressive subtractive hybridization library Cicer	599	48	7e-06	96	Contig33	>gb|EE604791.1|EE604791 CCUPAS120LF03c10R Pigeon pea Leaf cDNA Library Cajanus cajan cDNA	196	283	9e-78	98	Contig33	>gb|AW349046.1|AW349046 GM210003B22C7 Gm-r1021 Glycine max cDNA clone Gm-r1021-902 3, mRNA	680	105	3e-21	91	Contig33	>gnl|lis|1813502 TA56_34305 T6D22.2 [Arabidopsis thaliana (Mouse-ear cress)]	772	82	1e-14	90	Contig33	>gb|AI974315.1|AI974315 T110162e KV0 Medicago truncatula cDNA clone pKV0-1I3, mRNA sequence	428	56	1e-06	85	Contig33	>gb|EX303619.1|EX303619 PvEST0860 Bean pod tissue cDNA Entry Library Phaseolus vulgaris	666	58	1e-07	92
34	Contig34	752	Contig34	>O64635|C76C4_ARATH Cytochrome P450 76C4 - Arabidopsis thaliana	511	147	4e-35	58	-2	742	398	373	487	Contig34	>gb|FE669794.1|FE669794 mh2_0020_E08 Chickpea leave library Cicer arietinum cDNA clone	543	34	0.12	100	Contig34	>gb|EE604779.1|EE604779 CCUPAS120LF03b08R Pigeon pea Leaf cDNA Library Cajanus cajan cDNA	356	34	0.015	100	Contig34	>gb|FE700365.1|FE700365 Pv042D_M13R_C02.ab1 Phaseolus vulgaris cv Early gallatin Phaseolus	647	157	1e-36	82	Contig34	>gnl|lis|1811600 TA11771_34305 Phosphatidic acid phosphatase alpha [Vigna	490	34	2.9	100	Contig34	>gb|AL368565.1|AL368565 MtBA25C07R1 MtBA Medicago truncatula cDNA clone MtBA25C07 T7, mRNA	428	119	1e-25	83	Contig34	>gb|CV532227.1|CV532227 LVS_022_D10 Phaseolus vulgaris leaf EST library Phaseolus vulgaris	547	165	7e-40	82
35	Contig35	831	Contig35	>Q17RH7|TPRXL_HUMAN Putative protein TPRXL - Homo sapiens (Human)	257	64	1e-09	36	+3	237	680	62	205	Contig35	>gb|FE668786.1|FE668786 mh2_0004_G04 Chickpea leave library Cicer arietinum cDNA clone	532	94	2e-19	82	Contig35	>gb|DY742695.1|DY742695 cajKS72 Pigeonpea stress induced cDNA library Cajanus cajan cDNA,	419	28	1	100	Contig35	>gb|CD392951.1|CD392951 Gm_ck12241 Soybean induced by Salicylic Acid Glycine max cDNA 3,	628	504	1e-141	88	Contig35	>gnl|lis|1826083 TA7796_34305	791	80	6e-14	85	Contig35	>gb|AL381832.1|AL381832 MtBC03C04F1 MtBC Medicago truncatula cDNA clone MtBC03C04 T3, mRNA	406	70	1e-10	82	Contig35	>gb|FE692387.1|FE692387 Pv015A_M13R_F09.ab1 Phaseolus vulgaris cv Early gallatin Phaseolus	642	355	4e-97	86
36	Contig36	730	Contig36	>Q21827|GPTC1_CAEEL G patch domain-containing protein 1 homolog -	812	52	4e-06	64	+1	181	297	754	792	Contig36	>gb|EB085040.1|EB085040 CA0857 Chickpea (ICC3996) post-inoculation EST library Cicer	649	36	0.03	92	Contig36	>gb|EE595368.1|EE595368 CCUPAS120LF01a03F Pigeon pea Leaf cDNA Library Cajanus cajan cDNA	866	30	0.23	100	Contig36	>gb|FE674466.1|FE674466 Pv059Ar_M13F_B09.ab1 Phaseolus vulgaris cv Early gallatin Phaseolus	931	109	2e-22	88	Contig36	>gnl|lis|1805875 TA9622_34305 Syringolide-induced protein 13-1-1 [Glycine max	677	44	0.003	91	Contig36	>gb|AJ846035.1|AJ846035 AJ846035 MtSC4 Medicago truncatula cDNA clone MtC402H10N2, mRNA	296	76	1e-12	85	Contig36	>gb|FE674466.1|FE674466 Pv059Ar_M13F_B09.ab1 Phaseolus vulgaris cv Early gallatin Phaseolus	931	109	4e-23	88
37	Contig37	713	Contig37	>Q09117|BSPB_POPDE Bark storage protein B precursor - Populus	312	64	9e-10	28	+1	19	411	175	301	Contig37	>gb|FE671464.1|FE671464 mh1_0006_A01 Drought-stressed chickpea leave library Cicer	560	42	0.0005	93	Contig37	>gb|EE605152.1|EE605152 CCUPAS120LF05g07R Pigeon pea Leaf cDNA Library Cajanus cajan cDNA	382	28	0.87	94	Contig37	>gb|EV270194.1|EV270194 GLMAS57TF JCVI-SOY2 Glycine max cDNA 5, mRNA sequence	778	527	1e-148	90	Contig37	>gb|CB828595| LjNEST88d2r	494	149	7e-35	82	Contig37	>gb|AL384827.1|AL384827 MtBC24G03F1 MtBC Medicago truncatula cDNA clone MtBC24G03 T3, mRNA	463	182	8e-45	84	Contig37	>gb|FE690679.1|FE690679 Pv051B_M13R_B09.ab1 Phaseolus vulgaris cv Early gallatin Phaseolus	906	353	1e-96	85
38	Contig38	414	Contig38	>Q96330|FLS1_ARATH Flavonol synthase/flavanone 3-hydroxylase -	336	45	8e-05	43	-2	404	267	284	329	Contig38	>gb|DY475249.1|DY475249 U211 Chickpea (ICC3996) post-inoculation EST library Cicer	255	30	1	100	Contig38	>gb|EE604958.1|EE604958 CCUPAS120LF04c12R Pigeon pea Leaf cDNA Library Cajanus cajan cDNA	670	30	0.13	100	Contig38	>gb|CX702155.1|CX702155 gmrtDrNS01_02-B_T3_D03_025.s0 Water stressed gmrtDrNS01 Glycine max	697	182	1e-44	85	Contig38	>gnl|lis|1825338 TA7852_34305 Putative Isopenicillin N synthase and related	476	100	3e-20	82	Contig38	>gb|CA919739.1|CA919739 EST637457 MTUS Medicago truncatula cDNA clone MTUS-17C12, mRNA	832	105	9e-22	81	Contig38	>gb|FE697177.1|FE697177 Pv052D_M13R_F11.ab1 Phaseolus vulgaris cv Early gallatin Phaseolus	862	161	6e-39	84
39	Contig39	747	Contig39	>A2RM21|METC_LACLM Cystathionine beta-lyase - Lactococcus lactis	380	66	1e-10	29	+1	64	540	227	379	Contig39	>gb|FE672967.1|FE672967 mh1_0028_F05 Drought-stressed chickpea leave library Cicer	361	32	0.48	95	Contig39	>gb|EE604583.1|EE604583 CCUPAS120LF02f12F Pigeon pea Leaf cDNA Library Cajanus cajan cDNA	289	28	0.91	100	Contig39	>gb|AW350026.1|AW350026 GM210006B10D12 Gm-r1021 Glycine max cDNA clone Gm-r1021-2111 3,	856	361	4e-98	83	Contig39	>gb|AV421906| AV421906	437	119	6e-26	82	Contig39	>gb|AW560534.1|AW560534 EST315582 DSIR Medicago truncatula cDNA clone pDSIR-27M8, mRNA	281	101	3e-20	81	Contig39	>gb|FE708254.1|FE708254 Pv058D_M13R_A10.ab1 Phaseolus vulgaris cv Early gallatin Phaseolus	826	341	6e-93	83
40	Contig40	744	Contig40	>P09762|WIN2_SOLTU Wound-induced protein WIN2 precursor - Solanum	211	213	1e-54	77	+2	5	379	81	206	Contig40	>gb|FE673228.1|FE673228 mh1_0033_C07 Drought-stressed chickpea leave library Cicer	650	52	5e-07	88	Contig40	>gb|DV105923.1|DV105923 cajKS4 Pigeonpea water stress induced cDNA library Cajanus cajan	739	28	0.91	100	Contig40	>gb|CA934966.1|CA934966 sau61g10.y1 Gm-c1071 Glycine max cDNA clone SOYBEAN CLONE ID:	543	422	1e-116	89	Contig40	>gb|BW596851| BW596851	421	34	2.9	95	Contig40	>gb|EX533212.1|EX533212 MTGland_B046_2007-06-23/MtGland_B046_G06_018_1 Medicago truncatula	602	56	1e-06	85	Contig40	>gb|CV542689.1|CV542689 RTS_123_H03 Phaseolus vulgaris P- root EST library Phaseolus	584	345	4e-94	87
41	Contig41	725	Contig41	>Q9SAH7|WRK40_ARATH Probable WRKY transcription factor 40 -	302	253	5e-67	58	+3	39	719	16	250	Contig41	>gb|FE668851.1|FE668851 mh2_0005_F10 Chickpea leave library Cicer arietinum cDNA clone	317	34	0.12	100	Contig41	>gb|EE595504.1|EE595504 CCUPAS120LF01h05R Pigeon pea Leaf cDNA Library Cajanus cajan cDNA	601	34	0.014	100	Contig41	>gb|EV274277.1|EV274277 GLMC476TF JCVI-SOY2 Glycine max cDNA 5, mRNA sequence	886	894	0	91	Contig41	>gnl|lis|1803138 TA1742_34305 WRKY78 [Glycine max (Soybean)]	1638	569	1e-161	86	Contig41	>gb|BG582712.1|BG582712 EST484458 GVN Medicago truncatula cDNA clone pGVN-70O24 5 end,	773	434	1e-120	85	Contig41	>gb|FE693491.1|FE693491 Pv041B_M13F_F03.ab1 Phaseolus vulgaris cv Early gallatin Phaseolus	785	710	0	89
42	Contig42	615	Contig42	>Q39013|NAC2_ARATH NAC domain-containing protein 2 - Arabidopsis	289	49	1e-05	47	+2	2	169	235	289	Contig42	>gb|FE670941.1|FE670941 mh2_0038_C09 Chickpea leave library Cicer arietinum cDNA clone	647	36	0.025	92	Contig42	>gb|EE604909.1|EE604909 CCUPAS120LF04g05F Pigeon pea Leaf cDNA Library Cajanus cajan cDNA	538	28	0.75	100	Contig42	>gb|BM891155.1|BM891155 sam23f02.y1 Gm-c1068 Glycine max cDNA clone SOYBEAN CLONE ID:	480	137	9e-31	88	Contig42	>gnl|lis|1818565 TA5996_34305	505	40	0.039	90	Contig42	>gb|BQ165231.1|BQ165231 EST611100 KVKC Medicago truncatula cDNA clone pKVKC-7A12, mRNA	739	48	0.0003	91	Contig42	>gb|FE705534.1|FE705534 Pv049C_M13R_F02.ab1 Phaseolus vulgaris cv Early gallatin Phaseolus	899	80	3e-14	94
43	Contig43	770	Contig43	>Q2PMR2|RR18_SOYBN Chloroplast 30S ribosomal protein S18 - Glycine	103	151	4e-36	97	+2	530	769	1	80	Contig43	>gb|DY475229.1|DY475229 U191 Chickpea (ICC3996) post-inoculation EST library Cicer	255	230	1e-60	86	Contig43	>gb|EE605042.1|EE605042 CCUPAS120LF05d08F Pigeon pea Leaf cDNA Library Cajanus cajan cDNA	308	327	7e-91	98	Contig43	>gb|BG839512.1|BG839512 Gm01_14c07_F Gm01_AAFC_ECORC_Glycine_max_cold_stressed_leaves	708	478	1e-133	96	Contig43	>gnl|lis|31474 NP459544 ribosomal protein S18 [Lotus japonicus]	315	367	1e-100	94	Contig43	>gb|BI312349.1|BI312349 EST5314099 GESD Medicago truncatula cDNA clone pGESD17D20 5 end,	682	311	1e-83	92	Contig43	>gb|CB539743.1|CB539743 PVEPSE2009H07.g Common bean seedling EST Library - PVEPSE2	594	434	1e-121	94
44	Contig44	623	Contig44	>Q9P7K3|YJN2_SCHPO Uncharacterized kinase C24B10.02c -	449	32	2.9	34	-1	524	306	140	203	Contig44	>gb|FE668496.1|FE668496 mh2_0001_F05 Chickpea leave library Cicer arietinum cDNA clone	545	32	0.4	100	Contig44	>gb|DY742685.1|DY742685 cajKS62 Pigeonpea stress induced cDNA library Cajanus cajan cDNA,	699	32	0.049	100	Contig44	>gb|CO984815.1|CO984815 GM89022B1A12.r1 Gm-r1089 Glycine max cDNA clone Gm-r1089-8111 3,	657	668	0	90	Contig44	>gnl|lis|1803176 TA1321_34305 Putative nodule membrane protein [Medicago sativa	590	178	7e-44	90	Contig44	>gb|BF003983.1|BF003983 EST432481 KV1 Medicago truncatula cDNA clone pKV1-14C2, mRNA	722	190	3e-47	85	Contig44	>gb|FE703181.1|FE703181 Pv034A_M13R_A08.ab1 Phaseolus vulgaris cv Early gallatin Phaseolus	824	523	1e-148	89
45	Contig45	667	Contig45	>Q9SXU1|PSA7_CICAR Proteasome subunit alpha type-7 - Cicer arietinum	249	236	7e-62	95	+2	2	379	124	249	Contig45	>gb|FE668478.1|FE668478 mh2_0001_D10 Chickpea leave library Cicer arietinum cDNA clone	452	34	0.11	95	Contig45	>gb|EE604946.1|EE604946 CCUPAS120LF04b11R Pigeon pea Leaf cDNA Library Cajanus cajan cDNA	720	32	0.052	100	Contig45	>gb|CD392880.1|CD392880 Gm_ck12152 Soybean induced by Salicylic Acid Glycine max cDNA 3,	633	613	1e-174	88	Contig45	>gnl|lis|1802322 TA1660_34305 Proteasome subunit alpha type 7 [Cicer arietinum	1125	325	5e-88	85	Contig45	>gb|CX540109.1|CX540109 s13dNF46H06GS048_463490 Germinating Seed Medicago truncatula cDNA,	620	262	1e-68	84	Contig45	>gb|FD790501.1|FD790501 07VANA7_T7_029_G10_28FEB2006_068 07VANA7 Phaseolus vulgaris cDNA,	349	347	8e-95	88
46	Contig46	747	Contig46	>Q60987|FOXG1_MOUSE Forkhead box protein G1 - Mus musculus (Mouse)	481	34	0.82	35	-1	273	115	40	92	Contig46	>gb|FE670941.1|FE670941 mh2_0038_C09 Chickpea leave library Cicer arietinum cDNA clone	647	32	0.48	100	Contig46	>gb|EE605145.1|EE605145 CCUPAS120LF05f12R Pigeon pea Leaf cDNA Library Cajanus cajan cDNA	884	30	0.23	100	Contig46	>gb|CA801554.1|CA801554 sau07e01.y2 Gm-c1062 Glycine max cDNA clone SOYBEAN CLONE ID:	676	387	1e-106	87	Contig46	>gb|BP065288| BP065288	543	94	4e-18	85	Contig46	>gb|BQ139290.1|BQ139290 NF013G12PH1F1097 Phoma-infected Medicago truncatula cDNA clone	680	92	2e-17	79	Contig46	>gb|BQ481489.1|BQ481489 PV_GEa0022h03f Phaseolus vulgaris leaf EST library PV_GEa Phaseolus	1062	34	1.8	100
47	Contig47	689	Contig47	>Q12215|WSC3_YEAST Cell wall integrity and stress response component	556	39	0.022	41	+1	109	342	190	264	Contig47	>gb|CK148755.1|CK148755 56_H3 Suppressive subtractive hybridization library Cicer arietinum	508	32	0.44	100	Contig47	>gb|EE604579.1|EE604579 CCUPAS120LF02f08F Pigeon pea Leaf cDNA Library Cajanus cajan cDNA	405	30	0.21	94	Contig47	>gb|AW350843.1|AW350843 GM210009A20E9 Gm-r1021 Glycine max cDNA clone Gm-r1021-3282 3,	597	301	3e-80	91	Contig47	>gnl|lis|1807752 TA9987_34305 Fiber protein Fb15 [Medicago truncatula (Barrel	682	174	1e-42	83	Contig47	>gb|AW126091.2|AW126091 N100288e rootphos(-) Medicago truncatula cDNA clone MHRP-4B10, mRNA	449	56	1e-06	87	Contig47	>gb|CV543324.1|CV543324 RTS_133_E12 Phaseolus vulgaris P- root EST library Phaseolus	534	190	1e-47	84
48	Contig48	429	Contig48	>Q2NS50|EX7L_SODGM Exodeoxyribonuclease 7 large subunit - Sodalis	458	29	6	36	-2	416	279	220	265	Contig48	>gb|FE669128.1|FE669128 mh2_0013_B06 Chickpea leave library Cicer arietinum cDNA clone	632	620	1e-178	96	Contig48	>gb|DV105907.1|DV105907 cajKS2 Pigeonpea water stress induced cDNA library Cajanus cajan	649	620	1e-179	96	Contig48	>gb|BE660497.1|BE660497 3-D4 GmaxSC Glycine max cDNA, mRNA sequence	624	620	1e-176	96	Contig48	>gnl|lis|1813216 TA51_34305	6663	613	1e-175	96	Contig48	>gb|AJ500262.1|AJ500262 AJ500262 MTGIM Medicago truncatula cDNA clone mtgmacc120014e03,	529	704	0	97	Contig48	>gb|EX304837.1|EX304837 PvEST2084 Bean pod tissue cDNA Entry Library Phaseolus vulgaris	519	620	1e-177	96
49	Contig49	854	Contig49	>Q3BAI2|YCX91_PHAAO Uncharacterized protein ORF91 - Phalaenopsis	91	64	7e-12	60	-3	828	661	3	58	Contig49	>gb|DY475109.1|DY475109 U067 Chickpea (ICC3996) post-inoculation EST library Cicer	255	250	1e-66	86	Contig49	>gb|DV105907.1|DV105907 cajKS2 Pigeonpea water stress induced cDNA library Cajanus cajan	649	40	0.0003	86	Contig49	>gb|EV265085.1|EV265085 GLLAQ27TF JCVI-SOY1 Glycine max cDNA 5, mRNA sequence	844	1106	0	92	Contig49	>gnl|lis|1812708 TA122_34305	3148	1108	0	91	Contig49	>gb|ES611215.1|ES611215 MTGland_A005_2007-02-17/MTGlandA005_A07_032_1 Medicago truncatula	762	805	0	93	Contig49	>gb|FE688802.1|FE688802 Pv024B_M13R_H05.ab1 Phaseolus vulgaris cv Early gallatin Phaseolus	879	1070	0	91
50	Contig50	146												Contig50	>gb|FE671337.1|FE671337 mh1_0004_F01 Drought-stressed chickpea leave library Cicer	581	32	0.087	100	Contig50	>gb|EE605044.1|EE605044 CCUPAS120LF05d10F Pigeon pea Leaf cDNA Library Cajanus cajan cDNA	429	34	0.003	95	Contig50	>gb|BQ628884.1|BQ628884 sao72b11.y1 Gm-c1073 Glycine max cDNA clone SOYBEAN CLONE ID:	187	68	1e-10	95	Contig50	>gb|BP063488| BP063488	426	36	0.13	100	Contig50	>gb|AW981180.1|AW981180 EST392374 DSIL Medicago truncatula cDNA clone pDSIL-12O7, mRNA	454	50	1e-05	96	Contig50	>gb|FE700976.1|FE700976 Pv030D_M13R_D08.ab1 Phaseolus vulgaris cv Early gallatin Phaseolus	781	58	2e-08	88
51	Contig51	641	Contig51	>Q5F489|TAF3_CHICK Transcription initiation factor TFIID subunit 3 -	930	53	1e-06	38	-2	529	212	613	712	Contig51	>gb|EB085040.1|EB085040 CA0857 Chickpea (ICC3996) post-inoculation EST library Cicer	649	34	0.1	92	Contig51	>gb|EE604827.1|EE604827 CCUPAS120LF03g04R Pigeon pea Leaf cDNA Library Cajanus cajan cDNA	475	28	0.78	100	Contig51	>gb|EH038288.1|EH038288 GMSeed1029 Soybean endosperm tissue in developing seeds Glycine max	587	96	3e-18	89	Contig51	>gb|AI967836| Ljirnpest13-980-b10	423	38	0.16	100	Contig51	>gb|EC366261.1|EC366261 6C6 Medicago truncatula Clontech PCR select cDNA subtraction	420	68	3e-10	88	Contig51	>gb|BQ481911.1|BQ481911 PV_GEa0155p11r Phaseolus vulgaris leaf EST library PV_GEa Phaseolus	823	34	1.5	100
52	Contig52	490	Contig52	>P24878|CYB_ASCSU Cytochrome b - Ascaris suum (Pig roundworm)	365	32	1.3	47	+1	217	318	322	355	Contig52	>gb|EH059045.1|EH059045 CPB02c07.y.esd subtracted cDNA library of drought stressed chickpea	707	34	0.079	95	Contig52	>gb|EE604909.1|EE604909 CCUPAS120LF04g05F Pigeon pea Leaf cDNA Library Cajanus cajan cDNA	538	440	1e-125	98	Contig52	>gb|BE440732.1|BE440732 sp48c11.y1 Gm-c1043 Glycine max cDNA clone GENOME SYSTEMS CLONE ID:	468	109	2e-22	89	Contig52	>gb|BP035032| BP035032	563	50	3e-05	90	Contig52	>gb|AL368658.1|AL368658 MtBA25H01R1 MtBA Medicago truncatula cDNA clone MtBA25H01 T7, mRNA	543	54	3e-06	82	Contig52	>gb|CV543794.1|CV543794 RTS_139_F02 Phaseolus vulgaris P- root EST library Phaseolus	318	52	5e-06	80
53	Contig53	502	Contig53	>P06167|HN_PI3B Hemagglutinin-neuraminidase - Bovine parainfluenza 3	572	35	0.13	28	-2	378	70	47	141	Contig53	>gb|FE668493.1|FE668493 mh2_0001_F02 Chickpea leave library Cicer arietinum cDNA clone	494	32	0.32	95	Contig53	>gb|DV105910.1|DV105910 cajKS8 Pigeonpea water stress induced cDNA library Cajanus cajan	748	30	0.15	100	Contig53	>gb|EV278575.1|EV278575 GLNA822TF JCVI-SOY3 Glycine max cDNA 5, mRNA sequence	685	494	1e-138	91	Contig53	>gb|BI421030| LjNEST64f6r	433	84	2e-15	87	Contig53	>gb|AL381401.1|AL381401 MtBC019G11F1 MtBC Medicago truncatula cDNA clone MtBC019G1 T3, mRNA	488	133	5e-30	87	Contig53	>gb|CV540597.1|CV540597 POD_034_C01 Phaseolus vulgaris pod EST library Phaseolus vulgaris	555	410	1e-114	90
54	Contig54	632	Contig54	>Q08170|SFRS4_HUMAN Splicing factor, arginine/serine-rich 4 - Homo	494	37	0.072	24	-1	584	207	352	478	Contig54	>gb|FE668699.1|FE668699 mh2_0003_G09 Chickpea leave library Cicer arietinum cDNA clone	670	32	0.4	100	Contig54	>gb|EE595431.1|EE595431 CCUPAS120LF01h02F Pigeon pea Leaf cDNA Library Cajanus cajan cDNA	801	30	0.2	100	Contig54	>gb|BE659216.1|BE659216 GM700008B20E6 Gm-r1070 Glycine max cDNA clone Gm-r1070-2916 3,	577	74	1e-11	91	Contig54	>gnl|lis|1823899 TA6554_34305	521	36	0.62	100	Contig54	>gb|BF633774.1|BF633774 NF058H03DT1F1032 Drought Medicago truncatula cDNA clone NF058H03DT	626	40	0.068	86	Contig54	>gb|CV529735.1|CV529735 ALV_011C_D09 Phaseolus vulgaris leaf EST library PV_GEa Phaseolus	931	64	2e-09	95
55	Contig55	1125	Contig55	>Q8STA9|Y5G8_ENCCU UPF0329 protein ECU05_1680/ECU11_0050 -	612	76	3e-13	39	+3	525	815	310	406	Contig55	>gb|FE673184.1|FE673184 mh1_0032_F04 Drought-stressed chickpea leave library Cicer	720	34	0.18	100	Contig55	>gb|CK394843.1|CK394843 caj111S2 Pigeonpea stress induced cDNA library Cajanus cajan cDNA	508	30	0.35	100	Contig55	>gb|CF808087.1|CF808087 psHB032xA07f USDA-IFAFS:Expression of Phytophthora sojae genes	406	389	1e-106	88	Contig55	>gb|BW595674| BW595674	483	60	8e-08	82	Contig55	>gb|DY617981.1|DY617981 AC4209 NOLLY Medicago truncatula cDNA 5, mRNA sequence	538	52	3e-05	86	Contig55	>gb|CV543095.1|CV543095 RTS_130_D05 Phaseolus vulgaris P- root EST library Phaseolus	631	337	1e-91	85
56	Contig56	559	Contig56	>Q0MQE2|NDUB7_PONPY NADH dehydrogenase [ubiquinone] 1 beta	137	59	1e-08	36	+2	53	274	33	106	Contig56	>gb|FE669043.1|FE669043 mh2_0010_H05 Chickpea leave library Cicer arietinum cDNA clone	560	34	0.09	100	Contig56	>gb|EE604736.1|EE604736 CCUPAS120LF03F03F Pigeon pea Leaf cDNA Library Cajanus cajan cDNA	385	28	0.68	100	Contig56	>gb|CD406393.1|CD406393 Gm_ck31224 Soybean induced by Salicylic Acid Glycine max cDNA 3,	586	289	9e-77	87	Contig56	>gnl|lis|1801093 TA4479_34305 Expressed protein [Arabidopsis thaliana (Mouse-ear	573	220	2e-56	87	Contig56	>gb|AW328869.2|AW328869 N200060e rootphos(-) Medicago truncatula cDNA clone MHRP-13F3, mRNA	503	210	3e-53	86	Contig56	>gb|CV536647.1|CV536647 NOD_231_H03 Phaseolus vulgaris nodule EST library Phaseolus	487	254	8e-67	85
57	Contig57	171												Contig57	>gb|FE670659.1|FE670659 mh2_0030_G08 Chickpea leave library Cicer arietinum cDNA clone	468	30	0.41	100	Contig57	>gb|EE605054.1|EE605054 CCUPAS120LF05e11F Pigeon pea Leaf cDNA Library Cajanus cajan cDNA	691	28	0.2	100	Contig57	>gb|BU082072.1|BU082072 sar04d05.y1 Gm-c1049 Glycine max cDNA clone SOYBEAN CLONE ID:	619	34	2.4	100	Contig57	>gb|BP072823| BP072823	388	34	0.62	95	Contig57	>gb|EV255653.1|EV255653 MTYCN30TF JCVI-MT1 Medicago truncatula cDNA 5, mRNA sequence	653	70	2e-11	89	Contig57	>gb|EC911490.1|EC911490 2783 negro jamapa bean root cDNA Phaseolus vulgaris cDNA clone	478	40	0.006	100
58	Contig58	208												Contig58	>gb|FE671427.1|FE671427 mh1_0005_E12 Drought-stressed chickpea leave library Cicer	611	30	0.5	100	Contig58	>gb|CO636157.1|CO636157 cajII28 Pigeonpea stress induced cDNA library Cajanus cajan cDNA	718	28	0.24	100	Contig58	>gb|FE701331.1|FE701331 Pv030D_M13R_H01.ab1 Phaseolus vulgaris cv Early gallatin Phaseolus	854	293	2e-78	95	Contig58	>gb|BP077404| BP077404	378	74	9e-13	88	Contig58	>gb|AW695206.2|AW695206 NF092D01ST1F1012 Developing stem Medicago truncatula cDNA clone	526	38	0.083	100	Contig58	>gb|FE701331.1|FE701331 Pv030D_M13R_H01.ab1 Phaseolus vulgaris cv Early gallatin Phaseolus	854	293	3e-79	95
59	Contig59	720	Contig59	>O48676|HTGT_ARATH N-hydroxythioamide S-beta-glucosyltransferase -	460	211	3e-54	55	+1	7	537	281	458	Contig59	>gb|FE673490.1|FE673490 mh1_0037_C11 Drought-stressed chickpea leave library Cicer	552	34	0.12	100	Contig59	>gb|EE604802.1|EE604802 CCUPAS120LF03d10R Pigeon pea Leaf cDNA Library Cajanus cajan cDNA	625	30	0.22	91	Contig59	>gb|CO982634.1|CO982634 GM89016A2D12.r1 Gm-r1089 Glycine max cDNA clone Gm-r1089-5928 3,	793	708	0	89	Contig59	>gb|AI967812| Ljirnpest12-942-e10 immediate-early salicylate-induced gluucosyl	274	44	0.003	96	Contig59	>gb|BG647106.1|BG647106 EST508725 HOGA Medicago truncatula cDNA clone pHOGA-15P15 5 end,	616	190	3e-47	80	Contig59	>gb|FE682943.1|FE682943 Pv044C_M13R_E06.ab1 Phaseolus vulgaris cv Early gallatin Phaseolus	857	50	3e-05	96
60	Contig60	381	Contig60	>Q2UMR9|IML1_ASPOR Vacuolar membrane-associated protein iml1 -	1824	29	3.7	36	+1	160	279	1753	1793	Contig60	>gb|FE669519.1|FE669519 mh2_0017_E01 Chickpea leave library Cicer arietinum cDNA clone	578	30	0.95	100	Contig60	>gb|EE604537.1|EE604537 CCUPAS120LF02a05F Pigeon pea Leaf cDNA Library Cajanus cajan cDNA	335	30	0.12	100	Contig60	>gb|AW350386.1|AW350386 GM210008B10C9 Gm-r1021 Glycine max cDNA clone Gm-r1021-2825 3,	677	74	7e-12	92	Contig60	>gnl|lis|1812953 TA545_34305	964	40	0.024	93	Contig60	>gb|AW686191.1|AW686191 NF035A10NR1F1000 Nodulated root Medicago truncatula cDNA clone	661	36	0.63	100	Contig60	>gb|FD796210.1|FD796210 09VNAN9_T7_004_C09_20JUNE2006_075 09VNAN9 Phaseolus vulgaris cDNA,	419	62	4e-09	89
61	Contig61	728	Contig61	>P29449|TRXH1_TOBAC Thioredoxin H-type 1 - Nicotiana tabacum (Common	126	174	3e-43	70	+2	62	406	9	126	Contig61	>gb|EH058823.1|EH058823 CPA03g06.y.esd subtracted cDNA library of drought stressed chickpea	678	192	2e-49	87	Contig61	>gb|EE595498.1|EE595498 CCUPAS120LF01g11R Pigeon pea Leaf cDNA Library Cajanus cajan cDNA	225	32	0.057	100	Contig61	>gb|FK021657.1|FK021657 GLRA235TF JCVI-SOY3 Glycine max cDNA 5, mRNA sequence	598	323	8e-87	85	Contig61	>gnl|lis|1802461 TA1346_34305 Thioredoxin h [Medicago sativa (Alfalfa)]	688	157	3e-37	82	Contig61	>gb|AW329151.2|AW329151 N200360e rootphos(-) Medicago truncatula cDNA clone MHRP-16G12,	548	182	8e-45	84	Contig61	>gb|FG233492.1|FG233492 pvrebbc010002_B7_M1321_phred13_vc root hairs of Phaseolus vulgaris	500	214	9e-55	82
62	Contig62	948	Contig62	>Q01033|VG48_SHV21 Uncharacterized gene 48 protein - Saimiriine	797	61	7e-09	35	+2	110	436	554	659	Contig62	>gb|FE670162.1|FE670162 mh2_0024_G10 Chickpea leave library Cicer arietinum cDNA clone	256	70	3e-12	97	Contig62	>gb|EE604896.1|EE604896 CCUPAS120LF04f01F Pigeon pea Leaf cDNA Library Cajanus cajan cDNA	394	424	1e-120	92	Contig62	>gb|AI460407.1|AI460407 sa81b09.y1 Gm-c1004 Glycine max cDNA clone GENOME SYSTEMS CLONE ID:	195	174	6e-42	90	Contig62	>gnl|lis|1823439 TA6394_34305	747	96	1e-18	96	Contig62	>gb|AL387036.1|AL387036 MtBC40A03R1 MtBC Medicago truncatula cDNA clone MtBC40A03 T7, mRNA	389	74	7e-12	95	Contig62	>gb|CB280640.1|CB280640 PVEPLE1006C02.g Common bean leaf EST Library - PVEPLE1 Phaseolus	439	133	3e-30	94
63	Contig63	420	Contig63	>Q9RQQ9|DIVL_CAUCR Sensor protein divL - Caulobacter crescentus	769	28	6	48	+1	118	198	468	494	Contig63	>gb|FE668510.1|FE668510 mh2_0001_G07 Chickpea leave library Cicer arietinum cDNA clone	639	32	0.27	100	Contig63	>gb|EE604705.1|EE604705 CCUPAS120LF03c03F Pigeon pea Leaf cDNA Library Cajanus cajan cDNA	689	28	0.51	100	Contig63	>gb|BE210907.1|BE210907 so55b11.y1 Gm-c1039 Glycine max cDNA clone GENOME SYSTEMS CLONE ID:	562	38	0.41	100	Contig63	>gnl|lis|1480039 BP071344	477	42	0.007	100	Contig63	>gb|AW257296.1|AW257296 EST305433 KV2 Medicago truncatula cDNA clone KV2-9O5, mRNA sequence	488	36	0.69	100	Contig63	>gb|FE694348.1|FE694348 Pv049D_M13R_A06.ab1 Phaseolus vulgaris cv Early gallatin Phaseolus	769	36	0.25	100
64	Contig64	93	Contig64	>P17772|OSS2_PEA Organ-specific protein S2 - Pisum sativum (Garden	181	30	3	50	+2	8	79	138	161	Contig64	>gb|CK148957.1|CK148957 AGT-11_D06 Suppressive subtractive hybridization library Cicer	525	30	0.21	94	Contig64	>gb|EE595434.1|EE595434 CCUPAS120LF01h06F Pigeon pea Leaf cDNA Library Cajanus cajan cDNA	251	24	1.6	100	Contig64	>gb|FE701718.1|FE701718 Pv034B_M13F_A11.ab1 Phaseolus vulgaris cv Early gallatin Phaseolus	822	36	0.31	100	Contig64	>gnl|lis|1826613 TA7987_34305	621	36	0.078	100	Contig64	>gb|AL377669.1|AL377669 MtBB33A10R1 MtBB Medicago truncatula cDNA clone MtBB33A10 T7, mRNA	524	36	0.13	100	Contig64	>gb|FE701718.1|FE701718 Pv034B_M13F_A11.ab1 Phaseolus vulgaris cv Early gallatin Phaseolus	822	36	0.048	100
65	Contig65	408	Contig65	>Q40588|ASO_TOBAC L-ascorbate oxidase precursor - Nicotiana tabacum	578	103	1e-22	76	+1	7	186	518	577	Contig65	>gb|FE671054.1|FE671054 mh1_0001_E04 Drought-stressed chickpea leave library Cicer	502	30	1	100	Contig65	>gb|EE604728.1|EE604728 CCUPAS120LF03e07F Pigeon pea Leaf cDNA Library Cajanus cajan cDNA	388	30	0.12	100	Contig65	>gb|CF808502.1|CF808502 psHB036xF22f USDA-IFAFS:Expression of Phytophthora sojae genes	644	170	4e-41	86	Contig65	>gnl|lis|1803714 TA1632_34305 Ascorbate oxidase [Glycine max (Soybean)]	732	137	1e-31	90	Contig65	>gb|AL377724.1|AL377724 MtBB33D10R1 MtBB Medicago truncatula cDNA clone MtBB33D10 T7, mRNA	526	121	1e-26	88	Contig65	>gb|FE697693.1|FE697693 Pv022B_M13R_E03.ab1 Phaseolus vulgaris cv Early gallatin Phaseolus	700	157	1e-37	92
66	Contig66	710	Contig66	>P48621|FAD3C_SOYBN Omega-3 fatty acid desaturase, chloroplast	453	312	8e-85	93	+1	1	456	301	453	Contig66	>gb|FE670824.1|FE670824 mh2_0035_F11 Chickpea leave library Cicer arietinum cDNA clone	450	34	0.11	100	Contig66	>gb|EE604871.1|EE604871 CCUPAS120LF04c11F Pigeon pea Leaf cDNA Library Cajanus cajan cDNA	570	32	0.056	100	Contig66	>gb|BE820800.1|BE820800 GM700013A20H10 Gm-r1070 Glycine max cDNA clone Gm-r1070-5348 3,	734	724	0	94	Contig66	>gb|CB828626| LjNEST88g7r	505	90	5e-17	80	Contig66	>gb|AW775929.1|AW775929 EST334994 DSIL Medicago truncatula cDNA clone pDSIL-3D21, mRNA	651	391	1e-107	88	Contig66	>gb|FE678619.1|FE678619 Pv045B_M13R_H04.ab1 Phaseolus vulgaris cv Early gallatin Phaseolus	849	668	0	93
67	Contig67	1084	Contig67	>P43399|MT1_TRIRP Metallothionein-like protein 1 - Trifolium repens	75	118	6e-26	68	+3	81	302	1	75	Contig67	>gb|DY475049.1|DY475049 U003 Chickpea (ICC3996) post-inoculation EST library Cicer	255	78	1e-14	86	Contig67	>gb|EE604739.1|EE604739 CCUPAS120LF03f06F Pigeon pea Leaf cDNA Library Cajanus cajan cDNA	688	882	0	98	Contig67	>gb|BI967475.1|BI967475 GM830002A10G07 Gm-r1083 Glycine max cDNA clone Gm-r1083-685 3,	493	161	1e-37	84	Contig67	>gb|BW599707| BW599707	468	66	1e-09	85	Contig67	>gb|AJ388925.1|AJ388925 AJ388925 Medicago truncatula R108 Medicago truncatula cDNA clone	468	78	5e-13	86	Contig67	>gb|FG233530.1|FG233530 pvrebbc010002_C6_M13rev_phred13_vc root hairs of Phaseolus vulgaris	589	92	1e-17	80
68	Contig68	393	Contig68	>Q9AT61|LBD13_ARATH LOB domain-containing protein 13 - Arabidopsis	268	33	0.33	35	-1	183	16	216	266	Contig68	>gb|FE669865.1|FE669865 mh2_0021_C08 Chickpea leave library Cicer arietinum cDNA clone	473	32	0.25	100	Contig68	>gb|EE604750.1|EE604750 CCUPAS120LF03g07F Pigeon pea Leaf cDNA Library Cajanus cajan cDNA	539	28	0.47	100	Contig68	>gb|FE701800.1|FE701800 Pv030B_M13R_F06.ab1 Phaseolus vulgaris cv Early gallatin Phaseolus	772	92	3e-17	89	Contig68	>gnl|lis|1823047 TA6226_34305 Cytokinin response regulator 1 protein [Hyacinthus	485	42	0.006	100	Contig68	>gb|EL563562.1|EL563562 170_aleat23h Medicago truncatula SSH 23 Hours Medicago truncatula	202	60	4e-08	88	Contig68	>gb|FE701800.1|FE701800 Pv030B_M13R_F06.ab1 Phaseolus vulgaris cv Early gallatin Phaseolus	772	92	5e-18	89
69	Contig69	1195	Contig69	>Q42662|METE_SOLSC 5-methyltetrahydropteroyltriglutamate--homocysteine	764	291	3e-78	92	-1	1195	731	607	761	Contig69	>gb|FE669129.1|FE669129 mh2_0013_B07 Chickpea leave library Cicer arietinum cDNA clone	654	482	1e-136	87	Contig69	>gb|EE604967.1|EE604967 CCUPAS120LF04d12R Pigeon pea Leaf cDNA Library Cajanus cajan cDNA	321	468	1e-133	98	Contig69	>gb|CX712142.1|CX712142 gmrtDrNS01_33-D_M13R_C05_043.s3 Water stressed 48h segment 1	818	1003	0	92	Contig69	>gnl|lis|1812971 TA194_34305 Methionine synthase [Glycine max (Soybean)]	2757	720	0	90	Contig69	>gb|BF003420.1|BF003420 EST431918 KV1 Medicago truncatula cDNA clone pKV1-5F20, mRNA sequence	778	484	1e-135	87	Contig69	>gb|FE697440.1|FE697440 Pv027D_M13F_H07.ab1 Phaseolus vulgaris cv Early gallatin Phaseolus	849	823	0	90
70	Contig70	392	Contig70	>Q6CQE5|TAR1_KLULA Protein TAR1 - Kluyveromyces lactis (Yeast)	109	94	2e-19	55	-2	391	119	17	109	Contig70	>gb|DY475540.1|DY475540 CA0988 Chickpea (ICC3996) post-inoculation EST library Cicer	926	103	8e-23	93	Contig70	>gb|EE604602.1|EE604602 CCUPAS120LF02h11F Pigeon pea Leaf cDNA Library Cajanus cajan cDNA	720	28	0.47	100	Contig70	>gb|CK605785.1|CK605785 gmrhRww6-04_B10_T7 Soybean root hair subtracted cDNA library	381	739	0	99	Contig70	>gnl|lis|1811864 TA1_34305 Hypothetical protein P0459B01.18 [Oryza sativa (japonica	468	96	5e-19	91	Contig70	>gb|AJ500111.1|AJ500111 AJ500111 MTGIM Medicago truncatula cDNA clone mtgmacc120012g12,	398	159	6e-38	91	Contig70	>gb|CB541672.1|CB541672 PVEPSE3001B06.g Common bean seedling EST Library inoculated with	565	103	1e-21	93
71	Contig71	419	Contig71	>P38417|LOX4_SOYBN Lipoxygenase-4 - Glycine max (Soybean)	853	155	3e-38	78	+3	6	275	764	853	Contig71	>gb|CD051299.1|CD051299 EST0250 subtracted cDNA library of drought-stressed chickpea Cicer	604	192	1e-49	84	Contig71	>gb|EE604788.1|EE604788 CCUPAS120LF03c06R Pigeon pea Leaf cDNA Library Cajanus cajan cDNA	534	66	2e-12	95	Contig71	>gb|EV269785.1|EV269785 GLMAN73TF JCVI-SOY2 Glycine max cDNA 5, mRNA sequence	597	365	1e-99	89	Contig71	>gnl|lis|1811969 TA538_34305 Lipoxygenase [Medicago truncatula (Barrel medic)]	2842	196	2e-49	84	Contig71	>gb|BE124943.1|BE124943 EST393978 GVN Medicago truncatula cDNA clone pGVN-68N9, mRNA	435	266	4e-70	87	Contig71	>gb|CV538843.1|CV538843 POD_011_B08 Phaseolus vulgaris pod EST library Phaseolus vulgaris	691	129	2e-29	81
72	Contig72	480	Contig72	>Q83NC0|Y644_TROW8 UPF0182 protein TW644 - Tropheryma whipplei (strain	958	32	0.95	29	-2	203	42	904	957	Contig72	>gb|FE668749.1|FE668749 mh2_0004_C12 Chickpea leave library Cicer arietinum cDNA clone	518	52	3e-07	87	Contig72	>gb|EE604817.1|EE604817 CCUPAS120LF03f04R Pigeon pea Leaf cDNA Library Cajanus cajan cDNA	218	50	2e-07	89	Contig72	>gb|CA851721.1|CA851721 D16G11_N23_14.ab1 cDNA Peking library 2, 4 day SCN3 Glycine max	476	898	0	98	Contig72	>gb|BU494307| Ljirnpest49-033-f1	230	82	9e-15	88	Contig72	>gb|AJ548029.1|AJ548029 AJ548029 MTAPHEU Medicago truncatula cDNA clone mtaehac110004g09,	452	866	0	99	Contig72	>gb|FG232256.1|FG232256 pvrebac010001a_B2_M13rev_phred13_vc root hairs of Phaseolus	483	886	0	98
73	Contig73	1065	Contig73	>P26987|SAM22_SOYBN Stress-induced protein SAM22 - Glycine max	158	138	5e-32	74	-3	1060	794	69	157	Contig73	>gb|EB085032.1|EB085032 CA0742 Chickpea (ICC3996) post-inoculation EST library Cicer	747	50	3e-06	82	Contig73	>gb|DY742670.1|DY742670 cajKS47 Pigeonpea stress induced cDNA library Cajanus cajan cDNA,	735	28	1.3	100	Contig73	>gb|EH038441.1|EH038441 GMSeed0114 Soybean endosperm tissue in developing seeds Glycine max	637	137	2e-30	86	Contig73	>gnl|lis|1800577 TA4796_34305 Pathogenesis related protein [Cicer arietinum	263	64	5e-09	88	Contig73	>gb|DY633078.1|DY633078 Medicago--02-C24.b1 Subtracted medicago cDNA library specific for	258	135	3e-30	87	Contig73	>gb|FG232796.1|FG232796 pvrebac010001_M16_M1321_phred13_vc root hairs of Phaseolus vulgaris	608	76	7e-13	85
74	Contig74	478	Contig74	>Q43135|C79A1_SORBI Cytochrome P450 79A1 - Sorghum bicolor (Sorghum)	558	92	1e-18	56	-2	474	247	478	553	Contig74	>gb|FE668578.1|FE668578 mh2_0002_E06 Chickpea leave library Cicer arietinum cDNA clone	688	34	0.077	95	Contig74	>gb|EE605056.1|EE605056 CCUPAS120LF05f01F Pigeon pea Leaf cDNA Library Cajanus cajan cDNA	570	30	0.15	100	Contig74	>gb|BE057562.1|BE057562 sn04a06.y1 Gm-c1015 Glycine max cDNA clone GENOME SYSTEMS CLONE ID:	268	165	3e-39	83	Contig74	>gnl|lis|1802967 TA1189_34305 Cytochrome P450 [Lotus japonicus]	764	54	2e-06	83	Contig74	>gb|AW684423.1|AW684423 NF016G08NR1F1000 Nodulated root Medicago truncatula cDNA clone	615	40	0.051	100	Contig74	>gb|FE704652.1|FE704652 Pv039A_M13R_D03.ab1 Phaseolus vulgaris cv Early gallatin Phaseolus	930	40	0.018	100
75	Contig75	954	Contig75	>P15490|VSPA_SOYBN Stem 28 kDa glycoprotein precursor - Glycine max	254	310	5e-84	59	-3	940	161	2	253	Contig75	>gb|FE670887.1|FE670887 mh2_0036_F07 Chickpea leave library Cicer arietinum cDNA clone	191	36	0.039	90	Contig75	>gb|EE604612.1|EE604612 CCUPAS120LF02b01R Pigeon pea Leaf cDNA Library Cajanus cajan cDNA	251	28	1.2	100	Contig75	>gb|BU765306.1|BU765306 sas16c06.y1 Gm-c1080 Glycine max cDNA clone SOYBEAN CLONE ID:	598	402	1e-110	85	Contig75	>gnl|lis|1802243 TA1788_34305 Acid phosphatase [Glycine max (Soybean)]	1144	143	6e-33	85	Contig75	>gb|BE202503.1|BE202503 EST392912 KV1 Medicago truncatula cDNA clone pKV1-2O3, mRNA	624	121	4e-26	83	Contig75	>gb|CV539223.1|CV539223 POD_015_H09 Phaseolus vulgaris pod EST library Phaseolus vulgaris	659	369	1e-101	83
76	Contig76	484	Contig76	>Q8BLV3|SL9A7_MOUSE Sodium/hydrogen exchanger 7 - Mus musculus	726	32	1.3	48	-1	310	230	183	209	Contig76	>gb|FE670070.1|FE670070 mh2_0023_F10 Chickpea leave library Cicer arietinum cDNA clone	502	58	5e-09	96	Contig76	>gb|EE604817.1|EE604817 CCUPAS120LF03f04R Pigeon pea Leaf cDNA Library Cajanus cajan cDNA	218	58	7e-10	91	Contig76	>gb|EV282461.1|EV282461 GLNBG78TF JCVI-SOY3 Glycine max cDNA 5, mRNA sequence	808	545	1e-154	90	Contig76	>gb|BU494307| Ljirnpest49-033-f1	230	90	4e-17	89	Contig76	>gb|AJ548029.1|AJ548029 AJ548029 MTAPHEU Medicago truncatula cDNA clone mtaehac110004g09,	452	484	1e-135	95	Contig76	>gb|FG232492.1|FG232492 pvrebac010001a_K18_M13rev_phred13_vc root hairs of Phaseolus	460	507	1e-143	97
77	Contig77	332	Contig77	>Q9SV15|WRK11_ARATH Probable WRKY transcription factor 11 -	325	117	1e-26	80	-1	326	123	249	315	Contig77	>gb|FE672728.1|FE672728 mh1_0022_B11 Drought-stressed chickpea leave library Cicer	458	38	0.003	90	Contig77	>gb|EE605018.1|EE605018 CCUPAS120LF05b04F Pigeon pea Leaf cDNA Library Cajanus cajan cDNA	420	30	0.1	100	Contig77	>gb|BI967775.1|BI967775 GM830003A12G09 Gm-r1083 Glycine max cDNA clone Gm-r1083-1073 3,	644	276	8e-73	92	Contig77	>gnl|lis|1812813 TA924_34305 OSJNBb0015N08.8 protein [Oryza sativa (japonica	588	170	8e-42	88	Contig77	>gb|DY617467.1|DY617467 AC3469 NOLLY Medicago truncatula cDNA 5, mRNA sequence	560	86	7e-16	82	Contig77	>gb|FE686231.1|FE686231 Pv041C_M13R_D04.ab1 Phaseolus vulgaris cv Early gallatin Phaseolus	692	178	2e-44	89
78	Contig78	487	Contig78	>Q8W108|ARD3_ARATH 1,2-dihydroxy-3-keto-5-methylthiopentene	199	62	1e-15	65	+1	67	189	160	199	Contig78	>gb|FE673458.1|FE673458 mh1_0036_G12 Drought-stressed chickpea leave library Cicer	484	54	8e-08	94	Contig78	>gb|EE604732.1|EE604732 CCUPAS120LF03e11F Pigeon pea Leaf cDNA Library Cajanus cajan cDNA	447	32	0.038	100	Contig78	>gb|FG995331.1|FG995331 GLLEJ13TF JCVI-SOY1 Glycine max cDNA 5, mRNA sequence	716	230	6e-59	89	Contig78	>gb|CB826695| LjNEST65h11r	569	109	4e-23	86	Contig78	>gb|BI264971.1|BI264971 NF004E10IN1F1083 Insect herbivory Medicago truncatula cDNA clone	665	100	6e-20	82	Contig78	>gb|FG228534.1|FG228534 pvreabc010001_A22_M13rev_phred13_vc root hairs of Phaseolus	774	176	1e-43	86
79	Contig79	1053	Contig79	>P39570|GERBB_BACSU Spore germination protein B2 - Bacillus subtilis	368	32	5.3	30	+1	310	495	108	173	Contig79	>gb|FE668876.1|FE668876 mh2_0006_B09 Chickpea leave library Cicer arietinum cDNA clone	328	38	0.011	92	Contig79	>gb|DY742653.1|DY742653 cajKS29 Pigeonpea stress induced cDNA library Cajanus cajan cDNA,	702	28	1.3	100	Contig79	>gb|BE800576.1|BE800576 sq95b04.y1 Gm-c1049 Glycine max cDNA clone GENOME SYSTEMS CLONE ID:	413	80	3e-13	97	Contig79	>gnl|lis|1824947 TA7108_34305	549	38	0.27	100	Contig79	>gb|BG449498.1|BG449498 NF052D11IN1F1092 Insect herbivory Medicago truncatula cDNA clone	669	40	0.11	95	Contig79	>gb|CB541584.1|CB541584 PVEPSE2129G09.g Common bean seedling EST Library - PVEPSE2	454	60	4e-08	92
80	Contig80	192	Contig80	>A7MQI7|WZYE_ENTS8 Putative ECA polymerase - Enterobacter sakazakii	454	28	7.9	31	+3	3	188	21	94	Contig80	>gb|FE669774.1|FE669774 mh2_0020_C11 Chickpea leave library Cicer arietinum cDNA clone	497	28	1.8	100	Contig80	>gb|EE604619.1|EE604619 CCUPAS120LF02b08R Pigeon pea Leaf cDNA Library Cajanus cajan cDNA	390	30	0.057	100	Contig80	>gb|FK556656.1|FK556656 454GmaGlobSeed291288 Soybean Seeds Containing Globular-Stage	157	36	0.7	100	Contig80	>gnl|lis|1803184 TA1954_34305	619	36	0.18	100	Contig80	>gb|AL383349.1|AL383349 MtBC13E12R1 MtBC Medicago truncatula cDNA clone MtBC13E12 T7, mRNA	524	32	4.7	100	Contig80	>gb|FE687395.1|FE687395 Pv010D_M13F_B03.ab1 Phaseolus vulgaris cv Early gallatin Phaseolus	722	32	1.7	100
81	Contig81	644	Contig81	>Q8N9Q2|S12IP_HUMAN Protein SFRS12IP1 - Homo sapiens (Human)	155	66	2e-10	45	+1	4	219	76	147	Contig81	>gb|FE669405.1|FE669405 mh2_0016_B11 Chickpea leave library Cicer arietinum cDNA clone	480	36	0.026	92	Contig81	>gb|EE605119.1|EE605119 CCUPAS120LF05d06R Pigeon pea Leaf cDNA Library Cajanus cajan cDNA	514	28	0.79	100	Contig81	>gb|EH038288.1|EH038288 GMSeed1029 Soybean endosperm tissue in developing seeds Glycine max	587	62	4e-08	91	Contig81	>gb|BW597399| BW597399	488	34	2.5	100	Contig81	>gb|AJ848128.1|AJ848128 AJ848128 MtSN4 Medicago truncatula cDNA clone MtN403K10N1, mRNA	438	44	0.004	88	Contig81	>gb|BQ481696.1|BQ481696 PV_GEa0077b09f Phaseolus vulgaris leaf EST library PV_GEa Phaseolus	1020	36	0.39	100
82	Contig82	780	Contig82	>Q37372|NU5M_ACACA NADH-ubiquinone oxidoreductase chain 5 -	675	41	0.007	26	+1	247	663	502	666	Contig82	>gb|FE673054.1|FE673054 mh1_0030_A10 Drought-stressed chickpea leave library Cicer	246	34	0.13	100	Contig82	>gb|EE605011.1|EE605011 CCUPAS120LF05a04F Pigeon pea Leaf cDNA Library Cajanus cajan cDNA	248	30	0.24	100	Contig82	>gb|FG986613.1|FG986613 GLLBW73TF JCVI-SOY1 Glycine max cDNA 5, mRNA sequence	748	92	6e-17	98	Contig82	>gb|BP070665| BP070665	417	40	0.049	100	Contig82	>gb|AL377452.1|AL377452 MtBB31F11R1 MtBB Medicago truncatula cDNA clone MtBB31F11 T7, mRNA	455	48	0.0003	90	Contig82	>gb|CV543313.1|CV543313 RTS_133_D11 Phaseolus vulgaris P- root EST library Phaseolus	553	66	5e-10	93
83	Contig83	888	Contig83	>O65719|HSP73_ARATH Heat shock cognate 70 kDa protein 3 -	649	75	4e-13	74	+1	7	147	603	649	Contig83	>gb|CD051291.1|CD051291 EST0312 subtracted cDNA library of drought-stressed chickpea Cicer	685	58	1e-08	84	Contig83	>gb|FD380644.1|FD380644 cajKS84 Pigeonpea water stress induced cDNA library Cajanus cajan	386	58	1e-09	84	Contig83	>gb|FE681825.1|FE681825 Pv028B_M13R_G06.ab1 Phaseolus vulgaris cv Early gallatin Phaseolus	836	184	6e-45	90	Contig83	>gnl|lis|1817233 TA2458_34305 Heat shock cognate 70 kDa protein 1 [Arabidopsis	1528	105	1e-21	84	Contig83	>gb|AJ848070.1|AJ848070 AJ848070 MtSN4 Medicago truncatula cDNA clone MtN403B11N1, mRNA	417	113	8e-24	90	Contig83	>gb|EX304056.1|EX304056 PvEST1297 Bean pod tissue cDNA Entry Library Phaseolus vulgaris	460	186	2e-46	90
84	Contig84	164												Contig84	>gb|FE672761.1|FE672761 mh1_0022_H03 Drought-stressed chickpea leave library Cicer	415	32	0.099	100	Contig84	>gb|CK394842.1|CK394842 cajS7 Pigeonpea stress induced cDNA library Cajanus cajan cDNA	542	26	0.75	100	Contig84	>gb|BQ785968.1|BQ785968 saq61h05.y1 Gm-c1076 Glycine max cDNA clone SOYBEAN CLONE ID:	509	82	1e-14	97	Contig84	>gnl|lis|1807564 TA9875_34305 F-box protein family, AtFBX5 [Arabidopsis thaliana	572	32	2.4	100	Contig84	>gb|BQ164944.1|BQ164944 EST610813 KVKC Medicago truncatula cDNA clone pKVKC-3H5, mRNA	704	78	7e-14	95	Contig84	>gb|FE708383.1|FE708383 Pv054D_M13R_H03.ab1 Phaseolus vulgaris cv Early gallatin Phaseolus	746	68	3e-11	89
85	Contig85	469	Contig85	>Q9LYT3|TT12_ARATH Protein TRANSPARENT TESTA 12 - Arabidopsis	507	106	5e-23	52	+1	7	264	408	493	Contig85	>gb|FE671692.1|FE671692 mh1_0008_G01 Drought-stressed chickpea leave library Cicer	423	34	0.075	100	Contig85	>gb|EE595471.1|EE595471 CCUPAS120LF01d08R Pigeon pea Leaf cDNA Library Cajanus cajan cDNA	494	32	0.037	100	Contig85	>gb|BE802017.1|BE802017 sr21h12.y1 Gm-c1050 Glycine max cDNA clone GENOME SYSTEMS CLONE ID:	415	226	9e-58	85	Contig85	>gnl|lis|1817573 TA2277_34305 Putative fiber protein Fb1 [Oryza sativa (japonica	595	32	7.2	95	Contig85	>gb|BG450252.1|BG450252 NF013A01DT1F1003 Drought Medicago truncatula cDNA clone NF013A01DT	488	82	1e-14	87	Contig85	>gb|CV542794.1|CV542794 RTS_125_E07 Phaseolus vulgaris P- root EST library Phaseolus	617	196	1e-49	84
86	Contig86	1129	Contig86	>P42761|GSTF3_ARATH Glutathione S-transferase ERD13 - Arabidopsis	215	118	6e-26	57	+3	6	269	128	215	Contig86	>gb|FE671464.1|FE671464 mh1_0006_A01 Drought-stressed chickpea leave library Cicer	560	36	0.047	100	Contig86	>gb|EE604693.1|EE604693 CCUPAS120LF03b02F Pigeon pea Leaf cDNA Library Cajanus cajan cDNA	419	36	0.006	100	Contig86	>gb|BQ612444.1|BQ612444 sap70b05.y1 Gm-c1087 Glycine max cDNA clone SOYBEAN CLONE ID:	541	353	1e-95	91	Contig86	>gnl|lis|1809312 TA10659_34305 Glutathione S-transferase GST 22 [Glycine max	876	92	2e-17	85	Contig86	>gb|CA922684.1|CA922684 EST640402 MTUS Medicago truncatula cDNA clone MTUS-56H10, mRNA	832	224	4e-57	87	Contig86	>gb|FG228849.1|FG228849 pvreabc010002_A3_M13rev_phred13_vc root hairs of Phaseolus vulgaris	373	200	2e-50	85
87	Contig87	407	Contig87	>O65740|DEF2_CAPAN Defensin J1-2 precursor - Capsicum annuum (Bell	74	52	5e-07	86	+1	10	75	53	74	Contig87	>gb|FE669307.1|FE669307 mh2_0015_B04 Chickpea leave library Cicer arietinum cDNA clone	437	60	1e-09	88	Contig87	>gb|DY742666.1|DY742666 cajKS43 Pigeonpea stress induced cDNA library Cajanus cajan cDNA,	678	26	1.9	100	Contig87	>gb|AW349203.1|AW349203 GM210004B21D8 Gm-r1021 Glycine max cDNA clone Gm-r1021-1336 3,	489	119	1e-25	95	Contig87	>gnl|lis|1813106 TA948_34305 Probable protease inhibitor P322 precursor [Solanum	564	88	1e-16	94	Contig87	>gb|BE942125.1|BE942125 EST421704 MGHG Medicago truncatula cDNA clone pMGHG-7H9, mRNA	328	78	2e-13	89	Contig87	>gb|CV531819.1|CV531819 LVS_008_A11 Phaseolus vulgaris leaf EST library Phaseolus vulgaris	465	107	8e-23	93
88	Contig88	1032	Contig88	>Q9PLI5|Y114_CHLMU Uncharacterized protein TC_0114 - Chlamydia	122	111	5e-24	66	-2	503	243	33	122	Contig88	>gb|FE672236.1|FE672236 mh1_0015_F05 Drought-stressed chickpea leave library Cicer	642	1223	0	98	Contig88	>gb|EE604899.1|EE604899 CCUPAS120LF04f05F Pigeon pea Leaf cDNA Library Cajanus cajan cDNA	660	464	1e-132	98	Contig88	>gb|CK606457.1|CK606457 gmrhRww6-12_F05_T7 Soybean root hair subtracted cDNA library	819	1328	0	98	Contig88	>gnl|lis|1812708 TA122_34305	3148	1300	0	97	Contig88	>gb|DY617511.1|DY617511 AC3557 NOLLY Medicago truncatula cDNA 5, mRNA sequence	866	1017	0	97	Contig88	>gb|EG563032.1|EG563032 PvEST0200 Bean pod tissue cDNA Entry Library Phaseolus vulgaris	760	1253	0	97
89	Contig89	572												Contig89	>gb|CD051291.1|CD051291 EST0312 subtracted cDNA library of drought-stressed chickpea Cicer	685	40	0.001	90	Contig89	>gb|EE604962.1|EE604962 CCUPAS120LF04d04R Pigeon pea Leaf cDNA Library Cajanus cajan cDNA	428	680	0	97	Contig89	>gb|BU549811.1|BU549811 GM880024A10C04 Gm-r1088 Glycine max cDNA clone Gm-r1088-8935 3,	454	62	4e-08	94	Contig89	>gb|BP034299| BP034299	597	38	0.14	100	Contig89	>gb|AJ621860.1|AJ621860 AJ621860 Medicago truncatula J5 roots Medicago truncatula cDNA	1151	40	0.061	90	Contig89	>gb|FE674659.1|FE674659 Pv038Dr_M13F_F07.ab1 Phaseolus vulgaris cv Early gallatin Phaseolus	811	42	0.006	90
90	Contig90	1849	Contig90	>Q1G889|Y2075_LACDA UPF0246 protein Ldb2075 - Lactobacillus	245	36	0.76	33	-1	1750	1568	160	222	Contig90	>gb|FE671496.1|FE671496 mh1_0006_C10 Drought-stressed chickpea leave library Cicer arietinum	643	1225	0	99	Contig90	>gb|DY742684.1|DY742684 cajKS61 Pigeonpea stress induced cDNA library Cajanus cajan cDNA,	581	48	2e-06	85	Contig90	>gb|FE687997.1|FE687997 Pv037C_M13F_G01.ab1 Phaseolus vulgaris cv Early gallatin Phaseolus	895	1695	0	99	Contig90	>gnl|lis|1812708 TA122_34305	3148	2767	0	97	Contig90	>gb|EY476416.1|EY476416 METAR17TF JCVI-MT3 Medicago truncatula cDNA 5, mRNA sequence	843	1459	0	98	Contig90	>gb|FE687997.1|FE687997 Pv037C_M13F_G01.ab1 Phaseolus vulgaris cv Early gallatin Phaseolus	895	1695	0	99
91	Contig91	1045	Contig91	>O81117|C94A1_VICSA Cytochrome P450 94A1 - Vicia sativa (Spring	514	188	4e-47	73	+2	2	352	397	514	Contig91	>gb|EB085051.1|EB085051 CA1074 Chickpea (ICC3996) post-inoculation EST library Cicer	763	46	4e-05	91	Contig91	>gb|EE605025.1|EE605025 CCUPAS120LF05b12F Pigeon pea Leaf cDNA Library Cajanus cajan cDNA	449	32	0.082	100	Contig91	>gb|CO983749.1|CO983749 GM89020A1E05.r1 Gm-r1089 Glycine max cDNA clone Gm-r1089-7497 3,	720	297	7e-79	85	Contig91	>gb|BP076628| BP076628	492	82	2e-14	83	Contig91	>gb|AJ847178.1|AJ847178 AJ847178 MtSTW Medicago truncatula cDNA clone MtTW06I24N2, mRNA	595	101	4e-20	91	Contig91	>gb|FE704412.1|FE704412 Pv043A_M13R_A01.ab1 Phaseolus vulgaris cv Early gallatin Phaseolus	792	218	8e-56	83
92	Contig92	737	Contig92	>Q502P0|AR6P4_DANRE ADP-ribosylation factor-like protein	221	39	0.019	57	-3	513	409	72	106	Contig92	>gb|CD051291.1|CD051291 EST0312 subtracted cDNA library of drought-stressed chickpea Cicer	685	100	2e-21	80	Contig92	>gb|FD380644.1|FD380644 cajKS84 Pigeonpea water stress induced cDNA library Cajanus cajan	386	100	3e-22	80	Contig92	>gb|EG702225.1|EG702225 GmO3_33 Substract library of ozone treated leaves in Glycine max	510	131	1e-28	82	Contig92	>gnl|lis|1827610 TA8999_34305 ZPT2-14 [Petunia hybrida (Petunia)]	502	34	2.9	100	Contig92	>gb|AJ621860.1|AJ621860 AJ621860 Medicago truncatula J5 roots Medicago truncatula cDNA	1151	100	1e-19	80	Contig92	>gb|FE675617.1|FE675617 Pv038Cr_M13F_E07.ab1 Phaseolus vulgaris cv Early gallatin Phaseolus	951	107	1e-22	81
93	Contig93	579	Contig93	>P68173|SAHH_TOBAC Adenosylhomocysteinase - Nicotiana tabacum	485	166	7e-41	95	+3	6	254	403	485	Contig93	>gb|CK148947.1|CK148947 AGT-7-G07 Suppressive subtractive hybridization library Cicer	526	32	0.37	95	Contig93	>gb|EE604807.1|EE604807 CCUPAS120LF03e05R Pigeon pea Leaf cDNA Library Cajanus cajan cDNA	840	216	1e-57	87	Contig93	>gb|AW350347.1|AW350347 GM210008A20C1 Gm-r1021 Glycine max cDNA clone Gm-r1021-2786 3,	771	375	1e-102	93	Contig93	>gnl|lis|1813417 TA222_34305 Adenosylhomocysteinase 1 [Arabidopsis thaliana	1947	293	2e-78	89	Contig93	>gb|AW257137.1|AW257137 EST305274 KV2 Medicago truncatula cDNA clone KV2-7E4, mRNA sequence	539	313	3e-84	90	Contig93	>gb|CV529591.1|CV529591 ALV_011A_D11 Phaseolus vulgaris leaf EST library PV_GEa Phaseolus	654	319	2e-86	90
94	Contig94	366	Contig94	>Q06396|ARF1_ORYSJ ADP-ribosylation factor 1 - Oryza sativa subsp.	181	113	2e-25	94	-1	366	196	125	181	Contig94	>gb|FE669831.1|FE669831 mh2_0020_H10 Chickpea leave library Cicer arietinum cDNA clone	607	226	8e-60	91	Contig94	>gb|DY742685.1|DY742685 cajKS62 Pigeonpea stress induced cDNA library Cajanus cajan cDNA,	699	109	2e-25	83	Contig94	>gb|AW350633.1|AW350633 GM210008B20D12 Gm-r1021 Glycine max cDNA clone Gm-r1021-2880 3,	743	327	3e-88	95	Contig94	>gnl|lis|1802235 TA1120_34305 ADP-ribosylation factor [Medicago sativa (Alfalfa)]	711	252	3e-66	91	Contig94	>gb|CA990715.1|CA990715 EST644223 GESD Medicago truncatula cDNA clone GESD-29L9, mRNA	627	220	2e-56	89	Contig94	>gb|CV533232.1|CV533232 LVS_036_H11 Phaseolus vulgaris leaf EST library Phaseolus vulgaris	695	266	1e-70	93
95	Contig95	906	Contig95	>P51139|MSK3_MEDSA Glycogen synthase kinase-3 homolog MsK-3 -	411	364	1e-100	93	+3	6	554	228	410	Contig95	>gb|CD051317.1|CD051317 EST0680 subtracted cDNA library of drought-stressed chickpea Cicer	137	100	3e-21	89	Contig95	>gb|EE605083.1|EE605083 CCUPAS120LF05h08F Pigeon pea Leaf cDNA Library Cajanus cajan cDNA	251	30	0.28	100	Contig95	>gb|EV263598.1|EV263598 GLLA856TF JCVI-SOY1 Glycine max cDNA 5, mRNA sequence	856	912	0	93	Contig95	>gnl|lis|1799925 TA4321_34305 Glycogen synthase kinase-3 homolog MsK-2 [Medicago	552	230	3e-59	86	Contig95	>gb|CX532070.1|CX532070 s13dNF63D11MJ090_270446 Methyl Jasmonate-Elicited Root Cell	655	543	1e-153	88	Contig95	>gb|CV529699.1|CV529699 ALV_011B_H08 Phaseolus vulgaris leaf EST library PV_GEa Phaseolus	884	214	1e-54	82
96	Contig96	971	Contig96	>Q8GXG1|ASPG2_ARATH Probable L-asparaginase 2 precursor -	325	131	6e-30	81	+1	4	243	246	325	Contig96	>gb|FE670949.1|FE670949 mh2_0038_D05 Chickpea leave library Cicer arietinum cDNA clone	592	98	1e-20	80	Contig96	>gb|EE604735.1|EE604735 CCUPAS120LF03f02F Pigeon pea Leaf cDNA Library Cajanus cajan cDNA	819	30	0.3	100	Contig96	>gb|AW351220.1|AW351220 GM210010B20H7 Gm-r1021 Glycine max cDNA clone Gm-r1021-3830 3,	713	153	2e-35	83	Contig96	>gnl|lis|1474782 Ljirnpest38-047-a7 homolog of l-asparaginase	302	167	4e-40	83	Contig96	>gb|BI264789.1|BI264789 NF115C12PL1F1098 Phosphate starved leaf Medicago truncatula cDNA	526	68	5e-10	88	Contig96	>gb|CB543300.1|CB543300 PVEPSE3029B03.g Common bean seedling EST Library inoculated with	518	153	4e-36	82
97	Contig97	1029	Contig97	>Q0DKW8|LTI6B_ORYSJ Hydrophobic protein LTI6B - Oryza sativa subsp.	55	95	6e-19	81	+3	153	311	3	55	Contig97	>gb|FE672951.1|FE672951 mh1_0028_A05 Drought-stressed chickpea leave library Cicer	500	84	2e-16	82	Contig97	>gb|EE604840.1|EE604840 CCUPAS120LF03h06R Pigeon pea Leaf cDNA Library Cajanus cajan cDNA	755	30	0.32	100	Contig97	>gb|BG790609.1|BG790609 sae74e11.y1 Gm-c1064 Glycine max cDNA clone GENOME SYSTEMS CLONE	471	460	1e-128	91	Contig97	>gnl|lis|1814859 TA13676_34305 Clt1 [Poncirus trifoliata (Hardy orange)]	625	147	4e-34	87	Contig97	>gb|AL375669.1|AL375669 MtBB16C03F1 MtBB Medicago truncatula cDNA clone MtBB16C03 T3, mRNA	491	137	6e-31	87	Contig97	>gb|CV531629.1|CV531629 LVS_005_B04 Phaseolus vulgaris leaf EST library Phaseolus vulgaris	542	357	1e-97	87
98	Contig98	364	Contig98	>P93276|M030_ARATH Uncharacterized mitochondrial protein AtMg00030 -	107	120	2e-27	96	-3	176	9	1	56	Contig98	>gb|DY475146.1|DY475146 U107 Chickpea (ICC3996) post-inoculation EST library Cicer	255	329	7e-91	94	Contig98	>gb|EE604711.1|EE604711 CCUPAS120LF03c10F Pigeon pea Leaf cDNA Library Cajanus cajan cDNA	320	30	0.11	100	Contig98	>gb|CA850995.1|CA850995 D09A05_A05_01.ab1 cDNA Peking library 2, 4 day SCN3 Glycine max	375	694	0	99	Contig98	>gnl|lis|1812708 TA122_34305	3148	672	0	99	Contig98	>gb|EV261444.1|EV261444 MTYEJ61TF JCVI-MT1 Medicago truncatula cDNA 5, mRNA sequence	754	492	1e-138	99	Contig98	>gb|CV536238.1|CV536238 NOD_226_E07 Phaseolus vulgaris nodule EST library Phaseolus	677	636	0	98
99	Contig99	222	Contig99	>Q5WFY3|MUTS_BACSK DNA mismatch repair protein mutS - Bacillus	871	30	2.6	46	-1	138	61	710	735	Contig99	>gb|FE672632.1|FE672632 mh1_0020_B05 Drought-stressed chickpea leave library Cicer	495	28	2.1	100	Contig99	>gb|EE604539.1|EE604539 CCUPAS120LF02a08F Pigeon pea Leaf cDNA Library Cajanus cajan cDNA	314	26	1	100	Contig99	>gb|FK020031.1|FK020031 GLNDH40TF JCVI-SOY3 Glycine max cDNA 5, mRNA sequence	234	36	0.82	100	Contig99	>gb|BP070697| BP070697	391	42	0.003	100	Contig99	>gb|AL368642.1|AL368642 MtBA25G04R1 MtBA Medicago truncatula cDNA clone MtBA25G04 T7, mRNA	551	36	0.35	100	Contig99	>gb|EE985449.1|EE985449 PvEST0126 Bean pod tissue cDNA Entry Library Phaseolus vulgaris	521	32	2	100
100	Contig100	201												Contig100	>gb|EH058757.1|EH058757 CPA03a09.y.esd subtracted cDNA library of drought stressed chickpea	312	34	0.031	100	Contig100	>gb|EE604775.1|EE604775 CCUPAS120LF03b04R Pigeon pea Leaf cDNA Library Cajanus cajan cDNA	251	30	0.059	100	Contig100	>gb|EH040081.1|EH040081 GMSeed0868 Soybean endosperm tissue in developing seeds Glycine max	794	38	0.19	100	Contig100	>gb|BP073129| BP073129	450	36	0.19	95	Contig100	>gb|DY615543.1|DY615543 AC0626 NOLLY Medicago truncatula cDNA 5, mRNA sequence	716	38	0.08	100	Contig100	>gb|BQ481731.1|BQ481731 PV_GEa0087g13r Phaseolus vulgaris leaf EST library PV_GEa Phaseolus	1008	34	0.45	92
101	Contig101	176	Contig101	>Q65M90|Y890_BACLD UPF0374 protein BLi00890/BL03042 - Bacillus	176	29	6.1	52	-3	138	70	63	87	Contig101	>gb|EH059173.1|EH059173 CPB03f08.y.esd subtracted cDNA library of drought stressed chickpea	298	50	5e-07	96	Contig101	>gb|DY742696.1|DY742696 cajKS73 Pigeonpea stress induced cDNA library Cajanus cajan cDNA,	381	26	0.81	100	Contig101	>gb|BE658836.1|BE658836 GM700007B10E8 Gm-r1070 Glycine max cDNA clone Gm-r1070-2535 3,	481	92	1e-17	86	Contig101	>gnl|lis|1804874 TA3683_34305 Phosphoenolpyruvate carboxykinase [Flaveria pringlei]	1236	52	3e-06	90	Contig101	>gb|AW560610.1|AW560610 EST315658 DSIR Medicago truncatula cDNA clone pDSIR-27B16, mRNA	509	54	1e-06	96	Contig101	>gb|FE685405.1|FE685405 Pv009B_M13R_G09.ab1 Phaseolus vulgaris cv Early gallatin Phaseolus	890	72	2e-12	97
102	Contig102	226												Contig102	>gb|FE668742.1|FE668742 mh2_0004_C05 Chickpea leave library Cicer arietinum cDNA clone	587	32	0.14	100	Contig102	>gb|EE604821.1|EE604821 CCUPAS120LF03f08R Pigeon pea Leaf cDNA Library Cajanus cajan cDNA	411	32	0.017	100	Contig102	>gb|BE660409.1|BE660409 10 GmaxSC Glycine max cDNA, mRNA sequence	473	172	6e-42	91	Contig102	>gnl|lis|1810079 TA11746_34305	334	34	0.84	100	Contig102	>gb|DY632895.1|DY632895 Medicago--02-C23.g1 Subtracted medicago cDNA library specific for	300	40	0.023	87	Contig102	>gb|CV540107.1|CV540107 POD_027_D12 Phaseolus vulgaris pod EST library Phaseolus vulgaris	413	111	3e-24	85
103	Contig103	97												Contig103	>gb|FE669052.1|FE669052 mh2_0011_A07 Chickpea leave library Cicer arietinum cDNA clone	447	30	0.22	100	Contig103	>gb|EE595475.1|EE595475 CCUPAS120LF01e05R Pigeon pea Leaf cDNA Library Cajanus cajan cDNA	719	28	0.11	100	Contig103	>gb|BE822330.1|BE822330 GM700017A10G6 Gm-r1070 Glycine max cDNA clone Gm-r1070-6827 3,	664	113	2e-24	94	Contig103	>gb|BP057961| BP057961	597	32	1.3	100	Contig103	>gb|AW574334.1|AW574334 EST316925 GVN Medicago truncatula cDNA clone pGVN-53I18, mRNA	388	32	2.2	100	Contig103	>gb|FE700880.1|FE700880 Pv028A_M13R_G09.ab1 Phaseolus vulgaris cv Early gallatin Phaseolus	832	72	9e-13	88
104	Contig104	274	Contig104	>Q10426|RIK1_SCHPO Silencing protein rik1 - Schizosaccharomyces pombe	1040	30	2.5	35	+3	15	131	901	939	Contig104	>gb|FE669939.1|FE669939 mh2_0022_B04 Chickpea leave library Cicer arietinum cDNA clone	403	30	0.67	100	Contig104	>gb|EE604611.1|EE604611 CCUPAS120LF02a10R Pigeon pea Leaf cDNA Library Cajanus cajan cDNA	781	28	0.33	100	Contig104	>gb|BG882690.1|BG882690 sae51d01.y2 Gm-c1051 Glycine max cDNA clone GENOME SYSTEMS CLONE	502	202	8e-51	85	Contig104	>gnl|lis|1822640 TA14205_34305	516	56	3e-07	85	Contig104	>gb|AW696043.1|AW696043 NF102A04ST1F1024 Developing stem Medicago truncatula cDNA clone	665	34	1.8	100	Contig104	>gb|FE704463.1|FE704463 Pv037D_M13R_E12.ab1 Phaseolus vulgaris cv Early gallatin Phaseolus	609	58	4e-08	91
105	Contig105	207	Contig105	>P18931|NU4M_DROME NADH-ubiquinone oxidoreductase chain 4 -	446	28	7.8	39	+1	40	123	165	192	Contig105	>gb|DR749500.1|DR749500 CaFRi60 cDNA-RAPD Chickpea roots challenged by Fusarium oxysporum	598	30	0.5	100	Contig105	>gb|EE604565.1|EE604565 CCUPAS120LF02d11F Pigeon pea Leaf cDNA Library Cajanus cajan cDNA	648	30	0.061	94	Contig105	>gb|BU549904.1|BU549904 GM880023B10D01 Gm-r1088 Glycine max cDNA clone Gm-r1088-8617 3,	476	56	8e-07	100	Contig105	>gnl|lis|1820970 TA12195_34305	476	34	0.76	100	Contig105	>gb|AW695246.1|AW695246 NF092G11ST1F1087 Developing stem Medicago truncatula cDNA clone	622	36	0.33	92	Contig105	>gb|CV532690.1|CV532690 LVS_029_B01 Phaseolus vulgaris leaf EST library Phaseolus vulgaris	694	34	0.47	100
106	Contig106	347	Contig106	>O24151|CAMT4_TOBAC Caffeoyl-CoA O-methyltransferase 4 - Nicotiana	242	129	3e-30	81	-1	341	114	166	241	Contig106	>gb|AJ489616.1|AJ489616 AJ489616 chickpea mRNA CAN-5 Cicer arietinum cDNA clone	137	30	0.86	100	Contig106	>gb|DY742670.1|DY742670 cajKS47 Pigeonpea stress induced cDNA library Cajanus cajan cDNA,	735	28	0.42	100	Contig106	>gb|AW348485.1|AW348485 GM210002B12A10 Gm-r1021 Glycine max cDNA clone Gm-r1021-427 3,	737	188	1e-46	85	Contig106	>gnl|lis|23391 TC15840 similar to GB|AAM66108.1|21595512|AY088577 caffeoyl-CoA	1020	96	4e-19	87	Contig106	>gb|BE239702.1|BE239702 EST403751 MHRP- Medicago truncatula cDNA clone pMHRP-38C17, mRNA	540	74	3e-12	83	Contig106	>gb|CV537127.1|CV537127 NOD_238_B09 Phaseolus vulgaris nodule EST library Phaseolus	797	147	8e-35	82
107	Contig107	139												Contig107	>gb|DY475500.1|DY475500 U485 Chickpea (ICC3996) post-inoculation EST library Cicer	255	30	0.32	100	Contig107	>gb|EE604974.1|EE604974 CCUPAS120LF04e07R Pigeon pea Leaf cDNA Library Cajanus cajan cDNA	411	28	0.16	100	Contig107	>gb|FG991097.1|FG991097 GLLDO65TF JCVI-SOY1 Glycine max cDNA 5, mRNA sequence	224	42	0.008	87	Contig107	>gnl|lis|1812011 TA899_34305 Hypothetical protein At1g53210 [Arabidopsis thaliana	997	48	3e-05	93	Contig107	>gb|CX516524.1|CX516524 s13dNF02A10VI069_337869 Virus-Infected Leaves Medicago truncatula	484	38	0.053	90	Contig107	>gb|FE694532.1|FE694532 Pv019A_M13R_B07.ab1 Phaseolus vulgaris cv Early gallatin Phaseolus	888	36	0.076	95
108	Contig108	558	Contig108	>P13816|GARP_PLAFF Glutamic acid-rich protein precursor - Plasmodium	678	55	2e-07	57	+3	117	302	379	441	Contig108	>gb|FE670162.1|FE670162 mh2_0024_G10 Chickpea leave library Cicer arietinum cDNA clone	256	52	4e-07	90	Contig108	>gb|EE604972.1|EE604972 CCUPAS120LF04e05R Pigeon pea Leaf cDNA Library Cajanus cajan cDNA	399	54	1e-08	94	Contig108	>gb|BE661245.1|BE661245 303 GmaxSC Glycine max cDNA, mRNA sequence	553	111	5e-23	90	Contig108	>gnl|lis|1823439 TA6394_34305	747	66	6e-10	90	Contig108	>gb|BG452218.1|BG452218 NF085B01LF1F1011 Developing leaf Medicago truncatula cDNA clone	522	66	1e-09	93	Contig108	>gb|CB280640.1|CB280640 PVEPLE1006C02.g Common bean leaf EST Library - PVEPLE1 Phaseolus	439	48	9e-05	86
109	Contig109	145												Contig109	>gb|FE670334.1|FE670334 mh2_0026_G08 Chickpea leave library Cicer arietinum cDNA clone	618	32	0.086	100	Contig109	>gb|EE595507.1|EE595507 CCUPAS120LF01h10R Pigeon pea Leaf cDNA Library Cajanus cajan cDNA	205	28	0.16	100	Contig109	>gb|BU545344.1|BU545344 GM880003B20F10 Gm-r1088 Glycine max cDNA clone Gm-r1088-1052 3,	336	70	4e-11	93	Contig109	>gnl|lis|1823510 TA6294_34305 Unknow protein, 5-partial [Oryza sativa (japonica	553	36	0.13	95	Contig109	>gb|AL367191.1|AL367191 MtBA12G08R1 MtBA Medicago truncatula cDNA clone MtBA12G08 T7, mRNA	464	46	0.0002	86	Contig109	>gb|FG229258.1|FG229258 pvreabc010003_F3_M13rev_phred13_vc root hairs of Phaseolus vulgaris	375	54	3e-07	84
110	Contig110	674	Contig110	>Q29011|PGCA_PIG Aggrecan core protein - Sus scrofa (Pig)	537	35	0.4	29	-1	332	39	398	489	Contig110	>gb|FE669367.1|FE669367 mh2_0015_G06 Chickpea leave library Cicer arietinum cDNA clone	491	34	0.11	100	Contig110	>gb|EE604916.1|EE604916 CCUPAS120LF04h03F Pigeon pea Leaf cDNA Library Cajanus cajan cDNA	439	30	0.21	91	Contig110	>gb|FE693882.1|FE693882 Pv017B_M13R_E01.ab1 Phaseolus vulgaris cv Early gallatin Phaseolus	868	511	1e-143	89	Contig110	>gnl|lis|1813681 TA156_34305 U-box protein [Capsicum annuum (Bell pepper)]	1626	167	3e-40	80	Contig110	>gb|BE941472.1|BE941472 EST421051 MGHG Medicago truncatula cDNA clone pMGHG-4I13, mRNA	537	101	2e-20	80	Contig110	>gb|FE693882.1|FE693882 Pv017B_M13R_E01.ab1 Phaseolus vulgaris cv Early gallatin Phaseolus	868	511	1e-144	89
111	Contig111	249	Contig111	>P22454|GPA2_CAEEL Guanine nucleotide-binding protein alpha-2	356	29	4.4	40	+3	99	209	127	163	Contig111	>gb|EH058925.1|EH058925 CPA04h12.y.esd subtracted cDNA library of drought stressed chickpea	1072	28	2.4	100	Contig111	>gb|EE604690.1|EE604690 CCUPAS120LF03a10F Pigeon pea Leaf cDNA Library Cajanus cajan cDNA	219	26	1.2	100	Contig111	>gb|BE658347.1|BE658347 GM700005B20A4 Gm-r1070 Glycine max cDNA clone Gm-r1070-1568 3,	231	107	3e-22	88	Contig111	>gnl|lis|1824277 TA6442_34305 PREDICTED: similar to ribosomal protein S24	734	70	2e-11	92	Contig111	>gb|AL374078.1|AL374078 MtBB04E08R1 MtBB Medicago truncatula cDNA clone MtBB04E08 T7, mRNA	551	109	3e-23	94	Contig111	>gb|CV540251.1|CV540251 POD_029_B07 Phaseolus vulgaris pod EST library Phaseolus vulgaris	575	88	4e-17	87
112	Contig112	366	Contig112	>Q9FT52|ATP5H_ARATH ATP synthase subunit d, mitochondrial -	168	73	2e-13	96	+1	7	105	136	168	Contig112	>gb|FE670677.1|FE670677 mh2_0031_A03 Chickpea leave library Cicer arietinum cDNA clone	580	131	3e-31	90	Contig112	>gb|EE604541.1|EE604541 CCUPAS120LF02a10F Pigeon pea Leaf cDNA Library Cajanus cajan cDNA	676	30	0.11	100	Contig112	>gb|FE703620.1|FE703620 Pv055C_M13R_C06.ab1 Phaseolus vulgaris cv Early gallatin Phaseolus	694	283	4e-75	89	Contig112	>gnl|lis|1802330 TA1723_34305 Putative mitochondrial ATP synthase [Solanum demissum	981	155	6e-37	92	Contig112	>gb|AL377214.1|AL377214 MtBB30B01R1 MtBB Medicago truncatula cDNA clone MtBB30B01 T7, mRNA	511	113	3e-24	91	Contig112	>gb|FE703620.1|FE703620 Pv055C_M13R_C06.ab1 Phaseolus vulgaris cv Early gallatin Phaseolus	694	283	5e-76	89
113	Contig113	230												Contig113	>gb|CK149114.1|CK149114 AGT-38_C02 Suppressive subtractive hybridization library Cicer	466	32	0.14	100	Contig113	>gb|EE604711.1|EE604711 CCUPAS120LF03c10F Pigeon pea Leaf cDNA Library Cajanus cajan cDNA	320	34	0.004	100	Contig113	>gb|AW153127.1|AW153127 se36c10.y1 Gm-c1015 Glycine max cDNA clone GENOME SYSTEMS CLONE ID:	218	38	0.22	100	Contig113	>gb|BP064801| BP064801	212	60	1e-08	84	Contig113	>gb|EY476160.1|EY476160 METAO25TF JCVI-MT3 Medicago truncatula cDNA 5, mRNA sequence	786	62	6e-09	94	Contig113	>gb|CV532429.1|CV532429 LVS_024_G02 Phaseolus vulgaris leaf EST library Phaseolus vulgaris	608	50	9e-06	82
114	Contig114	242												Contig114	>gb|FE672244.1|FE672244 mh1_0015_G01 Drought-stressed chickpea leave library Cicer	697	34	0.038	95	Contig114	>gb|EE604698.1|EE604698 CCUPAS120LF03b07F Pigeon pea Leaf cDNA Library Cajanus cajan cDNA	472	28	0.29	100	Contig114	>gb|BI968658.1|BI968658 GM830006A11G11 Gm-r1083 Glycine max cDNA clone Gm-r1083-2229 3,	800	70	6e-11	92	Contig114	>gnl|lis|1814489 TA13564_34305 Pentatricopeptide (PPR) repeat-containing protein	490	36	0.23	100	Contig114	>gb|EY474180.1|EY474180 META261TF JCVI-MT3 Medicago truncatula cDNA 5, mRNA sequence	846	36	0.39	100	Contig114	>gb|CV538399.1|CV538399 POD_005_B04 Phaseolus vulgaris pod EST library Phaseolus vulgaris	685	34	0.55	95
115	Contig115	174												Contig115	>gb|FE668685.1|FE668685 mh2_0003_F07 Chickpea leave library Cicer arietinum cDNA clone	612	28	1.6	100	Contig115	>gb|EE604897.1|EE604897 CCUPAS120LF04f03F Pigeon pea Leaf cDNA Library Cajanus cajan cDNA	283	28	0.2	88	Contig115	>gb|CD410573.1|CD410573 Gm_ck38586 Soybean induced by Salicylic Acid Glycine max cDNA 3,	574	34	2.5	100	Contig115	>gb|BP036702| BP036702	460	34	0.64	100	Contig115	>gb|AL376369.1|AL376369 MtBB23D01F1 MtBB Medicago truncatula cDNA clone MtBB23D01 T3, mRNA	494	34	1.1	100	Contig115	>gb|FE684336.1|FE684336 Pv054C_M13F_A04.ab1 Phaseolus vulgaris cv Early gallatin Phaseolus	857	34	0.39	100
116	Contig116	153												Contig116	>gb|CK148884.1|CK148884 AGT-7_C05 Suppressive subtractive hybridization library Cicer	525	34	0.023	100	Contig116	>gb|DY742696.1|DY742696 cajKS73 Pigeonpea stress induced cDNA library Cajanus cajan cDNA,	381	28	0.17	100	Contig116	>gb|CD404227.1|CD404227 Gm_ck27049 Soybean induced by Salicylic Acid Glycine max cDNA 3,	636	165	9e-40	91	Contig116	>gnl|lis|1815938 TA2708_34305 Eukaryotic translation initiation factor 2 alpha	622	66	2e-10	91	Contig116	>gb|AL374113.1|AL374113 MtBB04G03R1 MtBB Medicago truncatula cDNA clone MtBB04G03 T7, mRNA	551	56	3e-07	92	Contig116	>gb|FE703614.1|FE703614 Pv035A_M13R_H08.ab1 Phaseolus vulgaris cv Early gallatin Phaseolus	188	96	1e-19	87
117	Contig117	221	Contig117	>Q9XJ56|ECP44_DAUCA Phosphoprotein ECPP44 - Daucus carota (Carrot)	258	70	3e-12	55	-1	221	3	20	98	Contig117	>gb|FE670712.1|FE670712 mh2_0031_D06 Chickpea leave library Cicer arietinum cDNA clone	166	36	0.009	95	Contig117	>gb|EE604957.1|EE604957 CCUPAS120LF04c11R Pigeon pea Leaf cDNA Library Cajanus cajan cDNA	556	30	0.066	100	Contig117	>gb|FE678700.1|FE678700 Pv007C_M13F_E10.ab1 Phaseolus vulgaris cv Early gallatin Phaseolus	937	52	1e-05	90	Contig117	>gnl|lis|1810559 TA11147_34305	418	64	9e-10	93	Contig117	>gb|BE204926.1|BE204926 EST397546 KV0 Medicago truncatula cDNA clone pKV0-18L21, mRNA	603	38	0.089	100	Contig117	>gb|CB539950.1|CB539950 PVEPSE2012G09.g Common bean seedling EST Library - PVEPSE2	541	52	2e-06	90
118	Contig118	177												Contig118	>gb|FE670529.1|FE670529 mh2_0029_C12 Chickpea leave library Cicer arietinum cDNA clone	297	32	0.11	100	Contig118	>gb|EE604973.1|EE604973 CCUPAS120LF04e06R Pigeon pea Leaf cDNA Library Cajanus cajan cDNA	587	26	0.81	100	Contig118	>gb|EV274282.1|EV274282 GLMC481TF JCVI-SOY2 Glycine max cDNA 5, mRNA sequence	704	228	8e-59	96	Contig118	>gb|BW599837| BW599837	469	153	1e-36	90	Contig118	>gb|BQ148587.1|BQ148587 NF078D08FL1F1064 Developing flower Medicago truncatula cDNA clone	351	135	4e-31	88	Contig118	>gb|CB541036.1|CB541036 PVEPSE2028A05.g Common bean seedling EST Library - PVEPSE2	525	36	0.099	100
119	Contig119	274	Contig119	>Q9NP08|HMX1_HUMAN Homeobox protein HMX1 - Homo sapiens (Human)	373	36	0.035	35	-3	185	3	13	76	Contig119	>gb|DY475165.1|DY475165 U126 Chickpea (ICC3996) post-inoculation EST library Cicer	217	64	5e-11	88	Contig119	>gb|EE604567.1|EE604567 CCUPAS120LF02e01F Pigeon pea Leaf cDNA Library Cajanus cajan cDNA	513	24	5.1	100	Contig119	>gb|FK380469.1|FK380469 454GmaGlobSeed115101 Soybean Seeds Containing Globular-Stage	185	74	5e-12	86	Contig119	>gnl|lis|1821831 TA14408_34305 RNA-binding region RNP-1 [Medicago truncatula	450	84	1e-15	94	Contig119	>gb|AI974507.1|AI974507 T110457e KV0 Medicago truncatula cDNA clone pKV0-1E19, mRNA	405	68	1e-10	92	Contig119	>gb|CB544169.1|CB544169 PVEPSE2032C10.g Common bean seedling EST Library - PVEPSE2	314	88	5e-17	92
120	Contig120	99												Contig120	>gb|FE671896.1|FE671896 mh1_0011_D05 Drought-stressed chickpea leave library Cicer	532	32	0.056	100	Contig120	>gb|EE604833.1|EE604833 CCUPAS120LF03g10R Pigeon pea Leaf cDNA Library Cajanus cajan cDNA	897	26	0.42	100	Contig120	>gb|FE708863.1|FE708863 Pv057C_M13F_E05.ab1 Phaseolus vulgaris cv Early gallatin Phaseolus	395	64	1e-09	93	Contig120	>gb|BP050048| BP050048	468	32	1.3	100	Contig120	>gb|ES611792.1|ES611792 MTGland_A012__2007-05-05/MTGlandA012__A07_032_1 Medicago truncatula	823	36	0.14	100	Contig120	>gb|FE708863.1|FE708863 Pv057C_M13F_E05.ab1 Phaseolus vulgaris cv Early gallatin Phaseolus	395	64	2e-10	93
121	Contig121	198												Contig121	>gb|DY475411.1|DY475411 U394 Chickpea (ICC3996) post-inoculation EST library Cicer	255	32	0.12	100	Contig121	>gb|DV105911.1|DV105911 cajKS13 Pigeonpea water stress induced cDNA library Cajanus cajan	752	26	0.91	100	Contig121	>gb|BE659190.1|BE659190 GM700008B10G1 Gm-r1070 Glycine max cDNA clone Gm-r1070-3001 3,	447	52	1e-05	87	Contig121	>gb|BP081760| BP081760	355	36	0.18	100	Contig121	>gb|AW696043.1|AW696043 NF102A04ST1F1024 Developing stem Medicago truncatula cDNA clone	665	36	0.31	100	Contig121	>gb|FE711766.1|FE711766 Pv054A_M13F_D09.ab1 Phaseolus vulgaris cv Early gallatin Phaseolus	883	38	0.028	95
122	Contig122	222	Contig122	>Q0ZIW7|PSAC_VITVI Photosystem I iron-sulfur center - Vitis vinifera	81	155	4e-38	100	+2	5	211	13	81	Contig122	>gb|EH059073.1|EH059073 CPB02e09.y.esd subtracted cDNA library of drought stressed chickpea	474	30	0.54	100	Contig122	>gb|EE604754.1|EE604754 CCUPAS120LF03g11F Pigeon pea Leaf cDNA Library Cajanus cajan cDNA	251	26	1	100	Contig122	>gb|FK006688.1|FK006688 GLMDT35TFB JCVI-SOY2 Glycine max cDNA 5, mRNA sequence	525	371	1e-101	96	Contig122	>gb|BP029328| BP029328	532	347	4e-95	95	Contig122	>gb|BF631701.1|BF631701 NF007B02DT1F1014 Drought Medicago truncatula cDNA clone NF007B02DT	661	315	3e-85	93	Contig122	>gb|CV670745.1|CV670745 Pv CHI-S2-4D Phaseolus vulgaris (variety OAC Rex) / cDNA Phaseolus	479	30	7.8	100
123	Contig123	333	Contig123	>Q0HTE5|PSTB_SHESR Phosphate import ATP-binding protein pstB -	272	30	3	63	+1	61	117	248	266	Contig123	>gb|AJ005944.1|AJ005944 AJ005944 chickpea mRNA CAN-5 Cicer arietinum cDNA clone Can110,	633	32	0.21	100	Contig123	>gb|CK394833.1|CK394833 cajISL6 Pigeonpea stress induced cDNA library Cajanus cajan cDNA	373	26	1.6	100	Contig123	>gb|BI972151.1|BI972151 sag87g12.y1 Gm-c1084 Glycine max cDNA clone GENOME SYSTEMS CLONE	553	135	2e-30	87	Contig123	>gnl|lis|1804776 TA3019_34305	855	56	3e-07	96	Contig123	>gb|AW126105.1|AW126105 N100302e rootphos(-) Medicago truncatula cDNA clone MHRP-4D1, mRNA	322	38	0.14	92	Contig123	>gb|FG233821.1|FG233821 pvrebbc010002_P10_M13rev_phred13_vc root hairs of Phaseolus	315	50	1e-05	88
124	Contig124	1131	Contig124	>Q6CQE5|TAR1_KLULA Protein TAR1 - Kluyveromyces lactis (Yeast)	109	89	5e-17	58	-2	788	555	12	89	Contig124	>gb|FE669835.1|FE669835 mh2_0021_A02 Chickpea leave library Cicer arietinum cDNA clone	400	543	1e-155	96	Contig124	>gb|EE604817.1|EE604817 CCUPAS120LF03f04R Pigeon pea Leaf cDNA Library Cajanus cajan cDNA	218	46	6e-06	92	Contig124	>gb|EH039372.1|EH039372 GMSeed0020 Soybean endosperm tissue in developing seeds Glycine max	396	706	0	98	Contig124	>gnl|lis|1813216 TA51_34305	6663	674	0	97	Contig124	>gb|AW774270.1|AW774270 EST333421 KV3 Medicago truncatula cDNA clone pKV3-22G17, mRNA	677	589	1e-167	95	Contig124	>gb|CV529016.1|CV529016 ALV_009A_E09 Phaseolus vulgaris leaf EST library PV_GEa Phaseolus	906	611	1e-174	97
125	Contig125	1042	Contig125	>P34921|G3PC_DIACA Glyceraldehyde-3-phosphate dehydrogenase,	338	476	1e-134	92	+2	5	766	80	333	Contig125	>gb|FE672593.1|FE672593 mh1_0019_F10 Drought-stressed chickpea leave library Cicer	494	303	1e-82	84	Contig125	>gb|EE604990.1|EE604990 CCUPAS120LF04g03R Pigeon pea Leaf cDNA Library Cajanus cajan cDNA	647	28	1.3	94	Contig125	>gb|EV271894.1|EV271894 GLMBC47TF JCVI-SOY2 Glycine max cDNA 5, mRNA sequence	749	1100	0	93	Contig125	>gnl|lis|1812866 TA131_34305 Glyceraldehyde-3-phosphate dehydrogenase [Glycine max	1492	591	1e-168	85	Contig125	>gb|EV256812.1|EV256812 MTYD114TF JCVI-MT1 Medicago truncatula cDNA 5, mRNA sequence	758	884	0	89	Contig125	>gb|CV543894.1|CV543894 RTS_141_A05 Phaseolus vulgaris P- root EST library Phaseolus	761	1031	0	92
126	Contig126	987	Contig126	>Q9VNE2|EXBA_DROME Protein extra bases - Drosophila melanogaster	422	160	7e-39	33	+1	13	708	181	411	Contig126	>gb|CD051295.1|CD051295 EST0622 subtracted cDNA library of drought-stressed chickpea Cicer	644	32	0.64	100	Contig126	>gb|EE605150.1|EE605150 CCUPAS120LF05g05R Pigeon pea Leaf cDNA Library Cajanus cajan cDNA	533	32	0.078	100	Contig126	>gb|FK022382.1|FK022382 GLRA682TF JCVI-SOY3 Glycine max cDNA 5, mRNA sequence	644	928	0	94	Contig126	>gnl|lis|19365 TC14257 similar to GB|AAL15273.1|16323077|AY057642	782	577	1e-163	90	Contig126	>gb|BG583670.1|BG583670 EST485423 GVN Medicago truncatula cDNA clone pGVN-74K1 5 end, mRNA	822	842	0	89	Contig126	>gb|FE695588.1|FE695588 Pv039C_M13R_F02.ab1 Phaseolus vulgaris cv Early gallatin Phaseolus	916	914	0	91
127	Contig127	507	Contig127	>Q91AV1|SPIKE_PEDV7 Spike glycoprotein precursor - Porcine epidemic	1383	33	0.84	30	+1	88	303	1280	1347	Contig127	>gb|CK148819.1|CK148819 28_B9_F05 Suppressive subtractive hybridization library Cicer	273	32	0.32	100	Contig127	>gb|EE604915.1|EE604915 CCUPAS120LF04g11F Pigeon pea Leaf cDNA Library Cajanus cajan cDNA	578	26	2.4	100	Contig127	>gb|EV279633.1|EV279633 GLNAJ96TF JCVI-SOY3 Glycine max cDNA 5, mRNA sequence	789	36	2	100	Contig127	>gnl|lis|1826854 TA8987_34305 Hypothetical protein T17J13.90 [Arabidopsis thaliana	479	34	2	100	Contig127	>gb|BE204600.1|BE204600 EST397276 KV0 Medicago truncatula cDNA clone pKV0-16F16, mRNA	572	38	0.21	100	Contig127	>gb|FE706106.1|FE706106 Pv044B_M13R_H10.ab1 Phaseolus vulgaris cv Early gallatin Phaseolus	827	34	1.2	100
128	Contig128	613	Contig128	>Q2PMP0|YCF1_SOYBN Putative membrane protein ycf1 - Glycine max	1792	188	2e-47	68	-3	443	57	1154	1282	Contig128	>gb|DY475079.1|DY475079 U035 Chickpea (ICC3996) post-inoculation EST library Cicer	212	32	0.39	100	Contig128	>gb|EE604929.1|EE604929 CCUPAS120LF04a06R Pigeon pea Leaf cDNA Library Cajanus cajan cDNA	367	30	0.19	94	Contig128	>gb|EH038915.1|EH038915 GMSeed1596 Soybean endosperm tissue in developing seeds Glycine max	549	266	1e-69	85	Contig128	>gnl|lis|10006 TC10380 similar to UP|Q8S8U2 (Q8S8U2) Ycf1 protein, partial (40%)	5664	42	0.01	93	Contig128	>gb|EX531079.1|EX531079 MTGland_B019_2007-05-15/MTGlandB019_A03_016_1 Medicago truncatula	518	38	0.26	100	Contig128	>gb|FD795592.1|FD795592 08VNNA8_T7_035_F06_02MAR2006_038 08VNAA8 Phaseolus vulgaris cDNA,	479	82	7e-15	87
129	Contig129	694	Contig129	>Q7Y0C8|C74A1_ORYSJ Cytochrome P450 74A1, chloroplast precursor -	512	152	1e-36	56	-1	694	323	388	511	Contig129	>gb|FE669505.1|FE669505 mh2_0017_C11 Chickpea leave library Cicer arietinum cDNA clone	541	34	0.11	100	Contig129	>gb|EE604932.1|EE604932 CCUPAS120LF04a09R Pigeon pea Leaf cDNA Library Cajanus cajan cDNA	639	28	0.85	100	Contig129	>gb|FK001989.1|FK001989 GLPAP69TR JCVI-SOY1 Glycine max cDNA 5, mRNA sequence	756	264	6e-69	83	Contig129	>gnl|lis|1811869 TA651_34305 9/13 hydroperoxide lyase [Medicago truncatula (Barrel	599	58	2e-07	83	Contig129	>gb|AL388135.1|AL388135 MtBC46G12R1 MtBC Medicago truncatula cDNA clone MtBC46G12 T7, mRNA	552	88	4e-16	85	Contig129	>gb|FE705063.1|FE705063 Pv041A_M13R_A11.ab1 Phaseolus vulgaris cv Early gallatin Phaseolus	858	176	2e-43	80
130	Contig130	1041	Contig130	>Q9C6M5|RAVL1_ARATH RAV1-like ethylene-responsive transcription	361	78	8e-14	46	+3	6	344	276	361	Contig130	>gb|FE669549.1|FE669549 mh2_0017_G08 Chickpea leave library Cicer arietinum cDNA clone	565	56	5e-08	87	Contig130	>gb|EE604736.1|EE604736 CCUPAS120LF03F03F Pigeon pea Leaf cDNA Library Cajanus cajan cDNA	385	28	1.3	100	Contig130	>gb|BE191039.1|BE191039 sn84a10.y1 Gm-c1038 Glycine max cDNA clone GENOME SYSTEMS CLONE ID:	557	149	4e-34	94	Contig130	>gnl|lis|1458943 AV768837	608	60	7e-08	82	Contig130	>gb|BQ155683.1|BQ155683 NF083B06IR1F1057 Irradiated Medicago truncatula cDNA clone	484	96	2e-18	88	Contig130	>gb|BQ481737.1|BQ481737 PV_GEa0091a03f Phaseolus vulgaris leaf EST library PV_GEa Phaseolus	973	125	9e-28	93
131	Contig131	839	Contig131	>P17928|CALM_MEDSA Calmodulin - Medicago sativa (Alfalfa)	149	297	4e-80	100	+3	57	503	1	149	Contig131	>gb|FE672564.1|FE672564 mh1_0019_C12 Drought-stressed chickpea leave library Cicer	439	507	1e-144	90	Contig131	>gb|EE605025.1|EE605025 CCUPAS120LF05b12F Pigeon pea Leaf cDNA Library Cajanus cajan cDNA	449	527	1e-151	95	Contig131	>gb|BQ628413.1|BQ628413 sap46f10.y1 Gm-c1087 Glycine max cDNA clone SOYBEAN CLONE ID:	616	751	0	93	Contig131	>gnl|lis|1813372 TA714_34305 Calmodulin-like protein [Branchiostoma lanceolatum	832	541	1e-153	89	Contig131	>gb|AW560551.1|AW560551 EST315599 DSIR Medicago truncatula cDNA clone pDSIR-27B13, mRNA	562	515	1e-145	89	Contig131	>gb|CV539228.1|CV539228 POD_016_A06 Phaseolus vulgaris pod EST library Phaseolus vulgaris	744	650	0	92
132	Contig132	475	Contig132	>P69326|UBIQ_WHEAT Ubiquitin - Triticum aestivum (Wheat)	76	149	7e-36	98	+1	94	321	1	76	Contig132	>gb|FE669919.1|FE669919 mh2_0021_H06 Chickpea leave library Cicer arietinum cDNA clone	534	327	4e-90	88	Contig132	>gb|EE604922.1|EE604922 CCUPAS120LF04h10F Pigeon pea Leaf cDNA Library Cajanus cajan cDNA	457	690	0	98	Contig132	>gb|FE680599.1|FE680599 Pv053B_M13F_B10.ab1 Phaseolus vulgaris cv Early gallatin Phaseolus	451	400	1e-110	92	Contig132	>gnl|lis|1513083 BP056966	554	327	9e-89	87	Contig132	>gb|AL367627.1|AL367627 MtBA16B12R2 MtBA Medicago truncatula cDNA clone MtBA16B12 T7, mRNA	526	264	2e-69	85	Contig132	>gb|CB539488.1|CB539488 PVEPSE2006B07.g Common bean seedling EST Library - PVEPSE2	665	436	1e-122	91
133	Contig133	844	Contig133	>O22259|ERF71_ARATH Ethylene-responsive transcription factor ERF071	171	48	7e-05	42	-2	540	361	112	167	Contig133	>gb|EH058842.1|EH058842 CPA04a04.y.esd subtracted cDNA library of drought stressed chickpea	555	30	2.1	100	Contig133	>gb|CO636156.1|CO636156 cajII27 Pigeonpea stress induced cDNA library Cajanus cajan cDNA	571	28	1	100	Contig133	>gb|AW620927.1|AW620927 sj95e06.y1 Gm-c1023 Glycine max cDNA clone GENOME SYSTEMS CLONE ID:	443	228	4e-58	90	Contig133	>gnl|lis|1811896 TA175_34305 Pathogenesis-related transcriptional factor and ERF	1485	115	1e-24	91	Contig133	>gb|BE239319.1|BE239319 EST392684 MHRP- Medicago truncatula cDNA clone pMHRP-28I13, mRNA	396	66	2e-09	90	Contig133	>gb|FE682252.1|FE682252 Pv036A_M13R_A06.ab1 Phaseolus vulgaris cv Early gallatin Phaseolus	868	40	0.033	95
134	Contig134	672	Contig134	>Q05001|NCPR_CATRO NADPH--cytochrome P450 reductase - Catharanthus	714	209	1e-53	80	+1	1	357	596	714	Contig134	>gb|FE668766.1|FE668766 mh2_0004_E08 Chickpea leave library Cicer arietinum cDNA clone	606	34	0.11	100	Contig134	>gb|EE604567.1|EE604567 CCUPAS120LF02e01F Pigeon pea Leaf cDNA Library Cajanus cajan cDNA	513	32	0.053	100	Contig134	>gb|AW509065.1|AW509065 si39f07.y1 Gm-r1030 Glycine max cDNA clone GENOME SYSTEMS CLONE ID:	496	470	1e-131	89	Contig134	>gnl|lis|1816353 TA2527_34305 Putative NADPH-cytochrome P450 reductase [Pisum	1156	383	1e-105	88	Contig134	>gb|AW685470.1|AW685470 NF030B12NR1F1000 Nodulated root Medicago truncatula cDNA clone	668	329	5e-89	86	Contig134	>gb|FE699783.1|FE699783 Pv025D_M13R_G08.ab1 Phaseolus vulgaris cv Early gallatin Phaseolus	861	430	1e-120	90
135	Contig135	1129	Contig135	>Q07469|BSPA_POPDE Bark storage protein A precursor - Populus	312	103	2e-21	32	+3	6	581	131	304	Contig135	>gb|FE670842.1|FE670842 mh2_0035_H07 Chickpea leave library Cicer arietinum cDNA clone	589	32	0.73	100	Contig135	>gb|DY742690.1|DY742690 cajKS67 Pigeonpea stress induced cDNA library Cajanus cajan cDNA,	623	28	1.4	100	Contig135	>gb|CF921739.1|CF921739 gmrhRww24-03-T7_A01_1_015 Soybean root hair subtracted cDNA library	878	295	3e-78	83	Contig135	>gb|BP065281| BP065281	493	40	0.072	100	Contig135	>gb|BE239470.1|BE239470 EST403519 MHRP- Medicago truncatula cDNA clone pMHRP-28C24, mRNA	682	220	6e-56	82	Contig135	>gb|CV538921.1|CV538921 POD_012_C03 Phaseolus vulgaris pod EST library Phaseolus vulgaris	627	36	0.68	100
136	Contig136	715	Contig136	>P69326|UBIQ_WHEAT Ubiquitin - Triticum aestivum (Wheat)	76	147	4e-35	98	-1	661	434	1	76	Contig136	>gb|FE669193.1|FE669193 mh2_0013_H01 Chickpea leave library Cicer arietinum cDNA clone	625	244	6e-65	86	Contig136	>gb|EE605007.1|EE605007 CCUPAS120LF04h10R Pigeon pea Leaf cDNA Library Cajanus cajan cDNA	464	212	3e-56	88	Contig136	>gb|FE680544.1|FE680544 Pv030A_M13F_B04.ab1 Phaseolus vulgaris cv Early gallatin Phaseolus	887	371	1e-101	91	Contig136	>gnl|lis|1812578 TA84_34305 Ubiquitin C variant [Homo sapiens (Human)]	1452	303	2e-81	89	Contig136	>gb|AL367627.1|AL367627 MtBA16B12R2 MtBA Medicago truncatula cDNA clone MtBA16B12 T7, mRNA	526	262	1e-68	86	Contig136	>gb|CV540433.1|CV540433 POD_032_B07 Phaseolus vulgaris pod EST library Phaseolus vulgaris	670	379	1e-104	91
137	Contig137	917	Contig137	>Q8GSM2|LOX23_HORVU Lipoxygenase 2.3, chloroplast precursor - Hordeum	896	128	3e-29	63	+1	13	288	805	896	Contig137	>gb|FE672455.1|FE672455 mh1_0017_H11 Drought-stressed chickpea leave library Cicer	390	36	0.038	95	Contig137	>gb|EE604908.1|EE604908 CCUPAS120LF04g04F Pigeon pea Leaf cDNA Library Cajanus cajan cDNA	298	30	0.28	100	Contig137	>gb|BG839583.1|BG839583 Gm01_04h12_F Gm01_AAFC_ECORC_Glycine_max_cold_stressed_leaves	639	363	1e-98	90	Contig137	>gnl|lis|1527093 BP048503	361	68	3e-10	84	Contig137	>gb|EX528424.1|EX528424 MTGland_A041_2007-06-23/MTGlandA041_F09_035_1 Medicago truncatula	1078	155	2e-36	84	Contig137	>gb|FE706332.1|FE706332 Pv045B_M13R_D01.ab1 Phaseolus vulgaris cv Early gallatin Phaseolus	526	283	1e-75	87
138	Contig138	798	Contig138	>Q9ZVJ6|ANXD4_ARATH Annexin D4 - Arabidopsis thaliana (Mouse-ear	319	159	2e-38	51	-2	797	309	153	317	Contig138	>gb|FE671110.1|FE671110 mh1_0002_B03 Drought-stressed chickpea leave library Cicer	627	32	0.51	100	Contig138	>gb|EE604998.1|EE604998 CCUPAS120LF04g11R Pigeon pea Leaf cDNA Library Cajanus cajan cDNA	539	32	0.063	95	Contig138	>gb|CX705163.1|CX705163 gmrtDrNS01_39-B_M13R_D11_089.s1 Water stressed 5h segment 1	901	708	0	92	Contig138	>gb|BG662253| Ljirnpest41-305-d3 annexin homolog	342	135	1e-30	89	Contig138	>gb|AW775897.1|AW775897 EST334962 DSIL Medicago truncatula cDNA clone pDSIL-3O4, mRNA	732	541	1e-153	88	Contig138	>gb|FE701048.1|FE701048 Pv028C_M13R_F05.ab1 Phaseolus vulgaris cv Early gallatin Phaseolus	853	682	0	91
139	Contig139	387	Contig139	>P03132|VNCA_AAV2 DNA replication protein - Adeno-associated virus 2	536	38	0.01	28	-3	289	53	122	211	Contig139	>gb|FE672480.1|FE672480 mh1_0018_B12 Drought-stressed chickpea leave library Cicer	521	64	7e-11	90	Contig139	>gb|DY742661.1|DY742661 cajKS38 Pigeonpea stress induced cDNA library Cajanus cajan cDNA,	628	26	1.8	100	Contig139	>gb|CX547137.1|CX547137 gmrtDrNS01_04-A_M13R_B08_062.s3 Water stressed 48h segment 1	768	111	3e-23	84	Contig139	>gnl|lis|1803145 TA1227_34305 Histon H3 [Arabidopsis thaliana (Mouse-ear cress)]	857	78	1e-13	93	Contig139	>gb|AL383824.1|AL383824 MtBC17A12R1 MtBC Medicago truncatula cDNA clone MtBC17A12 T7, mRNA	402	46	0.0007	93	Contig139	>gb|CB542951.1|CB542951 PVEPSE3027D06.g Common bean seedling EST Library inoculated with	501	60	2e-08	90
140	Contig140	611	Contig140	>P43281|METK2_SOLLC S-adenosylmethionine synthetase 2 - Solanum	393	159	9e-39	96	+1	7	240	313	390	Contig140	>gb|FE669734.1|FE669734 mh2_0019_H04 Chickpea leave library Cicer arietinum cDNA clone	655	135	4e-32	84	Contig140	>gb|EE604567.1|EE604567 CCUPAS120LF02e01F Pigeon pea Leaf cDNA Library Cajanus cajan cDNA	513	28	0.75	94	Contig140	>gb|AW349961.1|AW349961 GM210006B20B3 Gm-r1021 Glycine max cDNA clone Gm-r1021-1998 3,	664	369	1e-100	94	Contig140	>gnl|lis|1812361 TA347_34305 S-adenosylmethionine synthetase 1 [Petroselinum	589	260	2e-68	89	Contig140	>gb|BE249519.2|BE249519 NF021D08LF1F1073 Developing leaf Medicago truncatula cDNA clone	552	220	3e-56	87	Contig140	>gb|CV532767.1|CV532767 LVS_029_H11 Phaseolus vulgaris leaf EST library Phaseolus vulgaris	698	260	1e-68	91
141	Contig141	649	Contig141	>P24095|LOXX_SOYBN Seed lipoxygenase - Glycine max (Soybean)	864	326	5e-89	85	+3	6	548	684	864	Contig141	>gb|CD051299.1|CD051299 EST0250 subtracted cDNA library of drought-stressed chickpea Cicer	604	165	4e-41	85	Contig141	>gb|EE604788.1|EE604788 CCUPAS120LF03c06R Pigeon pea Leaf cDNA Library Cajanus cajan cDNA	534	735	0	98	Contig141	>gb|EG702228.1|EG702228 GmO3_30 Substract library of ozone treated leaves in Glycine max	1120	613	1e-174	89	Contig141	>gnl|lis|6025 TC7825 similar to UP|Q9M3Z5 (Q9M3Z5) Lipoxygenase (Fragment) ,	1642	414	1e-115	84	Contig141	>gb|BQ122452.1|BQ122452 EST608028 GLSD Medicago truncatula cDNA clone pGLSD-29C13, mRNA	819	220	3e-56	82	Contig141	>gb|CV540566.1|CV540566 POD_033_G09 Phaseolus vulgaris pod EST library Phaseolus vulgaris	590	488	1e-137	88
142	Contig142	814	Contig142	>Q93XX4|C2D61_ARATH C2 domain-containing protein At1g53590 -	751	67	8e-11	36	+2	2	364	528	653	Contig142	>gb|DY475438.1|DY475438 U421 Chickpea (ICC3996) post-inoculation EST library Cicer	255	36	0.033	100	Contig142	>gb|EE604789.1|EE604789 CCUPAS120LF03c07R Pigeon pea Leaf cDNA Library Cajanus cajan cDNA	784	26	3.9	100	Contig142	>gb|CA784865.1|CA784865 sat91a07.y1 Gm-c1062 Glycine max cDNA clone SOYBEAN CLONE ID:	683	204	6e-51	81	Contig142	>gb|AV777541| AV777541	466	36	0.81	100	Contig142	>gb|BE239975.1|BE239975 EST404024 MHRP- Medicago truncatula cDNA clone pMHRP-41I8, mRNA	482	125	2e-27	82	Contig142	>gb|CV538129.1|CV538129 NOD_250_H10 Phaseolus vulgaris nodule EST library Phaseolus	794	234	1e-60	83
143	Contig143	701	Contig143	>Q42971|ENO_ORYSJ Enolase - Oryza sativa subsp. japonica (Rice)	446	245	1e-76	92	+1	88	483	315	446	Contig143	>gb|FE672221.1|FE672221 mh1_0015_E02 Drought-stressed chickpea leave library Cicer	669	133	2e-31	80	Contig143	>gb|CO636158.1|CO636158 cajII7 Pigeonpea stress induced cDNA library Cajanus cajan cDNA	571	44	1e-05	91	Contig143	>gb|BI969229.1|BI969229 GM830007B11H07 Gm-r1083 Glycine max cDNA clone Gm-r1083-2677 3,	754	773	0	93	Contig143	>gnl|lis|1821156 TA12206_34305 Enolase 1 [Hevea brasiliensis (Para rubber tree)]	582	585	1e-166	91	Contig143	>gb|AJ389037.1|AJ389037 AJ389037 Medicago truncatula R108 Medicago truncatula cDNA clone	560	385	1e-105	90	Contig143	>gb|CB543146.1|CB543146 PVEPSE3028D17.g Common bean seedling EST Library inoculated with	308	414	1e-115	92
144	Contig144	595	Contig144	>Q96303|PHT14_ARATH Inorganic phosphate transporter 1-4 -	534	72	1e-12	59	+3	6	191	481	534	Contig144	>gb|FE670219.1|FE670219 mh2_0025_D12 Chickpea leave library Cicer arietinum cDNA clone	502	32	0.38	100	Contig144	>gb|EE604838.1|EE604838 CCUPAS120LF03h03R Pigeon pea Leaf cDNA Library Cajanus cajan cDNA	251	32	0.047	100	Contig144	>gb|BU089643.1|BU089643 st93g06.y1 Gm-c1054 Glycine max cDNA clone GENOME SYSTEMS CLONE ID:	417	238	3e-61	90	Contig144	>gnl|lis|1816218 TA2774_34305 Phosphate transporter [Lotus japonicus]	2007	119	5e-26	87	Contig144	>gb|DY618198.1|DY618198 AC4485 NOLLY Medicago truncatula cDNA 5, mRNA sequence	696	70	7e-11	84	Contig144	>gb|CB540988.1|CB540988 PVEPSE2027C04.g Common bean seedling EST Library - PVEPSE2	444	36	0.36	95
145	Contig145	547	Contig145	>Q9UX32|ARLY_SULSO Argininosuccinate lyase - Sulfolobus solfataricus	444	35	0.26	31	-2	492	349	313	360	Contig145	>gb|FE673469.1|FE673469 mh1_0037_A01 Drought-stressed chickpea leave library Cicer	426	32	0.35	100	Contig145	>gb|EE604707.1|EE604707 CCUPAS120LF03c05F Pigeon pea Leaf cDNA Library Cajanus cajan cDNA	563	28	0.67	100	Contig145	>gb|BU551397.1|BU551397 GM880023B21H05 Gm-r1088 Glycine max cDNA clone Gm-r1088-8818 3,	428	361	3e-98	93	Contig145	>gnl|lis|1809386 TA10589_34305 Hypothetical protein [Medicago truncatula (Barrel	465	129	5e-29	86	Contig145	>gb|AL369081.1|AL369081 MtBA28G06F1 MtBA Medicago truncatula cDNA clone MtBA28G06 T3, mRNA	459	159	9e-38	89	Contig145	>gb|CV530532.1|CV530532 ALV_014A_C01 Phaseolus vulgaris leaf EST library PV_GEa Phaseolus	827	38	0.083	95
146	Contig146	694	Contig146	>Q9Y7P0|RISA_SCHPO Riboflavin synthase alpha chain -	208	36	0.15	36	-3	503	342	83	142	Contig146	>gb|FE668957.1|FE668957 mh2_0008_C03 Chickpea leave library Cicer arietinum cDNA clone	361	32	0.44	100	Contig146	>gb|EE604935.1|EE604935 CCUPAS120LF04a12R Pigeon pea Leaf cDNA Library Cajanus cajan cDNA	590	30	0.21	100	Contig146	>gb|CD398819.1|CD398819 Gm_ck20169 Soybean induced by Salicylic Acid Glycine max cDNA 3,	687	56	3e-06	90	Contig146	>gnl|lis|1814683 TA13030_34305	480	36	0.69	100	Contig146	>gb|AL381906.1|AL381906 MtBC03G03R1 MtBC Medicago truncatula cDNA clone MtBC03G03 T7, mRNA	299	40	0.075	92	Contig146	>gb|CB539996.1|CB539996 PVEPSE2013D12.g Common bean seedling EST Library - PVEPSE2	513	32	6.5	100
147	Contig147	364	Contig147	>P16107|CHSY_PETCR Chalcone synthase - Petroselinum crispum	398	135	4e-32	91	+3	6	221	323	394	Contig147	>gb|FE669001.1|FE669001 mh2_0010_B12 Chickpea leave library Cicer arietinum cDNA clone	529	30	0.9	100	Contig147	>gb|EE595450.1|EE595450 CCUPAS120LF01b05R Pigeon pea Leaf cDNA Library Cajanus cajan cDNA	841	28	0.44	100	Contig147	>gb|BE917591.1|BE917591 GmCHS6 soybean root subtractive cDNA Library Glycine max cDNA clone	560	101	3e-20	82	Contig147	>gnl|lis|1483416 BP034657	459	62	6e-09	88	Contig147	>gb|CA921165.1|CA921165 EST638883 MTUS Medicago truncatula cDNA clone MTUS-36G8, mRNA	621	149	6e-35	83	Contig147	>gb|FG233084.1|FG233084 pvrebac010002_A8_M13rev_phred13_vc root hairs of Phaseolus vulgaris	738	66	2e-10	86
148	Contig148	656	Contig148	>O23948|VATE_GOSHI Vacuolar proton pump subunit E - Gossypium	237	59	3e-09	67	+3	270	407	191	236	Contig148	>gb|EB085053.1|EB085053 CA1108 Chickpea (ICC3996) post-inoculation EST library Cicer	601	34	0.11	100	Contig148	>gb|EE604557.1|EE604557 CCUPAS120LF02c10F Pigeon pea Leaf cDNA Library Cajanus cajan cDNA	578	34	0.013	100	Contig148	>gb|BI970919.1|BI970919 GM830012A10A07 Gm-r1083 Glycine max cDNA clone Gm-r1083-4237 3,	749	82	5e-14	83	Contig148	>gnl|lis|1516178 BP051436	497	210	2e-53	86	Contig148	>gb|AW329726.2|AW329726 N200992e rootphos(-) Medicago truncatula cDNA clone MHRP-23D9, mRNA	408	117	4e-25	82	Contig148	>gb|CV529076.1|CV529076 ALV_009B_F12 Phaseolus vulgaris leaf EST library PV_GEa Phaseolus	819	70	3e-11	86
149	Contig149	680	Contig149	>Q9SFF9|GL17_ARATH Germin-like protein subfamily 1 member 7	229	119	2e-26	67	+1	7	276	135	224	Contig149	>gb|FE669767.1|FE669767 mh2_0020_C02 Chickpea leave library Cicer arietinum cDNA clone	550	32	0.43	100	Contig149	>gb|EE604698.1|EE604698 CCUPAS120LF03b07F Pigeon pea Leaf cDNA Library Cajanus cajan cDNA	472	30	0.21	100	Contig149	>gb|FK017344.1|FK017344 GLNCM36TF JCVI-SOY3 Glycine max cDNA 5, mRNA sequence	758	319	1e-85	88	Contig149	>gb|BI418455| LjNEST28b2r	477	62	1e-08	91	Contig149	>gb|AW267910.1|AW267910 EST306252 DSIR Medicago truncatula cDNA clone pDSIR-8D4, mRNA	693	157	5e-37	81	Contig149	>gb|FG228521.1|FG228521 pvreabc010001_A10_M13rev_phred13_vc root hairs of Phaseolus	628	70	3e-11	79
150	Contig150	527	Contig150	>Q38857|XTH22_ARATH Xyloglucan endotransglucosylase/hydrolase	284	163	5e-40	66	+3	12	326	179	284	Contig150	>gb|FE669574.1|FE669574 mh2_0018_B02 Chickpea leave library Cicer arietinum cDNA clone	587	56	2e-08	82	Contig150	>gb|DY742669.1|DY742669 cajKS46 Pigeonpea stress induced cDNA library Cajanus cajan cDNA,	600	32	0.041	100	Contig150	>gb|BI788217.1|BI788217 sag68b05.y1 Gm-c1082 Glycine max cDNA clone GENOME SYSTEMS CLONE	536	430	1e-119	90	Contig150	>gnl|lis|1807569 TA9744_34305 Xyloglucan endotransglycosylase [Malus domestica	533	125	7e-28	88	Contig150	>gb|AW299181.1|AW299181 EST305991 KV2 Medicago truncatula cDNA clone KV2-9J15, mRNA	695	74	4e-12	83	Contig150	>gb|FE693383.1|FE693383 Pv058D_M13R_D06.ab1 Phaseolus vulgaris cv Early gallatin Phaseolus	882	430	1e-120	90
151	Contig151	502	Contig151	>Q03211|PEXLP_TOBAC Pistil-specific extensin-like protein precursor	426	47	6e-05	38	+2	17	259	326	416	Contig151	>gb|FE670127.1|FE670127 mh2_0024_D05 Chickpea leave library Cicer arietinum cDNA clone	518	30	1.3	100	Contig151	>gb|CO636154.1|CO636154 cajP2 Pigeonpea stress induced cDNA library Cajanus cajan cDNA	321	30	0.15	100	Contig151	>gb|CD406651.1|CD406651 Gm_ck31576 Soybean induced by Salicylic Acid Glycine max cDNA 3,	617	268	3e-70	87	Contig151	>gnl|lis|1802881 TA1741_34305 Proline-rich protein precursor [Phaseolus vulgaris	1215	64	2e-09	78	Contig151	>gb|AW191207.1|AW191207 T113378e KV2 Medicago truncatula cDNA clone pKV2-2A2, mRNA sequence	420	64	4e-09	93	Contig151	>gb|CV538321.1|CV538321 POD_004_B09 Phaseolus vulgaris pod EST library Phaseolus vulgaris	658	174	5e-43	83
152	Contig152	1129	Contig152	>Q9S7P9|SNP33_ARATH SNAP25 homologous protein SNAP33 - Arabidopsis	300	350	6e-96	61	+2	83	952	1	300	Contig152	>gb|FE671262.1|FE671262 mh1_0003_G02 Drought-stressed chickpea leave library Cicer	533	242	4e-64	84	Contig152	>gb|EE604803.1|EE604803 CCUPAS120LF03d11R Pigeon pea Leaf cDNA Library Cajanus cajan cDNA	627	30	0.35	94	Contig152	>gb|EV266662.1|EV266662 GLLB966TF JCVI-SOY1 Glycine max cDNA 5, mRNA sequence	760	1005	0	92	Contig152	>gnl|lis|1804249 TA3084_34305 SNARE domain containing protein, expressed [Oryza	601	121	2e-26	87	Contig152	>gb|BG645309.1|BG645309 EST506928 KV3 Medicago truncatula cDNA clone pKV3-39J2 5 end, mRNA	802	450	1e-125	84	Contig152	>gb|FE686575.1|FE686575 Pv040A_M13R_G08.ab1 Phaseolus vulgaris cv Early gallatin Phaseolus	888	787	0	87
153	Contig153	708	Contig153	>Q6CFJ0|FIS1_YARLI Mitochondria fission 1 protein - Yarrowia	154	74	6e-13	35	+1	19	351	45	153	Contig153	>gb|FE671805.1|FE671805 mh1_0010_C03 Drought-stressed chickpea leave library Cicer	546	182	2e-46	82	Contig153	>gb|CK394842.1|CK394842 cajS7 Pigeonpea stress induced cDNA library Cajanus cajan cDNA	542	30	0.22	100	Contig153	>gb|EH257034.1|EH257034 JGI_ACBU1124.rev ACBU Phakopsora pachyrhizi infected soybean leaf	635	591	1e-167	89	Contig153	>gnl|lis|1828011 TA8179_34305 Hypothetical protein F24I3.170 [Arabidopsis thaliana	602	309	3e-83	86	Contig153	>gb|AW775460.1|AW775460 EST334525 DSIL Medicago truncatula cDNA clone pDSIL-1J24, mRNA	579	212	9e-54	82	Contig153	>gb|FE699657.1|FE699657 Pv025C_M13R_G04.ab1 Phaseolus vulgaris cv Early gallatin Phaseolus	776	515	1e-145	89
154	Contig154	1115	Contig154	>O65735|ALF_CICAR Fructose-bisphosphate aldolase, cytoplasmic	359	165	4e-40	88	+2	5	274	270	359	Contig154	>gb|DY475535.1|DY475535 CA0738 Chickpea (ICC3996) post-inoculation EST library Cicer	240	32	0.72	100	Contig154	>gb|CO636157.1|CO636157 cajII28 Pigeonpea stress induced cDNA library Cajanus cajan cDNA	718	791	0	99	Contig154	>gb|AW351264.1|AW351264 GM210011A20G6 Gm-r1021 Glycine max cDNA clone Gm-r1021-4140 3,	574	424	1e-117	91	Contig154	>gnl|lis|1812298 TA111_34305 Fructose-bisphosphate aldolase, class-I [Medicago	1493	260	4e-68	86	Contig154	>gb|DY615884.1|DY615884 AC1225 NOLLY Medicago truncatula cDNA 5, mRNA sequence	438	127	7e-28	81	Contig154	>gb|CB543603.1|CB543603 PVEPSE3030I11.g Common bean seedling EST Library inoculated with	624	317	1e-85	87
155	Contig155	619	Contig155	>Q8LEA2|G2OX1_ARATH Gibberellin 2-beta-dioxygenase 1 - Arabidopsis	329	94	4e-19	36	+1	28	408	169	301	Contig155	>gb|EH059138.1|EH059138 CPB03c05.y.esd subtracted cDNA library of drought stressed chickpea	408	34	0.1	100	Contig155	>gb|EE604565.1|EE604565 CCUPAS120LF02d11F Pigeon pea Leaf cDNA Library Cajanus cajan cDNA	648	30	0.19	100	Contig155	>gb|FE707842.1|FE707842 Pv052B_M13R_A12.ab1 Phaseolus vulgaris cv Early gallatin Phaseolus	786	289	1e-76	86	Contig155	>gnl|lis|1812879 TA734_34305 ACC oxidase [Carica papaya (Papaya)]	1599	42	0.01	90	Contig155	>gb|AL372962.1|AL372962 MtBA54G08F1 MtBA Medicago truncatula cDNA clone MtBA54G08 T3, mRNA	338	40	0.066	100	Contig155	>gb|FE707842.1|FE707842 Pv052B_M13R_A12.ab1 Phaseolus vulgaris cv Early gallatin Phaseolus	786	289	2e-77	86
156	Contig156	845	Contig156	>O83519|TIG_TREPA Trigger factor - Treponema pallidum	442	33	2.2	21	+2	155	511	49	178	Contig156	>gb|EH058834.1|EH058834 CPA03h07.y.esd subtracted cDNA library of drought stressed chickpea	637	32	0.54	100	Contig156	>gb|DV105904.1|DV105904 cajKS12 Pigeonpea water stress induced cDNA library Cajanus cajan	756	26	4.1	100	Contig156	>gb|EV265456.1|EV265456 GLLAU61TF JCVI-SOY1 Glycine max cDNA 5, mRNA sequence	730	769	0	90	Contig156	>gnl|lis|1542549 BP063048	532	321	1e-86	86	Contig156	>gb|BF644650.1|BF644650 NF017G12EC1F1099 Elicited cell culture Medicago truncatula cDNA	678	450	1e-125	87	Contig156	>gb|FE697315.1|FE697315 Pv057C_M13R_D01.ab1 Phaseolus vulgaris cv Early gallatin Phaseolus	872	605	1e-172	90
157	Contig157	427	Contig157	>A6KXY5|ARGC_BACV8 N-acetyl-gamma-glutamyl-phosphate reductase -	322	30	3.4	33	-2	207	46	143	192	Contig157	>gb|CK149142.1|CK149142 38_E12 Suppressive subtractive hybridization library Cicer	352	34	0.068	100	Contig157	>gb|EE604576.1|EE604576 CCUPAS120LF02f04F Pigeon pea Leaf cDNA Library Cajanus cajan cDNA	251	30	0.13	100	Contig157	>gb|CD414006.1|CD414006 Gm_ck45774 Soybean induced by Salicylic Acid Glycine max cDNA 3,	496	172	1e-41	90	Contig157	>gb|AV778449| AV778449	533	36	0.42	95	Contig157	>gb|AW328995.1|AW328995 N200189e rootphos(-) Medicago truncatula cDNA clone MHRP-15A9, mRNA	320	80	5e-14	91	Contig157	>gb|FE897683.1|FE897683 PvEST3535 Bean pod tissue cDNA Entry Library Phaseolus vulgaris	436	105	3e-22	90
158	Contig158	660	Contig158	>P93149|C93B1_GLYEC Cytochrome P450 93B1 - Glycyrrhiza echinata	523	98	4e-20	56	+2	218	451	436	513	Contig158	>gb|CD051309.1|CD051309 EST0599 subtracted cDNA library of drought-stressed chickpea Cicer	329	100	2e-21	84	Contig158	>gb|EE605098.1|EE605098 CCUPAS120LF05b02R Pigeon pea Leaf cDNA Library Cajanus cajan cDNA	615	30	0.2	100	Contig158	>gb|CA852501.1|CA852501 E08E02_J02_09.ab1 cDNA Peking library 6, 8 day SCN3 Glycine max	653	208	3e-52	87	Contig158	>gnl|lis|1806325 TA9686_34305 Cytochrome P450 [Lotus japonicus]	600	133	4e-30	81	Contig158	>gb|CA923017.1|CA923017 EST640735 MTUS Medicago truncatula cDNA clone MTUS-61G7, mRNA	718	113	6e-24	80	Contig158	>gb|CV543256.1|CV543256 RTS_132_F08 Phaseolus vulgaris P- root EST library Phaseolus	454	202	3e-51	85
159	Contig159	829	Contig159	>P93149|C93B1_GLYEC Cytochrome P450 93B1 - Glycyrrhiza echinata	523	236	8e-62	46	+3	54	818	6	255	Contig159	>gb|FE669165.1|FE669165 mh2_0013_E09 Chickpea leave library Cicer arietinum cDNA clone	590	32	0.53	100	Contig159	>gb|CO636153.1|CO636153 cajIII4d Pigeonpea stress induced cDNA library Cajanus cajan cDNA	526	28	1	100	Contig159	>gb|EH262692.1|EH262692 JGI_ACBU6497.fwd ACBU Phakopsora pachyrhizi infected soybean leaf	770	440	1e-122	83	Contig159	>gnl|lis|1658008 AB024931 Lotus corniculatus var. japonicus mRNA for cytochrome	1557	347	2e-94	82	Contig159	>gb|BF646041.1|BF646041 NF065A11EC1F1084 Elicited cell culture Medicago truncatula cDNA	656	238	2e-61	86	Contig159	>gb|FE708243.1|FE708243 Pv054B_M13F_A08.ab1 Phaseolus vulgaris cv Early gallatin Phaseolus	331	305	3e-82	87
160	Contig160	727	Contig160	>P32289|GLNA_VIGAC Glutamine synthetase nodule isozyme - Vigna	356	286	9e-77	97	+1	7	429	216	356	Contig160	>gb|DY475398.1|DY475398 U381 Chickpea (ICC3996) post-inoculation EST library Cicer	255	72	5e-13	86	Contig160	>gb|EE604680.1|EE604680 CCUPAS120LF02h11R Pigeon pea Leaf cDNA Library Cajanus cajan cDNA	712	34	0.014	89	Contig160	>gb|CA820435.1|CA820435 sau88h08.y1 Gm-c1048 Glycine max cDNA clone SOYBEAN CLONE ID:	535	644	0	94	Contig160	>gnl|lis|1658048 LJCYTGLSY L.japonica mRNA for cytosolic glutamine synthetase.	1440	589	1e-167	92	Contig160	>gb|BG645129.1|BG645129 EST506748 KV3 Medicago truncatula cDNA clone pKV3-39E22 5 end,	783	496	1e-139	89	Contig160	>gb|FD793980.1|FD793980 08VNAA8_T7_031_G06_16MAR2006_036 08VNAA8 Phaseolus vulgaris cDNA,	735	589	1e-167	92
161	Contig161	503	Contig161	>P32292|ARG2_PHAAU Indole-3-acetic acid-induced protein ARG2 -	99	142	6e-34	74	-3	393	106	1	98	Contig161	>gb|FE668800.1|FE668800 mh2_0004_H06 Chickpea leave library Cicer arietinum cDNA clone	571	64	9e-11	81	Contig161	>gb|EE604568.1|EE604568 CCUPAS120LF02e05F Pigeon pea Leaf cDNA Library Cajanus cajan cDNA	421	30	0.16	100	Contig161	>gb|BM732746.1|BM732746 sal89c01.y1 Gm-c1063 Glycine max cDNA clone SOYBEAN CLONE ID:	547	323	6e-87	88	Contig161	>gb|BW596380| BW596380	487	88	2e-16	94	Contig161	>gb|AW559664.1|AW559664 EST314776 DSIR Medicago truncatula cDNA clone pDSIR-24F15, mRNA	629	68	2e-10	92	Contig161	>gb|CB540659.1|CB540659 PVEPSE2022E06.g Common bean seedling EST Library - PVEPSE2	650	244	7e-64	84
162	Contig162	777	Contig162	>P26987|SAM22_SOYBN Stress-induced protein SAM22 - Glycine max	158	237	5e-62	72	+2	83	553	1	157	Contig162	>gb|EB085032.1|EB085032 CA0742 Chickpea (ICC3996) post-inoculation EST library Cicer	747	141	8e-34	80	Contig162	>gb|EE605166.1|EE605166 CCUPAS120LF05h10R Pigeon pea Leaf cDNA Library Cajanus cajan cDNA	796	28	0.95	100	Contig162	>gb|FK004333.1|FK004333 GLMDG01TFB JCVI-SOY2 Glycine max cDNA 5, mRNA sequence	726	323	9e-87	83	Contig162	>gb|AV426961| AV426961	429	100	6e-20	81	Contig162	>gb|AW560831.1|AW560831 EST315879 DSIR Medicago truncatula cDNA clone pDSIR-30G23, mRNA	457	153	8e-36	82	Contig162	>gb|CV542533.1|CV542533 RTS_121_F05 Phaseolus vulgaris P- root EST library Phaseolus	694	258	7e-68	85
163	Contig163	763	Contig163	>Q8TA86|RP9_HUMAN Retinitis pigmentosa 9 protein - Homo sapiens	221	42	0.002	73	+3	564	641	183	208	Contig163	>gb|EB085040.1|EB085040 CA0857 Chickpea (ICC3996) post-inoculation EST library Cicer	649	48	8e-06	100	Contig163	>gb|EE604831.1|EE604831 CCUPAS120LF03g08R Pigeon pea Leaf cDNA Library Cajanus cajan cDNA	360	32	0.06	100	Contig163	>gb|BE820990.1|BE820990 GM700013B20B4 Gm-r1070 Glycine max cDNA clone Gm-r1070-5072 3,	490	190	8e-47	86	Contig163	>gb|BW596605| BW596605	481	127	3e-28	88	Contig163	>gb|AL374624.1|AL374624 MtBB07F09F1 MtBB Medicago truncatula cDNA clone MtBB07F09 T3, mRNA	464	117	4e-25	89	Contig163	>gb|CV542808.1|CV542808 RTS_125_G01 Phaseolus vulgaris P- root EST library Phaseolus	556	36	0.46	100
164	Contig164	569	Contig164	>Q41066|IBB2_PEA Seed trypsin/chymotrypsin inhibitor TI5-72	114	139	6e-33	57	+1	61	396	4	111	Contig164	>gb|FE669431.1|FE669431 mh2_0016_E04 Chickpea leave library Cicer arietinum cDNA clone	561	34	0.092	100	Contig164	>gb|EE604809.1|EE604809 CCUPAS120LF03e07R Pigeon pea Leaf cDNA Library Cajanus cajan cDNA	474	32	0.045	100	Contig164	>gb|CA853622.1|CA853622 B10D02.seq cDNA Peking library 12hr SCN3 Glycine max cDNA clone	396	153	1e-35	88	Contig164	>gb|BW599042| BW599042	485	72	1e-11	88	Contig164	>gb|ES613576.1|ES613576 MTGland_B010_2007-05-09/MTGlandB010_H08_025_1 Medicago truncatula	446	66	1e-09	83	Contig164	>gb|CV540542.1|CV540542 POD_033_E05 Phaseolus vulgaris pod EST library Phaseolus vulgaris	743	34	1.3	100
165	Contig165	933	Contig165	>P60864|FOSB_STAAN Metallothiol transferase fosB - Staphylococcus	139	53	2e-06	31	+3	117	476	2	116	Contig165	>gb|FE669651.1|FE669651 mh2_0019_A01 Chickpea leave library Cicer arietinum cDNA clone	572	38	0.01	95	Contig165	>gb|DY742670.1|DY742670 cajKS47 Pigeonpea stress induced cDNA library Cajanus cajan cDNA,	735	30	0.29	100	Contig165	>gb|FG988813.1|FG988813 GLLCM14TF JCVI-SOY1 Glycine max cDNA 5, mRNA sequence	741	519	1e-146	90	Contig165	>gnl|lis|1804718 TA3011_34305 F18B13.24 protein [Arabidopsis thaliana (Mouse-ear	897	60	6e-08	85	Contig165	>gb|BG449662.1|BG449662 NF055F04IN1F1041 Insect herbivory Medicago truncatula cDNA clone	665	329	8e-89	86	Contig165	>gb|FE899161.1|FE899161 PvEST5016 Bean pod tissue cDNA Entry Library Phaseolus vulgaris	817	517	1e-146	90
166	Contig166	750	Contig166	>Q06930|ABR18_PEA ABA-responsive protein ABR18 - Pisum sativum	158	130	5e-30	60	-3	748	458	61	157	Contig166	>gb|EB085032.1|EB085032 CA0742 Chickpea (ICC3996) post-inoculation EST library Cicer	747	32	0.48	89	Contig166	>gb|EE604840.1|EE604840 CCUPAS120LF03h06R Pigeon pea Leaf cDNA Library Cajanus cajan cDNA	755	28	0.92	100	Contig166	>gb|FE684591.1|FE684591 Pv031D_M13F_A07.ab1 Phaseolus vulgaris cv Early gallatin Phaseolus	732	48	0.0008	86	Contig166	>gnl|lis|1812890 TA913_34305 PR10-1 protein [Medicago truncatula (Barrel medic)]	991	42	0.012	86	Contig166	>gb|AI974559.1|AI974559 T113008e KV2 Medicago truncatula cDNA clone pKV2-1A19, mRNA	449	62	2e-08	91	Contig166	>gb|CV542533.1|CV542533 RTS_121_F05 Phaseolus vulgaris P- root EST library Phaseolus	694	48	0.0001	86
167	Contig167	716	Contig167	>P11851|VS09_ROTHH Glycoprotein VP7 - Human rotavirus A (strain	326	36	0.15	23	+2	29	352	103	190	Contig167	>gb|FE668481.1|FE668481 mh2_0001_E02 Chickpea leave library Cicer arietinum cDNA clone	602	32	0.46	100	Contig167	>gb|EE604583.1|EE604583 CCUPAS120LF02f12F Pigeon pea Leaf cDNA Library Cajanus cajan cDNA	289	28	0.88	100	Contig167	>gb|CK606142.1|CK606142 gmrhRww6-08_F12_T7 Soybean root hair subtracted cDNA library	797	1124	0	95	Contig167	>gnl|lis|1822685 TA14187_34305 Hypothetical protein [Medicago truncatula (Barrel	982	817	0	90	Contig167	>gb|CB895089.1|CB895089 EST647881 HOGA Medicago truncatula cDNA clone HOGA-33F19, mRNA	894	676	0	87	Contig167	>gb|CV540832.1|CV540832 POD_037_D11 Phaseolus vulgaris pod EST library Phaseolus vulgaris	709	498	1e-140	94
168	Contig168	576	Contig168	>Q949G3|PDR1_NICPL Pleiotropic drug resistance protein 1 - Nicotiana	1436	160	5e-39	63	-1	570	253	1332	1436	Contig168	>gb|FE670165.1|FE670165 mh2_0024_H02 Chickpea leave library Cicer arietinum cDNA clone	443	115	3e-26	88	Contig168	>gb|EE604594.1|EE604594 CCUPAS120LF02h01F Pigeon pea Leaf cDNA Library Cajanus cajan cDNA	610	26	2.8	100	Contig168	>gb|BQ785223.1|BQ785223 saq74f10.y1 Gm-c1076 Glycine max cDNA clone SOYBEAN CLONE ID:	395	343	7e-93	88	Contig168	>gnl|lis|1801173 TA4913_34305 Pleiotropic drug resistance protein 12 [Arabidopsis	1517	145	9e-34	87	Contig168	>gb|AW774788.1|AW774788 EST333939 KV3 Medicago truncatula cDNA clone pKV3-23N24, mRNA	590	176	4e-43	90	Contig168	>gb|CV542650.1|CV542650 RTS_123_C09 Phaseolus vulgaris P- root EST library Phaseolus	686	327	7e-89	88
169	Contig169	378	Contig169	>O22616|DCOR_SOLLC Ornithine decarboxylase - Solanum lycopersicum	431	67	2e-11	70	+1	7	129	390	430	Contig169	>gb|FE668532.1|FE668532 mh2_0002_A05 Chickpea leave library Cicer arietinum cDNA clone	592	32	0.24	100	Contig169	>gb|CO636161.1|CO636161 cajIV-1 Pigeonpea stress induced cDNA library Cajanus cajan cDNA	501	26	1.8	100	Contig169	>gb|AW569902.1|AW569902 si83a12.y1 Gm-c1031 Glycine max cDNA clone GENOME SYSTEMS CLONE ID:	463	143	9e-33	90	Contig169	>gnl|lis|1657970 LJA575746 Lotus japonicus mRNA for ornithine decarboxylase (odc	1559	62	6e-09	84	Contig169	>gb|BF637260.1|BF637260 NF073D06LF1F1047 Developing leaf Medicago truncatula cDNA clone	513	34	2.5	100	Contig169	>gb|CB542850.1|CB542850 PVEPSE3026A04.g Common bean seedling EST Library inoculated with	406	34	0.88	83
170	Contig170	517	Contig170	>Q5ZMH6|METL9_CHICK Methyltransferase-like protein 9 precursor -	321	32	1.1	36	+2	35	166	21	64	Contig170	>gb|FE668688.1|FE668688 mh2_0003_F10 Chickpea leave library Cicer arietinum cDNA clone	640	36	0.021	100	Contig170	>gb|EE604659.1|EE604659 CCUPAS120LF02R12R Pigeon pea Leaf cDNA Library Cajanus cajan cDNA	393	30	0.16	100	Contig170	>gb|BI316868.1|BI316868 saf77c05.y1 Gm-c1078 Glycine max cDNA clone GENOME SYSTEMS CLONE	237	192	1e-47	90	Contig170	>gnl|lis|1816486 TA2433_34305 Anthranilate N-benzoyltransferase-like protein	846	151	1e-35	87	Contig170	>gb|AW689714.1|AW689714 NF023E09ST1F1000 Developing stem Medicago truncatula cDNA clone	666	38	0.22	100	Contig170	>gb|FE703225.1|FE703225 Pv034A_M13R_D04.ab1 Phaseolus vulgaris cv Early gallatin Phaseolus	821	40	0.02	100
171	Contig171	342	Contig171	>Q9M3M5|YCF3_SPIOL Photosystem I assembly protein ycf3 - Spinacia	165	154	8e-38	93	-3	253	20	40	117	Contig171	>gb|DY475345.1|DY475345 U325 Chickpea (ICC3996) post-inoculation EST library Cicer	255	307	2e-84	89	Contig171	>gb|EE595474.1|EE595474 CCUPAS120LF01e01R Pigeon pea Leaf cDNA Library Cajanus cajan cDNA	617	26	1.6	100	Contig171	>gb|EV275295.1|EV275295 GLMCG15TF JCVI-SOY2 Glycine max cDNA 5, mRNA sequence	483	539	1e-152	95	Contig171	>gnl|lis|15598 TC12522 UP|YCF3_LOTJA (Q9BBT4) Photosystem I assembly protein	414	341	4e-93	93	Contig171	>gb|CX541493.1|CX541493 s13dNF44E01GS007_466288 Germinating Seed Medicago truncatula cDNA,	563	466	1e-130	93	Contig171	>gb|CB542269.1|CB542269 PVEPSE3013C06.g Common bean seedling EST Library inoculated with	410	394	1e-109	94
172	Contig172	619	Contig172	>P12628|MAOX_PHAVU NADP-dependent malic enzyme - Phaseolus vulgaris	589	187	3e-47	90	-2	615	307	487	589	Contig172	>gb|FE673453.1|FE673453 mh1_0036_G06 Drought-stressed chickpea leave library Cicer	549	60	2e-09	80	Contig172	>gb|EE595502.1|EE595502 CCUPAS120LF01h03R Pigeon pea Leaf cDNA Library Cajanus cajan cDNA	348	32	0.049	95	Contig172	>gb|AW309495.1|AW309495 sf20c02.x1 Gm-c1028 Glycine max cDNA clone GENOME SYSTEMS CLONE ID:	653	543	1e-153	87	Contig172	>gnl|lis|1514074 AV776698	599	379	1e-104	89	Contig172	>gb|EV260294.1|EV260294 MTYE610TF JCVI-MT1 Medicago truncatula cDNA 5, mRNA sequence	880	226	5e-58	89	Contig172	>gb|FG232958.1|FG232958 pvrebac010002a_G11_M13rev_phred13_vc root hairs of Phaseolus	608	248	5e-65	88
173	Contig173	1090	Contig173	>Q9SBI0|RBOHB_ARATH Respiratory burst oxidase homolog protein B -	843	206	2e-52	79	+2	8	364	725	843	Contig173	>gb|FE671311.1|FE671311 mh1_0004_C05 Drought-stressed chickpea leave library Cicer	629	32	0.7	100	Contig173	>gb|EE604565.1|EE604565 CCUPAS120LF02d11F Pigeon pea Leaf cDNA Library Cajanus cajan cDNA	648	34	0.022	100	Contig173	>gb|FE691214.1|FE691214 Pv028C_M13R_C02.ab1 Phaseolus vulgaris cv Early gallatin Phaseolus	834	515	1e-144	92	Contig173	>gnl|lis|1816897 TA2367_34305 Respiratory burst oxidase 2 [Medicago truncatula	1160	359	6e-98	87	Contig173	>gb|BE203912.1|BE203912 EST396588 KV0 Medicago truncatula cDNA clone pKV0-13M15, mRNA	638	367	1e-100	87	Contig173	>gb|FE691214.1|FE691214 Pv028C_M13R_C02.ab1 Phaseolus vulgaris cv Early gallatin Phaseolus	834	515	1e-145	92
174	Contig174	811	Contig174	>P11528|GCY_ARBPU Resact receptor precursor - Arbacia punctulata	986	37	0.085	41	+1	112	330	921	983	Contig174	>gb|CK148850.1|CK148850 53_C1 Suppressive subtractive hybridization library Cicer arietinum	725	34	0.13	100	Contig174	>gb|EE605060.1|EE605060 CCUPAS120LF05f06F Pigeon pea Leaf cDNA Library Cajanus cajan cDNA	393	28	0.99	100	Contig174	>gb|FE693369.1|FE693369 Pv016B_M13F_A01.ab1 Phaseolus vulgaris cv Early gallatin Phaseolus	773	184	6e-45	91	Contig174	>gnl|lis|1804061 TA3852_34305 Hypothetical protein At1g19130/F14D16_18 [Arabidopsis	583	48	0.0002	86	Contig174	>gb|AL379572.1|AL379572 MtBB46B03R1 MtBB Medicago truncatula cDNA clone MtBB46B03 T7, mRNA	502	58	4e-07	88	Contig174	>gb|CV540050.1|CV540050 POD_026_G03 Phaseolus vulgaris pod EST library Phaseolus vulgaris	599	188	5e-47	90
175	Contig175	616	Contig175	>O80517|BCB2_ARATH Uclacyanin-2 precursor - Arabidopsis thaliana	202	87	6e-17	41	-2	600	250	70	198	Contig175	>gb|FE669011.1|FE669011 mh2_0010_C11 Chickpea leave library Cicer arietinum cDNA clone	307	34	0.099	100	Contig175	>gb|EE604907.1|EE604907 CCUPAS120LF04g03F Pigeon pea Leaf cDNA Library Cajanus cajan cDNA	161	30	0.19	100	Contig175	>gb|AW704444.1|AW704444 sk53a12.y1 Gm-c1019 Glycine max cDNA clone GENOME SYSTEMS CLONE ID:	503	165	4e-39	85	Contig175	>gnl|lis|1812747 TA316_34305 Putative mitochondrial NAD-dependent malate	1510	40	0.039	100	Contig175	>gb|AL371024.1|AL371024 MtBA41D06F1 MtBA Medicago truncatula cDNA clone MtBA41D06 T3, mRNA	414	38	0.26	100	Contig175	>gb|CV542681.1|CV542681 RTS_123_G05 Phaseolus vulgaris P- root EST library Phaseolus	413	111	8e-24	84
176	Contig176	335	Contig176	>Q08298|RD22_ARATH Dehydration-responsive protein RD22 precursor -	392	44	0.0001	60	+2	2	76	367	391	Contig176	>gb|FE669396.1|FE669396 mh2_0016_B02 Chickpea leave library Cicer arietinum cDNA clone	564	36	0.013	100	Contig176	>gb|EE604542.1|EE604542 CCUPAS120LF02a12F Pigeon pea Leaf cDNA Library Cajanus cajan cDNA	666	26	1.6	100	Contig176	>gb|BI970072.1|BI970072 GM830009B12H02 Gm-r1083 Glycine max cDNA clone Gm-r1083-3435 3,	786	125	2e-27	93	Contig176	>gnl|lis|1812297 TA940_34305 Seed coat BURP domain protein 1 [Glycine max (Soybean)]	1375	44	0.001	82	Contig176	>gb|AW684766.1|AW684766 NF021G12NR1F1000 Nodulated root Medicago truncatula cDNA clone	622	36	0.55	95	Contig176	>gb|FE676292.1|FE676292 Pv037B_M13R_D06.ab1 Phaseolus vulgaris cv Early gallatin Phaseolus	911	36	0.2	100
177	Contig177	1065	Contig177	>Q6TAW2|SERP2_MOUSE Stress-associated endoplasmic reticulum protein	65	58	7e-08	54	+2	173	331	12	64	Contig177	>gb|DY475071.1|DY475071 U027 Chickpea (ICC3996) post-inoculation EST library Cicer	255	113	2e-25	85	Contig177	>gb|DY742656.1|DY742656 cajKS32 Pigeonpea stress induced cDNA library Cajanus cajan cDNA,	709	30	0.33	100	Contig177	>gb|BE583623.1|BE583623 3-7C-HA PsojaeHA Glycine max/Phytophthora sojae mixed EST library	646	371	1e-101	87	Contig177	>gb|BW598654| BW598654	476	315	8e-85	90	Contig177	>gb|AJ847154.1|AJ847154 AJ847154 MtSTW Medicago truncatula cDNA clone MtTW06C12N1, mRNA	511	244	4e-63	84	Contig177	>gb|CV532604.1|CV532604 LVS_028_B07 Phaseolus vulgaris leaf EST library Phaseolus vulgaris	475	321	8e-87	87
178	Contig178	924	Contig178	>P13917|7SB1_SOYBN Basic 7S globulin precursor - Glycine max	427	126	1e-28	38	+2	8	712	205	427	Contig178	>gb|EH058894.1|EH058894 CPA04f03.y.esd subtracted cDNA library of drought stressed chickpea	853	34	0.15	100	Contig178	>gb|EE595459.1|EE595459 CCUPAS120LF01c04R Pigeon pea Leaf cDNA Library Cajanus cajan cDNA	453	30	0.29	100	Contig178	>gb|FE702215.1|FE702215 Pv031B_M13R_F04.ab1 Phaseolus vulgaris cv Early gallatin Phaseolus	901	436	1e-120	83	Contig178	>gnl|lis|1812977 TA349_34305 Peptidase aspartic, catalytic [Medicago truncatula	1617	86	1e-15	81	Contig178	>gb|BE942438.1|BE942438 EST422017 MGHG Medicago truncatula cDNA clone pMGHG-8D11, mRNA	627	98	5e-19	79	Contig178	>gb|FE702215.1|FE702215 Pv031B_M13R_F04.ab1 Phaseolus vulgaris cv Early gallatin Phaseolus	901	436	1e-121	83
179	Contig179	738	Contig179	>Q9XEX2|PRX2B_ARATH Peroxiredoxin-2B - Arabidopsis thaliana	162	265	2e-70	75	-1	687	202	1	162	Contig179	>gb|EH058899.1|EH058899 CPA04f09.y.esd subtracted cDNA library of drought stressed chickpea	272	90	2e-18	86	Contig179	>gb|EE595386.1|EE595386 CCUPAS120LF01b12F Pigeon pea Leaf cDNA Library Cajanus cajan cDNA	200	131	8e-32	95	Contig179	>gb|AW349482.1|AW349482 GM210007A20G5 Gm-r1021 Glycine max cDNA clone Gm-r1021-2602 3,	699	644	0	91	Contig179	>gnl|lis|1817245 TA2428_34305 Thioredoxin fold [Medicago truncatula (Barrel medic)]	703	377	1e-103	86	Contig179	>gb|AW559683.1|AW559683 EST314795 DSIR Medicago truncatula cDNA clone pDSIR-24J13, mRNA	584	333	4e-90	84	Contig179	>gb|CV532138.1|CV532138 LVS_019_C09 Phaseolus vulgaris leaf EST library Phaseolus vulgaris	679	577	1e-164	89
180	Contig180	1800	Contig180	>P72823|NU4C2_SYNY3 NAD(P)H-quinone oxidoreductase chain 4-2 -	559	32	8.1	26	+1	1573	1722	185	234	Contig180	>gb|FE669484.1|FE669484 mh2_0017_B02 Chickpea leave library Cicer arietinum cDNA clone	607	38	0.019	100	Contig180	>gb|DV105907.1|DV105907 cajKS2 Pigeonpea water stress induced cDNA library Cajanus cajan	649	38	0.002	100	Contig180	>gb|CK605680.1|CK605680 gmrhRww6-02_G11_T7 Soybean root hair subtracted cDNA library	402	392	1e-107	92	Contig180	>gb|BW608224| BW608224	532	42	0.029	90	Contig180	>gb|AJ548088.1|AJ548088 AJ548088 MTAPHEU Medicago truncatula cDNA clone mtaehac110004g06,	617	52	5e-05	97	Contig180	>gb|CV537700.1|CV537700 NOD_245_E01 Phaseolus vulgaris nodule EST library Phaseolus	674	42	0.018	90
181	Contig181	676	Contig181	>P32110|GSTX6_SOYBN Probable glutathione S-transferase - Glycine max	225	259	8e-69	80	+1	1	465	71	225	Contig181	>gb|FE672171.1|FE672171 mh1_0014_H09 Drought-stressed chickpea leave library Cicer	669	42	0.0004	96	Contig181	>gb|EE604651.1|EE604651 CCUPAS120LF02R04R Pigeon pea Leaf cDNA Library Cajanus cajan cDNA	366	165	6e-42	95	Contig181	>gb|FG991629.1|FG991629 GLLDV20TF JCVI-SOY1 Glycine max cDNA 5, mRNA sequence	882	490	1e-137	88	Contig181	>gnl|lis|1822164 TA14346_34305 Probable glutathione S-transferase [Glycine max	535	234	1e-60	82	Contig181	>gb|EV262109.1|EV262109 MTYER54TF JCVI-MT1 Medicago truncatula cDNA 5, mRNA sequence	731	137	4e-31	79	Contig181	>gb|CV529346.1|CV529346 ALV_010B_D07 Phaseolus vulgaris leaf EST library PV_GEa Phaseolus	811	442	1e-123	86
182	Contig182	711	Contig182	>Q8TCT7|PSL1_HUMAN Signal peptide peptidase-like 2B - Homo sapiens	592	94	8e-19	46	+1	1	357	377	499	Contig182	>gb|FE670611.1|FE670611 mh2_0030_C04 Chickpea leave library Cicer arietinum cDNA clone	549	38	0.007	100	Contig182	>gb|EE604833.1|EE604833 CCUPAS120LF03g10R Pigeon pea Leaf cDNA Library Cajanus cajan cDNA	897	32	0.056	100	Contig182	>gb|CO979485.1|CO979485 GM89005A1F03.r1 Gm-r1089 Glycine max cDNA clone Gm-r1089-1781 3,	772	531	1e-149	92	Contig182	>gnl|lis|1804314 TA3221_34305 Hypothetical protein [Trifolium pratense (Red	687	303	2e-81	86	Contig182	>gb|BF649155.1|BF649155 NF056C09EC1F1068 Elicited cell culture Medicago truncatula cDNA	589	482	1e-135	90	Contig182	>gb|CB542501.1|CB542501 PVEPSE3019F10.g Common bean seedling EST Library inoculated with	459	391	1e-108	91
183	Contig183	195	Contig183	>P42763|ERD14_ARATH Dehydrin ERD14 - Arabidopsis thaliana (Mouse-ear	185	74	2e-13	64	+1	4	195	35	93	Contig183	>gb|DY475092.1|DY475092 U048 Chickpea (ICC3996) post-inoculation EST library Cicer	255	68	2e-12	84	Contig183	>gb|EE604838.1|EE604838 CCUPAS120LF03h03R Pigeon pea Leaf cDNA Library Cajanus cajan cDNA	251	30	0.058	100	Contig183	>gb|BE352666.1|BE352666 EST032 Soybean hypocotyls Lambda Zap library Glycine max cDNA clone	536	147	3e-34	95	Contig183	>gnl|lis|1812873 TA961_34305	710	96	2e-19	95	Contig183	>gb|AW559289.1|AW559289 EST306332 DSIR Medicago truncatula cDNA clone pDSIR-25C7, mRNA	677	54	1e-06	85	Contig183	>gb|CB539950.1|CB539950 PVEPSE2012G09.g Common bean seedling EST Library - PVEPSE2	541	133	6e-31	93
184	Contig184	275	Contig184	>Q0TV39|PSD_CLOP1 Phosphatidylserine decarboxylase proenzyme -	294	30	3.2	50	+2	104	199	107	134	Contig184	>gb|FE672421.1|FE672421 mh1_0017_F01 Drought-stressed chickpea leave library Cicer	585	64	5e-11	86	Contig184	>gb|EE604612.1|EE604612 CCUPAS120LF02b01R Pigeon pea Leaf cDNA Library Cajanus cajan cDNA	251	222	1e-59	97	Contig184	>gb|CD415330.1|CD415330 Gm_ck5421 Soybean induced by Salicylic Acid Glycine max cDNA 3,	661	125	1e-27	86	Contig184	>gnl|lis|1800843 TA4430_34305	841	50	2e-05	84	Contig184	>gb|AL375129.1|AL375129 MtBB11E04R1 MtBB Medicago truncatula cDNA clone MtBB11E04 T7, mRNA	550	72	8e-12	89	Contig184	>gb|CB542132.1|CB542132 PVEPSE3010H07.g Common bean seedling EST Library inoculated with	493	107	5e-23	93
185	Contig185	482	Contig185	>P17407|21KD_DAUCA 21 kDa protein precursor - Daucus carota (Carrot)	193	103	3e-22	69	+2	2	205	124	191	Contig185	>gb|CK148663.1|CK148663 AGT-43-D11 Suppressive subtractive hybridization library Cicer	661	30	1.2	100	Contig185	>gb|EE604789.1|EE604789 CCUPAS120LF03c07R Pigeon pea Leaf cDNA Library Cajanus cajan cDNA	784	28	0.59	100	Contig185	>gb|FE699859.1|FE699859 Pv026A_M13R_E06.ab1 Phaseolus vulgaris cv Early gallatin Phaseolus	470	161	5e-38	85	Contig185	>gnl|lis|1817547 TA2443_34305 Putative 21kD protein precursor [Medicago sativa	811	52	8e-06	88	Contig185	>gb|BE319532.2|BE319532 NF019F09RT1F1075 Developing root Medicago truncatula cDNA clone	483	36	0.8	100	Contig185	>gb|CB541681.1|CB541681 PVEPSE3001C09.g Common bean seedling EST Library inoculated with	373	161	7e-39	85
186	Contig186	531	Contig186	>Q08655|ASR1_SOLLC Abscisic stress-ripening protein 1 - Solanum	115	163	4e-40	74	-1	522	220	1	101	Contig186	>gb|FE671349.1|FE671349 mh1_0004_G02 Drought-stressed chickpea leave library Cicer	552	90	2e-18	81	Contig186	>gb|EE604705.1|EE604705 CCUPAS120LF03c03F Pigeon pea Leaf cDNA Library Cajanus cajan cDNA	689	149	3e-37	86	Contig186	>gb|AW310215.1|AW310215 sf32h08.x1 Gm-c1028 Glycine max cDNA clone GENOME SYSTEMS CLONE ID:	554	242	2e-62	89	Contig186	>gnl|lis|1813541 TA616_34305	1141	123	3e-27	83	Contig186	>gb|DW015054.1|DW015054 EST1224015 MTY Medicago truncatula cDNA clone MTYA033, mRNA	614	176	4e-43	85	Contig186	>gb|FD793889.1|FD793889 08VNAA8_T7_029_G04_16MAR2006_020 08VNAA8 Phaseolus vulgaris cDNA,	490	274	8e-73	91
187	Contig187	818	Contig187	>O14617|AP3D1_HUMAN AP-3 complex subunit delta-1 - Homo sapiens	1153	67	1e-10	45	+3	423	641	838	910	Contig187	>gb|FE671479.1|FE671479 mh1_0006_B04 Drought-stressed chickpea leave library Cicer	623	32	0.52	100	Contig187	>gb|EE604535.1|EE604535 CCUPAS120LF02a02F Pigeon pea Leaf cDNA Library Cajanus cajan cDNA	814	30	0.25	100	Contig187	>gb|AW349732.1|AW349732 GM210006A11F12 Gm-r1021 Glycine max cDNA clone Gm-r1021-2183 3,	769	98	1e-18	89	Contig187	>gnl|lis|1826545 TA7436_34305 2OG-Fe(II) oxygenase [Medicago truncatula (Barrel	723	36	0.81	92	Contig187	>gb|BI271317.1|BI271317 NF057C03FL1F1022 Developing flower Medicago truncatula cDNA clone	596	36	1.4	95	Contig187	>gb|CV537807.1|CV537807 NOD_246_F12 Phaseolus vulgaris nodule EST library Phaseolus	573	36	0.49	100
188	Contig188	620	Contig188	>Q96575|PME22_SOLLC Pectinesterase-2 precursor - Solanum	550	168	2e-41	64	+2	5	376	427	548	Contig188	>gb|EL585357.1|EL585357 CaHa299 Chickpea Insect-Induced Library Cicer arietinum cDNA clone	459	145	4e-35	85	Contig188	>gb|EE604594.1|EE604594 CCUPAS120LF02h01F Pigeon pea Leaf cDNA Library Cajanus cajan cDNA	610	28	0.76	100	Contig188	>gb|CX547190.1|CX547190 gmrtDrNS01_04-A_M13R_G09_067.s2 Water stressed 5h segment 2	780	458	1e-127	90	Contig188	>gnl|lis|1812846 TA336_34305 Pectin methylesterase precursor [Sesbania rostrata]	2008	228	8e-59	82	Contig188	>gb|AW774676.1|AW774676 EST333827 KV3 Medicago truncatula cDNA clone pKV3-23H19, mRNA	635	256	6e-67	83	Contig188	>gb|FE709112.1|FE709112 Pv038Dr_M13R_D09.ab1 Phaseolus vulgaris cv Early gallatin Phaseolus	880	371	1e-102	87
189	Contig189	2274	Contig189	>Q8TGM7|ART2_YEAST Uncharacterized protein ART2 - Saccharomyces	61	87	5e-16	76	-3	988	821	2	57	Contig189	>gb|FE671493.1|FE671493 mh1_0006_C07 Drought-stressed chickpea leave library Cicer arietinum	685	1279	0	98	Contig189	>gb|DV105912.1|DV105912 cajKS16 Pigeonpea water stress induced cDNA library Cajanus cajan	752	1390	0	98	Contig189	>gb|CX711160.1|CX711160 gmrtDrNS01_28-D_M13R_H10_066.s0 Water stressed gmrtDrNS01 Glycine max	1038	1955	0	98	Contig189	>gnl|lis|1813216 TA51_34305	6663	2676	0	95	Contig189	>gb|EX527349.1|EX527349 MTGland_A027_2007-06-13/MTGlandA027_F07_027_1 Medicago truncatula A17	1019	1665	0	97	Contig189	>gb|FE676930.1|FE676930 Pv006C_M13R_B07.ab1 Phaseolus vulgaris cv Early gallatin Phaseolus	942	1790	0	99
190	Contig190	478	Contig190	>Q0J4P2|HSP81_ORYSJ Heat shock protein 81-1 - Oryza sativa subsp.	699	278	6e-75	92	+3	6	452	378	526	Contig190	>gb|FE671381.1|FE671381 mh1_0005_A11 Drought-stressed chickpea leave library Cicer	616	333	6e-92	84	Contig190	>gb|EE604932.1|EE604932 CCUPAS120LF04a09R Pigeon pea Leaf cDNA Library Cajanus cajan cDNA	639	28	0.58	100	Contig190	>gb|BU761731.1|BU761731 sas79c06.y1 Gm-c1036 Glycine max cDNA clone SOYBEAN CLONE ID:	632	480	1e-134	88	Contig190	>gnl|lis|1813630 TA608_34305 Heat shock protein 81-2 [Oryza sativa (Rice)]	1061	365	1e-100	86	Contig190	>gb|BI310884.1|BI310884 EST5312634 GESD Medicago truncatula cDNA clone pGESD9G16 5 end,	731	359	4e-98	85	Contig190	>gb|EX303802.1|EX303802 PvEST1043 Bean pod tissue cDNA Entry Library Phaseolus vulgaris	693	373	1e-102	86
191	Contig191	702	Contig191	>Q94F62|BAK1_ARATH BRASSINOSTEROID INSENSITIVE 1-associated receptor	615	227	5e-59	81	+1	1	411	477	615	Contig191	>gb|FE672307.1|FE672307 mh1_0016_D06 Drought-stressed chickpea leave library Cicer	145	32	0.45	100	Contig191	>gb|EE595392.1|EE595392 CCUPAS120LF01c09F Pigeon pea Leaf cDNA Library Cajanus cajan cDNA	251	32	0.055	100	Contig191	>gb|EV270722.1|EV270722 GLMAY87TF JCVI-SOY2 Glycine max cDNA 5, mRNA sequence	592	682	0	94	Contig191	>gnl|lis|1811738 TA11871_34305	602	143	4e-33	85	Contig191	>gb|CB894219.1|CB894219 EST647011 HOGA Medicago truncatula cDNA clone HOGA-30O22, mRNA	718	505	1e-142	90	Contig191	>gb|CV542410.1|CV542410 RTS_120_A06 Phaseolus vulgaris P- root EST library Phaseolus	753	672	0	91
192	Contig192	430	Contig192	>Q9M156|HQGT_ARATH Probable hydroquinone glucosyltransferase -	480	88	1e-17	48	-1	424	137	372	466	Contig192	>gb|FE668871.1|FE668871 mh2_0006_A11 Chickpea leave library Cicer arietinum cDNA clone	497	36	0.017	100	Contig192	>gb|EE605141.1|EE605141 CCUPAS120LF05f05R Pigeon pea Leaf cDNA Library Cajanus cajan cDNA	869	32	0.033	100	Contig192	>gb|BU547097.1|BU547097 GM880012A10E03 Gm-r1088 Glycine max cDNA clone Gm-r1088-4421 3,	678	42	0.027	83	Contig192	>gnl|lis|1815487 TA13821_34305	536	34	1.7	100	Contig192	>gb|CX516850.1|CX516850 s13dNF09C09VI070_398171 Virus-Infected Leaves Medicago truncatula	531	66	8e-10	86	Contig192	>gb|FD793605.1|FD793605 08VNAA8_T7_023_E06_16MAR2006_040 08VNAA8 Phaseolus vulgaris cDNA,	431	42	0.004	89
193	Contig193	272												Contig193	>gb|FE669664.1|FE669664 mh2_0019_B04 Chickpea leave library Cicer arietinum cDNA clone	651	34	0.043	100	Contig193	>gb|DY742679.1|DY742679 cajKS56 Pigeonpea stress induced cDNA library Cajanus cajan cDNA,	648	26	1.3	100	Contig193	>gb|BE820934.1|BE820934 GM700013A20B4 Gm-r1070 Glycine max cDNA clone Gm-r1070-5048 3,	765	135	1e-30	90	Contig193	>gnl|lis|1802226 TA1543_34305 ATP citrate lyase b-subunit [Lupinus albus (White	777	46	0.0003	91	Contig193	>gb|AI737537.1|AI737537 T110014e KV1 Medicago truncatula cDNA clone pKV1P-9 3, mRNA	420	40	0.028	82	Contig193	>gb|FE681019.1|FE681019 Pv025A_M13R_F03.ab1 Phaseolus vulgaris cv Early gallatin Phaseolus	646	78	5e-14	91
194	Contig194	1284	Contig194	>Q96242|CP74A_ARATH Cytochrome P450 74A, chloroplast precursor -	518	244	9e-64	69	+3	12	500	356	518	Contig194	>gb|AJ005947.1|AJ005947 AJ005947 chickpea mRNA CAN-5 Cicer arietinum cDNA clone CanB10,	271	38	0.013	100	Contig194	>gb|EE605011.1|EE605011 CCUPAS120LF05a04F Pigeon pea Leaf cDNA Library Cajanus cajan cDNA	248	38	0.002	100	Contig194	>gb|BI967286.1|BI967286 GM830001A20G08 Gm-r1083 Glycine max cDNA clone Gm-r1083-304 3,	695	391	1e-107	85	Contig194	>gnl|lis|1801539 TA4159_34305 Cytochrome P450 monooxygenase CYP74A3 [Glycine max	794	101	3e-20	83	Contig194	>gb|BE240728.1|BE240728 EST404777 MHRP- Medicago truncatula cDNA clone pMHRP-47N15, mRNA	469	48	0.0006	85	Contig194	>gb|FE694348.1|FE694348 Pv049D_M13R_A06.ab1 Phaseolus vulgaris cv Early gallatin Phaseolus	769	381	1e-104	84
195	Contig195	528	Contig195	>Q39769|G3PC_GINBI Glyceraldehyde-3-phosphate dehydrogenase,	340	161	2e-39	90	+2	5	262	252	337	Contig195	>gb|CD051345.1|CD051345 EST0928 subtracted cDNA library of drought-stressed chickpea Cicer	399	117	7e-27	86	Contig195	>gb|EE604735.1|EE604735 CCUPAS120LF03f02F Pigeon pea Leaf cDNA Library Cajanus cajan cDNA	819	28	0.64	100	Contig195	>gb|BI942100.1|BI942100 sf20g04.x1 Gm-c1028 Glycine max cDNA clone GENOME SYSTEMS CLONE ID:	653	367	1e-100	92	Contig195	>gnl|lis|1812866 TA131_34305 Glyceraldehyde-3-phosphate dehydrogenase [Glycine max	1492	163	3e-39	85	Contig195	>gb|EV256812.1|EV256812 MTYD114TF JCVI-MT1 Medicago truncatula cDNA 5, mRNA sequence	758	165	1e-39	86	Contig195	>gb|CB542086.1|CB542086 PVEPSE3010A08.g Common bean seedling EST Library inoculated with	427	313	9e-85	90
196	Contig196	582	Contig196	>O82333|GH31_ARATH Probable indole-3-acetic acid-amido synthetase	590	176	8e-44	88	-3	577	293	495	589	Contig196	>gb|FE669617.1|FE669617 mh2_0018_E12 Chickpea leave library Cicer arietinum cDNA clone	614	36	0.024	100	Contig196	>gb|EE604917.1|EE604917 CCUPAS120LF04h04F Pigeon pea Leaf cDNA Library Cajanus cajan cDNA	248	30	0.18	100	Contig196	>gb|BU551129.1|BU551129 GM880014B21D11 Gm-r1088 Glycine max cDNA clone Gm-r1088-5182 3,	662	387	1e-106	89	Contig196	>gnl|lis|1826224 TA7970_34305 Probable indole-3-acetic acid-amido synthetase GH3.1	656	327	1e-88	88	Contig196	>gb|BG647039.1|BG647039 EST508658 HOGA Medicago truncatula cDNA clone pHOGA-15D3 5 end,	714	238	1e-61	85	Contig196	>gb|FE707224.1|FE707224 Pv049B_M13R_D02.ab1 Phaseolus vulgaris cv Early gallatin Phaseolus	818	361	5e-99	88
197	Contig197	1129	Contig197	>Q6DBV4|PHOP1_DANRE Probable phosphatase phospho1 - Danio rerio	279	130	2e-29	32	+3	33	758	33	278	Contig197	>gb|FE668722.1|FE668722 mh2_0004_A08 Chickpea leave library Cicer arietinum cDNA clone	697	32	0.73	100	Contig197	>gb|EE605113.1|EE605113 CCUPAS120LF05c10R Pigeon pea Leaf cDNA Library Cajanus cajan cDNA	867	28	1.4	88	Contig197	>gb|EV269144.1|EV269144 GLMAF83TF JCVI-SOY2 Glycine max cDNA 5, mRNA sequence	746	747	0	88	Contig197	>gnl|lis|1817247 TA2215_34305 Putative acid phosphatase [Arabidopsis thaliana	1110	561	1e-159	85	Contig197	>gb|CA922050.1|CA922050 EST639768 MTUS Medicago truncatula cDNA clone MTUS-48C3, mRNA	686	351	2e-95	83	Contig197	>gb|FD795664.1|FD795664 08VNNA8_T7_039_E02_3MAR2006_008 08VNAA8 Phaseolus vulgaris cDNA,	753	638	0	87
198	Contig198	524	Contig198	>O49886|CYPH_LUPLU Peptidyl-prolyl cis-trans isomerase - Lupinus	172	116	6e-26	88	+2	5	184	113	172	Contig198	>gb|FE671431.1|FE671431 mh1_0005_F04 Drought-stressed chickpea leave library Cicer	663	153	1e-37	85	Contig198	>gb|DY742659.1|DY742659 cajKS35 Pigeonpea stress induced cDNA library Cajanus cajan cDNA,	672	995	0	99	Contig198	>gb|CF806591.1|CF806591 psHB014xA11f USDA-IFAFS:Expression of Phytophthora sojae genes	670	204	4e-51	87	Contig198	>gnl|lis|1812974 TA497_34305 Peptidyl-prolyl cis-trans isomerase [Lupinus luteus	908	170	1e-41	87	Contig198	>gb|DY616868.1|DY616868 AC2496 NOLLY Medicago truncatula cDNA 5, mRNA sequence	873	153	5e-36	85	Contig198	>gb|CB539546.1|CB539546 PVEPSE2007A05.g Common bean seedling EST Library - PVEPSE2	515	194	6e-49	85
199	Contig199	691	Contig199	>O64635|C76C4_ARATH Cytochrome P450 76C4 - Arabidopsis thaliana	511	168	2e-41	52	-3	686	234	353	504	Contig199	>gb|FE672695.1|FE672695 mh1_0021_D01 Drought-stressed chickpea leave library Cicer	520	34	0.11	100	Contig199	>gb|EE604647.1|EE604647 CCUPAS120LF02e11R Pigeon pea Leaf cDNA Library Cajanus cajan cDNA	336	30	0.21	100	Contig199	>gb|FE686412.1|FE686412 Pv010A_M13R_C03.ab1 Phaseolus vulgaris cv Early gallatin Phaseolus	852	258	4e-67	83	Contig199	>gnl|lis|1815035 TA13376_34305 Cytochrome P450 [Panax ginseng (Korean ginseng)]	546	94	3e-18	83	Contig199	>gb|AJ499870.1|AJ499870 AJ499870 MTGIM Medicago truncatula cDNA clone mtgmacc120009e08,	571	86	1e-15	78	Contig199	>gb|FE686412.1|FE686412 Pv010A_M13R_C03.ab1 Phaseolus vulgaris cv Early gallatin Phaseolus	852	258	6e-68	82
200	Contig200	470	Contig200	>Q08462|ADCY2_HUMAN Adenylate cyclase type 2 - Homo sapiens (Human)	1091	31	2.7	26	+1	229	441	602	672	Contig200	>gb|CK148712.1|CK148712 AGT-9-E09 Suppressive subtractive hybridization library Cicer	477	28	4.7	100	Contig200	>gb|EE595487.1|EE595487 CCUPAS120LF01f08R Pigeon pea Leaf cDNA Library Cajanus cajan cDNA	584	28	0.57	100	Contig200	>gb|BF068927.1|BF068927 st06a02.y1 Gm-c1065 Glycine max cDNA clone GENOME SYSTEMS CLONE ID:	570	392	1e-108	87	Contig200	>gnl|lis|1813190 TA657_34305 T23G18.6 [Arabidopsis thaliana (Mouse-ear cress)]	1587	80	3e-14	88	Contig200	>gb|BE205188.1|BE205188 EST397864 KV0 Medicago truncatula cDNA clone pKV0-20J17, mRNA	630	54	3e-06	96	Contig200	>gb|FE696474.1|FE696474 Pv024B_M13R_B10.ab1 Phaseolus vulgaris cv Early gallatin Phaseolus	713	232	2e-60	83
201	Contig201	213	Contig201	>Q6INE8|TMM49_XENLA Transmembrane protein 49 - Xenopus laevis	406	32	0.91	38	+2	29	166	18	61	Contig201	>gb|FE668771.1|FE668771 mh2_0004_F01 Chickpea leave library Cicer arietinum cDNA clone	588	32	0.13	100	Contig201	>gb|EE604827.1|EE604827 CCUPAS120LF03g04R Pigeon pea Leaf cDNA Library Cajanus cajan cDNA	475	26	0.99	100	Contig201	>gb|BG406329.1|BG406329 sac30d05.y1 Gm-c1051 Glycine max cDNA clone GENOME SYSTEMS CLONE	368	36	0.78	100	Contig201	>gnl|lis|1816108 TA2628_34305 T23E18.10 [Arabidopsis thaliana (Mouse-ear cress)]	2023	32	3.1	100	Contig201	>gb|AW687975.1|AW687975 NF001F09ST1F1000 Developing stem Medicago truncatula cDNA clone	632	36	0.34	100	Contig201	>gb|FE687954.1|FE687954 Pv012B_M13R_E01.ab1 Phaseolus vulgaris cv Early gallatin Phaseolus	702	34	0.48	95
202	Contig202	525	Contig202	>Q93ZC5|AOC4_ARATH Allene oxide cyclase 4, chloroplast precursor -	254	101	3e-38	86	-2	518	363	138	189	Contig202	>gb|FE670663.1|FE670663 mh2_0030_H01 Chickpea leave library Cicer arietinum cDNA clone	588	34	0.085	100	Contig202	>gb|EE604685.1|EE604685 CCUPAS120LF03a05F Pigeon pea Leaf cDNA Library Cajanus cajan cDNA	513	30	0.16	100	Contig202	>gb|CX703391.1|CX703391 gmrtDrNS01_16-B_M13R_C03_027.s1 Water stressed 5h segment 1	580	394	1e-108	89	Contig202	>gnl|lis|1803128 TA1501_34305 Allene oxide cyclase precursor [Medicago truncatula	975	365	1e-100	88	Contig202	>gb|BI309914.1|BI309914 EST5311664 GESD Medicago truncatula cDNA clone pGESD4D13 5 end,	674	305	6e-82	86	Contig202	>gb|CV542663.1|CV542663 RTS_123_E04 Phaseolus vulgaris P- root EST library Phaseolus	745	442	1e-123	92
203	Contig203	352	Contig203	>Q9UNF0|PACN2_HUMAN Protein kinase C and casein kinase substrate in	486	29	5	29	+3	57	293	339	427	Contig203	>gb|FE668518.1|FE668518 mh2_0001_H03 Chickpea leave library Cicer arietinum cDNA clone	542	28	3.5	100	Contig203	>gb|EE605052.1|EE605052 CCUPAS120LF05e09F Pigeon pea Leaf cDNA Library Cajanus cajan cDNA	256	26	1.7	100	Contig203	>gb|CA913210.1|CA913210 PCSC12879 Scarlet Runner Bean Suspensor Region TriplEx2 Phaseolus	637	507	1e-142	95	Contig203	>gnl|lis|1818680 TA5080_34305 AT5g10730/MAJ23_90 [Arabidopsis thaliana (Mouse-ear	1208	34	1.3	95	Contig203	>gb|AJ388757.1|AJ388757 AJ388757 Medicago truncatula R108 Medicago truncatula cDNA clone	602	38	0.15	100
204	Contig204	787	Contig204	>Q08508|ACCO4_PETHY 1-aminocyclopropane-1-carboxylate oxidase 4 -	319	344	3e-94	84	+2	5	580	118	309	Contig204	>gb|FE673518.1|FE673518 mh1_0037_G04 Drought-stressed chickpea leave library Cicer	452	66	4e-11	87	Contig204	>gb|DY742695.1|DY742695 cajKS72 Pigeonpea stress induced cDNA library Cajanus cajan cDNA,	419	28	0.96	100	Contig204	>gb|CX548131.1|CX548131 gmrtDrNS01_18-A_M13R_B11_093.s4 Water stressed 48h segment 2	809	680	0	90	Contig204	>gnl|lis|1809451 TA10084_34305 ACC-oxidase [Phaseolus angularis (Adzuki bean)	726	523	1e-147	88	Contig204	>gb|BE202840.1|BE202840 EST402862 KV1 Medicago truncatula cDNA clone pKV1-3O10, mRNA	546	329	6e-89	84	Contig204	>gb|FE687822.1|FE687822 Pv047A_M13R_G12.ab1 Phaseolus vulgaris cv Early gallatin Phaseolus	564	529	1e-149	89
205	Contig205	832	Contig205	>P41479|Y091_NPVAC Uncharacterized 24.1 kDa protein in LEF4-P33	224	86	3e-16	40	+1	157	519	34	153	Contig205	>gb|FE672848.1|FE672848 mh1_0025_A12 Drought-stressed chickpea leave library Cicer	317	32	0.53	100	Contig205	>gb|EE605152.1|EE605152 CCUPAS120LF05g07R Pigeon pea Leaf cDNA Library Cajanus cajan cDNA	382	34	0.017	100	Contig205	>gb|EV265502.1|EV265502 GLLAV18TF JCVI-SOY1 Glycine max cDNA 5, mRNA sequence	718	100	3e-19	88	Contig205	>gb|BW595819| BW595819	530	36	0.83	100	Contig205	>gb|AW981030.1|AW981030 EST392183 GVN Medicago truncatula cDNA clone pGVN-60L17, mRNA	568	36	1.4	100	Contig205	>gb|CV543966.1|CV543966 RTS_142_A04 Phaseolus vulgaris P- root EST library Phaseolus	663	82	9e-15	94
206	Contig206	616	Contig206	>Q9S7M2|TI10B_ARATH Protein TIFY 10B - Arabidopsis thaliana	249	67	6e-11	48	+1	58	285	174	246	Contig206	>gb|FE668596.1|FE668596 mh2_0002_G01 Chickpea leave library Cicer arietinum cDNA clone	470	101	5e-22	86	Contig206	>gb|EE604773.1|EE604773 CCUPAS120LF03b02R Pigeon pea Leaf cDNA Library Cajanus cajan cDNA	470	30	0.19	100	Contig206	>gb|BI968383.1|BI968383 GM830005A12D01 Gm-r1083 Glycine max cDNA clone Gm-r1083-1681 3,	782	432	1e-119	88	Contig206	>gnl|lis|1812811 TA450_34305	1274	145	9e-34	91	Contig206	>gb|AW683993.1|AW683993 NF004H11NR1F1000 Nodulated root Medicago truncatula cDNA clone	340	100	8e-20	93	Contig206	>gb|FE699178.1|FE699178 Pv024D_M13R_F02.ab1 Phaseolus vulgaris cv Early gallatin Phaseolus	793	216	2e-55	86
207	Contig207	618	Contig207	>P27199|LGB_PSOTE Leghemoglobin - Psophocarpus tetragonolobus (Goa	145	253	5e-67	86	-2	563	129	1	145	Contig207	>gb|FE669151.1|FE669151 mh2_0013_D06 Chickpea leave library Cicer arietinum cDNA clone	550	30	1.6	100	Contig207	>gb|EE605044.1|EE605044 CCUPAS120LF05d10F Pigeon pea Leaf cDNA Library Cajanus cajan cDNA	429	28	0.76	100	Contig207	>gb|EV280203.1|EV280203 GLNAQ71TF JCVI-SOY3 Glycine max cDNA 5, mRNA sequence	613	547	1e-154	87	Contig207	>gnl|lis|1513292 BP065402	502	125	9e-28	87	Contig207	>gb|BG580065.1|BG580065 EST481787 GVN Medicago truncatula cDNA clone pGVN-36J9 5 end, mRNA	450	125	1e-27	86	Contig207	>gb|CV537321.1|CV537321 NOD_240_G08 Phaseolus vulgaris nodule EST library Phaseolus	585	355	3e-97	84
208	Contig208	662	Contig208	>P35135|UBC4_SOLLC Ubiquitin-conjugating enzyme E2-17 kDa - Solanum	148	308	1e-83	98	+1	52	495	1	148	Contig208	>gb|FE670772.1|FE670772 mh2_0035_B02 Chickpea leave library Cicer arietinum cDNA clone	618	684	0	93	Contig208	>gb|EE605047.1|EE605047 CCUPAS120LF05e01F Pigeon pea Leaf cDNA Library Cajanus cajan cDNA	585	155	5e-39	82	Contig208	>gb|AW568284.1|AW568284 si69g10.y1 Gm-r1030 Glycine max cDNA clone GENOME SYSTEMS CLONE ID:	484	793	0	97	Contig208	>gnl|lis|1816520 TA2525_34305 Ubiquitin-conjugating enzyme E2 [Gossypium raimondii]	835	618	1e-176	92	Contig208	>gb|BI271155.1|BI271155 NF007C12FL1F1098 Developing flower Medicago truncatula cDNA clone	642	664	0	93	Contig208	>gb|CV529893.1|CV529893 ALV_012A_E05 Phaseolus vulgaris leaf EST library PV_GEa Phaseolus	614	293	1e-78	83
209	Contig209	286												Contig209	>gb|DY475103.1|DY475103 U059 Chickpea (ICC3996) post-inoculation EST library Cicer	255	30	0.7	100	Contig209	>gb|EE605141.1|EE605141 CCUPAS120LF05f05R Pigeon pea Leaf cDNA Library Cajanus cajan cDNA	869	30	0.086	100	Contig209	>gb|BE584141.1|BE584141 9-8C-HA PsojaeHA Glycine max/Phytophthora sojae mixed EST library	595	56	1e-06	90	Contig209	>gb|BW630885| BW630885	487	32	4.3	100	Contig209	>gb|CA920790.1|CA920790 EST638508 MTUS Medicago truncatula cDNA clone MTUS-32E7, mRNA	723	36	0.46	100	Contig209	>gb|FD790171.1|FD790171 07VANA7_T7_025_H05_28FEB2006_033 07VANA7 Phaseolus vulgaris cDNA,	592	36	0.17	100
210	Contig210	655	Contig210	>P37703|GRP9_DAUCA Glycine-rich protein DC9.1 - Daucus carota	144	40	0.009	31	+2	62	322	12	93	Contig210	>gb|FE673434.1|FE673434 mh1_0036_E08 Drought-stressed chickpea leave library Cicer	444	34	0.11	100	Contig210	>gb|EE595415.1|EE595415 CCUPAS120LF01f04F Pigeon pea Leaf cDNA Library Cajanus cajan cDNA	674	708	0	95	Contig210	>gb|BI968546.1|BI968546 GM830005B12F06 Gm-r1083 Glycine max cDNA clone Gm-r1083-1811 3,	536	196	1e-48	83	Contig210	>gb|BP041085| BP041085	449	36	0.65	90	Contig210	>gb|AW573976.1|AW573976 EST316567 GVN Medicago truncatula cDNA clone pGVN-49P14, mRNA	542	36	1.1	100	Contig210	>gb|FE711221.1|FE711221 Pv035A_M13F_F12.ab1 Phaseolus vulgaris cv Early gallatin Phaseolus	764	36	0.39	100
211	Contig211	580	Contig211	>P23472|CHLY_HEVBR Hevamine-A precursor [Includes: Chitinase - Hevea	311	105	2e-22	47	-1	574	287	204	299	Contig211	>gb|FE671001.1|FE671001 mh2_0038_H10 Chickpea leave library Cicer arietinum cDNA clone	571	34	0.094	100	Contig211	>gb|EE604884.1|EE604884 CCUPAS120LF04e01F Pigeon pea Leaf cDNA Library Cajanus cajan cDNA	726	28	0.71	100	Contig211	>gb|AW508323.1|AW508323 si52e07.y1 Gm-r1030 Glycine max cDNA clone GENOME SYSTEMS CLONE ID:	528	44	0.009	82	Contig211	>gnl|lis|1814164 TA13115_34305 Acidic endochitinase precursor [Cicer arietinum	541	40	0.036	100	Contig211	>gb|AW736422.1|AW736422 EST332436 KV3 Medicago truncatula cDNA clone pKV3-13G2, mRNA	602	36	0.97	95	Contig211	>gb|FE898963.1|FE898963 PvEST4818 Bean pod tissue cDNA Entry Library Phaseolus vulgaris	681	44	0.001	96
212	Contig212	800	Contig212	>Q9AXJ4|IF5A_MANES Eukaryotic translation initiation factor 5A -	160	310	5e-84	93	+3	30	506	1	159	Contig212	>gb|FE671200.1|FE671200 mh1_0003_A12 Drought-stressed chickpea leave library Cicer	545	504	1e-143	88	Contig212	>gb|EE604555.1|EE604555 CCUPAS120LF02c06F Pigeon pea Leaf cDNA Library Cajanus cajan cDNA	251	30	0.25	100	Contig212	>gb|EV279929.1|EV279929 GLNAN62TF JCVI-SOY3 Glycine max cDNA 5, mRNA sequence	756	932	0	92	Contig212	>gnl|lis|1802418 TA1290_34305 Eukaryotic translation initiation factor 5A-2	819	573	1e-162	88	Contig212	>gb|BF634678.1|BF634678 NF063C11DT1F1085 Drought Medicago truncatula cDNA clone NF063C11DT	686	482	1e-135	87	Contig212	>gb|CV543668.1|CV543668 RTS_138_B05 Phaseolus vulgaris P- root EST library Phaseolus	782	944	0	91
213	Contig213	806	Contig213	>P05716|RT14_VICFA Mitochondrial ribosomal protein S14 - Vicia faba	100	185	2e-46	93	+2	92	391	1	100	Contig213	>gb|FE670334.1|FE670334 mh2_0026_G08 Chickpea leave library Cicer arietinum cDNA clone	618	32	0.52	100	Contig213	>gb|EE604880.1|EE604880 CCUPAS120LF04d08F Pigeon pea Leaf cDNA Library Cajanus cajan cDNA	716	28	0.99	100							Contig213	>gnl|lis|1826186 TA7429_34305 Orf112a protein [Beta vulgaris subsp. vulgaris]	812	892	0	96	Contig213	>gb|BQ144554.1|BQ144554 NF062C05DT1F1037 Drought Medicago truncatula cDNA clone NF062C05DT	799	42	0.022	89	Contig213	>gb|CB539975.1|CB539975 PVEPSE2013B07.g Common bean seedling EST Library - PVEPSE2	545	32	7.6	100
214	Contig214	1101	Contig214	>Q99700|ATX2_HUMAN Ataxin-2 - Homo sapiens (Human)	1312	32	0.27	42	-1	825	712	563	597	Contig214	>gb|FE670288.1|FE670288 mh2_0026_C10 Chickpea leave library Cicer arietinum cDNA clone	616	1142	0	98	Contig214	>gb|DV105914.1|DV105914 cajKS21 Pigeonpea water stress induced cDNA library Cajanus cajan	741	993	0	99	Contig214	>gb|CK768763.1|CK768763 Gm-r1030-1693 Gm-r1030 Glycine max cDNA clone Gm-r1030-1693 5,	810	1378	0	97	Contig214	>gnl|lis|1813216 TA51_34305	6663	2006	0	98	Contig214	>gb|BG645262.1|BG645262 EST506881 KV3 Medicago truncatula cDNA clone pKV3-39P9 5 end, mRNA	845	1439	0	96	Contig214	>gb|FE683244.1|FE683244 Pv056A_M13F_B04.ab1 Phaseolus vulgaris cv Early gallatin Phaseolus	762	1320	0	97
215	Contig215	318	Contig215	>Q9PQ83|GRPE_UREPA Protein grpE - Ureaplasma parvum (Ureaplasma	218	30	2.4	38	-1	183	82	30	63	Contig215	>gb|FE672922.1|FE672922 mh1_0027_B05 Drought-stressed chickpea leave library Cicer	291	30	0.79	100	Contig215	>gb|EE605098.1|EE605098 CCUPAS120LF05b02R Pigeon pea Leaf cDNA Library Cajanus cajan cDNA	615	190	4e-50	97	Contig215	>gb|CD391584.1|CD391584 Gm_ck10502 Soybean induced by Salicylic Acid Glycine max cDNA 3,	451	101	2e-20	93	Contig215	>gnl|lis|1824316 TA6540_34305	481	50	2e-05	100	Contig215	>gb|AW126164.2|AW126164 N100009e rootphos(-) Medicago truncatula cDNA clone MHRP-1A4, mRNA	478	78	2e-13	97	Contig215	>gb|CV534858.1|CV534858 NOD_209_F09 Phaseolus vulgaris nodule EST library Phaseolus	546	98	6e-20	98
216	Contig216	702	Contig216	>Q8MP30|Y2666_DICDI Uncharacterized histidine-rich protein	233	47	6e-05	26	-3	541	296	115	196	Contig216	>gb|CK148843.1|CK148843 48_E7_E07 Suppressive subtractive hybridization library Cicer	664	30	1.8	100	Contig216	>gb|EE605012.1|EE605012 CCUPAS120LF05a07F Pigeon pea Leaf cDNA Library Cajanus cajan cDNA	379	28	0.86	100	Contig216	>gb|BI967601.1|BI967601 GM830002B10D04 Gm-r1083 Glycine max cDNA clone Gm-r1083-559 3,	542	127	1e-27	96	Contig216	>gb|CB827466| LjNEST75b12r	207	62	1e-08	91	Contig216	>gb|AJ504085.1|AJ504085 AJ504085 MTAMP Medicago truncatula cDNA clone mtgmadc120042e03,	240	44	0.005	96	Contig216	>gb|FE898538.1|FE898538 PvEST4392 Bean pod tissue cDNA Entry Library Phaseolus vulgaris	708	40	0.027	100
217	Contig217	139												Contig217	>gb|FE668532.1|FE668532 mh2_0002_A05 Chickpea leave library Cicer arietinum cDNA clone	592	30	0.32	91	Contig217	>gb|EE604938.1|EE604938 CCUPAS120LF04b03R Pigeon pea Leaf cDNA Library Cajanus cajan cDNA	474	145	1e-36	91	Contig217	>gb|CA785413.1|CA785413 sau11e02.y1 Gm-c1062 Glycine max cDNA clone SOYBEAN CLONE ID:	659	68	1e-10	95	Contig217	>gb|BP051421| BP051421	510	32	2	100	Contig217	>gb|BQ135562.1|BQ135562 NF002F12EC1F1096 Elicited cell culture Medicago truncatula cDNA	983	36	0.21	100	Contig217	>gb|CV542977.1|CV542977 RTS_128_G04 Phaseolus vulgaris P- root EST library Phaseolus	296	32	1.2	100
218	Contig218	374	Contig218	>P25711|NDUS4_NEUCR NADH-ubiquinone oxidoreductase 21 kDa subunit,	218	104	9e-23	52	+2	20	271	135	218	Contig218	>gb|FE673294.1|FE673294 mh1_0034_A06 Drought-stressed chickpea leave library Cicer	521	30	0.93	100	Contig218	>gb|EE605013.1|EE605013 CCUPAS120LF05a08F Pigeon pea Leaf cDNA Library Cajanus cajan cDNA	393	30	0.11	100	Contig218	>gb|AI725490.1|AI725490 BNLGHi11849 Six-day Cotton fiber Gossypium hirsutum cDNA 5 similar	569	36	1.4	100	Contig218	>gb|AV410318| AV410318	363	34	1.4	100	Contig218	>gb|BF649955.1|BF649955 NF082A04EC1F1023 Elicited cell culture Medicago truncatula cDNA	582	36	0.61	100	Contig218	>gb|EX303763.1|EX303763 PvEST1004 Bean pod tissue cDNA Entry Library Phaseolus vulgaris	676	36	0.22	100
219	Contig219	739	Contig219	>P09923|PPBI_HUMAN Intestinal alkaline phosphatase precursor - Homo	528	30	8.9	42	-3	596	465	490	528	Contig219	>gb|FE668749.1|FE668749 mh2_0004_C12 Chickpea leave library Cicer arietinum cDNA clone	518	64	1e-10	88	Contig219	>gb|EE604817.1|EE604817 CCUPAS120LF03f04R Pigeon pea Leaf cDNA Library Cajanus cajan cDNA	218	46	4e-06	92	Contig219	>gb|CK606128.1|CK606128 gmrhRww6-08_E08_T7 Soybean root hair subtracted cDNA library	875	119	2e-25	85	Contig219	>gnl|lis|1814376 TA13779_34305 Hypothetical protein [Burkholderia vietnamiensis G4]	563	56	8e-07	92	Contig219	>gb|AW736496.1|AW736496 EST332510 KV3 Medicago truncatula cDNA clone pKV3-13B20, mRNA	645	131	3e-29	84	Contig219	>gb|CV529015.1|CV529015 ALV_009A_E08 Phaseolus vulgaris leaf EST library PV_GEa Phaseolus	718	58	1e-07	86
220	Contig220	1690	Contig220	>Q0P591|MA6D1_BOVIN MAP6 domain-containing protein 1 - Bos taurus	192	35	1.2	28	-2	1359	1075	108	192	Contig220	>gb|FE672431.1|FE672431 mh1_0017_F11 Drought-stressed chickpea leave library Cicer arietinum	548	34	0.28	100	Contig220	>gb|CO636156.1|CO636156 cajII27 Pigeonpea stress induced cDNA library Cajanus cajan cDNA	571	26	8.3	100	Contig220	>gb|CD417248.1|CD417248 Gm_ck7834 Soybean induced by Salicylic Acid Glycine max cDNA 3,	440	38	1.7	100	Contig220	>gnl|lis|1807978 TA10108_34305 Cytochrome P450 [Panax ginseng (Korean ginseng)]	488	36	1.7	100	Contig220	>gb|AW981226.1|AW981226 EST392316 DSIL Medicago truncatula cDNA clone pDSIL-12C19, mRNA	806	36	2.9	95	Contig220	>gb|CB540310.1|CB540310 PVEPSE2017G01.g Common bean seedling EST Library - PVEPSE2 Phaseolus	591	36	1	100
221	Contig221	764	Contig221	>P08814|PTMS_BOVIN Parathymosin - Bos taurus (Bovine)	102	44	0.0008	34	+1	10	210	40	102	Contig221	>gb|FE671009.1|FE671009 mh1_0001_A06 Drought-stressed chickpea leave library Cicer	545	34	0.12	100	Contig221	>gb|EE605011.1|EE605011 CCUPAS120LF05a04F Pigeon pea Leaf cDNA Library Cajanus cajan cDNA	248	30	0.24	100	Contig221	>gb|AW348142.1|AW348142 GM210001A21B5 Gm-r1021 Glycine max cDNA clone Gm-r1021-58 3, mRNA	715	38	0.75	100	Contig221	>gnl|lis|1806866 TA9802_34305	530	36	0.76	100	Contig221	>gb|BE240602.1|BE240602 EST404651 MHRP- Medicago truncatula cDNA clone pMHRP-47A8, mRNA	690	38	0.33	100	Contig221	>gb|FE899911.1|FE899911 PvEST5769 Bean pod tissue cDNA Entry Library Phaseolus vulgaris	807	38	0.12	100
222	Contig222	696	Contig222	>Q99002|1433_TRIHA 14-3-3 protein homolog - Trichoderma harzianum	262	186	1e-46	87	+1	1	324	135	239	Contig222	>gb|FE671495.1|FE671495 mh1_0006_C09 Drought-stressed chickpea leave library Cicer	662	36	0.029	83	Contig222	>gb|EE605028.1|EE605028 CCUPAS120LF05c03F Pigeon pea Leaf cDNA Library Cajanus cajan cDNA	355	28	0.85	100	Contig222	>gb|CD406876.1|CD406876 Gm_ck31835 Soybean induced by Salicylic Acid Glycine max cDNA 3,	625	80	2e-13	85	Contig222	>gnl|lis|1805595 TA3288_34305 14-3-3 e-2 protein [Nicotiana tabacum (Common	1219	54	3e-06	81	Contig222	>gb|AL388980.1|AL388980 MtBC52A01R1 MtBC Medicago truncatula cDNA clone MtBC52A01 T7, mRNA	505	66	1e-09	84	Contig222	>gb|CV537569.1|CV537569 NOD_243_H05 Phaseolus vulgaris nodule EST library Phaseolus	697	60	3e-08	83
223	Contig223	964	Contig223	>Q9NHB0|BGBP1_DROME Gram-negative bacteria-binding protein 1	494	107	1e-22	30	+3	3	653	291	490	Contig223	>gb|DY475514.1|DY475514 U500 Chickpea (ICC3996) post-inoculation EST library Cicer	255	30	2.5	100	Contig223	>gb|DY742654.1|DY742654 cajKS30 Pigeonpea stress induced cDNA library Cajanus cajan cDNA,	730	26	4.7	100	Contig223	>gb|BU545964.1|BU545964 GM880008B20G02 Gm-r1088 Glycine max cDNA clone Gm-r1088-3004 3,	558	38	0.96	100	Contig223	>gnl|lis|1657952 AY525603 Lotus corniculatus var. japonicus Fe-superoxide dismutase	1126	34	3.8	100	Contig223	>gb|BF518961.1|BF518961 EST456354 DSIL Medicago truncatula cDNA clone pDSIL-19I7, mRNA	459	38	0.41	100	Contig223	>gb|CV541166.1|CV541166 RTS_101_E12 Phaseolus vulgaris P- root EST library Phaseolus	555	36	0.58	100
224	Contig224	1007	Contig224	>P26257|BGAL_THETU Beta-galactosidase - Thermoanaerobacter	716	35	0.45	28	-1	983	717	207	289	Contig224	>gb|FE669484.1|FE669484 mh2_0017_B02 Chickpea leave library Cicer arietinum cDNA clone	607	337	8e-93	92	Contig224	>gb|DV105907.1|DV105907 cajKS2 Pigeonpea water stress induced cDNA library Cajanus cajan	649	337	1e-93	92	Contig224	>gb|BM308273.1|BM308273 sak43h08.y1 Gm-c1036 Glycine max cDNA clone SOYBEAN CLONE ID:	592	371	1e-101	89	Contig224	>gnl|lis|1813216 TA51_34305	6663	337	2e-91	92	Contig224	>gb|AJ547955.1|AJ547955 AJ547955 MTAPHEU Medicago truncatula cDNA clone mtaehac110005c06,	533	710	0	98	Contig224	>gb|FD794275.1|FD794275 08VNAA8_T7_036_B11_16MAR2006_093 08VNAA8 Phaseolus vulgaris cDNA,	646	373	1e-102	88
225	Contig225	655	Contig225	>Q3E6S8|DGP14_ARATH Putative protease Do-like 14 - Arabidopsis	459	35	0.38	36	-1	475	356	313	356	Contig225	>gb|FE669019.1|FE669019 mh2_0010_D09 Chickpea leave library Cicer arietinum cDNA clone	510	38	0.007	100	Contig225	>gb|EE605071.1|EE605071 CCUPAS120LF05g06F Pigeon pea Leaf cDNA Library Cajanus cajan cDNA	360	34	0.013	100	Contig225	>gb|FK626788.1|FK626788 454GmaGlobSeed361420 Soybean Seeds Containing Globular-Stage	263	40	0.16	100	Contig225	>gnl|lis|1818285 TA5767_34305 Hypothetical protein [Arabidopsis thaliana (Mouse-ear	523	38	0.16	100	Contig225	>gb|BQ124474.1|BQ124474 EST610050 GLSD Medicago truncatula cDNA clone pGLSD-35K16, mRNA	797	44	0.005	100	Contig225	>gb|CV540184.1|CV540184 POD_028_D06 Phaseolus vulgaris pod EST library Phaseolus vulgaris	661	36	0.39	100
226	Contig226	573	Contig226	>Q93073|K0256_HUMAN Uncharacterized protein KIAA0256 - Homo sapiens	1101	32	1.4	28	+3	216	431	336	416	Contig226	>gb|FE673167.1|FE673167 mh1_0032_C04 Drought-stressed chickpea leave library Cicer	689	34	0.093	95	Contig226	>gb|EE604948.1|EE604948 CCUPAS120LF04c02R Pigeon pea Leaf cDNA Library Cajanus cajan cDNA	671	34	0.011	100	Contig226	>gb|FE707546.1|FE707546 Pv050D_M13R_E12.ab1 Phaseolus vulgaris cv Early gallatin Phaseolus	707	36	2.2	100	Contig226	>gnl|lis|1543719 BP075222	461	34	2.2	100	Contig226	>gb|EX529341.1|EX529341 MTGland_A053_2007-07-12/MTGlandA053_A08_032_1 Medicago truncatula	822	38	0.24	100	Contig226	>gb|FE707546.1|FE707546 Pv050D_M13R_E12.ab1 Phaseolus vulgaris cv Early gallatin Phaseolus	707	36	0.34	100
227	Contig227	747	Contig227	>Q5KND3|SLT11_CRYNE Pre-mRNA-splicing factor SLT11 - Cryptococcus	326	177	6e-44	49	+3	6	530	115	288	Contig227	>gb|CF340748.1|CF340748 EST1000 subtracted cDNA library of drought-stressed chickpea Cicer	412	30	1.9	94	Contig227	>gb|DY742649.1|DY742649 cajKS25 Pigeonpea stress induced cDNA library Cajanus cajan cDNA,	642	30	0.23	100	Contig227	>gb|CX708120.1|CX708120 gmrtDrNS01_32-C_M13R_E08_056.s3 Water stressed 48h segment 1	1055	44	0.012	100	Contig227	>gb|BW596693| BW596693	487	42	0.012	100	Contig227	>gb|AW774963.1|AW774963 EST334114 KV3 Medicago truncatula cDNA clone pKV3-25E1, mRNA	531	38	0.32	100	Contig227	>gb|FG232811.1|FG232811 pvrebac010001_N17_M13rev_phred13_vc root hairs of Phaseolus	889	36	0.45	100
228	Contig228	905	Contig228	>P38972|PUR4_YEAST Phosphoribosylformylglycinamidine synthase -	1358	314	4e-85	57	-3	903	136	1095	1357	Contig228	>gb|FE669177.1|FE669177 mh2_0013_F09 Chickpea leave library Cicer arietinum cDNA clone	609	34	0.15	100	Contig228	>gb|EE604615.1|EE604615 CCUPAS120LF02b04R Pigeon pea Leaf cDNA Library Cajanus cajan cDNA	366	30	0.28	100	Contig228	>gb|BU927422.1|BU927422 sat12c11.y1 Gm-c1036 Glycine max cDNA clone SOYBEAN CLONE ID:	497	36	3.5	95	Contig228	>gnl|lis|1826051 TA7740_34305 Putative ripening-related P-450 enzyme [Vitis	484	40	0.058	100	Contig228	>gb|BQ138687.1|BQ138687 NF006A09PH1F1068 Phoma-infected Medicago truncatula cDNA clone	657	42	0.025	100	Contig228	>gb|CV534999.1|CV534999 NOD_211_C10 Phaseolus vulgaris nodule EST library Phaseolus	636	34	2.2	100
229	Contig229	726	Contig229	>Q90705|EF2_CHICK Elongation factor 2 - Gallus gallus (Chicken)	858	295	1e-79	72	+1	1	615	542	745	Contig229	>gb|CK148758.1|CK148758 63_A12 Suppressive subtractive hybridization library Cicer	569	30	1.8	94	Contig229	>gb|EE595495.1|EE595495 CCUPAS120LF01g08R Pigeon pea Leaf cDNA Library Cajanus cajan cDNA	687	28	0.89	100	Contig229	>gb|FG999231.1|FG999231 GLPA976TF JCVI-SOY1 Glycine max cDNA 5, mRNA sequence	723	58	8e-07	96	Contig229	>gb|AW720253| LjNEST17g3r	481	76	8e-13	86	Contig229	>gb|BQ148282.1|BQ148282 NF065F01FL1F1015 Developing flower Medicago truncatula cDNA clone	602	46	0.001	84	Contig229	>gb|CV542527.1|CV542527 RTS_121_E11 Phaseolus vulgaris P- root EST library Phaseolus	742	46	0.0005	96
230	Contig230	996	Contig230	>Q1KMD3|HNRL2_HUMAN Heterogeneous nuclear ribonucleoprotein U-like	747	41	0.011	27	+3	474	983	129	294	Contig230	>gb|FE671054.1|FE671054 mh1_0001_E04 Drought-stressed chickpea leave library Cicer	502	32	0.64	100	Contig230	>gb|EE604971.1|EE604971 CCUPAS120LF04e04R Pigeon pea Leaf cDNA Library Cajanus cajan cDNA	628	28	1.2	90	Contig230	>gb|EV265661.1|EV265661 GLLAX02TF JCVI-SOY1 Glycine max cDNA 5, mRNA sequence	793	36	3.9	100	Contig230	>gb|BP044387| BP044387	358	40	0.063	100	Contig230	>gb|CX530567.1|CX530567 s13dNF57A04MJ022_247150 Methyl Jasmonate-Elicited Root Cell	658	36	1.7	100	Contig230	>gb|CV534975.1|CV534975 NOD_211_A05 Phaseolus vulgaris nodule EST library Phaseolus	647	34	2.4	100
231	Contig231	707	Contig231	>P30432|FUR2_DROME Furin-like protease 2 precursor - Drosophila	1679	32	2.8	44	-3	702	595	1539	1574	Contig231	>gb|FE669850.1|FE669850 mh2_0021_B05 Chickpea leave library Cicer arietinum cDNA clone	576	155	5e-38	91	Contig231	>gb|DY742663.1|DY742663 cajKS40 Pigeonpea stress induced cDNA library Cajanus cajan cDNA,	710	42	6e-05	84	Contig231	>gb|FE707859.1|FE707859 Pv052B_M13F_E03.ab1 Phaseolus vulgaris cv Early gallatin Phaseolus	895	274	7e-72	92	Contig231	>gnl|lis|1813216 TA51_34305	6663	240	2e-62	88	Contig231	>gb|AJ548254.1|AJ548254 AJ548254 MTAPHEU Medicago truncatula cDNA clone mtaehac110004f08,	398	375	1e-102	99	Contig231	>gb|FE707859.1|FE707859 Pv052B_M13F_E03.ab1 Phaseolus vulgaris cv Early gallatin Phaseolus	895	274	1e-72	92
232	Contig232	465	Contig232	>Q338B9|GCN5_ORYSJ Histone acetyltransferase GCN5 - Oryza sativa	511	34	0.4	26	+1	103	360	37	122	Contig232	>gb|EL585392.1|EL585392 CaHa609 Chickpea Insect-Induced Library Cicer arietinum cDNA clone	277	30	1.2	94	Contig232	>gb|EE604947.1|EE604947 CCUPAS120LF04b12R Pigeon pea Leaf cDNA Library Cajanus cajan cDNA	591	28	0.56	100	Contig232	>gb|FK016922.1|FK016922 GLNCH60TF JCVI-SOY3 Glycine max cDNA 5, mRNA sequence	798	46	0.002	100	Contig232	>gb|BW602791| BW602791	475	38	0.12	100	Contig232	>gb|AW171682.2|AW171682 N100576e rootphos(-) Medicago truncatula cDNA clone MHRP-8F2, mRNA	553	38	0.19	100	Contig232	>gb|EX304030.1|EX304030 PvEST1271 Bean pod tissue cDNA Entry Library Phaseolus vulgaris	384	36	0.28	100
233	Contig233	405	Contig233	>P23351|RMS5_NEUCR Mitochondrial ribosomal protein S5 - Neurospora	426	162	3e-40	68	+3	63	404	21	135	Contig233	>gb|CK148851.1|CK148851 53_D8 Suppressive subtractive hybridization library Cicer arietinum	731	32	0.26	100	Contig233	>gb|EE595434.1|EE595434 CCUPAS120LF01h06F Pigeon pea Leaf cDNA Library Cajanus cajan cDNA	251	32	0.031	100	Contig233	>gb|BI787372.1|BI787372 sai45a03.y1 Gm-c1065 Glycine max cDNA clone GENOME SYSTEMS CLONE	548	40	0.099	100	Contig233	>gnl|lis|1813905 TA13721_34305 Putatative tyrosine aminotransferase [Arabidopsis	387	36	0.39	100	Contig233	>gb|ES611311.1|ES611311 MTGland_A006_2007-04-03/MTGlandA006_B06_023_1 Medicago truncatula	775	38	0.17	100	Contig233	>gb|BQ481894.1|BQ481894 PV_GEa0153n15f Phaseolus vulgaris leaf EST library PV_GEa Phaseolus	950	32	3.7	100
234	Contig234	706	Contig234	>P29691|EF2_CAEEL Elongation factor 2 - Caenorhabditis elegans	852	313	4e-85	68	-2	705	37	630	852	Contig234	>gb|CK148953.1|CK148953 AGT-11_A06 Suppressive subtractive hybridization library Cicer	524	32	0.45	100	Contig234	>gb|EE604801.1|EE604801 CCUPAS120LF03d09R Pigeon pea Leaf cDNA Library Cajanus cajan cDNA	785	30	0.22	100	Contig234	>gb|FG999231.1|FG999231 GLPA976TF JCVI-SOY1 Glycine max cDNA 5, mRNA sequence	723	50	0.0002	93	Contig234	>gb|AV414394| AV414394	391	36	0.7	100	Contig234	>gb|AJ501243.1|AJ501243 AJ501243 MTAMP Medicago truncatula cDNA clone mtgmadc120004e03,	497	52	2e-05	96	Contig234	>gb|CB540091.1|CB540091 PVEPSE2014F08.g Common bean seedling EST Library - PVEPSE2	591	32	6.6	100
235	Contig235	608	Contig235	>Q4IJ11|IWS1_GIBZE Transcription factor IWS1 - Gibberella zeae	428	256	7e-68	92	+2	2	415	291	428	Contig235	>gb|FE669156.1|FE669156 mh2_0013_D11 Chickpea leave library Cicer arietinum cDNA clone	572	30	1.5	100	Contig235	>gb|EE604959.1|EE604959 CCUPAS120LF04d01R Pigeon pea Leaf cDNA Library Cajanus cajan cDNA	600	28	0.74	100	Contig235	>gb|BM887175.1|BM887175 sam35b12.y1 Gm-c1068 Glycine max cDNA clone SOYBEAN CLONE ID:	551	34	9.3	100	Contig235	>gnl|lis|1822708 TA14253_34305	529	34	2.4	95	Contig235	>gb|BE204439.1|BE204439 EST397115 KV0 Medicago truncatula cDNA clone pKV0-16C10, mRNA	661	34	4	100	Contig235	>gb|CB540987.1|CB540987 PVEPSE2027C03.g Common bean seedling EST Library - PVEPSE2	599	34	1.4	100
236	Contig236	922	Contig236	>Q99PL5|RRBP1_MOUSE Ribosome-binding protein 1 - Mus musculus	1605	34	0.87	29	+1	208	477	561	649	Contig236	>gb|DY475435.1|DY475435 U418 Chickpea (ICC3996) post-inoculation EST library Cicer	226	34	0.15	95	Contig236	>gb|EE604929.1|EE604929 CCUPAS120LF04a06R Pigeon pea Leaf cDNA Library Cajanus cajan cDNA	367	30	0.29	88	Contig236	>gb|BU925872.1|BU925872 sas83c04.y1 Gm-c1036 Glycine max cDNA clone SOYBEAN CLONE ID:	553	38	0.91	100	Contig236	>gnl|lis|1807827 TA9216_34305	398	36	0.92	100	Contig236	>gb|AI974554.1|AI974554 T113003e KV2 Medicago truncatula cDNA clone pKV2-1A7, mRNA sequence	380	40	0.099	100	Contig236	>gb|CB542803.1|CB542803 PVEPSE3025C06.g Common bean seedling EST Library inoculated with	497	36	0.56	100
237	Contig237	363	Contig237	>Q9HE25|RL17_NEUCR 60S ribosomal protein L17 - Neurospora crassa	186	87	2e-17	54	+1	1	252	101	185	Contig237	>gb|CK149089.1|CK149089 66_D5 Suppressive subtractive hybridization library Cicer arietinum	512	30	0.9	100	Contig237	>gb|CO636161.1|CO636161 cajIV-1 Pigeonpea stress induced cDNA library Cajanus cajan cDNA	501	28	0.44	100	Contig237	>gb|BU550249.1|BU550249 GM880020B20C05 Gm-r1088 Glycine max cDNA clone Gm-r1088-7426 3,	621	58	4e-07	100	Contig237	>gnl|lis|1800868 TA4348_34305	968	32	5.5	100	Contig237	>gb|AW127137.2|AW127137 M110071e GVN Medicago truncatula cDNA clone N117, mRNA sequence	396	38	0.15	100	Contig237	>gb|FE686285.1|FE686285 Pv009D_M13R_H04.ab1 Phaseolus vulgaris cv Early gallatin Phaseolus	673	44	0.0009	81
238	Contig238	1333	Contig238	>P53134|YGL4_YEAST Putative oligopeptide transporter YGL114W -	725	123	2e-27	31	-1	1072	161	428	722	Contig238	>gb|FE673384.1|FE673384 mh1_0035_E08 Drought-stressed chickpea leave library Cicer	475	34	0.22	100	Contig238	>gb|EE604619.1|EE604619 CCUPAS120LF02b08R Pigeon pea Leaf cDNA Library Cajanus cajan cDNA	390	28	1.6	100	Contig238	>gb|BI969069.1|BI969069 GM830007A20B08 Gm-r1083 Glycine max cDNA clone Gm-r1083-2368 3,	791	38	1.3	100	Contig238	>gb|AV777465| AV777465	377	36	1.3	100	Contig238	>gb|AW691844.1|AW691844 NF044G11ST1F1000 Developing stem Medicago truncatula cDNA clone	647	36	2.3	100	Contig238	>gb|FD788464.1|FD788464 07VANA7_T7_006_B03_25FEB2006_029 07VANA7 Phaseolus vulgaris cDNA,	639	34	3.2	100
239	Contig239	499	Contig239	>P80547|SCP2_YARLI Fatty acid-binding protein - Yarrowia lipolytica	129	100	5e-21	50	-1	493	209	30	127	Contig239	>gb|FE669795.1|FE669795 mh2_0020_E09 Chickpea leave library Cicer arietinum cDNA clone	556	32	0.32	100	Contig239	>gb|CO636157.1|CO636157 cajII28 Pigeonpea stress induced cDNA library Cajanus cajan cDNA	718	28	0.61	100	Contig239	>gb|BQ299360.1|BQ299360 sao46e12.y1 Gm-c1054 Glycine max cDNA clone SOYBEAN CLONE ID:	569	36	1.9	100	Contig239	>gb|BP066244| BP066244	487	36	0.49	95	Contig239	>gb|EX530122.1|EX530122 MtGland_A063_2007-07-13_1/MtGland_A063_B09_039_1 Medicago	958	36	0.83	100	Contig239	>gb|FE701710.1|FE701710 Pv049C_M13R_E09.ab1 Phaseolus vulgaris cv Early gallatin Phaseolus	909	36	0.3	100
240	Contig240	815	Contig240	>Q4U2V3|CBPC1_DANRE Cytosolic carboxypeptidase 1 - Danio rerio	1153	31	6.2	39	-1	308	171	445	495	Contig240	>gb|FE668717.1|FE668717 mh2_0004_A03 Chickpea leave library Cicer arietinum cDNA clone	650	68	9e-12	84	Contig240	>gb|DY742684.1|DY742684 cajKS61 Pigeonpea stress induced cDNA library Cajanus cajan cDNA,	581	66	5e-12	84	Contig240	>gb|CK605635.1|CK605635 gmrhRww6-02_C04_T7 Soybean root hair subtracted cDNA library	769	111	7e-23	84	Contig240	>gb|BW608224| BW608224	532	78	2e-13	84	Contig240	>gb|AJ548016.1|AJ548016 AJ548016 MTAPHEU Medicago truncatula cDNA clone mtaehac110003b10,	463	902	0	99	Contig240	>gb|CB542390.1|CB542390 PVEPSE3015F03.g Common bean seedling EST Library inoculated with	417	260	2e-68	91
241	Contig241	708	Contig241	>Q96PN7|TREF1_HUMAN Transcriptional-regulating factor 1 - Homo	1200	33	1.7	35	+1	76	285	560	620	Contig241	>gb|FE669790.1|FE669790 mh2_0020_E04 Chickpea leave library Cicer arietinum cDNA clone	454	36	0.029	100	Contig241	>gb|EE604736.1|EE604736 CCUPAS120LF03F03F Pigeon pea Leaf cDNA Library Cajanus cajan cDNA	385	28	0.87	100	Contig241	>gb|FE710736.1|FE710736 Pv023A_M13F_D01.ab1 Phaseolus vulgaris cv Early gallatin Phaseolus	783	38	0.7	100	Contig241	>gb|BF177575| Ljirnpest31-508-h1	118	38	0.18	100	Contig241	>gb|BI272160.1|BI272160 NF021B12FL1F1096 Developing flower Medicago truncatula cDNA clone	699	38	0.3	100	Contig241	>gb|CV530657.1|CV530657 ALV_014C_B09 Phaseolus vulgaris leaf EST library PV_GEa Phaseolus	986	38	0.11	100
242	Contig242	717	Contig242	>Q9HC84|MUC5B_HUMAN Mucin-5B precursor - Homo sapiens (Human)	5703	31	6.4	30	-1	261	7	4284	4377	Contig242	>gb|FE671690.1|FE671690 mh1_0008_F11 Drought-stressed chickpea leave library Cicer	581	34	0.12	100	Contig242	>gb|EE605033.1|EE605033 CCUPAS120LF05c08F Pigeon pea Leaf cDNA Library Cajanus cajan cDNA	574	30	0.22	100							Contig242	>gnl|lis|1658027 AB198064 Lotus corniculatus var. japonicus LjLCBK1 mRNA for	2367	34	2.8	100	Contig242	>gb|AW776550.1|AW776550 EST335615 DSIL Medicago truncatula cDNA clone pDSIL-8A4, mRNA	736	34	4.8	100	Contig242	>gb|BQ481936.1|BQ481936 PV_GEa0161d16f Phaseolus vulgaris leaf EST library PV_GEa Phaseolus	1060	32	6.7	100
243	Contig243	475	Contig243	>Q9VJ87|NCM_DROME Nucampholin - Drosophila melanogaster (Fruit fly)	1330	55	1e-07	40	+3	81	341	970	1059	Contig243	>gb|FE669992.1|FE669992 mh2_0022_G02 Chickpea leave library Cicer arietinum cDNA clone	319	38	0.005	95	Contig243	>gb|DY742699.1|DY742699 cajKS76 Pigeonpea stress induced cDNA library Cajanus cajan cDNA,	724	28	0.58	94	Contig243	>gb|FE674469.1|FE674469 Pv038Dr_M13F_E10.ab1 Phaseolus vulgaris cv Early gallatin Phaseolus	931	40	0.12	95	Contig243	>gnl|lis|1820491 TA12544_34305	520	38	0.12	100	Contig243	>gb|AL368778.1|AL368778 MtBA26F12R1 MtBA Medicago truncatula cDNA clone MtBA26F12 T7, mRNA	528	40	0.05	100	Contig243	>gb|FE674469.1|FE674469 Pv038Dr_M13F_E10.ab1 Phaseolus vulgaris cv Early gallatin Phaseolus	931	40	0.018	95
244	Contig244	376	Contig244	>P10663|RT02_YEAST 37S ribosomal protein MRP2, mitochondrial	115	92	6e-19	47	+2	2	280	23	115	Contig244	>gb|CK148774.1|CK148774 68_F12 Suppressive subtractive hybridization library Cicer	613	30	0.94	100	Contig244	>gb|EE604576.1|EE604576 CCUPAS120LF02f04F Pigeon pea Leaf cDNA Library Cajanus cajan cDNA	251	26	1.8	100	Contig244	>gb|FK491105.1|FK491105 454GmaGlobSeed225737 Soybean Seeds Containing Globular-Stage	264	38	0.36	95	Contig244	>gnl|lis|1828039 TA8266_34305 Hypothetical protein [Trifolium pratense (Red	775	34	1.4	100	Contig244	>gb|BF649155.1|BF649155 NF056C09EC1F1068 Elicited cell culture Medicago truncatula cDNA	589	38	0.16	100	Contig244	>gb|CV539547.1|CV539547 POD_020_D05 Phaseolus vulgaris pod EST library Phaseolus vulgaris	617	32	3.5	100
245	Contig245	466	Contig245	>P27241|RFAZ_ECOLI Lipopolysaccharide core biosynthesis protein rfaZ	283	32	1.5	29	-2	465	211	186	270	Contig245	>gb|DY475240.1|DY475240 U202 Chickpea (ICC3996) post-inoculation EST library Cicer	255	34	0.075	100	Contig245	>gb|DV105904.1|DV105904 cajKS12 Pigeonpea water stress induced cDNA library Cajanus cajan	756	26	2.2	100	Contig245	>gb|CD403361.1|CD403361 Gm_ck26090 Soybean induced by Salicylic Acid Glycine max cDNA 3,	412	34	7.1	100	Contig245	>gnl|lis|1518877 AV779130	570	38	0.12	100	Contig245	>gb|AW693708.1|AW693708 NF068C12ST1F1097 Developing stem Medicago truncatula cDNA clone	665	38	0.2	100	Contig245	>gb|CV529508.1|CV529508 ALV_010D_D05 Phaseolus vulgaris leaf EST library PV_GEa Phaseolus	837	36	0.28	100
246	Contig246	762	Contig246	>Q8Q0U0|Y045_METMA Putative ankyrin repeat protein MM_0045 -	360	89	2e-17	34	+1	10	597	164	355	Contig246	>gb|CK148694.1|CK148694 AGT-30-G10 Suppressive subtractive hybridization library Cicer	496	28	7.6	100	Contig246	>gb|EE605150.1|EE605150 CCUPAS120LF05g05R Pigeon pea Leaf cDNA Library Cajanus cajan cDNA	533	28	0.93	100	Contig246	>gb|CD412489.1|CD412489 Gm_ck43612 Soybean induced by Salicylic Acid Glycine max cDNA 3,	566	36	3	100	Contig246	>gnl|lis|1816752 TA2809_34305 F26F24.7 [Arabidopsis thaliana (Mouse-ear cress)]	1255	38	0.19	100	Contig246	>gb|BQ153356.1|BQ153356 NF035D03IR1F1028 Irradiated Medicago truncatula cDNA clone	579	36	1.3	100	Contig246	>gb|CB539269.1|CB539269 PVEPSE2003A08.g Common bean seedling EST Library - PVEPSE2	608	34	1.8	100
247	Contig247	714	Contig247	>Q97JG4|GLPK_CLOAB Glycerol kinase - Clostridium acetobutylicum	498	86	2e-16	45	+2	8	325	398	498	Contig247	>gb|AJ005971.1|AJ005971 AJ005971 chickpea mRNA CAN-5 Cicer arietinum cDNA clone Can117-2,	502	32	0.46	100	Contig247	>gb|DV105915.1|DV105915 cajKS10 Pigeonpea water stress induced cDNA library Cajanus cajan	499	30	0.22	100	Contig247	>gb|BE807721.1|BE807721 ss29e02.y1 Gm-c1061 Glycine max cDNA clone GENOME SYSTEMS CLONE ID:	537	44	0.011	96	Contig247	>gnl|lis|1657996 AY770399 Lotus corniculatus var. japonicus MADS box protein PIb	755	36	0.71	92	Contig247	>gb|AW126406.2|AW126406 N100515e rootphos(-) Medicago truncatula cDNA clone MHRP-6H5, mRNA	405	34	4.7	95	Contig247	>gb|CV539294.1|CV539294 POD_016_H08 Phaseolus vulgaris pod EST library Phaseolus vulgaris	695	34	1.7	100
248	Contig248	959	Contig248	>P32573|SPS19_YEAST Peroxisomal 2,4-dienoyl-CoA reductase SPS19 -	292	244	6e-64	49	+2	11	802	17	285	Contig248	>gb|FE668596.1|FE668596 mh2_0002_G01 Chickpea leave library Cicer arietinum cDNA clone	470	30	2.4	100	Contig248	>gb|EE604734.1|EE604734 CCUPAS120LF03f01F Pigeon pea Leaf cDNA Library Cajanus cajan cDNA	355	34	0.019	100	Contig248	>gb|BI971033.1|BI971033 GM830012A20C12 Gm-r1083 Glycine max cDNA clone Gm-r1083-4344 3,	796	46	0.004	100	Contig248	>gnl|lis|1806539 TA9977_34305 Short chain alcohol dehydrogenase-like protein	447	38	0.24	95	Contig248	>gb|EV261483.1|EV261483 MTYEK07TF JCVI-MT1 Medicago truncatula cDNA 5, mRNA sequence	822	40	0.1	100	Contig248	>gb|CB539335.1|CB539335 PVEPSE2003H12.g Common bean seedling EST Library - PVEPSE2	600	34	2.3	100
249	Contig249	652	Contig249	>Q96L34|MARK4_HUMAN MAP/microtubule affinity-regulating kinase 4 -	752	36	0.13	34	+2	176	439	423	503	Contig249	>gb|CK148659.1|CK148659 27_F7_B05 Suppressive subtractive hybridization library Cicer	684	30	1.6	100	Contig249	>gb|EE604778.1|EE604778 CCUPAS120LF03b07R Pigeon pea Leaf cDNA Library Cajanus cajan cDNA	420	28	0.8	100																			Contig249	>gb|CV534975.1|CV534975 NOD_211_A05 Phaseolus vulgaris nodule EST library Phaseolus	647	34	1.5	100
250	Contig250	666	Contig250	>Q96UV5|GLNA_HEBCY Glutamine synthetase - Hebeloma cylindrosporum	354	314	3e-85	90	-1	666	184	193	353	Contig250	>gb|FE668678.1|FE668678 mh2_0003_E12 Chickpea leave library Cicer arietinum cDNA clone	621	30	1.7	100	Contig250	>gb|EE604602.1|EE604602 CCUPAS120LF02h11F Pigeon pea Leaf cDNA Library Cajanus cajan cDNA	720	36	0.003	88	Contig250	>gb|FE694015.1|FE694015 Pv058D_M13R_B01.ab1 Phaseolus vulgaris cv Early gallatin Phaseolus	827	62	5e-08	88	Contig250	>gnl|lis|1658094 AY187006 Lotus corniculatus var. japonicus glutamine synthetase PR2	1293	36	0.66	95	Contig250	>gb|BG580993.1|BG580993 EST482722 GVN Medicago truncatula cDNA clone pGVN-63O15 5 end,	672	42	0.018	96	Contig250	>gb|FE694015.1|FE694015 Pv058D_M13R_B01.ab1 Phaseolus vulgaris cv Early gallatin Phaseolus	827	62	7e-09	88
251	Contig251	712	Contig251	>Q172G3|MED1_AEDAE Mediator of RNA polymerase II transcription subunit	1760	34	0.57	23	+1	211	708	1111	1265	Contig251	>gb|EH059267.1|EH059267 CPB04g02.y.esd subtracted cDNA library of drought stressed chickpea	1024	32	0.46	100	Contig251	>gb|DY742690.1|DY742690 cajKS67 Pigeonpea stress induced cDNA library Cajanus cajan cDNA,	623	32	0.056	100	Contig251	>gb|BM307980.1|BM307980 sak40c12.y1 Gm-c1036 Glycine max cDNA clone SOYBEAN CLONE ID:	365	40	0.18	100							Contig251	>gb|AL368766.1|AL368766 MtBA26F02R1 MtBA Medicago truncatula cDNA clone MtBA26F02 T7, mRNA	528	36	1.2	100	Contig251	>gb|CB543273.1|CB543273 PVEPSE3028P03.g Common bean seedling EST Library inoculated with	384	36	0.43	100
252	Contig252	368	Contig252	>Q6Z6K4|BGAL4_ORYSJ Beta-galactosidase 4 precursor - Oryza sativa	729	33	0.26	36	+2	116	277	178	230	Contig252	>gb|FE672227.1|FE672227 mh1_0015_E08 Drought-stressed chickpea leave library Cicer	573	32	0.23	100	Contig252	>gb|EE604910.1|EE604910 CCUPAS120LF04g06F Pigeon pea Leaf cDNA Library Cajanus cajan cDNA	668	28	0.44	100	Contig252	>gb|BU547689.1|BU547689 GM880018B20A04 Gm-r1088 Glycine max cDNA clone Gm-r1088-6560 3,	706	34	5.5	100	Contig252	>gnl|lis|1826754 TA8785_34305 Cationic peroxidase 2 precursor [Arachis hypogaea	539	34	1.4	100	Contig252	>gb|AW691467.1|AW691467 NF045C05ST1F1000 Developing stem Medicago truncatula cDNA clone	667	32	9.4	95
253	Contig253	684	Contig253	>Q10586|DBP_HUMAN D site-binding protein - Homo sapiens (Human)	325	34	0.92	51	+3	444	530	59	87	Contig253	>gb|DY475095.1|DY475095 U051 Chickpea (ICC3996) post-inoculation EST library Cicer	228	50	2e-06	90	Contig253	>gb|DY742658.1|DY742658 cajKS34 Pigeonpea stress induced cDNA library Cajanus cajan cDNA,	756	30	0.21	100	Contig253	>gb|CK605532.1|CK605532 gmrhRww6-01_A02_T7 Soybean root hair subtracted cDNA library	638	70	2e-10	97	Contig253	>gb|BW617202| BW617202	538	62	1e-08	94	Contig253	>gb|CB891346.1|CB891346 EST648315 KV3 Medicago truncatula cDNA clone KV3-49N24, mRNA	762	155	2e-36	84	Contig253	>gb|CB542390.1|CB542390 PVEPSE3015F03.g Common bean seedling EST Library inoculated with	417	121	9e-27	84
254	Contig254	739	Contig254	>Q09860|SYCC_SCHPO Probable cysteinyl-tRNA synthetase, cytoplasmic -	754	31	5.2	41	-3	323	231	325	367	Contig254	>gb|CD051291.1|CD051291 EST0312 subtracted cDNA library of drought-stressed chickpea Cicer	685	30	1.9	100	Contig254	>gb|FD380644.1|FD380644 cajKS84 Pigeonpea water stress induced cDNA library Cajanus cajan	386	30	0.23	100	Contig254	>gb|AW349791.1|AW349791 GM210006A20E12 Gm-r1021 Glycine max cDNA clone Gm-r1021-2136 3,	781	36	2.9	100	Contig254	>gb|BW595659| BW595659	495	36	0.73	100	Contig254	>gb|AW256894.1|AW256894 EST305031 KV2 Medicago truncatula cDNA clone KV2-6M21, mRNA	511	34	4.9	100	Contig254	>gb|FD795852.1|FD795852 08VNNA8_T7_043_G05_3MAR2006_035 08VNAA8 Phaseolus vulgaris cDNA,	330	36	0.44	100
255	Contig255	743	Contig255	>P27968|NIA7_HORVU Nitrate reductase [NAD(P)H] - Hordeum vulgare	891	81	4e-15	47	-1	449	234	505	576	Contig255	>gb|FE668608.1|FE668608 mh2_0002_H01 Chickpea leave library Cicer arietinum cDNA clone	407	34	0.12	100	Contig255	>gb|FD380650.1|FD380650 cajKS90 Pigeonpea water stress induced cDNA library Cajanus cajan	572	30	0.23	100	Contig255	>gb|BQ611225.1|BQ611225 sap56h11.y1 Gm-c1087 Glycine max cDNA clone SOYBEAN CLONE ID:	614	40	0.19	100	Contig255	>gb|BW617222| BW617222	493	36	0.73	100	Contig255	>gb|AI737505.1|AI737505 T110132e KV3 Medicago truncatula cDNA clone pKV3-P23 3, mRNA	309	38	0.32	100	Contig255	>gb|CV529685.1|CV529685 ALV_011B_G02 Phaseolus vulgaris leaf EST library PV_GEa Phaseolus	814	34	1.8	95
256	Contig256	760	Contig256	>Q12324|YVC1_YEAST Calcium channel YVC1 - Saccharomyces cerevisiae	675	139	2e-32	45	+2	5	430	424	562	Contig256	>gb|FE668917.1|FE668917 mh2_0007_A06 Chickpea leave library Cicer arietinum cDNA clone	461	32	0.49	100	Contig256	>gb|EE604867.1|EE604867 CCUPAS120LF04c05F Pigeon pea Leaf cDNA Library Cajanus cajan cDNA	356	30	0.24	100	Contig256	>gb|BG239130.1|BG239130 sab66a04.y1 Unknown Library Type Glycine max cDNA clone GENOME	734	36	3	100	Contig256	>gnl|lis|1820650 TA12128_34305 Hydroxyproline-rich glycoprotein-like [Oryza sativa	364	36	0.75	100	Contig256	>gb|BF645181.1|BF645181 NF033F05EC1F1046 Elicited cell culture Medicago truncatula cDNA	417	36	1.3	100	Contig256	>gb|CV530727.1|CV530727 ALV_014C_H10 Phaseolus vulgaris leaf EST library PV_GEa Phaseolus	864	34	1.8	92
257	Contig257	324	Contig257	>P62648|VGLG_BRSVA Major surface glycoprotein G - Bovine respiratory	263	28	6.8	30	-3	304	185	122	161	Contig257	>gb|FE672250.1|FE672250 mh1_0015_G07 Drought-stressed chickpea leave library Cicer	613	32	0.2	100	Contig257	>gb|EE605038.1|EE605038 CCUPAS120LF05d02F Pigeon pea Leaf cDNA Library Cajanus cajan cDNA	469	26	1.5	100	Contig257	>gb|BQ611542.1|BQ611542 sap61e12.y1 Gm-c1087 Glycine max cDNA clone SOYBEAN CLONE ID:	278	36	1.2	95	Contig257	>gnl|lis|1804608 TA3711_34305 Fiber protein Fb21 [Gossypium barbadense (Sea-island	517	32	4.9	100	Contig257	>gb|AW691558.1|AW691558 NF046C10ST1F1000 Developing stem Medicago truncatula cDNA clone	653	38	0.13	100	Contig257	>gb|FE710721.1|FE710721 Pv022A_M13F_D06.ab1 Phaseolus vulgaris cv Early gallatin Phaseolus	846	36	0.19	100
258	Contig258	684	Contig258	>P14068|XPO1_SCHPO Exportin-1 - Schizosaccharomyces pombe (Fission	1078	130	4e-30	54	-2	683	291	947	1075	Contig258	>gb|FE671863.1|FE671863 mh1_0011_A04 Drought-stressed chickpea leave library Cicer	530	30	1.7	100	Contig258	>gb|EE595400.1|EE595400 CCUPAS120LF01d06F Pigeon pea Leaf cDNA Library Cajanus cajan cDNA	183	28	0.84	100	Contig258	>gb|EH220699.1|EH220699 JGI_ABWZ1602.rev ABWZ Phakopsora pachyrhizi infected soybean leaf	411	36	2.7	100	Contig258	>gb|AV780748| AV780748	524	34	2.7	100	Contig258	>gb|EV260605.1|EV260605 MTYE960TF JCVI-MT1 Medicago truncatula cDNA 5, mRNA sequence	653	40	0.073	100	Contig258	>gb|CB540542.1|CB540542 PVEPSE2021A04.g Common bean seedling EST Library - PVEPSE2	586	34	1.6	100
259	Contig259	676	Contig259	>Q7QC84|MMSA_ANOGA Probable methylmalonate-semialdehyde	521	214	4e-55	59	-2	675	160	352	521	Contig259	>gb|CK148665.1|CK148665 AGT-19_D02 Suppressive subtractive hybridization library Cicer	519	30	1.7	100	Contig259	>gb|EE604875.1|EE604875 CCUPAS120LF04d03F Pigeon pea Leaf cDNA Library Cajanus cajan cDNA	610	34	0.013	100	Contig259	>gb|BE611600.1|BE611600 sq84h11.y1 Gm-c1048 Glycine max cDNA clone GENOME SYSTEMS CLONE ID:	497	46	0.003	91	Contig259	>gnl|lis|1804195 TA3433_34305 Aldehyde dehydrogenase [Medicago truncatula (Barrel	613	54	3e-06	84	Contig259	>gb|AL387810.1|AL387810 MtBC44G11R1 MtBC Medicago truncatula cDNA clone MtBC44G11 T7, mRNA	553	46	0.001	91	Contig259	>gb|FE898691.1|FE898691 PvEST4546 Bean pod tissue cDNA Entry Library Phaseolus vulgaris	712	38	0.1	100
260	Contig260	880	Contig260	>Q9I3C3|PANB1_PSEAE 3-methyl-2-oxobutanoate hydroxymethyltransferase	273	33	2.4	37	+2	497	664	174	234	Contig260	>gb|FE673314.1|FE673314 mh1_0034_D08 Drought-stressed chickpea leave library Cicer	449	32	0.57	100	Contig260	>gb|EE605018.1|EE605018 CCUPAS120LF05b04F Pigeon pea Leaf cDNA Library Cajanus cajan cDNA	420	28	1.1	100	Contig260	>gb|AI966727.1|AI966727 sc56e04.y1 Gm-c1016 Glycine max cDNA clone GENOME SYSTEMS CLONE ID:	290	36	3.4	100	Contig260	>gnl|lis|1822867 TA6135_34305 Putative 28 kDa heat-and acid-stable phosphoprotein	822	34	3.5	95	Contig260	>gb|AW980331.1|AW980331 EST391484 GVN Medicago truncatula cDNA clone pGVN-30C16, mRNA	550	34	5.9	100	Contig260	>gb|CV538414.1|CV538414 POD_005_C09 Phaseolus vulgaris pod EST library Phaseolus vulgaris	367	34	2.1	100
261	Contig261	721	Contig261	>P62335|PRS10_SPETR 26S protease regulatory subunit S10B -	389	294	2e-79	82	+2	2	514	216	386	Contig261	>gb|FE670822.1|FE670822 mh2_0035_F09 Chickpea leave library Cicer arietinum cDNA clone	639	32	0.46	95	Contig261	>gb|CO636158.1|CO636158 cajII7 Pigeonpea stress induced cDNA library Cajanus cajan cDNA	571	26	3.5	100	Contig261	>gb|BU926084.1|BU926084 sas86b06.y1 Gm-c1036 Glycine max cDNA clone SOYBEAN CLONE ID:	563	48	0.0007	85	Contig261	>gnl|lis|1817058 TA2797_34305 26S proteasome regulatory subunit 8 [Pinus taeda	1595	40	0.046	100	Contig261	>gb|BF647954.1|BF647954 NF038G08EC1F1067 Elicited cell culture Medicago truncatula cDNA	649	60	8e-08	80	Contig261	>gb|FE693160.1|FE693160 Pv053D_M13F_D04.ab1 Phaseolus vulgaris cv Early gallatin Phaseolus	927	40	0.028	100
262	Contig262	881	Contig262	>Q28092|CYLC2_BOVIN Cylicin-2 - Bos taurus (Bovine)	488	62	3e-09	31	+2	176	841	218	428	Contig262	>gb|EH059185.1|EH059185 CPB03g11.y.esd subtracted cDNA library of drought stressed chickpea	609	38	0.009	95	Contig262	>gb|EE604928.1|EE604928 CCUPAS120LF04a05R Pigeon pea Leaf cDNA Library Cajanus cajan cDNA	785	34	0.018	100	Contig262	>gb|FK020935.1|FK020935 GLNDQ13TF JCVI-SOY3 Glycine max cDNA 5, mRNA sequence	537	48	0.001	96	Contig262	>gnl|lis|1818472 TA5378_34305 MEK map kinase kinsae [Medicago varia (Alfalfa)]	893	38	0.22	95	Contig262	>gb|AJ500078.1|AJ500078 AJ500078 MTGIM Medicago truncatula cDNA clone mtgmacc120012d04,	435	42	0.024	96	Contig262	>gb|FD786541.1|FD786541 06VA2001_T7_001_G06_17NOV2005_036 06VA2 Phaseolus vulgaris cDNA,	361	46	0.0006	96
263	Contig263	817	Contig263	>Q5VTL8|PR38B_HUMAN Pre-mRNA-splicing factor 38B - Homo sapiens	546	30	0.31	33	+2	659	811	356	406	Contig263	>gb|AJ006047.1|AJ006047 AJ006047 chickpea mRNA CAN-5 Cicer arietinum cDNA clone Can93-2,	409	32	0.52	100	Contig263	>gb|EE604656.1|EE604656 CCUPAS120LF02R09R Pigeon pea Leaf cDNA Library Cajanus cajan cDNA	645	28	1	100	Contig263	>gb|BE821043.1|BE821043 GM700013B20F12 Gm-r1070 Glycine max cDNA clone Gm-r1070-5280 3,	469	40	0.2	100	Contig263	>gnl|lis|1828645 TA8823_34305	509	36	0.81	100	Contig263	>gb|BQ137267.1|BQ137267 NF108H01ST1F1014 Developing stem Medicago truncatula cDNA clone	1214	40	0.088	100	Contig263	>gb|FE697030.1|FE697030 Pv021B_M13F_A10.ab1 Phaseolus vulgaris cv Early gallatin Phaseolus	808	36	0.49	100
264	Contig264	501	Contig264	>P03945|COX1_NEUCR Cytochrome c oxidase subunit 1 - Neurospora	557	122	8e-28	82	+2	143	367	2	76	Contig264	>gb|DY475348.1|DY475348 U328 Chickpea (ICC3996) post-inoculation EST library Cicer	255	32	0.32	100	Contig264	>gb|EE604844.1|EE604844 CCUPAS120LF03h10R Pigeon pea Leaf cDNA Library Cajanus cajan cDNA	562	28	0.61	100	Contig264	>gb|BQ611374.1|BQ611374 sap59a11.y1 Gm-c1087 Glycine max cDNA clone SOYBEAN CLONE ID:	355	38	0.49	95	Contig264	>gnl|lis|1814345 TA13834_34305 Hypothetical protein F7A10.17 [Arabidopsis thaliana	548	40	0.031	100	Contig264	>gb|AL376617.1|AL376617 MtBB25A06F1 MtBB Medicago truncatula cDNA clone MtBB25A06 T3,	240	36	0.83	100	Contig264	>gb|CV539669.1|CV539669 POD_022_A03 Phaseolus vulgaris pod EST library Phaseolus vulgaris	668	34	1.2	100
265	Contig265	483	Contig265	>Q8CQ81|EFTU_STAES Elongation factor Tu - Staphylococcus epidermidis	394	138	1e-32	56	-1	483	145	287	394	Contig265	>gb|FE672549.1|FE672549 mh1_0019_A10 Drought-stressed chickpea leave library Cicer	449	32	0.31	95	Contig265	>gb|EE595390.1|EE595390 CCUPAS120LF01c07F Pigeon pea Leaf cDNA Library Cajanus cajan cDNA	409	28	0.59	100	Contig265	>gb|FE703524.1|FE703524 Pv034D_M13F_F11.ab1 Phaseolus vulgaris cv Early gallatin Phaseolus	799	38	0.47	100	Contig265	>gnl|lis|1826889 TA8048_34305 Elongation factor Tu, chloroplast precursor [Glycine	496	34	1.9	95	Contig265	>gb|BQ146492.1|BQ146492 NF106D04FL1F1042 Developing flower Medicago truncatula cDNA clone	595	38	0.2	100	Contig265	>gb|CV532330.1|CV532330 LVS_023_F02 Phaseolus vulgaris leaf EST library Phaseolus vulgaris	685	38	0.073	100
266	Contig266	400	Contig266	>Q9BRR9|RHG09_HUMAN Rho GTPase-activating protein 9 - Homo sapiens	750	32	0.56	30	-1	238	44	225	292	Contig266	>gb|CK148768.1|CK148768 64_E7 Suppressive subtractive hybridization library Cicer arietinum	592	28	3.9	100	Contig266	>gb|EE604905.1|EE604905 CCUPAS120LF04f11F Pigeon pea Leaf cDNA Library Cajanus cajan cDNA	394	26	1.9	100	Contig266	>gb|BE584026.1|BE584026 5-6E-HA PsojaeHA Glycine max/Phytophthora sojae mixed EST library	661	36	1.5	100	Contig266	>gb|AV772713| AV772713	490	32	6.1	100	Contig266	>gb|AW697058.1|AW697058 NF113G04ST1F1035 Developing stem Medicago truncatula cDNA clone	800	34	2.6	100	Contig266	>gb|FE709196.1|FE709196 Pv055A_M13F_D11.ab1 Phaseolus vulgaris cv Early gallatin Phaseolus	691	32	3.7	100
267	Contig267	718	Contig267	>P17871|TBP_SCHPO TATA-box-binding protein - Schizosaccharomyces	231	173	6e-43	87	-1	718	428	134	230	Contig267	>gb|FE668756.1|FE668756 mh2_0004_D08 Chickpea leave library Cicer arietinum cDNA clone	538	32	0.46	100	Contig267	>gb|DY742651.1|DY742651 cajKS27 Pigeonpea stress induced cDNA library Cajanus cajan cDNA,	720	30	0.22	100	Contig267	>gb|BI970751.1|BI970751 GM830011A20H10 Gm-r1083 Glycine max cDNA clone Gm-r1083-4196 3,	733	52	5e-05	85	Contig267	>gnl|lis|1828624 TA8449_34305 TATA-box-binding protein [Glycine max (Soybean)]	729	50	5e-05	84	Contig267	>gb|BE941809.1|BE941809 EST421388 MGHG Medicago truncatula cDNA clone pMGHG-6H17, mRNA	559	58	3e-07	86	Contig267	>gb|CV535186.1|CV535186 NOD_213_F04 Phaseolus vulgaris nodule EST library Phaseolus	645	50	3e-05	84
268	Contig268	417	Contig268	>P04925|PRIO_MOUSE Major prion protein precursor - Mus musculus	254	32	0.42	63	-2	341	285	71	88	Contig268	>gb|FE672727.1|FE672727 mh1_0022_B10 Drought-stressed chickpea leave library Cicer	523	32	0.26	95	Contig268	>gb|EE604706.1|EE604706 CCUPAS120LF03c04F Pigeon pea Leaf cDNA Library Cajanus cajan cDNA	313	32	0.032	100	Contig268	>gb|BE023086.1|BE023086 sm90e11.y1 Gm-c1015 Glycine max cDNA clone GENOME SYSTEMS CLONE ID:	566	36	1.6	100	Contig268	>gnl|lis|1816141 TA2383_34305	837	34	1.6	100	Contig268	>gb|ES613871.1|ES613871 MTGland_B015_2007-05-11/MTGlandB015_F12_043_1 Medicago truncatula	550	40	0.044	100	Contig268	>gb|FE695589.1|FE695589 Pv051C_M13F_E11.ab1 Phaseolus vulgaris cv Early gallatin Phaseolus	887	34	0.97	100
269	Contig269	792	Contig269	>O59826|KCAB_SCHPO Putative voltage-gated potassium channel subunit	344	256	9e-68	54	-2	791	99	110	337	Contig269	>gb|EH058837.1|EH058837 CPA03h09.y.esd subtracted cDNA library of drought stressed chickpea	900	30	2	100	Contig269	>gb|EE605111.1|EE605111 CCUPAS120LF05c08R Pigeon pea Leaf cDNA Library Cajanus cajan cDNA	769	28	0.97	100	Contig269	>gb|FK443946.1|FK443946 454GmaGlobSeed178578 Soybean Seeds Containing Globular-Stage	84	40	0.2	100	Contig269	>gnl|lis|1457372 AV428661	368	36	0.78	100	Contig269	>gb|AW774398.1|AW774398 EST333549 KV3 Medicago truncatula cDNA clone pKV3-22M24, mRNA	623	36	1.3	100	Contig269	>gb|CB541266.1|CB541266 PVEPSE2031B01.g Common bean seedling EST Library - PVEPSE2	584	32	7.5	91
270	Contig270	744	Contig270	>Q42962|PGKY_TOBAC Phosphoglycerate kinase, cytosolic - Nicotiana	401	223	7e-58	90	-2	740	375	280	401	Contig270	>gb|FE668934.1|FE668934 mh2_0007_D09 Chickpea leave library Cicer arietinum cDNA clone	441	103	2e-22	79	Contig270	>gb|EE604961.1|EE604961 CCUPAS120LF04d03R Pigeon pea Leaf cDNA Library Cajanus cajan cDNA	666	955	0	98	Contig270	>gb|CX708907.1|CX708907 gmrtDrNS01_01-D_T3_E01_007.s0 Water stressed gmrtDrNS01 Glycine max	893	747	0	90	Contig270	>gnl|lis|1813391 TA327_34305 Phosphoglycerate kinase [Medicago truncatula (Barrel	919	472	1e-132	90	Contig270	>gb|EV256922.1|EV256922 MTYD247TF JCVI-MT1 Medicago truncatula cDNA 5, mRNA sequence	772	381	1e-104	88	Contig270	>gb|CV543286.1|CV543286 RTS_133_B03 Phaseolus vulgaris P- root EST library Phaseolus	614	511	1e-144	92
271	Contig271	375	Contig271	>Q9SVG4|RETOL_ARATH Reticuline oxidase-like protein precursor -	570	129	3e-30	70	+3	27	272	455	536	Contig271	>gb|CK148726.1|CK148726 37_D12 Suppressive subtractive hybridization library Cicer	666	30	0.93	100	Contig271	>gb|DY742662.1|DY742662 cajKS39 Pigeonpea stress induced cDNA library Cajanus cajan cDNA,	229	26	1.8	100	Contig271	>gb|BU551332.1|BU551332 GM880023B20H01 Gm-r1088 Glycine max cDNA clone Gm-r1088-8810 3,	623	266	9e-70	88	Contig271	>gnl|lis|1825501 TA7910_34305 Berberine and berberine like, putative [Medicago	483	141	9e-33	83	Contig271	>gb|AW329450.2|AW329450 N200685e rootphos(-) Medicago truncatula cDNA clone MHRP-20C1, mRNA	383	113	3e-24	81	Contig271	>gb|CV533292.1|CV533292 LVS_037_E12 Phaseolus vulgaris leaf EST library Phaseolus vulgaris	496	163	1e-39	83
272	Contig272	380	Contig272	>Q9SMY8|FBL15_ARATH F-box/LRR-repeat protein 15 - Arabidopsis thaliana	990	31	1.3	33	-2	370	200	880	933	Contig272	>gb|CK148965.1|CK148965 AGT-47_H06 Suppressive subtractive hybridization library Cicer	865	30	0.95	100	Contig272	>gb|EE595418.1|EE595418 CCUPAS120LF01f07F Pigeon pea Leaf cDNA Library Cajanus cajan cDNA	673	28	0.46	100	Contig272	>gb|BM108216.1|BM108216 a10e06 cDNA Peking library 2D SCN3 Glycine max cDNA clone a10e06	620	36	1.4	100	Contig272	>gb|AV409803| AV409803	413	36	0.37	100	Contig272	>gb|BE124537.1|BE124537 EST393572 GVN Medicago truncatula cDNA clone pGVN-59P6, mRNA	474	34	2.5	92	Contig272	>gb|CV529180.1|CV529180 ALV_009D_B02 Phaseolus vulgaris leaf EST library PV_GEa Phaseolus	985	32	3.5	100
273	Contig273	487	Contig273	>P49206|RS261_ARATH 40S ribosomal protein S26-1 - Arabidopsis	131	149	6e-36	81	+2	2	262	41	127	Contig273	>gb|DY475420.1|DY475420 U403 Chickpea (ICC3996) post-inoculation EST library Cicer	255	92	4e-19	91	Contig273	>gb|EE595434.1|EE595434 CCUPAS120LF01h06F Pigeon pea Leaf cDNA Library Cajanus cajan cDNA	251	30	0.15	100	Contig273	>gb|CD407636.1|CD407636 Gm_ck33029 Soybean induced by Salicylic Acid Glycine max cDNA 3,	611	478	1e-133	95	Contig273	>gnl|lis|1823845 TA6488_34305 Clone MS56 unknown mRNA [Medicago sativa (Alfalfa)]	691	349	2e-95	91	Contig273	>gb|AW684830.1|AW684830 NF022A07NR1F1000 Nodulated root Medicago truncatula cDNA clone	629	303	2e-81	90	Contig273	>gb|FE702945.1|FE702945 Pv033B_M13F_G07.ab1 Phaseolus vulgaris cv Early gallatin Phaseolus	588	434	1e-121	92
274	Contig274	737	Contig274	>Q7ZWW7|TS31B_XENLA Tetraspanin-31-B - Xenopus laevis (African	212	48	3e-05	28	+2	140	592	9	145	Contig274	>gb|FE669824.1|FE669824 mh2_0020_H03 Chickpea leave library Cicer arietinum cDNA clone	580	80	2e-15	79	Contig274	>gb|EE604656.1|EE604656 CCUPAS120LF02R09R Pigeon pea Leaf cDNA Library Cajanus cajan cDNA	645	30	0.23	100	Contig274	>gb|BI701818.1|BI701818 sai20e10.y1 Gm-c1053 Glycine max cDNA clone GENOME SYSTEMS CLONE	561	418	1e-115	84	Contig274	>gnl|lis|1803161 TA1588_34305 Similar to senescence-associated protein [Arabidopsis	744	172	5e-42	86	Contig274	>gb|AW692916.2|AW692916 NF057B12ST1F1000 Developing stem Medicago truncatula cDNA clone	380	42	0.02	80	Contig274	>gb|CV537838.1|CV537838 NOD_247_A11 Phaseolus vulgaris nodule EST library Phaseolus	720	408	1e-113	83
275	Contig275	642	Contig275	>Q32M92|CO032_HUMAN Uncharacterized protein C15orf32 - Homo sapiens	178	32	2.4	47	+3	6	104	16	51	Contig275	>gb|FE671394.1|FE671394 mh1_0005_C01 Drought-stressed chickpea leave library Cicer	626	404	1e-113	88	Contig275	>gb|DY742663.1|DY742663 cajKS40 Pigeonpea stress induced cDNA library Cajanus cajan cDNA,	710	436	1e-124	89	Contig275	>gb|CK605781.1|CK605781 gmrhRww6-04_B04_T7 Soybean root hair subtracted cDNA library	619	864	0	96	Contig275	>gnl|lis|1813216 TA51_34305	6663	452	1e-126	89	Contig275	>gb|AW774038.1|AW774038 EST333024 KV3 Medicago truncatula cDNA clone pKV3-16L16, mRNA	625	428	1e-119	89	Contig275	>gb|CV670768.1|CV670768 Pv 18S rRNA1-3 Phaseolus vulgaris (variety OAC Rex) / cDNA	545	367	1e-101	93
276	Contig276	478	Contig276	>P33206|FXA4B_XENLA Forkhead box protein A4-B - Xenopus laevis	400	33	0.72	33	+3	42	200	258	319	Contig276	>gb|FE669105.1|FE669105 mh2_0012_F11 Chickpea leave library Cicer arietinum cDNA clone	397	66	2e-11	84	Contig276	>gb|EE604817.1|EE604817 CCUPAS120LF03f04R Pigeon pea Leaf cDNA Library Cajanus cajan cDNA	218	50	2e-07	89	Contig276	>gb|EV282461.1|EV282461 GLNBG78TF JCVI-SOY3 Glycine max cDNA 5, mRNA sequence	808	640	0	92	Contig276	>gb|BU494307| Ljirnpest49-033-f1	230	64	2e-09	85	Contig276	>gb|AJ548029.1|AJ548029 AJ548029 MTAPHEU Medicago truncatula cDNA clone mtaehac110004g09,	452	283	2e-75	88	Contig276	>gb|FG234658.1|FG234658 pvrecac010001_I12_M13rev_phred13_vc root hairs of Phaseolus	318	333	9e-91	90
277	Contig277	719	Contig277	>Q93ZC5|AOC4_ARATH Allene oxide cyclase 4, chloroplast precursor -	254	168	3e-41	70	+3	6	350	138	253	Contig277	>gb|EB085039.1|EB085039 CA0856 Chickpea (ICC3996) post-inoculation EST library Cicer	301	34	0.12	95	Contig277	>gb|EE605122.1|EE605122 CCUPAS120LF05d09R Pigeon pea Leaf cDNA Library Cajanus cajan cDNA	265	30	0.22	100	Contig277	>gb|BE658534.1|BE658534 GM700006B10B9 Gm-r1070 Glycine max cDNA clone Gm-r1070-2009 3,	490	498	1e-139	92	Contig277	>gnl|lis|1806859 TA9423_34305 Mangrin [Bruguiera sexangula]	866	426	1e-118	90	Contig277	>gb|AW775435.1|AW775435 EST334500 DSIL Medicago truncatula cDNA clone pDSIL-1F6, mRNA	647	88	4e-16	80	Contig277	>gb|CV541947.1|CV541947 RTS_113_B10 Phaseolus vulgaris P- root EST library Phaseolus	682	452	1e-126	91
278	Contig278	748	Contig278	>Q9M1G9|EXTN2_ARATH Extensin-2 precursor - Arabidopsis thaliana	743	71	5e-12	40	-2	459	226	484	585	Contig278	>gb|CK148921.1|CK148921 41_H12 Suppressive subtractive hybridization library Cicer	551	32	0.48	100	Contig278	>gb|EE604959.1|EE604959 CCUPAS120LF04d01R Pigeon pea Leaf cDNA Library Cajanus cajan cDNA	600	30	0.23	100	Contig278	>gb|CK606454.1|CK606454 gmrhRww6-12_F02_T7 Soybean root hair subtracted cDNA library	687	178	3e-43	86	Contig278	>gb|BP083338| BP083338	472	44	0.003	83	Contig278	>gb|AL368309.1|AL368309 MtBA23F05F1 MtBA Medicago truncatula cDNA clone MtBA23F05 T3, mRNA	381	58	3e-07	85	Contig278	>gb|CV539114.1|CV539114 POD_014_E12 Phaseolus vulgaris pod EST library Phaseolus vulgaris	580	54	2e-06	86
279	Contig279	817	Contig279	>P24076|BGIA_MOMCH Glu S.griseus protease inhibitor - Momordica	68	87	9e-17	65	+2	155	352	3	68	Contig279	>gb|EH059063.1|EH059063 CPB02d11.y.esd subtracted cDNA library of drought stressed chickpea	515	30	2.1	100	Contig279	>gb|EE604604.1|EE604604 CCUPAS120LF02a01R Pigeon pea Leaf cDNA Library Cajanus cajan cDNA	251	28	1	100	Contig279	>gb|BE658311.1|BE658311 GM700005B10D9 Gm-r1070 Glycine max cDNA clone Gm-r1070-1721 3,	369	260	1e-67	91	Contig279	>gb|BW594748| BW594748	486	34	3.2	100	Contig279	>gb|BQ152604.1|BQ152604 NF021D02IR1F1026 Irradiated Medicago truncatula cDNA clone	736	170	4e-41	85	Contig279	>gb|CB543378.1|CB543378 PVEPSE3029H07.g Common bean seedling EST Library inoculated with	546	34	1.9	100
280	Contig280	701	Contig280	>P46604|HAT22_ARATH Homeobox-leucine zipper protein HAT22 -	278	286	5e-77	65	+1	4	666	50	278	Contig280	>gb|FE668582.1|FE668582 mh2_0002_E10 Chickpea leave library Cicer arietinum cDNA clone	702	202	2e-52	84	Contig280	>gb|EE604948.1|EE604948 CCUPAS120LF04c02R Pigeon pea Leaf cDNA Library Cajanus cajan cDNA	671	28	0.86	100	Contig280	>gb|FE696799.1|FE696799 Pv053A_M13F_C10.ab1 Phaseolus vulgaris cv Early gallatin Phaseolus	906	731	0	89	Contig280	>gb|BP082022| BP082022	455	321	8e-87	85	Contig280	>gb|BG647452.1|BG647452 EST509071 HOGA Medicago truncatula cDNA clone pHOGA-16N18 5 end,	518	291	1e-77	84	Contig280	>gb|FE696799.1|FE696799 Pv053A_M13F_C10.ab1 Phaseolus vulgaris cv Early gallatin Phaseolus	906	731	0	89
281	Contig281	427	Contig281	>Q8ZBK0|CUEO_YERPE Blue copper oxidase cueO precursor - Yersinia	533	30	3.4	41	+1	157	228	89	112	Contig281	>gb|FE669105.1|FE669105 mh2_0012_F11 Chickpea leave library Cicer arietinum cDNA clone	397	357	4e-99	93	Contig281	>gb|EE604644.1|EE604644 CCUPAS120LF02e08R Pigeon pea Leaf cDNA Library Cajanus cajan cDNA	849	26	2	100	Contig281	>gb|FG994518.1|FG994518 GLLEE40TR JCVI-SOY1 Glycine max cDNA 5, mRNA sequence	790	763	0	98	Contig281	>gnl|lis|1813711 TA375_34305	2528	414	1e-115	96	Contig281	>gb|AJ847533.1|AJ847533 AJ847533 MtSTA Medicago truncatula cDNA clone MtTA03J21S6, mRNA	780	436	1e-121	94	Contig281	>gb|CB280611.1|CB280611 PVEPLE1005F09.g Common bean leaf EST Library - PVEPLE1 Phaseolus	559	339	1e-92	97
282	Contig282	711	Contig282	>Q10307|YD52_SCHPO Uncharacterized protein C6C3.02c -	172	67	6e-11	30	+1	31	432	11	165	Contig282	>gb|FE670814.1|FE670814 mh2_0035_E11 Chickpea leave library Cicer arietinum cDNA clone	652	32	0.45	100	Contig282	>gb|EE605161.1|EE605161 CCUPAS120LF05h05R Pigeon pea Leaf cDNA Library Cajanus cajan cDNA	566	30	0.22	100	Contig282	>gb|CA800341.1|CA800341 sau14g09.y1 Gm-c1062 Glycine max cDNA clone SOYBEAN CLONE ID:	664	684	0	89	Contig282	>gnl|lis|1802335 TA1683_34305 Hypothetical protein OSJNBb0072E24.9 [Oryza sativa	733	335	5e-91	84	Contig282	>gb|EY477422.1|EY477422 METB278TF JCVI-MT3 Medicago truncatula cDNA 5, mRNA sequence	650	266	7e-70	82	Contig282	>gb|CB540260.1|CB540260 PVEPSE2017A08.g Common bean seedling EST Library - PVEPSE2	604	442	1e-123	87
283	Contig283	596	Contig283	>Q5J907|TCTP_ELAGV Translationally-controlled tumor protein homolog	168	204	2e-52	87	+1	7	336	59	168	Contig283	>gb|FE671298.1|FE671298 mh1_0004_B04 Drought-stressed chickpea leave library Cicer	592	264	6e-71	85	Contig283	>gb|EE605062.1|EE605062 CCUPAS120LF05f09F Pigeon pea Leaf cDNA Library Cajanus cajan cDNA	557	289	1e-79	98	Contig283	>gb|FK018094.1|FK018094 GLNCV43TF JCVI-SOY3 Glycine max cDNA 5, mRNA sequence	766	488	1e-136	87	Contig283	>gnl|lis|1813171 TA66_34305 Translationally controlled tumor protein-like protein	676	244	1e-63	84	Contig283	>gb|DY616537.1|DY616537 AC2062 NOLLY Medicago truncatula cDNA 5, mRNA sequence	739	212	8e-54	83	Contig283	>gb|EX305085.1|EX305085 PvEST2332 Bean pod tissue cDNA Entry Library Phaseolus vulgaris	751	291	4e-78	86
284	Contig284	685	Contig284	>O74983|MMS2_SCHPO Ubiquitin-conjugating enzyme spm2 -	139	95	3e-19	56	+2	11	247	60	138	Contig284	>gb|FE669548.1|FE669548 mh2_0017_G07 Chickpea leave library Cicer arietinum cDNA clone	636	367	1e-102	93	Contig284	>gb|EE604741.1|EE604741 CCUPAS120LF03f08F Pigeon pea Leaf cDNA Library Cajanus cajan cDNA	396	30	0.21	100	Contig284	>gb|CX708125.1|CX708125 gmrtDrNS01_32-C_M13R_F01_005.s2 Water stressed 5h segment 2	863	678	0	89	Contig284	>gnl|lis|1816756 TA2278_34305 Ubiquitin-conjugating enzyme family protein-like	1015	468	1e-131	88	Contig284	>gb|AW695768.1|AW695768 NF098D04ST1F1041 Developing stem Medicago truncatula cDNA clone	661	422	1e-117	89	Contig284	>gb|CV541970.1|CV541970 RTS_113_E09 Phaseolus vulgaris P- root EST library Phaseolus	632	638	0	90
285	Contig285	713	Contig285	>P27788|FER3_MAIZE Ferredoxin-3, chloroplast precursor - Zea mays	152	189	1e-47	64	-2	661	215	1	150	Contig285	>gb|DY475487.1|DY475487 U470 Chickpea (ICC3996) post-inoculation EST library Cicer	255	252	3e-67	87	Contig285	>gb|CO636161.1|CO636161 cajIV-1 Pigeonpea stress induced cDNA library Cajanus cajan cDNA	501	28	0.87	100	Contig285	>gb|BU082301.1|BU082301 sar07f06.y1 Gm-c1049 Glycine max cDNA clone SOYBEAN CLONE ID:	481	579	1e-164	90	Contig285	>gb|AV765232| AV765232	260	40	0.045	92	Contig285	>gb|CB893244.1|CB893244 EST646036 HOGA Medicago truncatula cDNA clone HOGA-27C10, mRNA	790	385	1e-105	85	Contig285	>gb|CV538826.1|CV538826 POD_010_H06 Phaseolus vulgaris pod EST library Phaseolus vulgaris	649	515	1e-145	89
286	Contig286	521	Contig286	>O60176|YG41_SCHPO Uncharacterized RNA-binding protein C23E6.01c -	473	58	3e-08	60	+1	7	135	333	375	Contig286	>gb|EL585395.1|EL585395 CaHa67 Chickpea Insect-Induced Library Cicer arietinum cDNA clone	327	32	0.33	100	Contig286	>gb|EE595466.1|EE595466 CCUPAS120LF01d01R Pigeon pea Leaf cDNA Library Cajanus cajan cDNA	251	34	0.01	100	Contig286	>gb|BE822328.1|BE822328 GM700017A10G5 Gm-r1070 Glycine max cDNA clone Gm-r1070-6825 3,	784	583	1e-165	92	Contig286	>gnl|lis|1825156 TA7325_34305 RNA-binding region RNP-1 [Medicago truncatula (Barrel	610	317	9e-86	86	Contig286	>gb|AW573600.1|AW573600 EST316191 GVN Medicago truncatula cDNA clone pGVN-47A13, mRNA	522	186	4e-46	90	Contig286	>gb|CV539282.1|CV539282 POD_016_G07 Phaseolus vulgaris pod EST library Phaseolus vulgaris	700	329	1e-89	91
287	Contig287	477	Contig287	>Q5K9E4|DOT1_CRYNE Histone-lysine N-methyltransferase, H3 lysine-79	644	30	4.6	26	+3	18	290	292	395	Contig287	>gb|EH058756.1|EH058756 CPA03a07.y.esd subtracted cDNA library of drought stressed chickpea	422	30	1.2	100	Contig287	>gb|EE604799.1|EE604799 CCUPAS120LF03d07R Pigeon pea Leaf cDNA Library Cajanus cajan cDNA	422	28	0.58	100	Contig287	>gb|FK014392.1|FK014392 GLNBO40TF JCVI-SOY3 Glycine max cDNA 5, mRNA sequence	814	38	0.46	100	Contig287	>gnl|lis|1443424 BP078951	332	38	0.12	100	Contig287	>gb|AW684884.1|AW684884 NF022F06NR1F1000 Nodulated root Medicago truncatula cDNA clone	561	40	0.051	100	Contig287	>gb|FD787975.1|FD787975 06VA2_T7_022_B09_06FEB2006_077 06VA2 Phaseolus vulgaris cDNA, mRNA	231	34	1.1	100
288	Contig288	457	Contig288	>Q8KA21|RNFA_BUCAP Electron transport complex protein rnfA -	193	30	4.1	31	-3	191	6	92	154	Contig288	>gb|DY475274.1|DY475274 U237 Chickpea (ICC3996) post-inoculation EST library Cicer	255	32	0.29	100	Contig288	>gb|DV105922.1|DV105922 cajKS23 Pigeonpea water stress induced cDNA library Cajanus cajan	565	26	2.2	100	Contig288	>gb|BI317560.1|BI317560 saf85e09.y1 Gm-c1079 Glycine max cDNA clone GENOME SYSTEMS CLONE	437	339	9e-92	87	Contig288	>gnl|lis|22066 TC15764 weakly similar to GB|AAL31246.1|16974485|AY061919	608	222	4e-57	84	Contig288	>gb|AL385661.1|AL385661 MtBC29H01F1 MtBC Medicago truncatula cDNA clone MtBC29H01 T3, mRNA	479	163	5e-39	82	Contig288	>gb|FE692941.1|FE692941 Pv015C_M13F_H09.ab1 Phaseolus vulgaris cv Early gallatin Phaseolus	912	129	2e-29	82
289	Contig289	624	Contig289	>P69326|UBIQ_WHEAT Ubiquitin - Triticum aestivum (Wheat)	76	150	4e-36	100	+2	47	274	1	76	Contig289	>gb|EH058698.1|EH058698 CPA02c01.y.esd subtracted cDNA library of drought stressed chickpea	798	117	9e-27	83	Contig289	>gb|EE605007.1|EE605007 CCUPAS120LF04h10R Pigeon pea Leaf cDNA Library Cajanus cajan cDNA	464	50	2e-07	80	Contig289	>gb|CD397671.1|CD397671 Gm_ck18594 Soybean induced by Salicylic Acid Glycine max cDNA 3,	545	583	1e-165	93	Contig289	>gb|BW595188| BW595188	487	478	1e-134	90	Contig289	>gb|BQ137988.1|BQ137988 NF008A11PH1F1082 Phoma-infected Medicago truncatula cDNA clone	654	410	1e-113	87	Contig289	>gb|CV538281.1|CV538281 POD_003_F10 Phaseolus vulgaris pod EST library Phaseolus vulgaris	572	515	1e-145	91
290	Contig290	687	Contig290	>Q9NZT1|CALL5_HUMAN Calmodulin-like protein 5 - Homo sapiens (Human)	146	51	4e-06	43	+1	46	207	84	143	Contig290	>gb|CK148877.1|CK148877 63_B3 Suppressive subtractive hybridization library Cicer arietinum	608	32	0.44	100	Contig290	>gb|EE604655.1|EE604655 CCUPAS120LF02R08R Pigeon pea Leaf cDNA Library Cajanus cajan cDNA	549	30	0.21	100	Contig290	>gb|BU964441.1|BU964441 sat14f07.y1 Gm-c1036 Glycine max cDNA clone SOYBEAN CLONE ID:	607	365	2e-99	94	Contig290	>gnl|lis|1807805 TA9315_34305	545	80	5e-14	91	Contig290	>gb|BF638299.1|BF638299 NF054B07PL1F1059 Phosphate starved leaf Medicago truncatula cDNA	670	256	7e-67	89	Contig290	>gb|FE693524.1|FE693524 Pv036C_M13R_A01.ab1 Phaseolus vulgaris cv Early gallatin Phaseolus	838	309	2e-83	92
291	Contig291	476	Contig291	>Q498L0|K0284_XENLA Protein KIAA0284 homolog - Xenopus laevis (African	1610	31	2.1	29	-3	309	127	1374	1434	Contig291	>gb|FE671413.1|FE671413 mh1_0005_D09 Drought-stressed chickpea leave library Cicer	627	103	1e-22	83	Contig291	>gb|EE604637.1|EE604637 CCUPAS120LF02d09R Pigeon pea Leaf cDNA Library Cajanus cajan cDNA	422	100	2e-22	100	Contig291	>gb|BI968285.1|BI968285 GM830004B22E11 Gm-r1083 Glycine max cDNA clone Gm-r1083-1390 3,	714	244	4e-63	93	Contig291	>gnl|lis|1803926 TA3123_34305 Drm4 [Pisum sativum (Garden pea)]	803	117	2e-25	84	Contig291	>gb|AW559234.1|AW559234 EST306070 DSIR Medicago truncatula cDNA clone pDSIR-7D22, mRNA	660	125	1e-27	84	Contig291	>gb|CB539491.1|CB539491 PVEPSE2006B12.g Common bean seedling EST Library - PVEPSE2	550	196	1e-49	90
292	Contig292	525	Contig292	>O24413|RLA3_MAIZE 60S acidic ribosomal protein P3 - Zea mays	120	119	7e-27	64	+2	8	322	16	120	Contig292	>gb|DY475421.1|DY475421 U404 Chickpea (ICC3996) post-inoculation EST library Cicer	255	94	1e-19	84	Contig292	>gb|EE604794.1|EE604794 CCUPAS120LF03d02R Pigeon pea Leaf cDNA Library Cajanus cajan cDNA	682	30	0.16	100	Contig292	>gb|FK020145.1|FK020145 GLNDI83TF JCVI-SOY3 Glycine max cDNA 5, mRNA sequence	606	559	1e-158	90	Contig292	>gnl|lis|1800703 TA4788_34305 60S acidic ribosomal protein P3-1 [Arabidopsis	637	167	2e-40	87	Contig292	>gb|AL375638.1|AL375638 MtBB16A04F1 MtBB Medicago truncatula cDNA clone MtBB16A04 T3, mRNA	388	119	8e-26	83	Contig292	>gb|CV538807.1|CV538807 POD_010_E07 Phaseolus vulgaris pod EST library Phaseolus vulgaris	575	375	1e-103	85
293	Contig293	562	Contig293	>P41248|YMF19_HELAN Putative ATP synthase protein YMF19 - Helianthus	159	275	7e-74	85	+3	93	560	1	155	Contig293	>gb|DY475082.1|DY475082 U038 Chickpea (ICC3996) post-inoculation EST library Cicer	255	460	1e-130	98	Contig293	>gb|EE605145.1|EE605145 CCUPAS120LF05f12R Pigeon pea Leaf cDNA Library Cajanus cajan cDNA	884	34	0.011	100	Contig293	>gb|FK002715.1|FK002715 GLPAT80TR JCVI-SOY1 Glycine max cDNA 5, mRNA sequence	799	993	0	97	Contig293	>gnl|lis|1818386 TA5473_34305 Hypothetical protein orf140 [Phaseolus aureus (Mung	976	408	1e-113	98	Contig293	>gb|EV256421.1|EV256421 MTYCW72TF JCVI-MT1 Medicago truncatula cDNA 5, mRNA sequence	729	105	1e-21	98	Contig293	>gb|FE686262.1|FE686262 Pv009D_M13R_G05.ab1 Phaseolus vulgaris cv Early gallatin Phaseolus	918	38	0.085	95
294	Contig294	567	Contig294	>Q2PF16|CFI_VERHY Chalcone--flavonone isomerase - Verbena hybrida	222	40	0.007	27	-3	559	230	103	212	Contig294	>gb|FE671369.1|FE671369 mh1_0004_H11 Drought-stressed chickpea leave library Cicer	556	34	0.092	100	Contig294	>gb|EE604976.1|EE604976 CCUPAS120LF04e09R Pigeon pea Leaf cDNA Library Cajanus cajan cDNA	636	28	0.69	100	Contig294	>gb|AI442772.1|AI442772 sa26c08.x1 Gm-c1004 Glycine max cDNA clone GENOME SYSTEMS CLONE ID:	621	583	1e-165	90	Contig294	>gnl|lis|13183 TC11167 weakly similar to UP|Q9FLC7 (Q9FLC7) Similarity to	825	289	2e-77	87	Contig294	>gb|AW574261.1|AW574261 EST316852 GVN Medicago truncatula cDNA clone pGVN-52J16, mRNA	685	297	2e-79	87	Contig294	>gb|FE706750.1|FE706750 Pv047A_M13R_C04.ab1 Phaseolus vulgaris cv Early gallatin Phaseolus	649	468	1e-131	88
295	Contig295	349	Contig295	>P36099|YKD0_YEAST Putative uncharacterized protein YKL030W -	201	30	3	40	+3	45	119	11	32	Contig295	>gb|FE669276.1|FE669276 mh2_0014_G07 Chickpea leave library Cicer arietinum cDNA clone	550	28	3.4	94	Contig295	>gb|EE605151.1|EE605151 CCUPAS120LF05g06R Pigeon pea Leaf cDNA Library Cajanus cajan cDNA	354	311	2e-86	92	Contig295	>gb|FK539436.1|FK539436 454GmaGlobSeed274068 Soybean Seeds Containing Globular-Stage	84	56	1e-06	93	Contig295	>gnl|lis|1825471 TA7799_34305	588	34	1.3	100	Contig295	>gb|BQ164758.1|BQ164758 EST610632 KVKC Medicago truncatula cDNA clone pKVKC-1B7, mRNA	772	34	2.3	95	Contig295	>gb|FE683921.1|FE683921 Pv057D_M13F_B07.ab1 Phaseolus vulgaris cv Early gallatin Phaseolus	800	52	3e-06	89
296	Contig296	1144	Contig296	>P09186|LOX3_SOYBN Seed lipoxygenase-3 - Glycine max (Soybean)	857	296	2e-79	76	+3	3	536	677	857	Contig296	>gb|CD051299.1|CD051299 EST0250 subtracted cDNA library of drought-stressed chickpea Cicer	604	123	3e-28	83	Contig296	>gb|EE604788.1|EE604788 CCUPAS120LF03c06R Pigeon pea Leaf cDNA Library Cajanus cajan cDNA	534	222	5e-59	85	Contig296	>gb|FK020466.1|FK020466 GLNDM50TF JCVI-SOY3 Glycine max cDNA 5, mRNA sequence	753	494	1e-138	88	Contig296	>gnl|lis|6025 TC7825 similar to UP|Q9M3Z5 (Q9M3Z5) Lipoxygenase (Fragment) ,	1642	434	1e-120	85	Contig296	>gb|BQ165737.1|BQ165737 EST611606 KVKC Medicago truncatula cDNA clone pKVKC-11D1, mRNA	709	283	5e-75	82	Contig296	>gb|CV543284.1|CV543284 RTS_133_B01 Phaseolus vulgaris P- root EST library Phaseolus	562	319	3e-86	85
297	Contig297	998	Contig297	>P36197|ZEB1_CHICK Zinc finger E-box-binding homeobox 1 - Gallus	1114	36	0.26	38	+3	582	839	294	367	Contig297	>gb|FE668683.1|FE668683 mh2_0003_F05 Chickpea leave library Cicer arietinum cDNA clone	616	161	1e-39	85	Contig297	>gb|DY742683.1|DY742683 cajKS60 Pigeonpea stress induced cDNA library Cajanus cajan cDNA,	298	82	9e-17	87	Contig297	>gb|BM140138.1|BM140138 Gm-R7-11C Soybean root reverse subtractive cDNA Library Glycine max	357	287	6e-76	90	Contig297	>gb|BW606944| BW606944	487	149	1e-34	89	Contig297	>gb|AW736167.1|AW736167 EST332153 KV3 Medicago truncatula cDNA clone pKV3-5F16, mRNA	662	1241	0	98	Contig297	>gb|FD791986.1|FD791986 08VNAA8_T7_001_B06_17FEB2006_046 08VNAA8 Phaseolus vulgaris cDNA,	585	153	4e-36	85
298	Contig298	667	Contig298	>Q95107|WASL_BOVIN Neural Wiskott-Aldrich syndrome protein - Bos	505	62	2e-09	31	+1	181	609	269	396	Contig298	>gb|FE672455.1|FE672455 mh1_0017_H11 Drought-stressed chickpea leave library Cicer	390	42	0.0004	96	Contig298	>gb|EE604759.1|EE604759 CCUPAS120LF03h06F Pigeon pea Leaf cDNA Library Cajanus cajan cDNA	251	30	0.21	100	Contig298	>gb|BE657240.1|BE657240 GM700001A10H10 Gm-r1070 Glycine max cDNA clone Gm-r1070-355 3,	777	62	5e-08	85	Contig298	>gnl|lis|1494749 BP055320	551	40	0.042	100	Contig298	>gb|BQ144357.1|BQ144357 NF072B12DT1F1096 Drought Medicago truncatula cDNA clone NF072B12DT	613	38	0.28	100	Contig298	>gb|FE696182.1|FE696182 Pv020A_M13R_E02.ab1 Phaseolus vulgaris cv Early gallatin Phaseolus	873	54	2e-06	90
299	Contig299	588	Contig299	>P13993|PRP2_SOYBN Repetitive proline-rich cell wall protein 2	230	237	3e-62	88	+3	6	356	115	226	Contig299	>gb|FE672280.1|FE672280 mh1_0016_B01 Drought-stressed chickpea leave library Cicer	584	105	3e-23	82	Contig299	>gb|EE604664.1|EE604664 CCUPAS120LF02g06R Pigeon pea Leaf cDNA Library Cajanus cajan cDNA	507	34	0.012	92	Contig299	>gb|BG652293.1|BG652293 sad65b02.y1 Gm-c1051 Glycine max cDNA clone GENOME SYSTEMS CLONE	460	274	6e-72	90	Contig299	>gnl|lis|1812344 TA181_34305 Proline-rich protein [Glycine max (Soybean)]	584	212	4e-54	89	Contig299	>gb|DY616186.1|DY616186 AC1603 NOLLY Medicago truncatula cDNA 5, mRNA sequence	503	131	2e-29	83	Contig299	>gb|FE899267.1|FE899267 PvEST5122 Bean pod tissue cDNA Entry Library Phaseolus vulgaris	822	244	8e-64	91
300	Contig300	952	Contig300	>Q7M1R5|SODC_SOYBN Superoxide dismutase [Cu-Zn] - Glycine max	152	127	1e-28	82	+1	7	234	77	152	Contig300	>gb|FE670472.1|FE670472 mh2_0028_F06 Chickpea leave library Cicer arietinum cDNA clone	620	196	2e-50	85	Contig300	>gb|EE604793.1|EE604793 CCUPAS120LF03c12R Pigeon pea Leaf cDNA Library Cajanus cajan cDNA	496	458	1e-130	94	Contig300	>gb|FE708409.1|FE708409 Pv055A_M13R_C05.ab1 Phaseolus vulgaris cv Early gallatin Phaseolus	653	289	2e-76	85	Contig300	>gnl|lis|1817278 TA2480_34305 Cytosolic CuZn-superoxide dismutase [Lotus japonicus]	756	196	4e-49	88	Contig300	>gb|AI974294.1|AI974294 T110296e KV0 Medicago truncatula cDNA clone pKV0-1E22, mRNA	518	167	7e-40	84	Contig300	>gb|CV538932.1|CV538932 POD_012_D03 Phaseolus vulgaris pod EST library Phaseolus vulgaris	616	289	2e-77	85
301	Contig301	602	Contig301	>Q6X4A2|CIPK1_ORYSJ CIPK-like protein 1 - Oryza sativa subsp.	449	85	2e-16	38	+3	21	410	317	445	Contig301	>gb|FE668734.1|FE668734 mh2_0004_B09 Chickpea leave library Cicer arietinum cDNA clone	614	32	0.38	100	Contig301	>gb|DY742658.1|DY742658 cajKS34 Pigeonpea stress induced cDNA library Cajanus cajan cDNA,	756	26	2.9	100	Contig301	>gb|AW351302.1|AW351302 GM210011B10A9 Gm-r1021 Glycine max cDNA clone Gm-r1021-3881 3,	581	121	5e-26	81	Contig301	>gnl|lis|1527346 Ljirnpest03-260-g9 protein kinase	399	58	2e-07	83	Contig301	>gb|AW736222.1|AW736222 EST332208 KV3 Medicago truncatula cDNA clone pKV3-12A5, mRNA	514	48	0.0003	85	Contig301	>gb|FE688085.1|FE688085 Pv046B_M13R_C02.ab1 Phaseolus vulgaris cv Early gallatin Phaseolus	915	38	0.091	82
302	Contig302	229	Contig302	>Q75N90|FBN3_HUMAN Fibrillin-3 precursor - Homo sapiens (Human)	2809	28	9.9	45	-1	76	5	430	453	Contig302	>gb|FE671084.1|FE671084 mh1_0001_G10 Drought-stressed chickpea leave library Cicer	576	34	0.036	100	Contig302	>gb|EE605145.1|EE605145 CCUPAS120LF05f12R Pigeon pea Leaf cDNA Library Cajanus cajan cDNA	884	28	0.27	100	Contig302	>gb|FE706073.1|FE706073 Pv052D_M13R_C02.ab1 Phaseolus vulgaris cv Early gallatin Phaseolus	904	48	0.0002	100	Contig302	>gb|BW611084| BW611084	540	36	0.22	100	Contig302	>gb|AA661015.1|AA661015 00912 MtRHE Medicago truncatula cDNA 5 similar to ADP,ATP carrier	640	34	1.4	100	Contig302	>gb|FE706073.1|FE706073 Pv052D_M13R_C02.ab1 Phaseolus vulgaris cv Early gallatin Phaseolus	904	48	3e-05	100
303	Contig303	714	Contig303	>Q9SML4|CHS1_CICAR Chalcone synthase 1 - Cicer arietinum (Chickpea)	389	177	3e-44	98	+3	6	272	301	389	Contig303	>gb|DY475540.1|DY475540 CA0988 Chickpea (ICC3996) post-inoculation EST library Cicer	926	38	0.007	100	Contig303	>gb|DV105925.1|DV105925 cajKS5 Pigeonpea water stress induced cDNA library Cajanus cajan	761	34	0.014	100	Contig303	>gb|AW101313.1|AW101313 sd77d08.y1 Gm-c1009 Glycine max cDNA clone GENOME SYSTEMS CLONE ID:	415	355	2e-96	88	Contig303	>gnl|lis|1812727 TA270_34305 Chalcone synthase [Pueraria lobata (Kudzu vine)]	1397	270	3e-71	87	Contig303	>gb|BG448657.1|BG448657 NF045E10NR1F1072 Nodulated root Medicago truncatula cDNA clone	672	210	4e-53	85	Contig303	>gb|FG233084.1|FG233084 pvrebac010002_A8_M13rev_phred13_vc root hairs of Phaseolus vulgaris	738	281	4e-75	88
304	Contig304	375	Contig304	>A2SPC3|CDC6_METLZ Cell division control protein 6 homolog -	425	30	2.2	27	-1	210	13	292	357	Contig304	>gb|FE668573.1|FE668573 mh2_0002_D12 Chickpea leave library Cicer arietinum cDNA clone	707	46	2e-05	83	Contig304	>gb|EE604595.1|EE604595 CCUPAS120LF02h02F Pigeon pea Leaf cDNA Library Cajanus cajan cDNA	598	28	0.45	100	Contig304	>gb|EV265825.1|EV265825 GLLAY87TF JCVI-SOY1 Glycine max cDNA 5, mRNA sequence	333	184	2e-45	96	Contig304	>gnl|lis|1812364 TA125_34305	2392	184	6e-46	96	Contig304	>gb|ES408309.1|ES408309 50_aleat6H Medicago truncatula SSH 6 Hours Medicago truncatula	369	184	1e-45	96	Contig304	>gb|EX305356.1|EX305356 PvEST2604 Bean pod tissue cDNA Entry Library Phaseolus vulgaris	578	184	4e-46	96
305	Contig305	241	Contig305	>Q10280|GAF1_SCHPO Transcription factor gaf1 - Schizosaccharomyces	855	28	7.5	30	-1	151	5	367	412	Contig305	>gb|CK149086.1|CK149086 AGT-38_E03 Suppressive subtractive hybridization library Cicer	662	32	0.15	100	Contig305	>gb|EE595434.1|EE595434 CCUPAS120LF01h06F Pigeon pea Leaf cDNA Library Cajanus cajan cDNA	251	30	0.072	100	Contig305	>gb|CD412146.1|CD412146 Gm_ck43195 Soybean induced by Salicylic Acid Glycine max cDNA 3,	648	88	3e-16	94	Contig305	>gnl|lis|1807714 TA9999_34305 Putative monosaccharide-H+ symporter [Medicago	490	38	0.058	100	Contig305	>gb|BF003998.1|BF003998 EST432487 KV1 Medicago truncatula cDNA clone pKV1-14C14, mRNA	813	38	0.098	100	Contig305	>gb|CV541416.1|CV541416 RTS_104_H04 Phaseolus vulgaris P- root EST library Phaseolus	535	48	4e-05	93
306	Contig306	620	Contig306	>O14617|AP3D1_HUMAN AP-3 complex subunit delta-1 - Homo sapiens	1153	64	5e-10	44	+2	53	259	837	905	Contig306	>gb|FE668793.1|FE668793 mh2_0004_G11 Chickpea leave library Cicer arietinum cDNA clone	590	32	0.4	100	Contig306	>gb|DY742681.1|DY742681 cajKS58 Pigeonpea stress induced cDNA library Cajanus cajan cDNA,	401	28	0.76	100	Contig306	>gb|FG994374.1|FG994374 GLLED54TR JCVI-SOY1 Glycine max cDNA 5, mRNA sequence	851	58	7e-07	94	Contig306	>gnl|lis|1811596 TA11239_34305 Villin headpiece; Gelsolin region [Medicago	952	36	0.61	100	Contig306	>gb|AJ848706.1|AJ848706 AJ848706 MtSN4 Medicago truncatula cDNA clone MtN411A18N1, mRNA	457	44	0.004	100	Contig306	>gb|FE700640.1|FE700640 Pv027D_M13F_C05.ab1 Phaseolus vulgaris cv Early gallatin Phaseolus	809	38	0.094	100
307	Contig307	472	Contig307	>Q9XJ56|ECP44_DAUCA Phosphoprotein ECPP44 - Daucus carota (Carrot)	258	84	2e-16	62	-1	454	233	135	207	Contig307	>gb|FE669442.1|FE669442 mh2_0016_F04 Chickpea leave library Cicer arietinum cDNA clone	550	50	1e-06	85	Contig307	>gb|EE604853.1|EE604853 CCUPAS120LF04a10F Pigeon pea Leaf cDNA Library Cajanus cajan cDNA	702	30	0.15	100	Contig307	>gb|CF920658.1|CF920658 gmrhRww3-17_G09_1_067 Soybean root hair subtracted cDNA library	663	206	9e-52	87	Contig307	>gnl|lis|1513399 BP054256	586	82	9e-15	90	Contig307	>gb|AW559289.1|AW559289 EST306332 DSIR Medicago truncatula cDNA clone pDSIR-25C7, mRNA	677	54	3e-06	86	Contig307	>gb|CB542973.1|CB542973 PVEPSE3027E20.g Common bean seedling EST Library inoculated with	428	129	3e-29	83
308	Contig308	526	Contig308	>Q9M1G9|EXTN2_ARATH Extensin-2 precursor - Arabidopsis thaliana	743	45	0.0002	31	+3	237	512	167	259	Contig308	>gb|FE671692.1|FE671692 mh1_0008_G01 Drought-stressed chickpea leave library Cicer	423	32	0.34	100	Contig308	>gb|EE605003.1|EE605003 CCUPAS120LF04h06R Pigeon pea Leaf cDNA Library Cajanus cajan cDNA	360	32	0.041	100	Contig308	>gb|CX703328.1|CX703328 gmrtDrNS01_15-B_M13R_E06_040.s3 Water stressed 48h segment 1	643	42	0.033	100	Contig308	>gb|BW599492| BW599492	483	36	0.51	100	Contig308	>gb|BE203192.1|BE203192 EST403214 KV1 Medicago truncatula cDNA clone pKV1-4B16, mRNA	513	34	3.5	100	Contig308	>gb|FE703332.1|FE703332 Pv034B_M13F_G06.ab1 Phaseolus vulgaris cv Early gallatin Phaseolus	780	34	1.2	100
309	Contig309	229	Contig309	>Q498L0|K0284_XENLA Protein KIAA0284 homolog - Xenopus laevis	1610	28	9.9	50	+2	128	199	433	456	Contig309	>gb|CK148718.1|CK148718 AGT-18-C03 Suppressive subtractive hybridization library Cicer	599	46	9e-06	88	Contig309	>gb|EE604791.1|EE604791 CCUPAS120LF03c10R Pigeon pea Leaf cDNA Library Cajanus cajan cDNA	196	46	1e-06	100	Contig309	>gb|BG651269.1|BG651269 sad99d11.y1 Gm-c1055 Glycine max cDNA clone GENOME SYSTEMS CLONE	411	82	2e-14	97	Contig309	>gnl|lis|1800063 TA4830_34305 T6D22.2 [Arabidopsis thaliana (Mouse-ear cress)]	533	32	3.4	91	Contig309	>gb|BE942448.1|BE942448 EST422027 MGHG Medicago truncatula cDNA clone pMGHG-8F15, mRNA	443	40	0.023	92	Contig309	>gb|FE695307.1|FE695307 Pv040A_M13R_B07.ab1 Phaseolus vulgaris cv Early gallatin Phaseolus	895	34	0.52	100
310	Contig310	696	Contig310	>Q9S7M2|TI10B_ARATH Protein TIFY 10B - Arabidopsis thaliana	249	49	2e-05	40	+2	86	271	183	243	Contig310	>gb|DY475150.1|DY475150 U111 Chickpea (ICC3996) post-inoculation EST library Cicer	255	80	2e-15	90	Contig310	>gb|EE604839.1|EE604839 CCUPAS120LF03h04R Pigeon pea Leaf cDNA Library Cajanus cajan cDNA	659	30	0.22	100	Contig310	>gb|BE659462.1|BE659462 GM700009B10H10 Gm-r1070 Glycine max cDNA clone Gm-r1070-3451 3,	720	426	1e-118	88	Contig310	>gnl|lis|1460031 LjNEST73f11r	574	226	4e-58	90	Contig310	>gb|AW776243.1|AW776243 EST335308 DSIL Medicago truncatula cDNA clone pDSIL-7A10, mRNA	694	125	2e-27	92	Contig310	>gb|FE707729.1|FE707729 Pv051C_M13R_G01.ab1 Phaseolus vulgaris cv Early gallatin Phaseolus	800	391	1e-108	87
311	Contig311	730	Contig311	>Q08422|YO052_YEAST AN1-type zinc finger protein YOR052C -	150	86	1e-16	38	+1	133	444	46	144	Contig311	>gb|FE672294.1|FE672294 mh1_0016_C04 Drought-stressed chickpea leave library Cicer	612	32	0.47	100	Contig311	>gb|EE604735.1|EE604735 CCUPAS120LF03f02F Pigeon pea Leaf cDNA Library Cajanus cajan cDNA	819	26	3.5	100	Contig311	>gb|AB082950.1|AB082950 AB082950 Glycine max Harosoy suspension cells Glycine max cDNA	412	38	0.72	95	Contig311	>gb|BW595981| BW595981	435	36	0.72	100	Contig311	>gb|AL387243.1|AL387243 MtBC41C07R1 MtBC Medicago truncatula cDNA clone MtBC41C07 T7, mRNA	548	36	1.2	100	Contig311	>gb|FG229059.1|FG229059 pvreabc010002_M17_M13rev_phred13_vc root hairs of Phaseolus	593	36	0.44	100
312	Contig312	901	Contig312	>P21577|6PGD_SYNP7 6-phosphogluconate dehydrogenase, decarboxylating	471	238	3e-62	58	+1	7	627	269	471	Contig312	>gb|DY475408.1|DY475408 U391 Chickpea (ICC3996) post-inoculation EST library Cicer	230	32	0.58	100	Contig312	>gb|EE595486.1|EE595486 CCUPAS120LF01f07R Pigeon pea Leaf cDNA Library Cajanus cajan cDNA	734	30	0.28	100	Contig312	>gb|CX706659.1|CX706659 gmrtDrNS01_14-C_M13R_E06_040.s3 Water stressed 48h segment 1	828	1148	0	94	Contig312	>gnl|lis|1803549 TA1923_34305 6-phosphogluconate dehydrogenase [Medicago sativa	1871	942	0	91	Contig312	>gb|EY475191.1|EY475191 METAD60TF JCVI-MT3 Medicago truncatula cDNA 5, mRNA sequence	835	809	0	88	Contig312	>gb|CV530618.1|CV530618 ALV_014B_G01 Phaseolus vulgaris leaf EST library PV_GEa Phaseolus	733	908	0	92
313	Contig313	775	Contig313	>O14617|AP3D1_HUMAN AP-3 complex subunit delta-1 - Homo sapiens	1153	65	5e-10	45	+3	183	422	836	914	Contig313	>gb|FE668641.1|FE668641 mh2_0003_B11 Chickpea leave library Cicer arietinum cDNA clone	528	32	0.5	95	Contig313	>gb|DV105922.1|DV105922 cajKS23 Pigeonpea water stress induced cDNA library Cajanus cajan	565	28	0.95	100	Contig313	>gb|BI426926.1|BI426926 sag09b06.y1 Gm-c1080 Glycine max cDNA clone GENOME SYSTEMS CLONE	531	44	0.012	93	Contig313	>gnl|lis|1815824 TA13691_34305	518	38	0.19	86	Contig313	>gb|BF520442.1|BF520442 EST457912 DSIL Medicago truncatula cDNA clone pDSIL-23J15, mRNA	587	38	0.33	100	Contig313	>gb|FD787686.1|FD787686 06VA2_T7_018_C08_21DEC2005_060 06VA2 Phaseolus vulgaris cDNA, mRNA	284	36	0.47	100
314	Contig314	443	Contig314	>Q9EQT1|PDGFD_RAT Platelet-derived growth factor D precursor -	370	32	1	27	+3	42	215	261	318	Contig314	>gb|FE669196.1|FE669196 mh2_0013_H04 Chickpea leave library Cicer arietinum cDNA clone	688	32	0.28	95	Contig314	>gb|DY742663.1|DY742663 cajKS40 Pigeonpea stress induced cDNA library Cajanus cajan cDNA,	710	28	0.54	100	Contig314	>gb|BQ298167.1|BQ298167 sao55f05.y1 Gm-c1073 Glycine max cDNA clone SOYBEAN CLONE ID:	534	38	0.43	100	Contig314	>gnl|lis|1814080 TA13560_34305	479	82	8e-15	84	Contig314	>gb|CX524217.1|CX524217 s13dNF04C05AT035_447778 Aphid-Infected Shoots Medicago truncatula	460	70	5e-11	85	Contig314	>gb|CV543952.1|CV543952 RTS_141_G10 Phaseolus vulgaris P- root EST library Phaseolus	471	84	1e-15	81
315	Contig315	472	Contig315	>P05753|RS4_YEAST 40S ribosomal protein S4 - Saccharomyces	261	157	2e-38	75	+2	8	298	160	257	Contig315	>gb|CK148972.1|CK148972 AGT-9-G04 Suppressive subtractive hybridization library Cicer	538	34	0.076	100	Contig315	>gb|EE605008.1|EE605008 CCUPAS120LF04h11R Pigeon pea Leaf cDNA Library Cajanus cajan cDNA	251	26	2.3	100	Contig315	>gb|DW354002.1|DW354002 PU2_plate6_B10 PU2 Prunus persica cDNA clone PU2_plate6_B10 5	597	58	5e-07	87	Contig315	>gnl|lis|1804880 TA3595_34305 40S ribosomal S4 protein [Medicago truncatula (Barrel	651	40	0.03	95	Contig315	>gb|BG646712.1|BG646712 EST508331 HOGA Medicago truncatula cDNA clone pHOGA-9H21 5 end,	697	36	0.78	95	Contig315	>gb|FE679086.1|FE679086 Pv007C_M13R_H05.ab1 Phaseolus vulgaris cv Early gallatin Phaseolus	852	34	1.1	100
316	Contig316	614	Contig316	>Q9CPU2|NDUB2_MOUSE NADH dehydrogenase [ubiquinone] 1 beta	105	33	0.98	41	-3	468	376	52	82	Contig316	>gb|FE669775.1|FE669775 mh2_0020_D01 Chickpea leave library Cicer arietinum cDNA clone	555	176	1e-44	88	Contig316	>gb|EE604535.1|EE604535 CCUPAS120LF02a02F Pigeon pea Leaf cDNA Library Cajanus cajan cDNA	814	34	0.012	100	Contig316	>gb|AW568624.1|AW568624 si60b04.y1 Gm-r1030 Glycine max cDNA clone GENOME SYSTEMS CLONE ID:	486	309	1e-82	90	Contig316	>gnl|lis|1804889 TA3867_34305 Hypothetical protein [Medicago truncatula (Barrel	580	151	1e-35	90	Contig316	>gb|AF217213.1|AF217213 AF217213 Medicago truncatula cDNA library Medicago truncatula cDNA	521	178	1e-43	90	Contig316	>gb|CV534663.1|CV534663 NOD_206_H06 Phaseolus vulgaris nodule EST library Phaseolus	586	276	2e-73	93
317	Contig317	448	Contig317	>P32110|GSTX6_SOYBN Probable glutathione S-transferase - Glycine max	225	74	9e-27	87	-2	339	223	187	225	Contig317	>gb|FE668689.1|FE668689 mh2_0003_F11 Chickpea leave library Cicer arietinum cDNA clone	654	32	0.28	100	Contig317	>gb|CK394849.1|CK394849 caj5s20 Pigeonpea stress induced cDNA library Cajanus cajan cDNA	247	30	0.14	100	Contig317	>gb|CF920950.1|CF920950 gmrhRww3-03_F02_1_006 Soybean root hair subtracted cDNA library	757	214	3e-54	89	Contig317	>gnl|lis|1822164 TA14346_34305 Probable glutathione S-transferase [Glycine max	535	70	3e-11	80	Contig317	>gb|CX529910.1|CX529910 s13dNF55F06MJ048_245860 Methyl Jasmonate-Elicited Root Cell	642	58	2e-07	82	Contig317	>gb|FD790252.1|FD790252 07VANA7_T7_026_H08_28FEB2006_050 07VANA7 Phaseolus vulgaris cDNA,	604	149	3e-35	83
318	Contig318	830	Contig318	>Q94AZ2|STP13_ARATH Sugar transport protein 13 - Arabidopsis	526	317	3e-86	80	-2	829	266	335	526	Contig318	>gb|FE671596.1|FE671596 mh1_0007_D06 Drought-stressed chickpea leave library Cicer	695	256	2e-68	82	Contig318	>gb|EE604943.1|EE604943 CCUPAS120LF04b08R Pigeon pea Leaf cDNA Library Cajanus cajan cDNA	531	30	0.26	100	Contig318	>gb|BF071119.1|BF071119 st12b04.y1 Gm-c1065 Glycine max cDNA clone GENOME SYSTEMS CLONE ID:	625	553	1e-156	89	Contig318	>gnl|lis|1818611 TA5950_34305 Hexose carrier [Ricinus communis (Castor bean)]	524	151	2e-35	85	Contig318	>gb|BQ165790.1|BQ165790 EST611659 KVKC Medicago truncatula cDNA clone pKVKC-11G10, mRNA	642	196	6e-49	82	Contig318	>gb|FE704278.1|FE704278 Pv037A_M13R_G08.ab1 Phaseolus vulgaris cv Early gallatin Phaseolus	507	165	8e-40	85
319	Contig319	696	Contig319	>Q2PMS5|RR16_SOYBN Chloroplast 30S ribosomal protein S16 - Glycine	89	34	0.73	100	+2	137	181	1	15	Contig319	>gb|EH059069.1|EH059069 CPB02e05.y.esd subtracted cDNA library of drought stressed chickpea	1429	30	1.8	100	Contig319	>gb|EE604631.1|EE604631 CCUPAS120LF02c12R Pigeon pea Leaf cDNA Library Cajanus cajan cDNA	251	30	0.22	100	Contig319	>gb|CF921963.1|CF921963 gmrhRww24-05-T7_E02_1_008 Soybean root hair subtracted cDNA library	596	446	1e-124	89	Contig319	>gnl|lis|1807284 TA9422_34305	464	192	5e-48	87	Contig319	>gb|AW980865.1|AW980865 EST392018 GVN Medicago truncatula cDNA clone pGVN-58P6, mRNA	656	38	0.3	100	Contig319	>gb|CB541745.1|CB541745 PVEPSE3002F04.g Common bean seedling EST Library inoculated with	492	34	1.7	100
320	Contig320	523	Contig320	>P06525|ADH1_ARATH Alcohol dehydrogenase class-P - Arabidopsis	379	61	3e-09	90	-1	517	422	347	378	Contig320	>gb|FE671123.1|FE671123 mh1_0002_C05 Drought-stressed chickpea leave library Cicer	605	84	1e-16	87	Contig320	>gb|EE604558.1|EE604558 CCUPAS120LF02c12F Pigeon pea Leaf cDNA Library Cajanus cajan cDNA	674	28	0.64	100	Contig320	>gb|CX707196.1|CX707196 gmrtDrNS01_21-C_M13R_F04_022.s1 Water stressed 5h segment 1	894	250	7e-65	84	Contig320	>gb|BW598661| BW598661	486	119	4e-26	89	Contig320	>gb|AW560617.1|AW560617 EST315665 DSIR Medicago truncatula cDNA clone pDSIR-27D14, mRNA	503	119	8e-26	89	Contig320	>gb|FE692639.1|FE692639 Pv027A_M13R_F04.ab1 Phaseolus vulgaris cv Early gallatin Phaseolus	842	153	2e-36	86
321	Contig321	855	Contig321	>O14617|AP3D1_HUMAN AP-3 complex subunit delta-1 - Homo sapiens	1153	62	3e-09	45	+2	302	493	842	905	Contig321	>gb|AJ006044.1|AJ006044 AJ006044 chickpea mRNA CAN-5 Cicer arietinum cDNA clone CanB19,	621	30	2.2	91	Contig321	>gb|EE604910.1|EE604910 CCUPAS120LF04g06F Pigeon pea Leaf cDNA Library Cajanus cajan cDNA	668	30	0.27	100	Contig321	>gb|CF921920.1|CF921920 gmrhRww24-05-T7_A01_1_015 Soybean root hair subtracted cDNA library	547	78	1e-12	81	Contig321	>gnl|lis|1658116 AB054802 Lotus corniculatus var. japonicus mRNA for putative	666	36	0.85	95	Contig321	>gb|DY632986.1|DY632986 Medicago--01-O10.b1 Subtracted medicago cDNA library specific for	289	82	3e-14	82	Contig321	>gb|FE898781.1|FE898781 PvEST4636 Bean pod tissue cDNA Entry Library Phaseolus vulgaris	735	38	0.13	100
322	Contig322	514	Contig322	>Q9C7F8|MDR15_ARATH Putative multidrug resistance protein 15 -	1245	32	1.5	38	+2	389	505	61	99	Contig322	>gb|CD766040.1|CD766040 cAFLP-13 chickpea leaf cDNA-AFLP fragments Cicer arietinum cDNA	242	28	5.1	100	Contig322	>gb|EE604684.1|EE604684 CCUPAS120LF03a04F Pigeon pea Leaf cDNA Library Cajanus cajan cDNA	629	26	2.5	100	Contig322	>gb|BI322153.1|BI322153 sae46h05.y3 Gm-c1051 Glycine max cDNA clone GENOME SYSTEMS CLONE	226	34	7.8	100	Contig322	>gnl|lis|1818828 TA5583_34305 Patellin-1 [Arabidopsis thaliana (Mouse-ear cress)]	684	38	0.13	100	Contig322	>gb|AJ498793.1|AJ498793 AJ498793 MTPOSE Medicago truncatula cDNA clone mt--acc955208g03,	454	34	3.4	100	Contig322	>gb|FE704646.1|FE704646 Pv039A_M13R_C10.ab1 Phaseolus vulgaris cv Early gallatin Phaseolus	597	34	1.2	95
323	Contig323	620	Contig323	>Q9NR97|TLR8_HUMAN Toll-like receptor 8 precursor - Homo sapiens	1041	30	6.5	48	+3	165	245	796	822	Contig323	>gb|FE669314.1|FE669314 mh2_0015_B11 Chickpea leave library Cicer arietinum cDNA clone	475	30	1.6	100	Contig323	>gb|DY742689.1|DY742689 cajKS66 Pigeonpea stress induced cDNA library Cajanus cajan cDNA,	407	30	0.19	91	Contig323	>gb|FE687212.1|FE687212 Pv058C_M13R_C01.ab1 Phaseolus vulgaris cv Early gallatin Phaseolus	905	38	0.61	95	Contig323	>gb|AW428931| Ljirnpest22-799-h4	317	40	0.039	88	Contig323	>gb|AL384843.1|AL384843 MtBC24G11R2 MtBC Medicago truncatula cDNA clone MtBC24G11 T7, mRNA	470	36	1	100	Contig323	>gb|FE687212.1|FE687212 Pv058C_M13R_C01.ab1 Phaseolus vulgaris cv Early gallatin Phaseolus	905	38	0.094	95
324	Contig324	189	Contig324	>Q96YV2|Y2075_SULTO UPF0095 protein ST2075 - Sulfolobus tokodaii	408	29	6.1	42	-2	167	69	320	351	Contig324	>gb|EH058729.1|EH058729 CPA02e12.y.esd subtracted cDNA library of drought stressed chickpea	390	30	0.45	100	Contig324	>gb|EE605010.1|EE605010 CCUPAS120LF05a03F Pigeon pea Leaf cDNA Library Cajanus cajan cDNA	808	26	0.87	100													Contig324	>gb|AL388298.1|AL388298 MtBC47G06F1 MtBC Medicago truncatula cDNA clone MtBC47G06 T3, mRNA	495	36	0.3	100	Contig324	>gb|CX129683.1|CX129683 EST1450 negro jamapa bean root cDNA Phaseolus vulgaris cDNA clone	788	34	0.42	100
325	Contig325	484	Contig325	>Q9VXY2|MADD_DROME MAP kinase-activating death domain protein -	2075	40	0.006	27	-2	447	118	1941	2069	Contig325	>gb|FE671054.1|FE671054 mh1_0001_E04 Drought-stressed chickpea leave library Cicer	502	34	0.078	95	Contig325	>gb|EE605018.1|EE605018 CCUPAS120LF05b04F Pigeon pea Leaf cDNA Library Cajanus cajan cDNA	420	30	0.15	94	Contig325	>gb|BE583573.1|BE583573 10-12H-HA PsojaeHA Glycine max/Phytophthora sojae mixed EST library	359	34	7.3	100	Contig325	>gnl|lis|1809954 TA11231_34305 Hypothetical protein AT4g38750 [Arabidopsis thaliana	697	40	0.03	100	Contig325	>gb|EX530233.1|EX530233 MTGland_A064_2007-06-13/MTGlandA064_E09_036_1 Medicago truncatula	1049	38	0.2	100	Contig325	>gb|CB543689.1|CB543689 PVEPSE3030O03.g Common bean seedling EST Library inoculated with	620	34	1.1	100
326	Contig326	1101	Contig326	>Q12731|TBP_EMENI TATA-box-binding protein - Emericella nidulans	268	275	4e-73	97	-2	1040	609	125	268	Contig326	>gb|EL814486.1|EL814486 13.2.3 Differentially expressed genes in chickpea under dehydration	391	34	0.18	100	Contig326	>gb|EE605059.1|EE605059 CCUPAS120LF05f05F Pigeon pea Leaf cDNA Library Cajanus cajan cDNA	774	32	0.087	100	Contig326	>gb|BE657522.1|BE657522 GM700002A10D6 Gm-r1070 Glycine max cDNA clone Gm-r1070-539 3, mRNA	707	64	2e-08	88	Contig326	>gnl|lis|1828624 TA8449_34305 TATA-box-binding protein [Glycine max (Soybean)]	729	80	8e-14	83	Contig326	>gb|BG454465.1|BG454465 NF112D07LF1F1059 Developing leaf Medicago truncatula cDNA clone	638	82	4e-14	83	Contig326	>gb|CV535186.1|CV535186 NOD_213_F04 Phaseolus vulgaris nodule EST library Phaseolus	645	54	3e-06	82
327	Contig327	1436	Contig327	>Q3BAI2|YCX91_PHAAO Uncharacterized protein ORF91 - Phalaenopsis	91	72	5e-12	63	-1	1085	912	6	63	Contig327	>gb|FE670789.1|FE670789 mh2_0035_C08 Chickpea leave library Cicer arietinum cDNA clone	616	141	1e-33	96	Contig327	>gb|DY742689.1|DY742689 cajKS66 Pigeonpea stress induced cDNA library Cajanus cajan cDNA,	407	84	3e-17	96	Contig327	>gb|CK606227.1|CK606227 gmrhRww6-09_G11_T7 Soybean root hair subtracted cDNA library gmrhRww6	590	785	0	94	Contig327	>gnl|lis|1468551 AV424823	290	151	4e-35	94	Contig327	>gb|AJ548088.1|AJ548088 AJ548088 MTAPHEU Medicago truncatula cDNA clone mtaehac110004g06,	617	936	0	94	Contig327	>gb|CB542390.1|CB542390 PVEPSE3015F03.g Common bean seedling EST Library inoculated with	417	260	3e-68	91
328	Contig328	680	Contig328	>Q05047|C72A1_CATRO Cytochrome P450 72A1 - Catharanthus roseus (Rosy	524	92	3e-18	55	+1	1	189	462	524	Contig328	>gb|DY475555.1|DY475555 CA0534 Chickpea (ICC3996) post-inoculation EST library Cicer	1048	70	2e-12	92	Contig328	>gb|EE604725.1|EE604725 CCUPAS120LF03d12F Pigeon pea Leaf cDNA Library Cajanus cajan cDNA	204	30	0.21	100	Contig328	>gb|BU081173.1|BU081173 sar12d12.y1 Gm-c1049 Glycine max cDNA clone SOYBEAN CLONE ID:	623	178	3e-43	87	Contig328	>gb|AV779069| AV779069	544	66	8e-10	81	Contig328	>gb|CX518261.1|CX518261 s13dNF28H05VI044_422235 Virus-Infected Leaves Medicago truncatula	610	208	1e-52	87	Contig328	>gb|FD788569.1|FD788569 07VANA7_T7_007_D05_27FEB2006_041 07VANA7 Phaseolus vulgaris cDNA,	484	127	1e-28	84
329	Contig329	788	Contig329	>Q6PII5|HAGHL_HUMAN Hydroxyacylglutathione hydrolase-like protein -	290	32	2.6	32	-2	412	275	234	286	Contig329	>gb|FE669966.1|FE669966 mh2_0022_D10 Chickpea leave library Cicer arietinum cDNA clone	375	46	3e-05	87	Contig329	>gb|DY742684.1|DY742684 cajKS61 Pigeonpea stress induced cDNA library Cajanus cajan cDNA,	581	34	0.016	95	Contig329	>gb|BI942375.1|BI942375 sh66b02.y1 Gm-c1015 Glycine max cDNA clone GENOME SYSTEMS CLONE ID:	340	88	9e-16	84	Contig329	>gb|BW608224| BW608224	532	88	2e-16	84	Contig329	>gb|AL380818.1|AL380818 MtBB54G04F1 MtBB Medicago truncatula cDNA clone MtBB54G04 T3, mRNA	282	361	2e-98	92	Contig329	>gb|FG234541.1|FG234541 pvrecac010001_A8_M13rev_phred13_vc root hairs of Phaseolus vulgaris	165	113	3e-24	91
330	Contig330	843	Contig330	>Q08408|RPRX_BACFR Sensor protein rprX - Bacteroides fragilis	519	79	3e-14	24	+3	27	836	3	334	Contig330	>gb|DY475398.1|DY475398 U381 Chickpea (ICC3996) post-inoculation EST library Cicer	255	32	0.54	100	Contig330	>gb|EE604617.1|EE604617 CCUPAS120LF02b06R Pigeon pea Leaf cDNA Library Cajanus cajan cDNA	529	30	0.26	100	Contig330	>gb|FG987207.1|FG987207 GLLC359TF JCVI-SOY1 Glycine max cDNA 5, mRNA sequence	742	38	0.83	100	Contig330	>gb|BW613436| BW613436	476	38	0.21	100	Contig330	>gb|BE325087.2|BE325087 NF120A06ST1F1040 Developing stem Medicago truncatula cDNA clone	545	36	1.4	100	Contig330	>gb|CB541641.1|CB541641 PVEPSE3017B07.b Common bean seedling EST Library inoculated with	470	32	7.9	95
331	Contig331	474	Contig331	>A4R1J7|SEC23_MAGGR Protein transport protein SEC23 - Magnaporthe	770	189	6e-48	92	-1	474	175	671	770	Contig331	>gb|DY475501.1|DY475501 U486 Chickpea (ICC3996) post-inoculation EST library Cicer	255	30	1.2	100	Contig331	>gb|EE595418.1|EE595418 CCUPAS120LF01f07F Pigeon pea Leaf cDNA Library Cajanus cajan cDNA	673	30	0.15	100	Contig331	>gb|CX708481.1|CX708481 gmrtDrNS01_36-C_M13R_G06_036.s3 Water stressed 48h segment 1	825	40	0.12	100	Contig331	>gb|AV768129| AV768129	516	40	0.03	100	Contig331	>gb|AW559918.1|AW559918 EST314966 DSIR Medicago truncatula cDNA clone pDSIR-25F17, mRNA	509	34	3.1	100	Contig331	>gb|FE695942.1|FE695942 Pv019C_M13R_H07.ab1 Phaseolus vulgaris cv Early gallatin Phaseolus	655	32	4.4	100
332	Contig332	580	Contig332	>Q9NWK9|CA181_HUMAN HIT-type zinc finger-containing protein C1orf181	470	35	0.23	32	-1	487	284	97	165	Contig332	>gb|CK148806.1|CK148806 12_B9 Suppressive subtractive hybridization library Cicer arietinum	684	32	0.37	100	Contig332	>gb|EE595426.1|EE595426 CCUPAS120LF01g08F Pigeon pea Leaf cDNA Library Cajanus cajan cDNA	831	28	0.71	94	Contig332	>gb|CA850670.1|CA850670 D05A09.seq cDNA Peking library 2, 4 day SCN3 Glycine max cDNA clone	565	46	0.002	100	Contig332	>gnl|lis|1808933 TA10009_34305	587	36	0.57	100	Contig332	>gb|BE204240.1|BE204240 EST396916 KV0 Medicago truncatula cDNA clone pKV0-14N2, mRNA	628	38	0.25	95	Contig332	>gb|FE688631.1|FE688631 Pv044B_M13R_G11.ab1 Phaseolus vulgaris cv Early gallatin Phaseolus	857	38	0.088	100
333	Contig333	727	Contig333	>P15753|GSPN_KLEPN General secretion pathway protein N - Klebsiella	252	32	2.3	61	-1	529	455	86	111	Contig333	>gb|FE669966.1|FE669966 mh2_0022_D10 Chickpea leave library Cicer arietinum cDNA clone	375	72	5e-13	84	Contig333	>gb|DY742684.1|DY742684 cajKS61 Pigeonpea stress induced cDNA library Cajanus cajan cDNA,	581	52	6e-08	89	Contig333	>gb|CK605532.1|CK605532 gmrhRww6-01_A02_T7 Soybean root hair subtracted cDNA library	638	96	4e-18	82	Contig333	>gb|BW608224| BW608224	532	94	4e-18	85	Contig333	>gb|CB891346.1|CB891346 EST648315 KV3 Medicago truncatula cDNA clone KV3-49N24, mRNA	762	280	5e-74	87	Contig333	>gb|CB542390.1|CB542390 PVEPSE3015F03.g Common bean seedling EST Library inoculated with	417	186	2e-46	90
334	Contig334	576	Contig334	>P19813|TREA_RABIT Trehalase precursor - Oryctolagus cuniculus	578	61	4e-09	35	+3	6	341	470	553	Contig334	>gb|EB085023.1|EB085023 CA0594 Chickpea (ICC3996) post-inoculation EST library Cicer	626	28	5.7	100	Contig334	>gb|EE605059.1|EE605059 CCUPAS120LF05f05F Pigeon pea Leaf cDNA Library Cajanus cajan cDNA	774	26	2.8	100	Contig334	>gb|BE584159.1|BE584159 6-1C-HA PsojaeHA Glycine max/Phytophthora sojae mixed EST library	626	34	8.8	95	Contig334	>gnl|lis|1508902 BP050839	528	36	0.57	100	Contig334	>gb|BQ150186.1|BQ150186 NF011D08LF1F1073 Developing leaf Medicago truncatula cDNA clone	812	34	3.8	100	Contig334	>gb|FE708546.1|FE708546 Pv055C_M13R_F10.ab1 Phaseolus vulgaris cv Early gallatin Phaseolus	678	34	1.4	100
335	Contig335	427	Contig335	>Q9M3C3|R23A2_ARATH 60S ribosomal protein L23a-2 - Arabidopsis	154	31	2	38	-3	359	282	54	79	Contig335	>gb|FE673148.1|FE673148 mh1_0031_H06 Drought-stressed chickpea leave library Cicer	417	32	0.27	100	Contig335	>gb|EE604621.1|EE604621 CCUPAS120LF02c01R Pigeon pea Leaf cDNA Library Cajanus cajan cDNA	633	28	0.52	100	Contig335	>gb|BM307541.1|BM307541 sak30e12.y1 Gm-c1075 Glycine max cDNA clone SOYBEAN CLONE ID:	190	40	0.1	100	Contig335	>gb|BW598240| BW598240	487	38	0.11	100	Contig335	>gb|AW690072.1|AW690072 NF027F02ST1F1000 Developing stem Medicago truncatula cDNA clone	629	38	0.18	95	Contig335	>gb|DV565284.1|DV565284 PvXIS 71 cDNA-AFLP TDF from Phaseolus vulgaris Phaseolus vulgaris	187	36	0.25	100
336	Contig336	191	Contig336	>Q1RJJ5|MUTS_RICBR DNA mismatch repair protein mutS - Rickettsia	888	30	2.7	54	-1	182	84	532	562	Contig336	>gb|CK149036.1|CK149036 58_C2 Suppressive subtractive hybridization library Cicer arietinum	749	32	0.12	100	Contig336	>gb|EE604981.1|EE604981 CCUPAS120LF04f03R Pigeon pea Leaf cDNA Library Cajanus cajan cDNA	293	32	0.014	100	Contig336	>gb|CA851321.1|CA851321 D12E02_J14_09.ab1 cDNA Peking library 2, 4 day SCN3 Glycine max	137	86	8e-16	89	Contig336	>gb|BW599624| BW599624	515	34	0.7	100	Contig336	>gb|BE941733.1|BE941733 EST421312 MGHG Medicago truncatula cDNA clone pMGHG-6I16, mRNA	570	36	0.3	95	Contig336	>gb|FG231536.1|FG231536 pvreacc010004_K14_M13rev_phred13_vc root hairs of Phaseolus	647	34	0.43	95
337	Contig337	510	Contig337	>P53206|CYSK_YEAST Putative cysteine synthase - Saccharomyces	393	150	3e-36	56	-3	508	134	268	393	Contig337	>gb|EH058724.1|EH058724 CPA02e08.y.esd subtracted cDNA library of drought stressed chickpea	730	28	5.1	100	Contig337	>gb|EE604976.1|EE604976 CCUPAS120LF04e09R Pigeon pea Leaf cDNA Library Cajanus cajan cDNA	636	28	0.62	100	Contig337	>gb|FE681873.1|FE681873 Pv006A_M13R_H01.ab1 Phaseolus vulgaris cv Early gallatin Phaseolus	871	36	2	92	Contig337	>gnl|lis|1815313 TA13923_34305 Hypothetical protein At2g07370 [Arabidopsis thaliana	537	32	7.8	95	Contig337	>gb|AL366957.1|AL366957 MtBA11C05F1 MtBA Medicago truncatula cDNA clone MtBA11C05 T3, mRNA	200	34	3.3	100	Contig337	>gb|FE681873.1|FE681873 Pv006A_M13R_H01.ab1 Phaseolus vulgaris cv Early gallatin Phaseolus	871	36	0.3	92
338	Contig338	718	Contig338	>Q3BAI2|YCX91_PHAAO Uncharacterized protein ORF91 - Phalaenopsis	91	31	6.4	37	-1	661	485	1	59	Contig338	>gb|FE669484.1|FE669484 mh2_0017_B02 Chickpea leave library Cicer arietinum cDNA clone	607	48	8e-06	100	Contig338	>gb|DV105907.1|DV105907 cajKS2 Pigeonpea water stress induced cDNA library Cajanus cajan	649	48	9e-07	100	Contig338	>gb|CK606264.1|CK606264 gmrhRww6-10_C03_T7 Soybean root hair subtracted cDNA library	789	103	1e-20	91	Contig338	>gb|BW622642| BW622642	524	48	0.0002	100	Contig338	>gb|AW774392.1|AW774392 EST333543 KV3 Medicago truncatula cDNA clone pKV3-22M12, mRNA	670	48	0.0003	100	Contig338	>gb|FD793604.1|FD793604 08VNAA8_T7_023_E04_16MAR2006_024 08VNAA8 Phaseolus vulgaris cDNA,	609	52	7e-06	100
339	Contig339	497	Contig339	>P35209|SPT21_YEAST Protein SPT21 - Saccharomyces cerevisiae	758	31	3.1	51	-2	199	107	349	379	Contig339	>gb|FE671090.1|FE671090 mh1_0001_H04 Drought-stressed chickpea leave library Cicer	439	32	0.32	100	Contig339	>gb|EE604687.1|EE604687 CCUPAS120LF03a07F Pigeon pea Leaf cDNA Library Cajanus cajan cDNA	246	32	0.039	100	Contig339	>gb|BE023008.1|BE023008 sm69d01.y1 Gm-c1028 Glycine max cDNA clone GENOME SYSTEMS CLONE ID:	413	36	1.9	100	Contig339	>gb|BP029861| BP029861	452	32	7.6	100	Contig339	>gb|AW690259.1|AW690259 NF028G03ST1F1000 Developing stem Medicago truncatula cDNA clone	557	36	0.83	100	Contig339	>gb|EC911234.1|EC911234 2523 negro jamapa bean root cDNA Phaseolus vulgaris cDNA clone	595	125	4e-28	93
340	Contig340	818	Contig340	>P58145|ROAA_ASTLO Ribosomal operon-associated A protein - Astasia	519	34	0.73	31	+3	471	761	148	257	Contig340	>gb|FE669706.1|FE669706 mh2_0019_E12 Chickpea leave library Cicer arietinum cDNA clone	561	32	0.52	100	Contig340	>gb|EE604678.1|EE604678 CCUPAS120LF02h09R Pigeon pea Leaf cDNA Library Cajanus cajan cDNA	569	30	0.25	100	Contig340	>gb|CK606264.1|CK606264 gmrhRww6-10_C03_T7 Soybean root hair subtracted cDNA library	789	44	0.013	88	Contig340	>gb|BW608224| BW608224	532	40	0.052	87	Contig340	>gb|AJ548088.1|AJ548088 AJ548088 MTAPHEU Medicago truncatula cDNA clone mtaehac110004g06,	617	96	2e-18	91	Contig340	>gb|FG234541.1|FG234541 pvrecac010001_A8_M13rev_phred13_vc root hairs of Phaseolus vulgaris	165	56	5e-07	84
341	Contig341	397	Contig341	>Q9PLI5|Y114_CHLMU Uncharacterized protein TC_0114 - Chlamydia	122	34	0.002	52	-1	364	263	44	77	Contig341	>gb|FE670711.1|FE670711 mh2_0031_D05 Chickpea leave library Cicer arietinum cDNA clone	524	42	0.0003	93	Contig341	>gb|DV105925.1|DV105925 cajKS5 Pigeonpea water stress induced cDNA library Cajanus cajan	761	46	2e-06	100	Contig341	>gb|BI945801.1|BI945801 ss30a08.y1 Gm-c1061 Glycine max cDNA clone GENOME SYSTEMS CLONE ID:	512	46	0.002	100	Contig341	>gnl|lis|1816127 TA2147_34305 Hypothetical protein rps12 [Phalaenopsis aphrodite	704	46	0.0004	100	Contig341	>gb|BQ079323.1|BQ079323 MtNo1004 Medicago truncatula R108 Medicago truncatula cDNA clone	298	52	1e-05	86	Contig341	>gb|CB543071.1|CB543071 PVEPSE3027M16.g Common bean seedling EST Library inoculated with	581	46	0.0002	100
342	Contig342	512	Contig342	>P36044|MNN4_YEAST Protein MNN4 - Saccharomyces cerevisiae (Bakers	1178	78	2e-14	33	+2	56	442	1038	1162	Contig342	>gb|FE671860.1|FE671860 mh1_0010_H12 Drought-stressed chickpea leave library Cicer	594	36	0.021	100	Contig342	>gb|CO636159.1|CO636159 cajII-10 Pigeonpea stress induced cDNA library Cajanus cajan cDNA	787	26	2.5	100	Contig342	>gb|CK605606.1|CK605606 gmrhRww6-01_H07_T7 Soybean root hair subtracted cDNA library	525	44	0.008	86	Contig342	>gnl|lis|1801336 TA4828_34305 Haem peroxidase, plant/fungal/bacterial [Medicago	490	32	7.8	100	Contig342	>gb|AL385789.1|AL385789 MtBC30F07F1 MtBC Medicago truncatula cDNA clone MtBC30F07 T3, mRNA	478	36	0.85	100	Contig342	>gb|BQ481453.1|BQ481453 PV_GEa0010l18r Phaseolus vulgaris leaf EST library PV_GEa Phaseolus	956	34	1.2	100
343	Contig343	546	Contig343	>P35133|UBC10_ARATH Ubiquitin-conjugating enzyme E2-17 kDa 10/12 -	148	213	3e-55	97	+2	5	313	46	148	Contig343	>gb|FE669589.1|FE669589 mh2_0018_C06 Chickpea leave library Cicer arietinum cDNA clone	590	456	1e-129	93	Contig343	>gb|EE605047.1|EE605047 CCUPAS120LF05e01F Pigeon pea Leaf cDNA Library Cajanus cajan cDNA	585	82	5e-17	83	Contig343	>gb|CD408448.1|CD408448 Gm_ck34686 Soybean induced by Salicylic Acid Glycine max cDNA 3,	635	714	0	92	Contig343	>gnl|lis|1802614 TA1311_34305 Isoform 2 of P35132 [Arabidopsis thaliana (Mouse-ear	1002	476	1e-133	90	Contig343	>gb|BI269554.1|BI269554 NF010B03IR1F1028 Irradiated Medicago truncatula cDNA clone	421	182	6e-45	82	Contig343	>gb|CB543455.1|CB543455 PVEPSE3029N02.g Common bean seedling EST Library inoculated with	490	632	0	94
344	Contig344	585	Contig344	>P49211|RL321_ARATH 60S ribosomal protein L32-1 - Arabidopsis	133	157	4e-38	86	+2	2	259	48	133	Contig344	>gb|FE672047.1|FE672047 mh1_0013_E11 Drought-stressed chickpea leave library Cicer	531	260	9e-70	87	Contig344	>gb|EE604833.1|EE604833 CCUPAS120LF03g10R Pigeon pea Leaf cDNA Library Cajanus cajan cDNA	897	30	0.18	100	Contig344	>gb|CD406450.1|CD406450 Gm_ck31303 Soybean induced by Salicylic Acid Glycine max cDNA 3,	572	363	8e-99	92	Contig344	>gnl|lis|1817256 TA2801_34305 60S ribosomal protein L32-1 [Arabidopsis thaliana	608	236	3e-61	86	Contig344	>gb|AJ388750.1|AJ388750 AJ388750 Medicago truncatula R108 Medicago truncatula cDNA clone	627	157	4e-37	84	Contig344	>gb|FD786853.1|FD786853 06VA2_T7_006_D07_02DEC2005_057 06VA2 Phaseolus vulgaris cDNA, mRNA	495	293	9e-79	89
345	Contig345	734	Contig345	>Q9FVL0|HBL1_MEDSA Non-symbiotic hemoglobin 1 - Medicago sativa	160	169	1e-45	80	+2	134	439	59	160	Contig345	>gb|EH058925.1|EH058925 CPA04h12.y.esd subtracted cDNA library of drought stressed chickpea	1072	30	1.9	100	Contig345	>gb|EE604569.1|EE604569 CCUPAS120LF02e07F Pigeon pea Leaf cDNA Library Cajanus cajan cDNA	683	30	0.23	100	Contig345	>gb|FK013561.1|FK013561 GLQAR48TF JCVI-SOY2 Glycine max cDNA 5, mRNA sequence	688	539	1e-152	93	Contig345	>gnl|lis|1802152 TA1831_34305 Nonsymbiotic hemoglobin [Lotus japonicus]	838	278	1e-73	84	Contig345	>gb|BE239462.1|BE239462 EST403511 MHRP- Medicago truncatula cDNA clone pMHRP-28A24, mRNA	653	309	5e-83	85	Contig345	>gb|FG228841.1|FG228841 pvreabc010002_A18_M13rev_phred13_vc root hairs of Phaseolus	387	133	3e-30	81
346	Contig346	120	Contig346	>Q5UQR3|UBPL1_MIMIV Probable ubiquitin carboxyl-terminal hydrolase	468	28	8.5	44	+3	39	119	373	399	Contig346	>gb|FE672328.1|FE672328 mh1_0016_F04 Drought-stressed chickpea leave library Cicer	618	30	0.28	94	Contig346	>gb|EE604634.1|EE604634 CCUPAS120LF02d06R Pigeon pea Leaf cDNA Library Cajanus cajan cDNA	700	26	0.53	100	Contig346	>gb|CD487338.1|CD487338 Gm_ckr1125 Soybean induced by Salicylic Acid Glycine max cDNA 5,	636	34	1.6	100	Contig346	>gb|BP056473| BP056473	512	32	1.7	100	Contig346	>gb|AW126193.2|AW126193 N100038e rootphos(-) Medicago truncatula cDNA clone MHRP-1C11, mRNA	400	32	2.8	100	Contig346	>gb|FE898892.1|FE898892 PvEST4747 Bean pod tissue cDNA Entry Library Phaseolus vulgaris	662	36	0.064	100
347	Contig347	531	Contig347	>Q8X034|RL15_NEUCR 60S ribosomal protein L15 - Neurospora crassa	203	223	5e-58	94	-1	531	205	95	203	Contig347	>gb|EH058720.1|EH058720 CPA02e02.y.esd subtracted cDNA library of drought stressed chickpea	346	30	1.3	100	Contig347	>gb|CK394837.1|CK394837 cajIVSL33a Pigeonpea stress induced cDNA library Cajanus cajan cDNA	258	26	2.6	100	Contig347	>gb|CO981481.1|CO981481 GM89011B1A01.r1 Gm-r1089 Glycine max cDNA clone Gm-r1089-3865 3,	769	561	1e-158	95	Contig347	>gnl|lis|1812337 TA487_34305 26S protease regulatory subunit 6B homolog [Solanum	716	38	0.13	100	Contig347	>gb|BI264231.1|BI264231 NF117C04PL1F1034 Phosphate starved leaf Medicago truncatula cDNA	505	137	3e-31	87	Contig347	>gb|FE701387.1|FE701387 Pv029B_M13R_F11.ab1 Phaseolus vulgaris cv Early gallatin Phaseolus	842	36	0.32	100
348	Contig348	430	Contig348	>Q4IB89|ATM_GIBZE Serine/threonine-protein kinase TEL1 - Gibberella	2813	33	0.54	28	+3	69	344	1813	1924	Contig348	>gb|DY475254.1|DY475254 U216 Chickpea (ICC3996) post-inoculation EST library Cicer	255	38	0.004	84	Contig348	>gb|EE604623.1|EE604623 CCUPAS120LF02c03R Pigeon pea Leaf cDNA Library Cajanus cajan cDNA	403	28	0.52	100	Contig348	>gb|AI973609.1|AI973609 sd07b12.y1 Gm-c1020 Glycine max cDNA clone GENOME SYSTEMS CLONE ID:	273	98	5e-19	96	Contig348	>gnl|lis|1825645 TA7911_34305 Putative wound-induced protein [Medicago varia	457	66	5e-10	88	Contig348	>gb|BE999456.1|BE999456 EST431179 GVSN Medicago truncatula cDNA clone pGVSN-16B21, mRNA	438	68	2e-10	93	Contig348	>gb|EG552860.1|EG552860 PvEST0359 Bean pod tissue cDNA Entry Library Phaseolus vulgaris	673	52	4e-06	94
349	Contig349	726	Contig349	>P49231|PROF1_PHAVU Profilin-1 - Phaseolus vulgaris (Kidney bean)	131	258	2e-68	92	-1	651	259	1	131	Contig349	>gb|FE668947.1|FE668947 mh2_0008_A08 Chickpea leave library Cicer arietinum cDNA clone	563	365	1e-101	87	Contig349	>gb|EE595446.1|EE595446 CCUPAS120LF01b01R Pigeon pea Leaf cDNA Library Cajanus cajan cDNA	638	30	0.22	100	Contig349	>gb|FK018625.1|FK018625 GLND150TF JCVI-SOY3 Glycine max cDNA 5, mRNA sequence	757	807	0	90	Contig349	>gnl|lis|15042 TC11956 homologue to UP|PRO1_RICCO (O82572) Profilin 1, complete	514	509	1e-143	91	Contig349	>gb|DY618241.1|DY618241 AC4541 NOLLY Medicago truncatula cDNA 5, mRNA sequence	734	500	1e-140	86	Contig349	>gb|EH040391.1|EH040391 PvEST0690 Bean pod tissue cDNA Entry Library Phaseolus vulgaris	736	688	0	90
350	Contig350	875	Contig350	>Q0V3R6|SEC16_PHANO COPII coat assembly protein SEC16 - Phaeosphaeria	1827	35	0.62	32	-1	764	522	1678	1744	Contig350	>gb|FE670288.1|FE670288 mh2_0026_C10 Chickpea leave library Cicer arietinum cDNA clone	616	763	0	96	Contig350	>gb|EE595472.1|EE595472 CCUPAS120LF01d10R Pigeon pea Leaf cDNA Library Cajanus cajan cDNA	182	172	3e-44	98	Contig350	>gb|CK768763.1|CK768763 Gm-r1030-1693 Gm-r1030 Glycine max cDNA clone Gm-r1030-1693 5,	810	747	0	95	Contig350	>gnl|lis|1813216 TA51_34305	6663	763	0	96	Contig350	>gb|AW773959.1|AW773959 EST332945 KV3 Medicago truncatula cDNA clone pKV3-16N11, mRNA	610	755	0	96	Contig350	>gb|CV531021.1|CV531021 ALV_015C_G10 Phaseolus vulgaris leaf EST library PV_GEa Phaseolus	682	731	0	95
351	Contig351	128												Contig351	>gb|FE668493.1|FE668493 mh2_0001_F02 Chickpea leave library Cicer arietinum cDNA clone	494	34	0.019	95	Contig351	>gb|CK394834.1|CK394834 cajIISL8 Pigeonpea stress induced cDNA library Cajanus cajan cDNA	233	26	0.57	100	Contig351	>gb|EV278204.1|EV278204 GLNA409TF JCVI-SOY3 Glycine max cDNA 5, mRNA sequence	807	44	0.002	100	Contig351	>gnl|lis|1811765 TA11776_34305	403	40	0.007	95	Contig351	>gb|AW696200.1|AW696200 NF103B11ST1F1092 Developing stem Medicago truncatula cDNA clone	672	34	0.76	100	Contig351	>gb|FE697741.1|FE697741 Pv041C_M13R_C12.ab1 Phaseolus vulgaris cv Early gallatin	835	34	0.27	100
352	Contig352	649	Contig352	>Q12035|FCF2_YEAST rRNA-processing protein FCF2 - Saccharomyces	217	94	7e-19	36	+1	163	624	60	216	Contig352	>gb|FE669197.1|FE669197 mh2_0013_H05 Chickpea leave library Cicer arietinum cDNA clone	679	30	1.6	100	Contig352	>gb|EE604561.1|EE604561 CCUPAS120LF02d06F Pigeon pea Leaf cDNA Library Cajanus cajan cDNA	703	30	0.2	100	Contig352	>gb|CO979894.1|CO979894 GM89006B1F10.r1 Gm-r1089 Glycine max cDNA clone Gm-r1089-2203 3,	794	38	0.64	95	Contig352	>gnl|lis|1804426 TA3429_34305 Phytochrome A [Glycine max (Soybean)]	1340	36	0.64	100	Contig352	>gb|AW171636.2|AW171636 N100530e rootphos(-) Medicago truncatula cDNA clone MHRP-8A10, mRNA	593	36	1.1	100	Contig352	>gb|CV537377.1|CV537377 NOD_241_E07 Phaseolus vulgaris nodule EST library Phaseolus	757	36	0.39	100
353	Contig353	708	Contig353	>Q9HC84|MUC5B_HUMAN Mucin-5B precursor - Homo sapiens (Human)	5703	44	0.0005	34	-1	480	202	3306	3400	Contig353	>gb|FE672294.1|FE672294 mh1_0016_C04 Drought-stressed chickpea leave library Cicer	612	32	0.45	100	Contig353	>gb|EE604686.1|EE604686 CCUPAS120LF03a06F Pigeon pea Leaf cDNA Library Cajanus cajan cDNA	765	28	0.87	100							Contig353	>gb|AV779795| AV779795	597	36	0.7	95	Contig353	>gb|AW684136.1|AW684136 NF012G12NR1F1000 Nodulated root Medicago truncatula cDNA clone	374	34	4.7	100	Contig353	>gb|CV535719.1|CV535719 NOD_220_A11 Phaseolus vulgaris nodule EST library Phaseolus	640	34	1.7	100
354	Contig354	344	Contig354	>Q9P6K1|SFT2_SCHPO Protein transport protein sft2 -	201	29	5.1	27	+1	25	240	27	94	Contig354	>gb|FE669671.1|FE669671 mh2_0019_B11 Chickpea leave library Cicer arietinum cDNA clone	453	34	0.055	100	Contig354	>gb|EE604968.1|EE604968 CCUPAS120LF04e01R Pigeon pea Leaf cDNA Library Cajanus cajan cDNA	776	30	0.1	100	Contig354	>gb|BI967706.1|BI967706 GM830002B20H03 Gm-r1083 Glycine max cDNA clone Gm-r1083-750 3,	569	174	2e-42	89	Contig354	>gnl|lis|1818703 TA5108_34305 Hypothetical protein [Brassica napus (Rape)]	535	90	3e-17	89	Contig354	>gb|AW559760.1|AW559760 EST314808 DSIR Medicago truncatula cDNA clone pDSIR-24L17, mRNA	644	78	2e-13	85	Contig354	>gb|FE685159.1|FE685159 Pv009B_M13R_B03.ab1 Phaseolus vulgaris cv Early gallatin Phaseolus	932	36	0.2	100
355	Contig355	916	Contig355	>O14617|AP3D1_HUMAN AP-3 complex subunit delta-1 - Homo sapiens	1153	61	9e-09	43	+2	341	559	842	924	Contig355	>gb|DY475555.1|DY475555 CA0534 Chickpea (ICC3996) post-inoculation EST library Cicer	1048	42	0.0006	84	Contig355	>gb|EE604843.1|EE604843 CCUPAS120LF03h09R Pigeon pea Leaf cDNA Library Cajanus cajan cDNA	862	34	0.018	100	Contig355	>gb|FE707707.1|FE707707 Pv051C_M13F_D03.ab1 Phaseolus vulgaris cv Early gallatin Phaseolus	467	80	3e-13	90	Contig355	>gb|AV766962| AV766962	308	50	6e-05	85	Contig355	>gb|CA921355.1|CA921355 EST639073 MTUS Medicago truncatula cDNA clone MTUS-39D4, mRNA	505	70	1e-10	88	Contig355	>gb|FE707707.1|FE707707 Pv051C_M13F_D03.ab1 Phaseolus vulgaris cv Early gallatin Phaseolus	467	80	4e-14	90
356	Contig356	828	Contig356	>P10569|MYSC_ACACA Myosin IC heavy chain - Acanthamoeba castellanii	1168	50	1e-05	33	+3	387	737	1055	1167	Contig356	>gb|EB085051.1|EB085051 CA1074 Chickpea (ICC3996) post-inoculation EST library Cicer	763	52	6e-07	94	Contig356	>gb|EE595412.1|EE595412 CCUPAS120LF01e11F Pigeon pea Leaf cDNA Library Cajanus cajan cDNA	120	32	0.065	100	Contig356	>gb|CF922568.1|CF922568 gmrhRww24-12-T7_G03_1_019 Soybean root hair subtracted cDNA library	387	135	5e-30	86	Contig356	>gnl|lis|1498492 BP069780	436	109	7e-23	84	Contig356	>gb|AJ847051.1|AJ847051 AJ847051 MtSTW Medicago truncatula cDNA clone MtTW04E04N2, mRNA	499	139	1e-31	94	Contig356	>gb|CV540013.1|CV540013 POD_026_C11 Phaseolus vulgaris pod EST library Phaseolus vulgaris	389	268	8e-71	87
357	Contig357	352	Contig357	>Q39232|SUC1_ARATH Sucrose transport protein SUC1 - Arabidopsis	513	134	9e-32	67	+1	4	306	416	513	Contig357	>gb|EB085065.1|EB085065 CA0112 Chickpea (ICC3996) post-inoculation EST library Cicer	1051	34	0.056	100	Contig357	>gb|EE604581.1|EE604581 CCUPAS120LF02f10F Pigeon pea Leaf cDNA Library Cajanus cajan cDNA	813	30	0.11	100	Contig357	>gb|BI317094.1|BI317094 saf84g01.y1 Gm-c1079 Glycine max cDNA clone GENOME SYSTEMS CLONE	413	394	1e-108	90	Contig357	>gnl|lis|1823189 TA6812_34305 Sucrose transport protein SUT1 [Pisum sativum (Garden	573	232	3e-60	85	Contig357	>gb|CA920106.1|CA920106 EST637824 MTUS Medicago truncatula cDNA clone MTUS-23G8, mRNA	738	103	3e-21	91	Contig357	>gb|FD787846.1|FD787846 06VA2_T7_020_F08_06FEB2006_054 06VA2 Phaseolus vulgaris cDNA, mRNA	543	347	4e-95	88
358	Contig358	487	Contig358	>Q6BNU7|XRN2_DEBHA 5-3 exoribonuclease 2 - Debaryomyces hansenii	1003	40	0.004	36	+2	128	298	898	958	Contig358	>gb|FE672669.1|FE672669 mh1_0020_H03 Drought-stressed chickpea leave library Cicer	499	36	0.02	100	Contig358	>gb|EE595415.1|EE595415 CCUPAS120LF01f04F Pigeon pea Leaf cDNA Library Cajanus cajan cDNA	674	58	7e-10	94	Contig358	>gb|BU577939.1|BU577939 sar94g09.y1 Gm-c1074 Glycine max cDNA clone SOYBEAN CLONE ID:	581	76	2e-12	92	Contig358	>gb|BP041085| BP041085	449	54	2e-06	96	Contig358	>gb|BE943205.1|BE943205 EST422784 MGHG Medicago truncatula cDNA clone pMGHG-15G11, mRNA	508	74	4e-12	87	Contig358	>gb|FG232390.1|FG232390 pvrebac010001a_G7_M1321_phred13_vc root hairs of Phaseolus vulgaris	520	117	1e-25	82
359	Contig359	1942	Contig359	>Q01915|ATPAM_SOYBN ATP synthase subunit alpha, mitochondrial -	508	666	0	98	+2	5	1057	155	505	Contig359	>gb|DY475301.1|DY475301 U264 Chickpea (ICC3996) post-inoculation EST library Cicer arietinum	255	266	5e-71	93	Contig359	>gb|EE604729.1|EE604729 CCUPAS120LF03e08F Pigeon pea Leaf cDNA Library Cajanus cajan cDNA	271	32	0.15	100	Contig359	>gb|FG986887.1|FG986887 GLLBZ89TF JCVI-SOY1 Glycine max cDNA 5, mRNA sequence	794	1451	0	98	Contig359	>gb|BW606898| BW606898	486	74	9e-12	100	Contig359	>gb|BM779490.1|BM779490 EST590066 KV2 Medicago truncatula cDNA clone pKV2-52I19, mRNA	381	628	1e-178	96	Contig359	>gb|EY457911.1|EY457911 Pv-RHS24-05 Pv-RHS24 Phaseolus vulgaris cDNA similar to ATP synthase	1574	1762	0	95
360	Contig360	1034	Contig360	>Q39836|GBLP_SOYBN Guanine nucleotide-binding protein subunit	325	259	2e-68	95	-3	1029	637	194	325	Contig360	>gb|EH058930.1|EH058930 CPBa05.z.esd subtracted cDNA library of drought stressed chickpea	275	88	1e-17	92	Contig360	>gb|EE604773.1|EE604773 CCUPAS120LF03b02R Pigeon pea Leaf cDNA Library Cajanus cajan cDNA	470	30	0.32	100	Contig360	>gb|CD403590.1|CD403590 Gm_ck26352 Soybean induced by Salicylic Acid Glycine max cDNA 3,	657	620	1e-176	89	Contig360	>gnl|lis|1813543 TA114_34305 Guanine nucleotide-binding protein subunit beta-like	1310	351	1e-95	86	Contig360	>gb|AL375484.1|AL375484 MtBB15A02R1 MtBB Medicago truncatula cDNA clone MtBB15A02 T7, mRNA	552	281	2e-74	85	Contig360	>gb|FD789988.1|FD789988 07VANA7_T7_023_G02_27FEB2006_004 07VANA7 Phaseolus vulgaris cDNA,	654	426	1e-118	85
361	Contig361	486	Contig361	>Q07488|BCB1_ARATH Blue copper protein precursor - Arabidopsis	196	70	6e-12	41	+3	9	272	89	179	Contig361	>gb|FE668519.1|FE668519 mh2_0001_H04 Chickpea leave library Cicer arietinum cDNA clone	584	34	0.078	100	Contig361	>gb|EE604593.1|EE604593 CCUPAS120LF02g12F Pigeon pea Leaf cDNA Library Cajanus cajan cDNA	884	30	0.15	100	Contig361	>gb|BE659015.1|BE659015 GM700008A10H10 Gm-r1070 Glycine max cDNA clone Gm-r1070-3043 3,	647	103	1e-20	88	Contig361	>gnl|lis|1811907 TA898_34305 Dicyanin [Lycopersicon esculentum (Tomato)]	662	60	3e-08	87	Contig361	>gb|BE942173.1|BE942173 EST421752 MGHG Medicago truncatula cDNA clone pMGHG-7B4, mRNA	580	36	0.81	100	Contig361	>gb|CV541593.1|CV541593 RTS_107_D11 Phaseolus vulgaris P- root EST library Phaseolus	218	60	2e-08	87
362	Contig362	577	Contig362	>P43399|MT1_TRIRP Metallothionein-like protein 1 - Trifolium repens	75	116	8e-26	66	+3	81	302	1	75	Contig362	>gb|FE669744.1|FE669744 mh2_0020_A02 Chickpea leave library Cicer arietinum cDNA clone	331	78	7e-15	84	Contig362	>gb|EE595435.1|EE595435 CCUPAS120LF01h07F Pigeon pea Leaf cDNA Library Cajanus cajan cDNA	826	371	1e-104	94	Contig362	>gb|AW349872.1|AW349872 GM210006A11H5 Gm-r1021 Glycine max cDNA clone Gm-r1021-2265 3,	477	161	6e-38	83	Contig362	>gnl|lis|1812623 TA218_34305 Metallothionein-like protein class II [Fagus sylvatica	597	76	7e-13	94	Contig362	>gb|AJ847649.1|AJ847649 AJ847649 MtSTA Medicago truncatula cDNA clone MtTA05N20S6, mRNA	342	60	7e-08	81	Contig362	>gb|CB280563.1|CB280563 PVEPLE1002G06.g Common bean leaf EST Library - PVEPLE1 Phaseolus	493	94	2e-18	93
363	Contig363	659	Contig363	>Q08508|ACCO4_PETHY 1-aminocyclopropane-1-carboxylate oxidase 4 -	319	152	1e-36	42	-1	659	126	123	304	Contig363	>gb|EL585364.1|EL585364 CaHa134 Chickpea Insect-Induced Library Cicer arietinum cDNA clone	393	230	9e-61	84	Contig363	>gb|FD380641.1|FD380641 cajKS81 Pigeonpea water stress induced cDNA library Cajanus cajan	753	30	0.2	100	Contig363	>gb|BU547691.1|BU547691 GM880018B20A07 Gm-r1088 Glycine max cDNA clone Gm-r1088-6566 3,	679	741	0	91	Contig363	>gnl|lis|1800644 TA4946_34305 Hypothetical protein [Pisum sativum (Garden pea)]	615	315	5e-85	84	Contig363	>gb|CX539280.1|CX539280 s13dNF64B09GS073_461820 Germinating Seed Medicago truncatula cDNA,	548	385	1e-105	85	Contig363	>gb|FE699293.1|FE699293 Pv025A_M13R_E10.ab1 Phaseolus vulgaris cv Early gallatin Phaseolus	748	615	1e-175	88
364	Contig364	664	Contig364	>A2AQH4|BCRL1_MOUSE BCoR-like protein 1 - Mus musculus (Mouse)	1781	40	0.0006	32	+2	401	601	329	395	Contig364	>gb|DY475241.1|DY475241 U203 Chickpea (ICC3996) post-inoculation EST library Cicer	255	36	0.027	89	Contig364	>gb|EE605046.1|EE605046 CCUPAS120LF05d12F Pigeon pea Leaf cDNA Library Cajanus cajan cDNA	589	28	0.81	100	Contig364	>gb|FG998751.1|FG998751 GLPA696TR JCVI-SOY1 Glycine max cDNA 5, mRNA sequence	644	230	9e-59	97	Contig364	>gnl|lis|1805772 TA3909_34305	777	460	1e-128	93	Contig364	>gb|CB065352.1|CB065352 EST645033 HOGA Medicago truncatula cDNA clone HOGA-2E19, mRNA	605	500	1e-140	95	Contig364	>gb|FE682957.1|FE682957 Pv006C_M13R_D06.ab1 Phaseolus vulgaris cv Early gallatin Phaseolus	103	184	7e-46	98
365	Contig365	564	Contig365	>Q9M2L4|ACA11_ARATH Putative calcium-transporting ATPase 11, plasma	1025	57	5e-08	49	+1	7	168	1	55	Contig365	>gb|FE669952.1|FE669952 mh2_0022_C06 Chickpea leave library Cicer arietinum cDNA clone	486	32	0.36	100	Contig365	>gb|EE605067.1|EE605067 CCUPAS120LF05g02F Pigeon pea Leaf cDNA Library Cajanus cajan cDNA	447	30	0.17	100	Contig365	>gb|BG789464.1|BG789464 sae64b06.y1 Gm-c1064 Glycine max cDNA clone GENOME SYSTEMS CLONE	519	84	1e-14	85	Contig365	>gb|AV777297| AV777297	610	52	9e-06	90	Contig365	>gb|CB893818.1|CB893818 EST646610 HOGA Medicago truncatula cDNA clone HOGA-29I3, mRNA	923	40	0.06	100	Contig365	>gb|CV537004.1|CV537004 NOD_236_F12 Phaseolus vulgaris nodule EST library Phaseolus	702	36	0.34	100
366	Contig366	902	Contig366	>Q8TGM7|ART2_YEAST Uncharacterized protein ART2 - Saccharomyces	61	67	2e-10	83	-1	893	783	21	57	Contig366	>gb|FE668657.1|FE668657 mh2_0003_D03 Chickpea leave library Cicer arietinum cDNA clone	670	254	8e-68	96	Contig366	>gb|DY742652.1|DY742652 cajKS28 Pigeonpea stress induced cDNA library Cajanus cajan cDNA,	746	301	5e-83	100	Contig366	>gb|BE660498.1|BE660498 494 GmaxSC Glycine max cDNA, mRNA sequence	778	270	1e-70	97	Contig366	>gnl|lis|1813216 TA51_34305	6663	246	5e-64	95	Contig366	>gb|BG644681.1|BG644681 EST506300 KV3 Medicago truncatula cDNA clone pKV3-38A15 5 end,	759	246	8e-64	96	Contig366	>gb|FD786536.1|FD786536 06VA2001_T7_001_G01_17NOV2005_003 06VA2 Phaseolus vulgaris cDNA,	803	278	9e-74	98
367	Contig367	486	Contig367	>Q923X5|TAA7D_RAT Trace amine-associated receptor 7d - Rattus	358	32	1.3	26	-3	376	203	298	357	Contig367	>gb|FE673234.1|FE673234 mh1_0033_D01 Drought-stressed chickpea leave library Cicer	623	34	0.078	100	Contig367	>gb|EE604554.1|EE604554 CCUPAS120LF02c05F Pigeon pea Leaf cDNA Library Cajanus cajan cDNA	492	46	3e-06	100	Contig367	>gb|BI971091.1|BI971091 GM830012B10A03 Gm-r1083 Glycine max cDNA clone Gm-r1083-4253 3,	569	117	6e-25	93	Contig367	>gnl|lis|1816967 TA2261_34305	568	58	1e-07	89	Contig367	>gb|CA920714.1|CA920714 EST638432 MTUS Medicago truncatula cDNA clone MTUS-31D12, mRNA	776	46	0.0008	100	Contig367	>gb|FE705377.1|FE705377 Pv041B_M13R_C04.ab1 Phaseolus vulgaris cv Early gallatin Phaseolus	289	36	0.29	100
368	Contig368	247	Contig368	>Q9EPQ2|RPGR1_MOUSE X-linked retinitis pigmentosa GTPase	1331	64	2e-10	49	+1	4	240	909	983	Contig368	>gb|FE671744.1|FE671744 mh1_0009_E04 Drought-stressed chickpea leave library Cicer	455	28	2.4	94	Contig368	>gb|EE595381.1|EE595381 CCUPAS120LF01b07F Pigeon pea Leaf cDNA Library Cajanus cajan cDNA	784	28	0.29	100	Contig368	>gb|T41438.1|T41438 EST007 Soybean, M Bhattacharyya Glycine max cDNA clone SPM1 5,	267	34	3.6	100							Contig368	>gb|BE202523.1|BE202523 EST392932 KV1 Medicago truncatula cDNA clone pKV1-13A21, mRNA	538	32	6.2	100	Contig368	>gb|CV535550.1|CV535550 NOD_217_G05 Phaseolus vulgaris nodule EST library Phaseolus	640	32	2.2	100
369	Contig369	835	Contig369	>P36044|MNN4_YEAST Protein MNN4 - Saccharomyces cerevisiae (Bakers	1178	97	9e-20	33	-1	808	302	1035	1175	Contig369	>gb|FE670162.1|FE670162 mh2_0024_G10 Chickpea leave library Cicer arietinum cDNA clone	256	30	2.1	94	Contig369	>gb|EE604852.1|EE604852 CCUPAS120LF04a08F Pigeon pea Leaf cDNA Library Cajanus cajan cDNA	717	30	0.26	100	Contig369	>gb|BM954465.1|BM954465 san03g04.y1 Gm-c1084 Glycine max cDNA clone SOYBEAN CLONE ID:	545	345	3e-93	90	Contig369	>gnl|lis|1824949 TA7023_34305 60S ribosomal protein L9 [Pisum sativum (Garden pea)]	787	36	0.83	100	Contig369	>gb|EH058472.1|EH058472 EST0073 MTOROCRE Medicago truncatula cDNA clone mtorocre28.002,	600	58	4e-07	96	Contig369	>gb|CV534408.1|CV534408 NOD_203_D07 Phaseolus vulgaris nodule EST library Phaseolus	420	157	2e-37	91
370	Contig370	404	Contig370	>Q0J4P2|HSP81_ORYSJ Heat shock protein 81-1 - Oryza sativa subsp.	699	237	7e-63	90	-2	400	2	116	243	Contig370	>gb|FE670828.1|FE670828 mh2_0035_G04 Chickpea leave library Cicer arietinum cDNA clone	532	32	0.26	95	Contig370	>gb|EE604559.1|EE604559 CCUPAS120LF02d02F Pigeon pea Leaf cDNA Library Cajanus cajan cDNA	220	28	0.49	100	Contig370	>gb|CX547554.1|CX547554 gmrtDrNS01_09-A_M13R_F03_021.s3 Water stressed 48h segment 1	822	420	1e-116	90	Contig370	>gnl|lis|1813562 TA609_34305 Hsp90-2-like [Solanum tuberosum (Potato)]	2445	341	5e-93	87	Contig370	>gb|DY616543.1|DY616543 AC2068 NOLLY Medicago truncatula cDNA 5, mRNA sequence	710	375	1e-103	88	Contig370	>gb|CB542105.1|CB542105 PVEPSE3010D04.g Common bean seedling EST Library inoculated with	567	289	1e-77	86
371	Contig371	163	Contig371	>Q6D698|PYRC_ERWCT Dihydroorotase - Erwinia carotovora subsp.	347	29	6.2	42	+1	79	156	219	244	Contig371	>gb|FE672974.1|FE672974 mh1_0028_H02 Drought-stressed chickpea leave library Cicer	290	30	0.39	100	Contig371	>gb|DV105909.1|DV105909 cajKS6 Pigeonpea water stress induced cDNA library Cajanus cajan	645	28	0.19	94	Contig371	>gb|BE657392.1|BE657392 GM700001B20B10 Gm-r1070 Glycine max cDNA clone Gm-r1070-92 3, mRNA	852	36	0.58	92	Contig371	>gb|BP068066| BP068066	427	34	0.59	100	Contig371	>gb|BF645817.1|BF645817 NF040E08EC1F1066 Elicited cell culture Medicago truncatula cDNA	642	34	1	100	Contig371	>gb|CB540472.1|CB540472 PVEPSE2020A03.g Common bean seedling EST Library - PVEPSE2	378	34	0.36	100
372	Contig372	1120	Contig372	>Q41452|FLS_SOLTU Flavonol synthase/flavanone 3-hydroxylase -	349	79	4e-14	49	+1	4	276	258	344	Contig372	>gb|EH058826.1|EH058826 CPA03g08.y.esd subtracted cDNA library of drought stressed chickpea	290	34	0.18	100	Contig372	>gb|EE604973.1|EE604973 CCUPAS120LF04e06R Pigeon pea Leaf cDNA Library Cajanus cajan cDNA	587	34	0.022	100	Contig372	>gb|CO981363.1|CO981363 GM89011A1E07.r1 Gm-r1089 Glycine max cDNA clone Gm-r1089-4045 3,	653	313	1e-83	88	Contig372	>gb|BP063426| BP063426	472	44	0.005	100	Contig372	>gb|AW268031.1|AW268031 EST306309 DSIR Medicago truncatula cDNA clone pDSIR-8N18, mRNA	755	44	0.008	89	Contig372	>gb|FE898497.1|FE898497 PvEST4351 Bean pod tissue cDNA Entry Library Phaseolus vulgaris	580	38	0.17	100
373	Contig373	1341	Contig373	>Q89AQ0|FTSI_BUCBP Peptidoglycan synthetase ftsI - Buchnera aphidicola	576	32	5.6	38	+2	1145	1246	127	160	Contig373	>gb|FE669128.1|FE669128 mh2_0013_B06 Chickpea leave library Cicer arietinum cDNA clone	632	268	8e-72	85	Contig373	>gb|DV105907.1|DV105907 cajKS2 Pigeonpea water stress induced cDNA library Cajanus cajan	649	268	1e-72	85	Contig373	>gb|BE660497.1|BE660497 3-D4 GmaxSC Glycine max cDNA, mRNA sequence	624	268	8e-70	85	Contig373	>gnl|lis|1512635 AV422311	456	268	2e-70	85	Contig373	>gb|AW774509.1|AW774509 EST333660 KV3 Medicago truncatula cDNA clone pKV3-22F8, mRNA	647	268	3e-70	85	Contig373	>gb|FD788292.1|FD788292 07VANA7_T7_004_A05_17FEB2006_047 07VANA7 Phaseolus vulgaris cDNA,	604	272	8e-72	88
374	Contig374	631	Contig374	>P43024|CX6A1_MOUSE Cytochrome c oxidase polypeptide VIa-liver,	111	45	0.0003	36	+1	154	330	27	89	Contig374	>gb|FE669564.1|FE669564 mh2_0018_A03 Chickpea leave library Cicer arietinum cDNA clone	555	34	0.1	100	Contig374	>gb|DY742649.1|DY742649 cajKS25 Pigeonpea stress induced cDNA library Cajanus cajan cDNA,	642	30	0.2	94	Contig374	>gb|CX547384.1|CX547384 gmrtDrNS01_07-A_M13R_E09_071.s3 Water stressed 48h segment 1	615	644	0	89	Contig374	>gnl|lis|1819335 TA5178_34305 Hypothetical protein AT4g37830 [Arabidopsis thaliana	617	170	2e-41	83	Contig374	>gb|AW574089.1|AW574089 EST316680 GVN Medicago truncatula cDNA clone pGVN-51G14, mRNA	489	226	5e-58	87	Contig374	>gb|CV539172.1|CV539172 POD_015_C05 Phaseolus vulgaris pod EST library Phaseolus vulgaris	651	331	5e-90	87
375	Contig375	520	Contig375	>O46598|TIMD1_CERAE Hepatitis A virus cellular receptor 1 precursor	478	32	1.2	25	+1	244	510	144	227	Contig375	>gb|FE669065.1|FE669065 mh2_0011_C11 Chickpea leave library Cicer arietinum cDNA clone	258	34	0.084	100	Contig375	>gb|EE604536.1|EE604536 CCUPAS120LF02a03F Pigeon pea Leaf cDNA Library Cajanus cajan cDNA	482	30	0.16	100	Contig375	>gb|BU544630.1|BU544630 GM880005A10F12 Gm-r1088 Glycine max cDNA clone Gm-r1088-1799 3,	536	381	1e-104	90	Contig375	>gnl|lis|1819147 TA5703_34305	544	232	4e-60	84	Contig375	>gb|AW560360.1|AW560360 EST315408 DSIR Medicago truncatula cDNA clone pDSIR-26L2, mRNA	635	283	2e-75	88	Contig375	>gb|FD793899.1|FD793899 08VNAA8_T7_029_H03_16MAR2006_017 08VNAA8 Phaseolus vulgaris cDNA,	148	56	3e-07	89
376	Contig376	314	Contig376	>Q9MAG5|FB56_ARATH Putative F-box protein At1g53370 - Arabidopsis	340	32	0.62	37	+3	168	305	178	230	Contig376	>gb|FE669826.1|FE669826 mh2_0020_H05 Chickpea leave library Cicer arietinum cDNA clone	645	30	0.78	100	Contig376	>gb|EE604610.1|EE604610 CCUPAS120LF02a09R Pigeon pea Leaf cDNA Library Cajanus cajan cDNA	452	28	0.38	100	Contig376	>gb|BQ630743.1|BQ630743 sap30f12.y1 Gm-c1082 Glycine max cDNA clone SOYBEAN CLONE ID:	449	42	0.019	100	Contig376	>gnl|lis|1812624 TA885_34305 Thioredoxin reductase 2 [Arabidopsis thaliana	548	34	1.2	100	Contig376	>gb|AW329289.2|AW329289 N200511e rootphos(-) Medicago truncatula cDNA clone MHRP-18D7, mRNA	561	38	0.13	100	Contig376	>gb|FE687934.1|FE687934 Pv011A_M13F_F08.ab1 Phaseolus vulgaris cv Early gallatin Phaseolus	814	36	0.18	100
377	Contig377	2121	Contig377	>P0C5Q0|YL54F_YEAST Uncharacterized protein YLR154W-F - Saccharomyces	46	47	0.0005	91	-2	1859	1791	18	40	Contig377	>gb|FE671394.1|FE671394 mh1_0005_C01 Drought-stressed chickpea leave library Cicer	626	1057	0	99	Contig377	>gb|DY742663.1|DY742663 cajKS40 Pigeonpea stress induced cDNA library Cajanus cajan cDNA,	710	1378	0	99	Contig377	>gb|CK605840.1|CK605840 gmrhRww6-04_H04_T7 Soybean root hair subtracted cDNA library gmrhRww6	849	1612	0	98	Contig377	>gnl|lis|1813216 TA51_34305	6663	3267	0	98	Contig377	>gb|BG647200.1|BG647200 EST508819 HOGA Medicago truncatula cDNA clone pHOGA-16A7 5 end, mRNA	808	1532	0	99	Contig377	>gb|CV670771.1|CV670771 Pv 18S rRNA2-3r Phaseolus vulgaris (variety OAC Rex) / cDNA Phaseolus	581	1112	0	99
378	Contig378	414	Contig378	>Q9FNX5|DRP1E_ARATH Dynamin-related protein 1E - Arabidopsis	624	139	3e-33	73	+2	8	271	537	624	Contig378	>gb|FE669531.1|FE669531 mh2_0017_F01 Chickpea leave library Cicer arietinum cDNA clone	538	34	0.066	95	Contig378	>gb|EE595489.1|EE595489 CCUPAS120LF01f10R Pigeon pea Leaf cDNA Library Cajanus cajan cDNA	864	30	0.13	100	Contig378	>gb|FK013705.1|FK013705 GLQAS31TF JCVI-SOY2 Glycine max cDNA 5, mRNA sequence	780	280	6e-74	89	Contig378	>gnl|lis|1806414 TA9487_34305 Putative phragmoplastin [Oryza sativa (Rice)]	967	285	3e-76	88	Contig378	>gb|BE239579.1|BE239579 EST403628 MHRP- Medicago truncatula cDNA clone pMHRP-28L7, mRNA	674	236	4e-61	87	Contig378	>gb|FE685165.1|FE685165 Pv009B_M13R_B05.ab1 Phaseolus vulgaris cv Early gallatin Phaseolus	847	262	2e-69	90
379	Contig379	820	Contig379	>Q9R0I7|YLPM1_MOUSE YLP motif-containing protein 1 - Mus musculus	1386	46	0.0002	29	-1	319	44	56	154	Contig379	>gb|EH059062.1|EH059062 CPB02d10.y.esd subtracted cDNA library of drought stressed chickpea	293	32	0.53	95	Contig379	>gb|EE605135.1|EE605135 CCUPAS120LF05e10R Pigeon pea Leaf cDNA Library Cajanus cajan cDNA	529	32	0.064	95	Contig379	>gb|FK012159.1|FK012159 GLQAJ68TR JCVI-SOY2 Glycine max cDNA 5, mRNA sequence	736	525	1e-147	84	Contig379	>gnl|lis|1827120 TA8078_34305 NtEIG-E80 protein [Nicotiana tabacum (Common	557	230	3e-59	80	Contig379	>gb|AW257421.1|AW257421 EST305558 KV2 Medicago truncatula cDNA clone KV2-9B18, mRNA	678	159	1e-37	80	Contig379	>gb|FE702679.1|FE702679 Pv032D_M13F_B01.ab1 Phaseolus vulgaris cv Early gallatin Phaseolus	793	345	4e-94	83
380	Contig380	219	Contig380	>Q6INE8|TMM49_XENLA Transmembrane protein 49 - Xenopus laevis	406	34	0.24	35	+2	32	205	18	73	Contig380	>gb|FE668771.1|FE668771 mh2_0004_F01 Chickpea leave library Cicer arietinum cDNA clone	588	32	0.13	100	Contig380	>gb|EE604827.1|EE604827 CCUPAS120LF03g04R Pigeon pea Leaf cDNA Library Cajanus cajan cDNA	475	26	1	100	Contig380	>gb|BG406329.1|BG406329 sac30d05.y1 Gm-c1051 Glycine max cDNA clone GENOME SYSTEMS CLONE	368	36	0.81	100	Contig380	>gnl|lis|1816108 TA2628_34305 T23E18.10 [Arabidopsis thaliana (Mouse-ear cress)]	2023	32	3.2	100	Contig380	>gb|AW687975.1|AW687975 NF001F09ST1F1000 Developing stem Medicago truncatula cDNA clone	632	36	0.35	100	Contig380	>gb|FE687954.1|FE687954 Pv012B_M13R_E01.ab1 Phaseolus vulgaris cv Early gallatin Phaseolus	702	34	0.49	95
381	Contig381	594	Contig381	>Q09923|YAKC_SCHPO Aldo-keto reductase yakc [NADP+] -	340	80	9e-15	40	+1	7	294	244	337	Contig381	>gb|CD766033.1|CD766033 cAFLP-8 chickpea leaf cDNA-AFLP fragments Cicer arietinum cDNA	432	32	0.38	100	Contig381	>gb|EE604724.1|EE604724 CCUPAS120LF03d11F Pigeon pea Leaf cDNA Library Cajanus cajan cDNA	782	30	0.18	94	Contig381	>gb|BE822352.1|BE822352 GM700017A20A9 Gm-r1070 Glycine max cDNA clone Gm-r1070-6546 3,	558	420	1e-116	90	Contig381	>gb|BP050150| BP050150	550	82	1e-14	85	Contig381	>gb|CA922471.1|CA922471 EST640189 MTUS Medicago truncatula cDNA clone MTUS-54B5, mRNA	772	103	5e-21	87	Contig381	>gb|CV543341.1|CV543341 RTS_133_G12 Phaseolus vulgaris P- root EST library Phaseolus	481	313	1e-84	88
382	Contig382	725	Contig382	>Q8TGM7|ART2_YEAST Uncharacterized protein ART2 - Saccharomyces	61	76	1e-13	66	-3	666	499	2	57	Contig382	>gb|FE671493.1|FE671493 mh1_0006_C07 Drought-stressed chickpea leave library Cicer	685	932	0	93	Contig382	>gb|DV105912.1|DV105912 cajKS16 Pigeonpea water stress induced cDNA library Cajanus cajan	752	924	0	93	Contig382	>gb|FE676974.1|FE676974 Pv045B_M13R_C06.ab1 Phaseolus vulgaris cv Early gallatin Phaseolus	865	997	0	93	Contig382	>gnl|lis|1813216 TA51_34305	6663	950	0	92	Contig382	>gb|EV261833.1|EV261833 MTYEO31TF JCVI-MT1 Medicago truncatula cDNA 5, mRNA sequence	748	934	0	92	Contig382	>gb|EE253607.1|EE253607 PvL006 Phaseolus vulgaris leaves under intermediate drought stress	914	997	0	93
383	Contig383	459	Contig383	>Q05431|APX1_ARATH L-ascorbate peroxidase 1, cytosolic - Arabidopsis	250	150	3e-36	82	-3	454	200	166	250	Contig383	>gb|FE669485.1|FE669485 mh2_0017_B03 Chickpea leave library Cicer arietinum cDNA clone	567	46	2e-05	100	Contig383	>gb|EE604551.1|EE604551 CCUPAS120LF02c01F Pigeon pea Leaf cDNA Library Cajanus cajan cDNA	882	34	0.009	100	Contig383	>gb|CK606474.1|CK606474 gmrhRww6-12_G12_T7 Soybean root hair subtracted cDNA library	763	299	8e-80	87	Contig383	>gnl|lis|1468000 LjPEST7c03	568	200	1e-50	84	Contig383	>gb|AJ388793.1|AJ388793 AJ388793 Medicago truncatula R108 Medicago truncatula cDNA clone	504	186	3e-46	84	Contig383	>gb|CV531188.1|CV531188 ALV_016B_E06 Phaseolus vulgaris leaf EST library PV_GEa Phaseolus	732	224	6e-58	86
384	Contig384	593	Contig384	>P43281|METK2_SOLLC S-adenosylmethionine synthetase 2 - Solanum	393	209	5e-54	91	+2	2	340	280	393	Contig384	>gb|FE669734.1|FE669734 mh2_0019_H04 Chickpea leave library Cicer arietinum cDNA clone	655	159	2e-39	84	Contig384	>gb|DY742697.1|DY742697 cajKS74 Pigeonpea stress induced cDNA library Cajanus cajan cDNA,	401	28	0.72	100	Contig384	>gb|BE822601.1|BE822601 GM700018B10C8 Gm-r1070 Glycine max cDNA clone Gm-r1070-7047 3,	654	577	1e-163	91	Contig384	>gnl|lis|1811915 TA390_34305 S-adenosyl-L-methionine synthetase 1 [Daucus carota	1584	373	1e-102	88	Contig384	>gb|AW126399.2|AW126399 N100507e rootphos(-) Medicago truncatula cDNA clone MHRP-6G1, mRNA	528	323	3e-87	86	Contig384	>gb|CV542420.1|CV542420 RTS_120_B04 Phaseolus vulgaris P- root EST library Phaseolus	776	462	1e-129	89
385	Contig385	591	Contig385	>P04929|HRPX_PLALO Histidine-rich glycoprotein precursor -	351	44	0.0005	30	-2	323	84	149	219	Contig385	>gb|FE668663.1|FE668663 mh2_0003_D09 Chickpea leave library Cicer arietinum cDNA clone	743	42	0.0004	96	Contig385	>gb|EE604745.1|EE604745 CCUPAS120LF03g02F Pigeon pea Leaf cDNA Library Cajanus cajan cDNA	361	32	0.046	100	Contig385	>gb|EV265933.1|EV265933 GLLB024TF JCVI-SOY1 Glycine max cDNA 5, mRNA sequence	731	113	1e-23	82	Contig385	>gb|BP056239| BP056239	494	38	0.15	100	Contig385	>gb|BI264062.1|BI264062 NF114B06PL1F1057 Phosphate starved leaf Medicago truncatula cDNA	600	44	0.004	96	Contig385	>gb|CV542969.1|CV542969 RTS_128_F06 Phaseolus vulgaris P- root EST library Phaseolus	558	60	2e-08	85
386	Contig386	826	Contig386	>Q9SVE5|EXLA2_ARATH Expansin-like A2 precursor - Arabidopsis	265	143	9e-34	68	+3	9	278	176	265	Contig386	>gb|FE671929.1|FE671929 mh1_0011_H06 Drought-stressed chickpea leave library Cicer	439	151	8e-37	84	Contig386	>gb|EE604860.1|EE604860 CCUPAS120LF04b08F Pigeon pea Leaf cDNA Library Cajanus cajan cDNA	573	797	0	98	Contig386	>gb|BU544953.1|BU544953 GM880003B10G12 Gm-r1088 Glycine max cDNA clone Gm-r1088-1103 3,	535	369	1e-100	91	Contig386	>gnl|lis|1803713 TA1569_34305 Expansin-like protein [Quercus robur (English oak)]	1023	246	5e-64	86	Contig386	>gb|AL376822.1|AL376822 MtBB26E09R1 MtBB Medicago truncatula cDNA clone MtBB26E09 T7, mRNA	469	208	2e-52	85	Contig386	>gb|FE681849.1|FE681849 Pv008B_M13F_E04.ab1 Phaseolus vulgaris cv Early gallatin Phaseolus	719	321	6e-87	90
387	Contig387	791	Contig387	>Q9SE50|BGL1_ARATH Beta-glucosidase homolog precursor - Arabidopsis	528	76	2e-13	57	+3	174	329	465	516	Contig387	>gb|DY475176.1|DY475176 U137 Chickpea (ICC3996) post-inoculation EST library Cicer	255	40	0.002	85	Contig387	>gb|CK394831.1|CK394831 caj21 Pigeonpea stress induced cDNA library Cajanus cajan cDNA	309	30	0.25	100	Contig387	>gb|BG507836.1|BG507836 sac82a03.y1 Gm-c1072 Glycine max cDNA clone GENOME SYSTEMS CLONE	486	127	1e-27	85	Contig387	>gnl|lis|1812503 TA865_34305 Glycoside hydrolase, family 1 [Medicago truncatula	597	80	6e-14	82	Contig387	>gb|BE203828.1|BE203828 EST396504 KV0 Medicago truncatula cDNA clone pKV0-11L17, mRNA	668	117	5e-25	85	Contig387	>gb|CV542227.1|CV542227 RTS_117_E09 Phaseolus vulgaris P- root EST library Phaseolus	508	115	6e-25	85
388	Contig388	592	Contig388	>A4VTK4|MURG_STRSY	354	36	0.11	30	+2	308	577	36	110	Contig388	>gb|FE670995.1|FE670995 mh2_0038_H04 Chickpea leave library Cicer arietinum cDNA clone	569	34	0.095	100	Contig388	>gb|EE604800.1|EE604800 CCUPAS120LF03d08R Pigeon pea Leaf cDNA Library Cajanus cajan cDNA	397	32	0.046	100	Contig388	>gb|BI969766.1|BI969766 GM830009A11C10 Gm-r1083 Glycine max cDNA clone Gm-r1083-3187 3,	760	38	0.58	100	Contig388	>gnl|lis|1828635 TA8222_34305 C2 domain-containing protein-like [Oryza sativa	553	36	0.58	100	Contig388	>gb|AL373241.1|AL373241 MtBA56F03R1 MtBA Medicago truncatula cDNA clone MtBA56F03 T7, mRNA	453	34	3.9	95	Contig388	>gb|FE674275.1|FE674275 Pv059Cr_M13F_F05.ab1 Phaseolus vulgaris cv Early gallatin Phaseolus	987	34	1.4	100
389	Contig389	479	Contig389	>P38709|UGPA2_YEAST Probable UTP--glucose-1-phosphate	493	31	2.8	30	-2	355	140	271	339	Contig389	>gb|FE668749.1|FE668749 mh2_0004_C12 Chickpea leave library Cicer arietinum cDNA clone	518	50	1e-06	93	Contig389	>gb|EE604817.1|EE604817 CCUPAS120LF03f04R Pigeon pea Leaf cDNA Library Cajanus cajan cDNA	218	44	1e-05	94	Contig389	>gb|CK606128.1|CK606128 gmrhRww6-08_E08_T7 Soybean root hair subtracted cDNA library	875	404	1e-111	86	Contig389	>gb|BU494307| Ljirnpest49-033-f1	230	78	1e-13	92	Contig389	>gb|AJ548029.1|AJ548029 AJ548029 MTAPHEU Medicago truncatula cDNA clone mtaehac110004g09,	452	204	2e-51	94	Contig389	>gb|FG234551.1|FG234551 pvrecac010001_B22_M13rev_phred13_vc root hairs of Phaseolus	466	379	1e-104	85
390	ICPL20102_CW05_E02	1200	ICPL20102_CW05_E02	>Q9LQZ0|PUP15_ARATH Putative purine permease 15 - Arabidopsis	387	35	0.98	34	+3	789	998	67	139	ICPL20102_CW05_E02	>gb|FE669531.1|FE669531 mh2_0017_F01 Chickpea leave library Cicer arietinum cDNA clone	538	32	0.78	100	ICPL20102_CW05_E02	>gb|EE605011.1|EE605011 CCUPAS120LF05a04F Pigeon pea Leaf cDNA Library Cajanus cajan cDNA	248	30	0.37	100	ICPL20102_CW05_E02	>gb|CX547602.1|CX547602 gmrtDrNS01_10-A_M13R_B12_094.s2 Water stressed 5h segment 2	897	40	0.3	100	ICPL20102_CW05_E02	>gnl|lis|1809863 TA11831_34305	566	38	0.3	100	ICPL20102_CW05_E02	>gb|EV255309.1|EV255309 MTYCJ37TF JCVI-MT1 Medicago truncatula cDNA 5, mRNA sequence	724	36	2	100	ICPL20102_CW05_E02	>gb|CB541000.1|CB541000 PVEPSE2027D11.g Common bean seedling EST Library - PVEPSE2 Phaseolus	462	36	0.73	95
391	ICPL20102_CW08_E02	70	ICPL20102_CW08_E02	>Q04716|RT03_PETHY Mitochondrial ribosomal protein S3 - Petunia	562	46	5e-05	86	-2	66	1	399	420	ICPL20102_CW08_E02	>gb|FE672294.1|FE672294 mh1_0016_C04 Drought-stressed chickpea leave library Cicer	612	30	0.15	100	ICPL20102_CW08_E02	>gb|EE604999.1|EE604999 CCUPAS120LF04h01R Pigeon pea Leaf cDNA Library Cajanus cajan cDNA	251	24	1.1	100	ICPL20102_CW08_E02	>gb|CK605830.1|CK605830 gmrhRww6-04_G05_T7 Soybean root hair subtracted cDNA library	800	103	1e-21	98	ICPL20102_CW08_E02	>gnl|lis|1805754 TA3078_34305 Protein At1g16880 [Arabidopsis thaliana (Mouse-ear	542	32	0.86	100	ICPL20102_CW08_E02	>gb|BI311722.1|BI311722 EST5313472 GESD Medicago truncatula cDNA clone pGESD15A2 5 end,	539	103	5e-22	98	ICPL20102_CW08_E02	>gb|CV529989.1|CV529989 ALV_012B_F10 Phaseolus vulgaris leaf EST library PV_GEa Phaseolus	896	30	2.1	100
392	ICPL20102_CW06_F02	661	ICPL20102_CW06_F02	>Q5UQ13|COLL2_MIMIV Collagen-like protein 2 - Acanthamoeba polyphaga	1595	48	4e-05	32	-1	658	299	751	868	ICPL20102_CW06_F02	>gb|CD051348.1|CD051348 EST0045 subtracted cDNA library of drought-stressed chickpea Cicer	334	34	0.11	100	ICPL20102_CW06_F02	>gb|EE605079.1|EE605079 CCUPAS120LF05h03F Pigeon pea Leaf cDNA Library Cajanus cajan cDNA	622	30	0.2	100	ICPL20102_CW06_F02	>gb|BE331524.1|BE331524 sp14g01.y1 Gm-c1042 Glycine max cDNA clone GENOME SYSTEMS CLONE ID:	495	127	9e-28	91	ICPL20102_CW06_F02	>gnl|lis|1800721 TA4226_34305 Hypothetical protein T21B14.5 [Arabidopsis thaliana	666	38	0.16	100	ICPL20102_CW06_F02	>gb|CX534733.1|CX534733 s13dNF77A07MJ053_331162 Methyl Jasmonate-Elicited Root Cell	646	52	2e-05	87	ICPL20102_CW06_F02	>gb|CX129642.1|CX129642 EST1409 negro jamapa bean root cDNA Phaseolus vulgaris cDNA clone	921	52	7e-06	94
393	ICPL20102_CW07_F02	133												ICPL20102_CW07_F02	>gb|FE672379.1|FE672379 mh1_0017_B07 Drought-stressed chickpea leave library Cicer	687	42	8e-05	90	ICPL20102_CW07_F02	>gb|DY742690.1|DY742690 cajKS67 Pigeonpea stress induced cDNA library Cajanus cajan cDNA,	623	26	0.59	100	ICPL20102_CW07_F02	>gb|BI971525.1|BI971525 GM830013B21A07 Gm-r1083 Glycine max cDNA clone Gm-r1083-4646 3,	417	68	1e-10	97	ICPL20102_CW07_F02	>gnl|lis|1808052 TA10395_34305 SRA-YDG; SET-related region; Pre-SET; Histone H3-K9	736	32	1.9	100	ICPL20102_CW07_F02	>gb|EX531148.1|EX531148 MTGland_B020_2007-05-15/MTGlandB020__A01_008_1 Medicago truncatula	575	34	0.79	100	ICPL20102_CW07_F02	>gb|CV543800.1|CV543800 RTS_139_F08 Phaseolus vulgaris P- root EST library Phaseolus	685	34	0.29	95
394	ICPL20102_CW08_F02	618	ICPL20102_CW08_F02	>P06599|EXTN_DAUCA Extensin precursor - Daucus carota (Carrot)	306	38	0.023	25	+1	100	615	127	288	ICPL20102_CW08_F02	>gb|FE668878.1|FE668878 mh2_0006_B12 Chickpea leave library Cicer arietinum cDNA clone	485	32	0.39	100	ICPL20102_CW08_F02	>gb|EE604710.1|EE604710 CCUPAS120LF03c08F Pigeon pea Leaf cDNA Library Cajanus cajan cDNA	723	28	0.76	100	ICPL20102_CW08_F02	>gb|EV278114.1|EV278114 GLNA308TF JCVI-SOY3 Glycine max cDNA 5, mRNA sequence	816	36	2.4	100	ICPL20102_CW08_F02	>gnl|lis|1806148 TA9155_34305	537	34	2.4	100	ICPL20102_CW08_F02	>gb|AW736526.1|AW736526 EST332540 KV3 Medicago truncatula cDNA clone pKV3-13H24, mRNA	583	36	1	95	ICPL20102_CW08_F02	>gb|FE679541.1|FE679541 Pv028A_M13R_D06.ab1 Phaseolus vulgaris cv Early gallatin Phaseolus	887	34	1.5	100
395	ICPL20102_CW05_H02	473	ICPL20102_CW05_H02	>P28220|SORB_PIG Sorbin - Sus scrofa (Pig)	153	31	2.1	28	+2	32	220	8	68	ICPL20102_CW05_H02	>gb|FE669809.1|FE669809 mh2_0020_F11 Chickpea leave library Cicer arietinum cDNA clone	565	345	2e-95	90	ICPL20102_CW05_H02	>gb|DY742663.1|DY742663 cajKS40 Pigeonpea stress induced cDNA library Cajanus cajan cDNA,	710	329	1e-91	90	ICPL20102_CW05_H02	>gb|EV269982.1|EV269982 GLMAQ13TF JCVI-SOY2 Glycine max cDNA 5, mRNA sequence	687	486	1e-136	92	ICPL20102_CW05_H02	>gnl|lis|1813216 TA51_34305	6663	345	4e-94	90	ICPL20102_CW05_H02	>gb|AW736176.1|AW736176 EST332162 KV3 Medicago truncatula cDNA clone pKV3-5H14, mRNA	629	345	6e-94	90	ICPL20102_CW05_H02	>gb|CB541380.1|CB541380 PVEPSE2032G07.g Common bean seedling EST Library - PVEPSE2	397	319	1e-86	90
396	ICPL20102_CW08_A02	253	ICPL20102_CW08_A02	>P38703|LAG1_YEAST Sphingosine N-acyltransferase LAG1 -	411	29	5.7	65	-2	114	55	252	271	ICPL20102_CW08_A02	>gb|CK148854.1|CK148854 55_A2 Suppressive subtractive hybridization library Cicer arietinum	799	30	0.62	94	ICPL20102_CW08_A02	>gb|EE604576.1|EE604576 CCUPAS120LF02f04F Pigeon pea Leaf cDNA Library Cajanus cajan cDNA	251	28	0.3	100	ICPL20102_CW08_A02	>gb|FK014295.1|FK014295 GLQAV61TF JCVI-SOY2 Glycine max cDNA 5, mRNA sequence	763	117	3e-25	88	ICPL20102_CW08_A02	>gnl|lis|1824141 TA6348_34305 Hypothetical protein ORF [Populus deltoides x Populus	599	34	0.95	100	ICPL20102_CW08_A02	>gb|BE942049.1|BE942049 EST421628 MGHG Medicago truncatula cDNA clone pMGHG-7G24, mRNA	555	58	1e-07	86	ICPL20102_CW08_A02	>gb|FG231209.1|FG231209 pvreacc010003_J17_M13rev_phred13_vc root hairs of Phaseolus	280	66	2e-10	87
397	ICPL20102_CW05_B02	472	ICPL20102_CW05_B02	>Q8NUJ3|SRAP_STAAW Serine-rich adhesin for platelets precursor -	2275	35	0.19	38	-1	193	14	1061	1112	ICPL20102_CW05_B02	>gb|CK148834.1|CK148834 44_G10_G10 Suppressive subtractive hybridization library Cicer	663	32	0.3	100	ICPL20102_CW05_B02	>gb|CO636155.1|CO636155 cajII9 Pigeonpea stress induced cDNA library Cajanus cajan cDNA	738	28	0.57	100	ICPL20102_CW05_B02	>gb|CX705368.1|CX705368 gmrtDrNS01_25-B_M13R_F12_086.s4 Water stressed 48h segment 2	575	371	1e-101	86	ICPL20102_CW05_B02	>gnl|lis|1818207 TA5965_34305	586	34	1.8	100	ICPL20102_CW05_B02	>gb|AW774545.1|AW774545 EST333696 KV3 Medicago truncatula cDNA clone pKV3-22N12, mRNA	719	98	2e-19	83	ICPL20102_CW05_B02	>gb|FE705920.1|FE705920 Pv044D_M13R_C04.ab1 Phaseolus vulgaris cv Early gallatin Phaseolus	837	36	0.28	100
398	ICPL20102_CW08_B02	203	ICPL20102_CW08_B02	>Q8MCR9|MATK_LATSA Maturase K - Lathyrus sativus (Chickling vetch)	506	29	4.6	35	-3	195	94	269	302	ICPL20102_CW08_B02	>gb|FE672769.1|FE672769 mh1_0023_A05 Drought-stressed chickpea leave library Cicer	520	36	0.008	88	ICPL20102_CW08_B02	>gb|DV105919.1|DV105919 cajKS3 Pigeonpea water stress induced cDNA library Cajanus cajan	758	24	3.7	100	ICPL20102_CW08_B02	>gb|CK606128.1|CK606128 gmrhRww6-08_E08_T7 Soybean root hair subtracted cDNA library	875	111	2e-23	88	ICPL20102_CW08_B02	>gb|BU494307| Ljirnpest49-033-f1	230	58	5e-08	81	ICPL20102_CW08_B02	>gb|AJ547935.1|AJ547935 AJ547935 MTAPHEU Medicago truncatula cDNA clone mtaehac110004a07,	365	92	6e-18	85	ICPL20102_CW08_B02	>gb|FG234658.1|FG234658 pvrecac010001_I12_M13rev_phred13_vc root hairs of Phaseolus	318	100	9e-21	82
399	ICPL20102_CW06_C02	349	ICPL20102_CW06_C02	>Q56Y85|AMP2B_ARATH Methionine aminopeptidase 2B - Arabidopsis	439	135	5e-32	92	-1	343	149	375	439	ICPL20102_CW06_C02	>gb|FE669071.1|FE669071 mh2_0011_D11 Chickpea leave library Cicer arietinum cDNA clone	406	32	0.22	100	ICPL20102_CW06_C02	>gb|EE595492.1|EE595492 CCUPAS120LF01g02R Pigeon pea Leaf cDNA Library Cajanus cajan cDNA	251	28	0.42	100	ICPL20102_CW06_C02	>gb|BU765218.1|BU765218 sas26c12.y1 Gm-c1080 Glycine max cDNA clone SOYBEAN CLONE ID:	592	347	3e-94	94	ICPL20102_CW06_C02	>gnl|lis|1816110 TA2322_34305 Auxin-regulated protein [Populus tremula x Populus	624	34	1.3	100	ICPL20102_CW06_C02	>gb|AW126081.2|AW126081 N100277e rootphos(-) Medicago truncatula cDNA clone MHRP-4A9, mRNA	478	90	4e-17	91	ICPL20102_CW06_C02	>gb|FD797260.1|FD797260 09VNAN9_T7_021_E11_30JUN2006_087 09VNAN9 Phaseolus vulgaris cDNA,	327	268	3e-71	91
400	ICPL20102_CW08_C02	352	ICPL20102_CW08_C02	>Q8LAX0|HMT3_ARATH Homocysteine S-methyltransferase 3 - Arabidopsis	347	91	8e-19	50	-1	346	83	263	333	ICPL20102_CW08_C02	>gb|FE673346.1|FE673346 mh1_0034_H08 Drought-stressed chickpea leave library Cicer	286	103	7e-23	83	ICPL20102_CW08_C02	>gb|EE605139.1|EE605139 CCUPAS120LF05f03R Pigeon pea Leaf cDNA Library Cajanus cajan cDNA	464	26	1.7	100	ICPL20102_CW08_C02	>gb|AW350679.1|AW350679 GM210009A10D2 Gm-r1021 Glycine max cDNA clone Gm-r1021-3219 3,	752	222	1e-56	90	ICPL20102_CW08_C02	>gb|AV423102| AV423102	461	34	1.3	100	ICPL20102_CW08_C02	>gb|BE940875.1|BE940875 EST420454 MGHG Medicago truncatula cDNA clone pMGHG-2I19, mRNA	596	139	5e-32	85	ICPL20102_CW08_C02	>gb|FE701901.1|FE701901 Pv030C_M13R_G12.ab1 Phaseolus vulgaris cv Early gallatin Phaseolus	831	36	0.21	95
401	ICPL20102_CW06_D02	392	ICPL20102_CW06_D02	>A4IYU3|UBIA_FRATW 4-hydroxybenzoate octaprenyltransferase -	289	30	2.8	48	+3	249	329	109	135	ICPL20102_CW06_D02	>gb|FE673490.1|FE673490 mh1_0037_C11 Drought-stressed chickpea leave library Cicer	552	30	0.98	100	ICPL20102_CW06_D02	>gb|EE604684.1|EE604684 CCUPAS120LF03a04F Pigeon pea Leaf cDNA Library Cajanus cajan cDNA	629	28	0.47	100	ICPL20102_CW06_D02	>gb|BE659061.1|BE659061 GM700008A20D8 Gm-r1070 Glycine max cDNA clone Gm-r1070-2848 3,	724	96	2e-18	92	ICPL20102_CW06_D02	>gnl|lis|10512 TC10068 homologue to UP|SPD1_PEA (Q9ZTR1) Spermidine synthase 1	1194	72	7e-12	92	ICPL20102_CW06_D02	>gb|CB892418.1|CB892418 EST649387 KV3 Medicago truncatula cDNA clone KV3-54B15, mRNA	676	74	3e-12	90	ICPL20102_CW06_D02	>gb|FD789198.1|FD789198 07VANA7_T7_014_E12_25FEB2006_088 07VANA7 Phaseolus vulgaris cDNA,	646	78	7e-14	92
402	ICPL20102_CW08_D02	740	ICPL20102_CW08_D02	>Q5M9I6|MMTA2_RAT Multiple myeloma tumor-associated protein 2	260	50	1e-05	58	+1	109	231	183	223	ICPL20102_CW08_D02	>gb|EB085044.1|EB085044 CA0878 Chickpea (ICC3996) post-inoculation EST library Cicer	135	30	1.9	100	ICPL20102_CW08_D02	>gb|EE604791.1|EE604791 CCUPAS120LF03c10R Pigeon pea Leaf cDNA Library Cajanus cajan cDNA	196	32	0.058	100	ICPL20102_CW08_D02	>gb|BE583943.1|BE583943 2-3F-HA PsojaeHA Glycine max/Phytophthora sojae mixed EST library	784	36	2.9	100	ICPL20102_CW08_D02	>gb|BW599816| BW599816	477	34	2.9	100	ICPL20102_CW08_D02	>gb|AW776922.1|AW776922 EST335987 DSIL Medicago truncatula cDNA clone pDSIL-16F6, mRNA	633	34	4.9	100	ICPL20102_CW08_D02	>gb|CB539737.1|CB539737 PVEPSE2009G10.g Common bean seedling EST Library - PVEPSE2	601	38	0.11	100
403	ICPL20102_CW06_A04	201	ICPL20102_CW06_A04	>Q9FPQ6|GP1_CHLRE Vegetative cell wall protein gp1 precursor -	555	57	3e-08	49	+2	5	199	55	116	ICPL20102_CW06_A04	>gb|DY475178.1|DY475178 U139 Chickpea (ICC3996) post-inoculation EST library Cicer	255	28	1.9	100	ICPL20102_CW06_A04	>gb|EE604628.1|EE604628 CCUPAS120LF02c09R Pigeon pea Leaf cDNA Library Cajanus cajan cDNA	216	26	0.93	100	ICPL20102_CW06_A04	>gb|FE700129.1|FE700129 Pv026D_M13R_A06.ab1 Phaseolus vulgaris cv Early gallatin Phaseolus	724	34	2.9	100							ICPL20102_CW06_A04	>gb|BG451937.1|BG451937 NF043A04DT1F1022 Drought Medicago truncatula cDNA clone NF043A04DT	670	34	1.3	100	ICPL20102_CW06_A04	>gb|FE898697.1|FE898697 PvEST4552 Bean pod tissue cDNA Entry Library Phaseolus vulgaris	702	42	0.002	100
404	ICPL20102_CW06_A05	650	ICPL20102_CW06_A05	>P13983|EXTN_TOBAC Extensin precursor - Nicotiana tabacum (Common	620	65	3e-10	45	+2	365	646	286	384	ICPL20102_CW06_A05	>gb|FE669482.1|FE669482 mh2_0017_A12 Chickpea leave library Cicer arietinum cDNA clone	592	32	0.42	100	ICPL20102_CW06_A05	>gb|EE604673.1|EE604673 CCUPAS120LF02h04R Pigeon pea Leaf cDNA Library Cajanus cajan cDNA	763	26	3.1	100	ICPL20102_CW06_A05	>gb|EH261040.1|EH261040 JGI_ACBU4830.fwd ACBU Phakopsora pachyrhizi infected soybean leaf	521	48	0.0007	96	ICPL20102_CW06_A05	>gnl|lis|1805957 TA9395_34305 Putative AtRer1A [Oryza sativa (japonica	584	36	0.64	100	ICPL20102_CW06_A05	>gb|BG646853.1|BG646853 EST508472 HOGA Medicago truncatula cDNA clone pHOGA-15A15 5 end,	764	36	1.1	95	ICPL20102_CW06_A05	>gb|CV529871.1|CV529871 ALV_012A_C03 Phaseolus vulgaris leaf EST library PV_GEa Phaseolus	586	34	1.5	100
405	ICPL20102_CW05_A06	685	ICPL20102_CW05_A06	>P13983|EXTN_TOBAC Extensin precursor - Nicotiana tabacum (Common	620	76	2e-13	41	+1	265	600	323	442	ICPL20102_CW05_A06	>gb|FE669140.1|FE669140 mh2_0013_C06 Chickpea leave library Cicer arietinum cDNA clone	651	398	1e-111	98	ICPL20102_CW05_A06	>gb|DV105914.1|DV105914 cajKS21 Pigeonpea water stress induced cDNA library Cajanus cajan	741	186	2e-48	95	ICPL20102_CW05_A06	>gb|BE660646.1|BE660646 639 GmaxSC Glycine max cDNA, mRNA sequence	671	400	1e-110	98	ICPL20102_CW05_A06	>gnl|lis|1813216 TA51_34305	6663	406	1e-112	96	ICPL20102_CW05_A06	>gb|AW692464.1|AW692464 NF055G11ST1F1000 Developing stem Medicago truncatula cDNA clone	654	398	1e-110	98	ICPL20102_CW05_A06	>gb|CB543190.1|CB543190 PVEPSE3028G22.g Common bean seedling EST Library inoculated with	379	400	1e-111	98
406	ICPL20102_CW06_A07	386	ICPL20102_CW06_A07	>Q1BA94|IF2_MYCSS Translation initiation factor IF-2 - Mycobacterium	920	35	0.088	32	+1	163	354	118	181	ICPL20102_CW06_A07	>gb|FE672516.1|FE672516 mh1_0018_F07 Drought-stressed chickpea leave library Cicer	558	28	3.8	100	ICPL20102_CW06_A07	>gb|EE604826.1|EE604826 CCUPAS120LF03g03R Pigeon pea Leaf cDNA Library Cajanus cajan cDNA	590	24	7.3	100	ICPL20102_CW06_A07	>gb|BU080937.1|BU080937 saq32c08.y1 Gm-c1045 Glycine max cDNA clone SOYBEAN CLONE ID:	504	34	5.8	100	ICPL20102_CW06_A07	>gnl|lis|1828709 TA8759_34305 F10A5.27 [Arabidopsis thaliana (Mouse-ear cress)]	571	32	5.9	100	ICPL20102_CW06_A07	>gb|CX531960.1|CX531960 s13dNF83H03MJ028_257860 Methyl Jasmonate-Elicited Root Cell	630	32	9.9	100	ICPL20102_CW06_A07	>gb|CV532940.1|CV532940 LVS_032_B02 Phaseolus vulgaris leaf EST library Phaseolus vulgaris	695	32	3.5	100
407	ICPL20102_CW06_A08	656	ICPL20102_CW06_A08	>P13983|EXTN_TOBAC Extensin precursor - Nicotiana tabacum (Common	620	49	1e-05	35	+2	374	652	270	370	ICPL20102_CW06_A08	>gb|FE669076.1|FE669076 mh2_0011_E05 Chickpea leave library Cicer arietinum cDNA clone	339	32	0.42	100	ICPL20102_CW06_A08	>gb|EE604845.1|EE604845 CCUPAS120LF03h11R Pigeon pea Leaf cDNA Library Cajanus cajan cDNA	720	30	0.2	100	ICPL20102_CW06_A08	>gb|BG839516.1|BG839516 Gm01_14c03_F Gm01_AAFC_ECORC_Glycine_max_cold_stressed_leaves	515	54	1e-05	94	ICPL20102_CW06_A08	>gnl|lis|1816568 TA2008_34305 AT5g36230/T30G6_9 [Arabidopsis thaliana (Mouse-ear	860	36	0.65	100	ICPL20102_CW06_A08	>gb|BI311367.1|BI311367 EST5313117 GESD Medicago truncatula cDNA clone pGESD10N5 5 end,	774	46	0.001	96	ICPL20102_CW06_A08	>gb|CB541966.1|CB541966 PVEPSE3007B09.g Common bean seedling EST Library inoculated with	558	46	0.0004	89
408	ICPL20102_CW05_A08	233	ICPL20102_CW05_A08	>P48935|C560_CYACA Succinate dehydrogenase cytochrome b560 subunit -	132	30	2.6	38	+2	146	223	32	57
409	ICPL20102_CW06_A09	355	ICPL20102_CW06_A09	>O23968|GPX4_HELAN Probable phospholipid hydroperoxide glutathione	180	68	1e-11	83	-2	348	238	141	177	ICPL20102_CW06_A09	>gb|DY475054.1|DY475054 U008 Chickpea (ICC3996) post-inoculation EST library Cicer	255	34	0.056	95	ICPL20102_CW06_A09	>gb|EE604557.1|EE604557 CCUPAS120LF02c10F Pigeon pea Leaf cDNA Library Cajanus cajan cDNA	578	28	0.43	94	ICPL20102_CW06_A09	>gb|BE822739.1|BE822739 GM700018B20A9 Gm-r1070 Glycine max cDNA clone Gm-r1070-6954 3,	690	226	7e-58	89	ICPL20102_CW06_A09	>gnl|lis|1802296 TA1945_34305 Glutathione peroxidase GSH-PX3 [Lotus japonicus]	745	133	2e-30	92	ICPL20102_CW06_A09	>gb|BF647518.1|BF647518 NF011A12EC1F1087 Elicited cell culture Medicago truncatula cDNA	635	157	2e-37	94	ICPL20102_CW06_A09	>gb|CV540142.1|CV540142 POD_027_H02 Phaseolus vulgaris pod EST library Phaseolus vulgaris	643	165	3e-40	88
410	ICPL20102_CW06_A10	858	ICPL20102_CW06_A10	>Q6W4X9|MUC6_HUMAN Mucin-6 precursor - Homo sapiens (Human)	2392	40	0.011	29	+2	422	823	1408	1548	ICPL20102_CW06_A10	>gb|CK148972.1|CK148972 AGT-9-G04 Suppressive subtractive hybridization library Cicer	538	30	2.2	100	ICPL20102_CW06_A10	>gb|EE605053.1|EE605053 CCUPAS120LF05e10F Pigeon pea Leaf cDNA Library Cajanus cajan cDNA	442	30	0.27	100	ICPL20102_CW06_A10	>gb|BI969426.1|BI969426 GM830008A20E11 Gm-r1083 Glycine max cDNA clone Gm-r1083-2902 3,	474	36	3.4	100	ICPL20102_CW06_A10	>gnl|lis|1809191 TA10268_34305 Hypothetical protein T2O9.180 [Arabidopsis thaliana	580	34	3.4	100	ICPL20102_CW06_A10	>gb|AW980379.1|AW980379 EST391532 GVN Medicago truncatula cDNA clone pGVN-30K24, mRNA	631	36	1.4	100	ICPL20102_CW06_A10	>gb|FE683152.1|FE683152 Pv006C_M13F_F02.ab1 Phaseolus vulgaris cv Early gallatin Phaseolus	929	34	2	100
411	ICPL20102_CW05_A10	740	ICPL20102_CW05_A10	>P30181|TOP1_ARATH DNA topoisomerase 1 - Arabidopsis thaliana	916	73	1e-12	54	+2	116	325	844	913	ICPL20102_CW05_A10	>gb|EH058827.1|EH058827 CPA03g09.y.esd subtracted cDNA library of drought stressed chickpea	475	58	8e-09	96	ICPL20102_CW05_A10	>gb|CK394842.1|CK394842 cajS7 Pigeonpea stress induced cDNA library Cajanus cajan cDNA	542	28	0.91	100	ICPL20102_CW05_A10	>gb|EV268278.1|EV268278 GLMA455TF JCVI-SOY2 Glycine max cDNA 5, mRNA sequence	608	123	2e-26	88	ICPL20102_CW05_A10	>gnl|lis|1802469 TA1651_34305 DNA topoisomerase I [Daucus carota (Carrot)]	871	107	2e-22	86	ICPL20102_CW05_A10	>gb|AJ864411.1|AJ864411 AJ864411 Medicago truncatula cv. J5 root Medicago truncatula cDNA	500	50	8e-05	93	ICPL20102_CW05_A10	>gb|FE709008.1|FE709008 Pv058C_M13R_A03.ab1 Phaseolus vulgaris cv Early gallatin Phaseolus	868	92	9e-18	85
412	ICPL20102_CW05_A11	347	ICPL20102_CW05_A11	>P25356|BPH1_YEAST Beige protein homolog 1 - Saccharomyces cerevisiae	2167	30	3	32	+3	171	326	977	1025	ICPL20102_CW05_A11	>gb|FE668600.1|FE668600 mh2_0002_G05 Chickpea leave library Cicer arietinum cDNA clone	610	34	0.055	100	ICPL20102_CW05_A11	>gb|EE604761.1|EE604761 CCUPAS120LF03h08F Pigeon pea Leaf cDNA Library Cajanus cajan cDNA	270	26	1.6	100	ICPL20102_CW05_A11	>gb|BI971112.1|BI971112 GM830012B10C01 Gm-r1083 Glycine max cDNA clone Gm-r1083-4345 3,	594	86	2e-15	85	ICPL20102_CW05_A11	>gnl|lis|1828576 TA8053_34305 P-type trefoil;	675	32	5.2	100	ICPL20102_CW05_A11	>gb|BF004447.1|BF004447 EST432945 KV1 Medicago truncatula cDNA clone pKV1-17N13, mRNA	701	40	0.036	100	ICPL20102_CW05_A11	>gb|CB539501.1|CB539501 PVEPSE2006D04.g Common bean seedling EST Library - PVEPSE2	571	34	0.8	100
413	ICPL20102_CW06_A01	691	ICPL20102_CW06_A01	>O81117|C94A1_VICSA Cytochrome P450 94A1 - Vicia sativa (Spring	514	80	9e-15	60	+1	10	213	440	506	ICPL20102_CW06_A01	>gb|EH058837.1|EH058837 CPA03h09.y.esd subtracted cDNA library of drought stressed chickpea	900	30	1.7	100	ICPL20102_CW06_A01	>gb|EE604971.1|EE604971 CCUPAS120LF04e04R Pigeon pea Leaf cDNA Library Cajanus cajan cDNA	628	28	0.84	100	ICPL20102_CW06_A01	>gb|CO983749.1|CO983749 GM89020A1E05.r1 Gm-r1089 Glycine max cDNA clone Gm-r1089-7497 3,	720	135	4e-30	89	ICPL20102_CW06_A01	>gb|BP029734| BP029734	327	66	8e-10	84	ICPL20102_CW06_A01	>gb|EX528068.1|EX528068 MTGland_A036_2007-05-23/MTGlandA036_G06_018_1 Medicago truncatula	550	52	2e-05	83	ICPL20102_CW06_A01	>gb|FD794639.1|FD794639 08VNAA8_T7_042_D02_16MAR2006_010 08VNAA8 Phaseolus vulgaris cDNA,	335	129	4e-29	89
414	ICPL20102_CW07_A03	363	ICPL20102_CW07_A03	>Q7LHG5|YI31B_YEAST Transposon Ty3-I Gag-Pol polyprotein -	1498	90	2e-18	50	+1	10	300	1258	1354	ICPL20102_CW07_A03	>gb|DY475064.1|DY475064 U020 Chickpea (ICC3996) post-inoculation EST library Cicer	255	30	0.9	100	ICPL20102_CW07_A03	>gb|DY742689.1|DY742689 cajKS66 Pigeonpea stress induced cDNA library Cajanus cajan cDNA,	407	28	0.44	100	ICPL20102_CW07_A03	>gb|AI725484.1|AI725484 BNLGHi12268 Six-day Cotton fiber Gossypium hirsutum cDNA 5 similar	721	36	1.4	95	ICPL20102_CW07_A03	>gb|AV427164| AV427164	374	34	1.4	100	ICPL20102_CW07_A03	>gb|AJ847792.1|AJ847792 AJ847792 MtSTA Medicago truncatula cDNA clone MtTA08L12S6, mRNA	778	44	0.002	89	ICPL20102_CW07_A03	>gb|FE695809.1|FE695809 Pv019C_M13F_C09.ab1 Phaseolus vulgaris cv Early gallatin Phaseolus	838	34	0.84	100
415	ICPL20102_CW08_A05	617	ICPL20102_CW08_A05	>P13983|EXTN_TOBAC Extensin precursor - Nicotiana tabacum (Common	620	112	1e-24	36	+2	74	616	242	443	ICPL20102_CW08_A05	>gb|FE670381.1|FE670381 mh2_0027_D09 Chickpea leave library Cicer arietinum cDNA clone	371	94	1e-19	93	ICPL20102_CW08_A05	>gb|DV105912.1|DV105912 cajKS16 Pigeonpea water stress induced cDNA library Cajanus cajan	752	86	4e-18	92	ICPL20102_CW08_A05	>gb|DW247048.1|DW247048 JC7_D02rx Forward JC Glycine max cDNA 5, mRNA sequence	623	90	2e-16	97	ICPL20102_CW08_A05	>gnl|lis|1813010 TA71_34305 Hypothetical protein [Arabidopsis thaliana (Mouse-ear	860	86	7e-16	92	ICPL20102_CW08_A05	>gb|BG645056.1|BG645056 EST506675 KV3 Medicago truncatula cDNA clone pKV3-39I7 5 end, mRNA	722	90	8e-17	89	ICPL20102_CW08_A05	>gb|CB542188.1|CB542188 PVEPSE3011G12.g Common bean seedling EST Library inoculated with	317	86	4e-16	92
416	ICPL20102_CW07_A06	653	ICPL20102_CW07_A06	>Q9FPQ6|GP1_CHLRE Vegetative cell wall protein gp1 precursor -	555	74	4e-13	36	+2	212	637	109	233	ICPL20102_CW07_A06	>gb|DY475451.1|DY475451 U434 Chickpea (ICC3996) post-inoculation EST library Cicer	255	32	0.42	100	ICPL20102_CW07_A06	>gb|EE604634.1|EE604634 CCUPAS120LF02d06R Pigeon pea Leaf cDNA Library Cajanus cajan cDNA	700	26	3.1	100	ICPL20102_CW07_A06	>gb|BE820786.1|BE820786 GM700013A20F8 Gm-r1070 Glycine max cDNA clone Gm-r1070-5248 3,	782	36	2.5	100	ICPL20102_CW07_A06	>gnl|lis|1819899 TA12342_34305	482	34	2.5	100	ICPL20102_CW07_A06	>gb|BF520471.1|BF520471 EST457941 DSIL Medicago truncatula cDNA clone pDSIL-23P3, mRNA	611	36	1.1	100	ICPL20102_CW07_A06	>gb|FE689731.1|FE689731 Pv012C_M13F_H10.ab1 Phaseolus vulgaris cv Early gallatin Phaseolus	780	36	0.39	100
417	ICPL20102_CW08_A07	657	ICPL20102_CW08_A07	>P13983|EXTN_TOBAC Extensin precursor - Nicotiana tabacum (Common	620	105	1e-22	41	+3	273	656	320	460	ICPL20102_CW08_A07	>gb|FE668866.1|FE668866 mh2_0006_A05 Chickpea leave library Cicer arietinum cDNA clone	364	337	5e-93	90	ICPL20102_CW08_A07	>gb|EE604905.1|EE604905 CCUPAS120LF04f11F Pigeon pea Leaf cDNA Library Cajanus cajan cDNA	394	34	0.013	95	ICPL20102_CW08_A07	>gb|CA850546.1|CA850546 D03B11.seq cDNA Peking library 2, 4 day SCN3 Glycine max cDNA clone	359	385	1e-105	92	ICPL20102_CW08_A07	>gnl|lis|1813216 TA51_34305	6663	361	9e-99	91	ICPL20102_CW08_A07	>gb|AW774270.1|AW774270 EST333421 KV3 Medicago truncatula cDNA clone pKV3-22G17, mRNA	677	321	1e-86	90	ICPL20102_CW08_A07	>gb|CB541672.1|CB541672 PVEPSE3001B06.g Common bean seedling EST Library inoculated with	565	361	5e-99	91
418	ICPL20102_CW07_A07	75												ICPL20102_CW07_A07	>gb|FE669511.1|FE669511 mh2_0017_D05 Chickpea leave library Cicer arietinum cDNA clone	603	68	7e-13	86	ICPL20102_CW07_A07	>gb|DV105907.1|DV105907 cajKS2 Pigeonpea water stress induced cDNA library Cajanus cajan	649	68	9e-14	86	ICPL20102_CW07_A07	>gb|DW246945.1|DW246945 JC6_C10i Forward JC Glycine max cDNA 5, mRNA sequence	643	76	3e-13	87	ICPL20102_CW07_A07	>gb|BW624067| BW624067	519	68	2e-11	86	ICPL20102_CW07_A07	>gb|AW774392.1|AW774392 EST333543 KV3 Medicago truncatula cDNA clone pKV3-22M12, mRNA	670	68	3e-11	86	ICPL20102_CW07_A07	>gb|FD793548.1|FD793548 08VNAA8_T7_022_H06_10MAR2006_034 08VNAA8 Phaseolus vulgaris cDNA,	593	76	4e-14	87
419	ICPL20102_CW08_A08	413	ICPL20102_CW08_A08	>P73423|CBID_SYNY3 Putative cobalt-precorrin-6A synthase	378	30	2.1	53	+1	295	378	55	82	ICPL20102_CW08_A08	>gb|FE668758.1|FE668758 mh2_0004_D11 Chickpea leave library Cicer arietinum cDNA clone	527	111	4e-25	87	ICPL20102_CW08_A08	>gb|EE604570.1|EE604570 CCUPAS120LF02e08F Pigeon pea Leaf cDNA Library Cajanus cajan cDNA	498	26	2	100	ICPL20102_CW08_A08	>gb|CK606502.1|CK606502 gmrhRww6-13_B12_T7 Soybean root hair subtracted cDNA library	668	349	8e-95	86	ICPL20102_CW08_A08	>gnl|lis|1812708 TA122_34305	3148	111	8e-24	87	ICPL20102_CW08_A08	>gb|AJ548015.1|AJ548015 AJ548015 MTAPHEU Medicago truncatula cDNA clone mtaehac110006b08,	364	149	7e-35	84	ICPL20102_CW08_A08	>gb|CB542390.1|CB542390 PVEPSE3015F03.g Common bean seedling EST Library inoculated with	417	127	1e-28	91
420	ICPL20102_CW07_A08	702	ICPL20102_CW07_A08	>Q5F489|TAF3_CHICK Transcription initiation factor TFIID subunit 3 -	930	68	5e-11	31	+1	181	603	693	821	ICPL20102_CW07_A08	>gb|FE670741.1|FE670741 mh2_0031_G04 Chickpea leave library Cicer arietinum cDNA clone	521	36	0.029	100	ICPL20102_CW07_A08	>gb|EE604634.1|EE604634 CCUPAS120LF02d06R Pigeon pea Leaf cDNA Library Cajanus cajan cDNA	700	28	0.86	100	ICPL20102_CW07_A08	>gb|BE820889.1|BE820889 GM700013A10F5 Gm-r1070 Glycine max cDNA clone Gm-r1070-5241 3,	749	137	1e-30	85	ICPL20102_CW07_A08	>gnl|lis|1805028 TA3391_34305 Hypothetical protein [Arabidopsis thaliana (Mouse-ear	1000	82	1e-14	84	ICPL20102_CW07_A08	>gb|BE239450.1|BE239450 EST392791 MHRP- Medicago truncatula cDNA clone pMHRP-47O21, mRNA	418	38	0.3	95	ICPL20102_CW07_A08	>gb|FE708209.1|FE708209 Pv054A_M13R_D09.ab1 Phaseolus vulgaris cv Early gallatin Phaseolus	875	38	0.11	100
421	ICPL20102_CW08_A09	421	ICPL20102_CW08_A09	>Q9LR33|R27A2_ARATH 60S ribosomal protein L27a-2 - Arabidopsis	146	145	4e-35	73	-2	420	133	51	146	ICPL20102_CW08_A09	>gb|EH058820.1|EH058820 CPA03g03.y.esd subtracted cDNA library of drought stressed chickpea	835	111	4e-25	85	ICPL20102_CW08_A09	>gb|EE604605.1|EE604605 CCUPAS120LF02a02R Pigeon pea Leaf cDNA Library Cajanus cajan cDNA	885	28	0.51	100	ICPL20102_CW08_A09	>gb|FE690315.1|FE690315 Pv052D_M13R_D11.ab1 Phaseolus vulgaris cv Early gallatin Phaseolus	666	345	1e-93	91	ICPL20102_CW08_A09	>gnl|lis|1817820 TA2988_34305 Ribosomal protein L27a [Petunia hybrida (Petunia)]	617	139	4e-32	81	ICPL20102_CW08_A09	>gb|DY617740.1|DY617740 AC3909 NOLLY Medicago truncatula cDNA 5, mRNA sequence	636	121	2e-26	85	ICPL20102_CW08_A09	>gb|CV535775.1|CV535775 NOD_220_G05 Phaseolus vulgaris nodule EST library Phaseolus	593	345	2e-94	91
422	ICPL20102_CW08_A10	824	ICPL20102_CW08_A10	>P13983|EXTN_TOBAC Extensin precursor - Nicotiana tabacum (Common	620	102	3e-21	39	+2	245	799	321	498	ICPL20102_CW08_A10	>gb|FE668678.1|FE668678 mh2_0003_E12 Chickpea leave library Cicer arietinum cDNA clone	621	30	2.1	100	ICPL20102_CW08_A10	>gb|EE604597.1|EE604597 CCUPAS120LF02h04F Pigeon pea Leaf cDNA Library Cajanus cajan cDNA	251	32	0.065	95	ICPL20102_CW08_A10	>gb|FE709614.1|FE709614 Pv023D_M13F_G09.ab1 Phaseolus vulgaris cv Early gallatin Phaseolus	642	42	0.052	100	ICPL20102_CW08_A10	>gnl|lis|1810200 TA11027_34305 Hypothetical protein [Medicago truncatula (Barrel	654	36	0.82	100	ICPL20102_CW08_A10	>gb|BQ151242.1|BQ151242 NF050C06LF1F1039 Developing leaf Medicago truncatula cDNA clone	1403	36	1.4	100	ICPL20102_CW08_A10	>gb|EX303720.1|EX303720 PvEST0961 Bean pod tissue cDNA Entry Library Phaseolus vulgaris	664	42	0.008	100
423	ICPL20102_CW07_A10	366	ICPL20102_CW07_A10	>P09607|PME21_SOLLC Pectinesterase-2 precursor - Solanum	550	84	2e-16	57	-1	360	166	265	332	ICPL20102_CW07_A10	>gb|EH059165.1|EH059165 CPB03e12.y.esd subtracted cDNA library of drought stressed chickpea	356	32	0.23	100	ICPL20102_CW07_A10	>gb|EE604794.1|EE604794 CCUPAS120LF03d02R Pigeon pea Leaf cDNA Library Cajanus cajan cDNA	682	30	0.11	100	ICPL20102_CW07_A10	>gb|EV270726.1|EV270726 GLMAY91TF JCVI-SOY2 Glycine max cDNA 5, mRNA sequence	660	133	8e-30	85	ICPL20102_CW07_A10	>gb|BW594737| BW594737	485	127	1e-28	84	ICPL20102_CW07_A10	>gb|AL376057.1|AL376057 MtBB20H10F1 MtBB Medicago truncatula cDNA clone MtBB20H10 T3, mRNA	470	121	1e-26	85	ICPL20102_CW07_A10	>gb|FE674414.1|FE674414 Pv038Dr_M13F_D09.ab1 Phaseolus vulgaris cv Early gallatin Phaseolus	941	133	1e-30	87
424	ICPL20102_CW08_A11	134	ICPL20102_CW08_A11	>P54696|MYOH_DICDI Myosin IH heavy chain - Dictyostelium discoideum	2359	42	0.001	54	+2	35	133	2255	2287	ICPL20102_CW08_A11	>gb|FE673369.1|FE673369 mh1_0035_C10 Drought-stressed chickpea leave library Cicer	539	32	0.079	100	ICPL20102_CW08_A11	>gb|EE595465.1|EE595465 CCUPAS120LF01c12R Pigeon pea Leaf cDNA Library Cajanus cajan cDNA	419	26	0.6	100	ICPL20102_CW08_A11	>gb|EV270583.1|EV270583 GLMAX25TF JCVI-SOY2 Glycine max cDNA 5, mRNA sequence	389	52	8e-06	100	ICPL20102_CW08_A11	>gnl|lis|1485237 BP042549	465	30	7.4	100	ICPL20102_CW08_A11	>gb|BG448774.1|BG448774 NF044F04NR1F1032 Nodulated root Medicago truncatula cDNA clone	675	32	3.2	100	ICPL20102_CW08_A11	>gb|CV541449.1|CV541449 RTS_105_D04 Phaseolus vulgaris P- root EST library Phaseolus	777	32	1.1	100
425	ICPL20102_CW08_A01	604	ICPL20102_CW08_A01	>Q4V8X4|ACBD6_DANRE Acyl-CoA-binding domain-containing protein 6 -	300	98	3e-20	40	-2	597	223	161	284	ICPL20102_CW08_A01	>gb|FE670736.1|FE670736 mh2_0031_F11 Chickpea leave library Cicer arietinum cDNA clone	406	30	1.5	100	ICPL20102_CW08_A01	>gb|EE605046.1|EE605046 CCUPAS120LF05d12F Pigeon pea Leaf cDNA Library Cajanus cajan cDNA	589	28	0.74	100	ICPL20102_CW08_A01	>gb|CO984964.1|CO984964 GM89022B2G06.r1 Gm-r1089 Glycine max cDNA clone Gm-r1089-8388 3,	768	624	1e-177	94	ICPL20102_CW08_A01	>gb|BP076819| BP076819	369	74	3e-12	91	ICPL20102_CW08_A01	>gb|BI310001.1|BI310001 EST5311751 GESD Medicago truncatula cDNA clone pGESD4D22 5 end,	655	353	3e-96	86	ICPL20102_CW08_A01	>gb|FE686416.1|FE686416 Pv010A_M13R_C09.ab1 Phaseolus vulgaris cv Early gallatin Phaseolus	799	553	1e-157	91
426	ICPL20102_CW08_A03	886	ICPL20102_CW08_A03	>Q9CZ52|ANTR1_MOUSE Anthrax toxin receptor 1 precursor - Mus	562	42	0.003	39	+3	606	815	491	558	ICPL20102_CW08_A03	>gb|FE668651.1|FE668651 mh2_0003_C09 Chickpea leave library Cicer arietinum cDNA clone	645	36	0.036	100	ICPL20102_CW08_A03	>gb|EE604553.1|EE604553 CCUPAS120LF02c04F Pigeon pea Leaf cDNA Library Cajanus cajan cDNA	251	28	1.1	100	ICPL20102_CW08_A03	>gb|AW349642.1|AW349642 GM210006A11B8 Gm-r1021 Glycine max cDNA clone Gm-r1021-1983 3,	769	36	3.5	100	ICPL20102_CW08_A03	>gnl|lis|1816483 TA2342_34305 Putative N-hydroxycinnamoyl/benzoyltransferase	1552	36	0.88	100	ICPL20102_CW08_A03	>gb|BE205350.1|BE205350 EST398026 KV0 Medicago truncatula cDNA clone pKV0-21I20, mRNA	614	38	0.38	100	ICPL20102_CW08_A03	>gb|CB542575.1|CB542575 PVEPSE3021C03.g Common bean seedling EST Library inoculated with	635	34	2.1	100
427	ICPL20102_CW08_A04	294	ICPL20102_CW08_A04	>P15605|YM04_PARTE Uncharacterized mitochondrial protein ORF4 -	156	44	0.0002	35	-2	251	24	40	125	ICPL20102_CW08_A04	>gb|FE670826.1|FE670826 mh2_0035_G02 Chickpea leave library Cicer arietinum cDNA clone	539	32	0.18	95	ICPL20102_CW08_A04	>gb|DV105923.1|DV105923 cajKS4 Pigeonpea water stress induced cDNA library Cajanus cajan	739	26	1.4	100	ICPL20102_CW08_A04	>gb|BE660688.1|BE660688 1022 GmaxSC Glycine max cDNA, mRNA sequence	842	36	1.1	100	ICPL20102_CW08_A04	>gb|BP044046| BP044046	274	32	4.4	100	ICPL20102_CW08_A04	>gb|BE248132.2|BE248132 NF003H09DT1F1076 Drought Medicago truncatula cDNA clone NF003H09DT	497	34	1.9	95
428	ICPL20102_CW06_B03	699	ICPL20102_CW06_B03	>Q6PFT9|AB1IP_DANRE Amyloid beta A4 precursor protein-binding family	646	60	1e-08	32	+1	265	663	420	550	ICPL20102_CW06_B03	>gb|FE671039.1|FE671039 mh1_0001_D01 Drought-stressed chickpea leave library Cicer	688	30	1.8	100	ICPL20102_CW06_B03	>gb|EE604807.1|EE604807 CCUPAS120LF03e05R Pigeon pea Leaf cDNA Library Cajanus cajan cDNA	840	32	0.055	100													ICPL20102_CW06_B03	>gb|BG452568.1|BG452568 NF107D05LF1F1043 Developing leaf Medicago truncatula cDNA clone	666	34	4.6	100	ICPL20102_CW06_B03	>gb|CV535101.1|CV535101 NOD_212_F01 Phaseolus vulgaris nodule EST library Phaseolus	688	32	6.6	100
429	ICPL20102_CW06_B04	118												ICPL20102_CW06_B04	>gb|DY475540.1|DY475540 CA0988 Chickpea (ICC3996) post-inoculation EST library Cicer	926	38	0.001	90	ICPL20102_CW06_B04	>gb|EE604571.1|EE604571 CCUPAS120LF02e09F Pigeon pea Leaf cDNA Library Cajanus cajan cDNA	403	28	0.13	100	ICPL20102_CW06_B04	>gb|BE822937.1|BE822937 GM700019A20C2 Gm-r1070 Glycine max cDNA clone Gm-r1070-7396 3,	539	38	0.1	90	ICPL20102_CW06_B04	>gnl|lis|1820880 TA12778_34305	490	32	1.6	100	ICPL20102_CW06_B04	>gb|AW774270.1|AW774270 EST333421 KV3 Medicago truncatula cDNA clone pKV3-22G17, mRNA	677	38	0.045	90	ICPL20102_CW06_B04	>gb|CB541672.1|CB541672 PVEPSE3001B06.g Common bean seedling EST Library inoculated with	565	38	0.016	90
430	ICPL20102_CW05_B04	88												ICPL20102_CW05_B04	>gb|CK148823.1|CK148823 36_H10_C03 Suppressive subtractive hybridization library Cicer	582	28	0.77	100	ICPL20102_CW05_B04	>gb|EE605140.1|EE605140 CCUPAS120LF05F04R Pigeon pea Leaf cDNA Library Cajanus cajan cDNA	551	26	0.38	100	ICPL20102_CW05_B04	>gb|FK022972.1|FK022972 GLRAA13TR JCVI-SOY3 Glycine max cDNA 5, mRNA sequence	681	105	4e-22	98	ICPL20102_CW05_B04	>gnl|lis|1814068 TA13483_34305 Hypothetical protein At5g22080 [Arabidopsis thaliana	713	64	3e-10	89	ICPL20102_CW05_B04	>gb|AW775922.1|AW775922 EST334987 DSIL Medicago truncatula cDNA clone pDSIL-3D7, mRNA	649	88	4e-17	88	ICPL20102_CW05_B04	>gb|FE690535.1|FE690535 Pv045D_M13F_G10.ab1 Phaseolus vulgaris cv Early gallatin Phaseolus	782	32	0.69	100
431	ICPL20102_CW06_B05	119	ICPL20102_CW06_B05	>Q5R9T2|VP37C_PONPY Vacuolar protein sorting-associated protein 37C	355	38	0.014	46	+2	17	118	196	234	ICPL20102_CW06_B05	>gb|FE669216.1|FE669216 mh2_0014_B02 Chickpea leave library Cicer arietinum cDNA clone	269	30	0.27	100	ICPL20102_CW06_B05	>gb|EE604839.1|EE604839 CCUPAS120LF03h04R Pigeon pea Leaf cDNA Library Cajanus cajan cDNA	659	26	0.52	100	ICPL20102_CW06_B05	>gb|BI968249.1|BI968249 GM830004B22A05 Gm-r1083 Glycine max cDNA clone Gm-r1083-1186 3,	782	34	1.6	95	ICPL20102_CW06_B05	>gb|BP084887| BP084887	468	32	1.6	100	ICPL20102_CW06_B05	>gb|AL387169.1|AL387169 MtBC40G09F1 MtBC Medicago truncatula cDNA clone MtBC40G09 T3,	464	34	0.7	100	ICPL20102_CW06_B05	>gb|CV532271.1|CV532271 LVS_022_H10 Phaseolus vulgaris leaf EST library Phaseolus vulgaris	582	32	0.99	91
432	ICPL20102_CW05_B07	121												ICPL20102_CW05_B07	>gb|FE670534.1|FE670534 mh2_0029_D06 Chickpea leave library Cicer arietinum cDNA clone	480	32	0.07	100	ICPL20102_CW05_B07	>gb|EE605024.1|EE605024 CCUPAS120LF05b11F Pigeon pea Leaf cDNA Library Cajanus cajan cDNA	522	30	0.034	100	ICPL20102_CW05_B07	>gb|CO978636.1|CO978636 GM89001A1H11.r1 Gm-r1089 Glycine max cDNA clone Gm-r1089-357 3,	728	101	8e-21	92	ICPL20102_CW05_B07	>gnl|lis|1802331 TA1968_34305 Hypothetical protein P0702D12.28 [Oryza sativa	1667	32	1.7	95	ICPL20102_CW05_B07	>gb|BG449397.1|BG449397 NF052E03IN1F1021 Insect herbivory Medicago truncatula cDNA clone	673	38	0.045	100	ICPL20102_CW05_B07	>gb|CV534260.1|CV534260 NOD_201_D07 Phaseolus vulgaris nodule EST library Phaseolus	617	36	0.065	100
433	ICPL20102_CW05_B09	687	ICPL20102_CW05_B09	>P31688|TPS2_YEAST Trehalose-phosphatase - Saccharomyces cerevisiae	896	44	0.0007	30	+3	24	260	671	749	ICPL20102_CW05_B09	>gb|FE670213.1|FE670213 mh2_0025_D06 Chickpea leave library Cicer arietinum cDNA clone	307	36	0.028	100	ICPL20102_CW05_B09	>gb|EE604673.1|EE604673 CCUPAS120LF02h04R Pigeon pea Leaf cDNA Library Cajanus cajan cDNA	763	28	0.84	100	ICPL20102_CW05_B09	>gb|BU547713.1|BU547713 GM880018B20D06 Gm-r1088 Glycine max cDNA clone Gm-r1088-6708 3,	570	133	2e-29	89	ICPL20102_CW05_B09	>gnl|lis|1824841 TA7428_34305 Trehalose-6-phosphate synthase [Ginkgo biloba	733	119	6e-26	90	ICPL20102_CW05_B09	>gb|CX532417.1|CX532417 s13dNF61E09MJ067_271127 Methyl Jasmonate-Elicited Root Cell	647	98	4e-19	85	ICPL20102_CW05_B09	>gb|FE688825.1|FE688825 Pv011D_M13R_E11.ab1 Phaseolus vulgaris cv Early gallatin Phaseolus	756	111	9e-24	90
434	ICPL20102_CW06_B10	708	ICPL20102_CW06_B10	>P13983|EXTN_TOBAC Extensin precursor - Nicotiana tabacum (Common	620	58	3e-08	31	+2	242	694	281	406	ICPL20102_CW06_B10	>gb|FE672548.1|FE672548 mh1_0019_A09 Drought-stressed chickpea leave library Cicer	550	30	1.8	100	ICPL20102_CW06_B10	>gb|EE604673.1|EE604673 CCUPAS120LF02h04R Pigeon pea Leaf cDNA Library Cajanus cajan cDNA	763	30	0.22	100	ICPL20102_CW06_B10	>gb|BM308687.1|BM308687 sak49c01.y1 Gm-c1036 Glycine max cDNA clone SOYBEAN CLONE ID:	583	36	2.8	100	ICPL20102_CW06_B10	>gnl|lis|1810710 TA11956_34305	559	34	2.8	100	ICPL20102_CW06_B10	>gb|AW981233.1|AW981233 EST392323 DSIL Medicago truncatula cDNA clone pDSIL-12E11, mRNA	402	36	1.2	100	ICPL20102_CW06_B10	>gb|BQ481777.1|BQ481777 PV_GEa0103h18f Phaseolus vulgaris leaf EST library PV_GEa Phaseolus	934	32	6.6	100
435	ICPL20102_CW05_B10	620	ICPL20102_CW05_B10	>P13983|EXTN_TOBAC Extensin precursor - Nicotiana tabacum (Common	620	82	2e-15	33	+2	41	601	276	448	ICPL20102_CW05_B10	>gb|FE671210.1|FE671210 mh1_0003_B10 Drought-stressed chickpea leave library Cicer	474	32	0.4	100	ICPL20102_CW05_B10	>gb|EE604845.1|EE604845 CCUPAS120LF03h11R Pigeon pea Leaf cDNA Library Cajanus cajan cDNA	720	36	0.003	100	ICPL20102_CW05_B10	>gb|BU544579.1|BU544579 GM880005A10A11 Gm-r1088 Glycine max cDNA clone Gm-r1088-1557 3,	336	34	9.5	100	ICPL20102_CW05_B10	>gnl|lis|1657930 LJRAB5B L.japonicus mRNA for small GTP-binding protein, RAB5B.	1184	34	2.4	100	ICPL20102_CW05_B10	>gb|AW691691.1|AW691691 NF043C10ST1F1000 Developing stem Medicago truncatula cDNA clone	650	34	4.1	100	ICPL20102_CW05_B10	>gb|FE705705.1|FE705705 Pv042D_M13R_A06.ab1 Phaseolus vulgaris cv Early gallatin Phaseolus	629	34	1.5	100
436	ICPL20102_CW06_B11	365	ICPL20102_CW06_B11	>Q14151|SAFB2_HUMAN Scaffold attachment factor B2 - Homo sapiens	953	37	0.024	33	+3	6	164	632	683	ICPL20102_CW06_B11	>gb|FE668754.1|FE668754 mh2_0004_D05 Chickpea leave library Cicer arietinum cDNA clone	530	32	0.23	100	ICPL20102_CW06_B11	>gb|CK394846.1|CK394846 caj5s16 Pigeonpea stress induced cDNA library Cajanus cajan cDNA	210	30	0.11	100	ICPL20102_CW06_B11	>gb|BI968943.1|BI968943 GM830006B21D08 Gm-r1083 Glycine max cDNA clone Gm-r1083-2104 3,	783	480	1e-134	93	ICPL20102_CW06_B11	>gnl|lis|1825410 TA7185_34305 Protein At2g36410 [Arabidopsis thaliana (Mouse-ear	965	117	1e-25	84	ICPL20102_CW06_B11	>gb|AL383149.1|AL383149 MtBC12B07R1 MtBC Medicago truncatula cDNA clone MtBC12B07 T7, mRNA	523	210	2e-53	88	ICPL20102_CW06_B11	>gb|CV543562.1|CV543562 RTS_136_G08 Phaseolus vulgaris P- root EST library Phaseolus	753	113	1e-24	83
437	ICPL20102_CW06_B12	694	ICPL20102_CW06_B12	>Q02752|PHPA_PLACH Acidic phosphoprotein precursor - Plasmodium	441	54	7e-07	63	+1	4	120	372	415	ICPL20102_CW06_B12	>gb|DY475558.1|DY475558 CA0890 Chickpea (ICC3996) post-inoculation EST library Cicer	1059	32	0.44	90	ICPL20102_CW06_B12	>gb|EE604814.1|EE604814 CCUPAS120LF03e12R Pigeon pea Leaf cDNA Library Cajanus cajan cDNA	846	34	0.014	95	ICPL20102_CW06_B12	>gb|BM188262.1|BM188262 saj98f05.y1 Gm-c1074 Glycine max cDNA clone SOYBEAN CLONE ID:	555	42	0.044	100	ICPL20102_CW06_B12	>gnl|lis|1517017 BP075296	188	40	0.044	100	ICPL20102_CW06_B12	>gb|BG645623.1|BG645623 EST507242 KV3 Medicago truncatula cDNA clone pKV3-46H16 5 end,	737	38	0.29	100	ICPL20102_CW06_B12	>gb|CV529297.1|CV529297 ALV_010A_G05 Phaseolus vulgaris leaf EST library PV_GEa Phaseolus	738	36	0.42	100
438	ICPL20102_CW08_B06	414	ICPL20102_CW08_B06	>Q9P6R0|TF3B_SCHPO Transcription factor IIIB 60 kDa subunit -	500	33	0.32	43	+1	31	150	401	441	ICPL20102_CW08_B06	>gb|FE670896.1|FE670896 mh2_0036_G08 Chickpea leave library Cicer arietinum cDNA clone	321	32	0.26	100	ICPL20102_CW08_B06	>gb|CO636155.1|CO636155 cajII9 Pigeonpea stress induced cDNA library Cajanus cajan cDNA	738	32	0.032	100	ICPL20102_CW08_B06	>gb|CD396629.1|CD396629 Gm_ck16910 Soybean induced by Salicylic Acid Glycine max cDNA 3,	277	38	0.4	100	ICPL20102_CW08_B06	>gnl|lis|1821477 TA12483_34305	710	42	0.007	93	ICPL20102_CW08_B06	>gb|ES612506.1|ES612506 MTGland_A021_2007-05-09/MTGlandA021_C01_006_1 Medicago truncatula	804	36	0.68	100	ICPL20102_CW08_B06	>gb|CV531590.1|CV531590 LVS_004_F09 Phaseolus vulgaris leaf EST library Phaseolus vulgaris	689	34	0.97	100
439	ICPL20102_CW07_B06	118	ICPL20102_CW07_B06	>Q6CQE5|TAR1_KLULA Protein TAR1 - Kluyveromyces lactis (Yeast)	109	48	8e-06	84	+3	36	113	35	60	ICPL20102_CW07_B06	>gb|EB085027.1|EB085027 CA0701 Chickpea (ICC3996) post-inoculation EST library Cicer	208	151	1e-37	98	ICPL20102_CW07_B06	>gb|EE604796.1|EE604796 CCUPAS120LF03d04R Pigeon pea Leaf cDNA Library Cajanus cajan cDNA	321	26	0.52	100	ICPL20102_CW07_B06	>gb|CK605738.1|CK605738 gmrhRww6-03_E12_T7 Soybean root hair subtracted cDNA library	409	167	2e-40	100	ICPL20102_CW07_B06	>gb|BW594611| BW594611	479	143	6e-34	97	ICPL20102_CW07_B06	>gb|AW774270.1|AW774270 EST333421 KV3 Medicago truncatula cDNA clone pKV3-22G17, mRNA	677	151	4e-36	98	ICPL20102_CW07_B06	>gb|CV529015.1|CV529015 ALV_009A_E08 Phaseolus vulgaris leaf EST library PV_GEa Phaseolus	718	159	6e-39	100
440	ICPL20102_CW08_B07	314	ICPL20102_CW08_B07	>Q28E13|MFSD5_XENTR Major facilitator superfamily domain-containing	452	31	1.4	26	-3	306	115	45	102	ICPL20102_CW08_B07	>gb|FE668638.1|FE668638 mh2_0003_B07 Chickpea leave library Cicer arietinum cDNA clone	630	30	0.78	100	ICPL20102_CW08_B07	>gb|EE595389.1|EE595389 CCUPAS120LF01c05F Pigeon pea Leaf cDNA Library Cajanus cajan cDNA	660	28	0.38	100	ICPL20102_CW08_B07	>gb|CD415560.1|CD415560 Gm_ck5723 Soybean induced by Salicylic Acid Glycine max cDNA 3,	547	36	1.2	100	ICPL20102_CW08_B07	>gnl|lis|1533479 BP072651	465	36	0.3	95	ICPL20102_CW08_B07	>gb|AW691370.1|AW691370 NF040F05ST1F1000 Developing stem Medicago truncatula cDNA clone	649	36	0.51	100	ICPL20102_CW08_B07	>gb|FG232770.1|FG232770 pvrebac010001_I4_M13rev_phred13_vc root hairs of Phaseolus vulgaris	753	34	0.72	100
441	ICPL20102_CW07_B07	563	ICPL20102_CW07_B07	>P13983|EXTN_TOBAC Extensin precursor - Nicotiana tabacum (Common	620	115	1e-25	40	+2	38	550	285	473	ICPL20102_CW07_B07	>gb|DY475092.1|DY475092 U048 Chickpea (ICC3996) post-inoculation EST library Cicer	255	32	0.36	100							ICPL20102_CW07_B07	>gb|AW459206.1|AW459206 sh22a11.y1 Gm-c1016 Glycine max cDNA clone GENOME SYSTEMS CLONE ID:	461	40	0.14	100	ICPL20102_CW07_B07	>gnl|lis|1821518 TA12982_34305	592	34	2.2	100							ICPL20102_CW07_B07	>gb|CV536324.1|CV536324 NOD_227_F10 Phaseolus vulgaris nodule EST library Phaseolus	663	34	1.3	100
442	ICPL20102_CW07_B09	210												ICPL20102_CW07_B09	>gb|FE670569.1|FE670569 mh2_0029_G05 Chickpea leave library Cicer arietinum cDNA clone	473	28	2	100	ICPL20102_CW07_B09	>gb|EE604652.1|EE604652 CCUPAS120LF02R05R Pigeon pea Leaf cDNA Library Cajanus cajan cDNA	739	30	0.062	100	ICPL20102_CW07_B09	>gb|BG316356.1|BG316356 sab79f03.y1 Gm-c1032 Glycine max cDNA clone GENOME SYSTEMS CLONE	483	94	4e-18	84	ICPL20102_CW07_B09	>gnl|lis|1513486 AV768148	468	36	0.2	96	ICPL20102_CW07_B09	>gb|BF635157.1|BF635157 NF080D06DT1F1057 Drought Medicago truncatula cDNA clone NF080D06DT	693	38	0.084	95	ICPL20102_CW07_B09	>gb|CV535583.1|CV535583 NOD_218_B07 Phaseolus vulgaris nodule EST library Phaseolus	635	54	5e-07	83
443	ICPL20102_CW08_B11	658	ICPL20102_CW08_B11	>P13983|EXTN_TOBAC Extensin precursor - Nicotiana tabacum (Common	620	80	6e-15	35	+2	158	655	282	458	ICPL20102_CW08_B11	>gb|EH058877.1|EH058877 CPA04d11.y.esd subtracted cDNA library of drought stressed chickpea	474	50	2e-06	96	ICPL20102_CW08_B11	>gb|EE605096.1|EE605096 CCUPAS120LF05a10R Pigeon pea Leaf cDNA Library Cajanus cajan cDNA	251	30	0.2	100	ICPL20102_CW08_B11	>gb|DY762991.1|DY762991 32sin3 Transcript-derived fragments specifically found in	480	80	2e-13	91	ICPL20102_CW08_B11	>gb|AV410558| AV410558	359	42	0.011	100	ICPL20102_CW08_B11	>gb|EH058235.1|EH058235 EST0097 MTOROCRE Medicago truncatula cDNA clone mtorocre38.001,	741	66	1e-09	90	ICPL20102_CW08_B11	>gb|FE709646.1|FE709646 Pv017B_M13F_G08.ab1 Phaseolus vulgaris cv Early gallatin Phaseolus	774	38	0.1	100
444	ICPL20102_CW07_B12	328	ICPL20102_CW07_B12	>Q6FYC3|GLO2_BARQU Hydroxyacylglutathione hydrolase - Bartonella	253	30	3	40	+1	127	252	96	142	ICPL20102_CW07_B12	>gb|FE670067.1|FE670067 mh2_0023_F07 Chickpea leave library Cicer arietinum cDNA clone	365	42	0.0002	90	ICPL20102_CW07_B12	>gb|EE605000.1|EE605000 CCUPAS120LF04h03R Pigeon pea Leaf cDNA Library Cajanus cajan cDNA	410	32	0.025	95	ICPL20102_CW07_B12	>gb|EH039880.1|EH039880 GMSeed0687 Soybean endosperm tissue in developing seeds Glycine max	579	208	2e-52	91	ICPL20102_CW07_B12	>gnl|lis|1827221 TA8523_34305	642	48	8e-05	100	ICPL20102_CW07_B12	>gb|AL374296.1|AL374296 MtBB05G07R1 MtBB Medicago truncatula cDNA clone MtBB05G07 T7, mRNA	304	38	0.14	100	ICPL20102_CW07_B12	>gb|FD786881.1|FD786881 06VA2_T7_006_G02_02DEC2005_004 06VA2 Phaseolus vulgaris cDNA, mRNA	361	72	3e-12	84
445	ICPL20102_CW05_C01	997	ICPL20102_CW05_C01	>Q00451|PRF1_SOLLC 36.4 kDa proline-rich protein - Solanum	346	115	3e-25	34	+3	177	863	32	260	ICPL20102_CW05_C01	>gb|FE669431.1|FE669431 mh2_0016_E04 Chickpea leave library Cicer arietinum cDNA clone	561	32	0.64	100	ICPL20102_CW05_C01	>gb|EE604919.1|EE604919 CCUPAS120LF04h06F Pigeon pea Leaf cDNA Library Cajanus cajan cDNA	321	28	1.2	100	ICPL20102_CW05_C01	>gb|BU761254.1|BU761254 sas65d06.y1 Gm-c1023 Glycine max cDNA clone SOYBEAN CLONE ID:	606	38	0.99	100	ICPL20102_CW05_C01	>gb|AV779188| AV779188	364	36	0.99	100	ICPL20102_CW05_C01	>gb|AL382868.1|AL382868 MtBC10D09R1 MtBC Medicago truncatula cDNA clone MtBC10D09 T7, mRNA	527	38	0.43	95	ICPL20102_CW05_C01	>gb|CB543404.1|CB543404 PVEPSE3029J06.g Common bean seedling EST Library inoculated with	501	36	0.6	100
446	ICPL20102_CW05_C03	702	ICPL20102_CW05_C03	>P13983|EXTN_TOBAC Extensin precursor - Nicotiana tabacum (Common	620	60	1e-08	36	+2	284	559	316	416	ICPL20102_CW05_C03	>gb|AJ005000.1|AJ005000 AJ005000 chickpea mRNA CAN-5 Cicer arietinum cDNA clone Can99, mRNA	524	30	1.8	100	ICPL20102_CW05_C03	>gb|EE604658.1|EE604658 CCUPAS120LF02R11R Pigeon pea Leaf cDNA Library Cajanus cajan cDNA	347	36	0.004	100	ICPL20102_CW05_C03	>gb|CA784157.1|CA784157 sat94f10.y1 Gm-c1062 Glycine max cDNA clone SOYBEAN CLONE ID:	745	40	0.17	100	ICPL20102_CW05_C03	>gnl|lis|1823774 TA6350_34305 Glutathione S-transferase GST 22 [Glycine max	505	34	2.7	95	ICPL20102_CW05_C03	>gb|BE325761.1|BE325761 NF020G04ST1F1033 Developing stem Medicago truncatula cDNA clone	522	38	0.3	100	ICPL20102_CW05_C03	>gb|FE705349.1|FE705349 Pv041A_M13R_H01.ab1 Phaseolus vulgaris cv Early gallatin Phaseolus	880	36	0.42	100
447	ICPL20102_CW05_C05	289	ICPL20102_CW05_C05	>Q9LXR1|FB208_ARATH Putative F-box protein At3g58910 - Arabidopsis	214	28	7.1	36	+2	44	142	19	56	ICPL20102_CW05_C05	>gb|FE668830.1|FE668830 mh2_0005_C12 Chickpea leave library Cicer arietinum cDNA clone	490	38	0.003	100	ICPL20102_CW05_C05	>gb|EE605106.1|EE605106 CCUPAS120LF05c02R Pigeon pea Leaf cDNA Library Cajanus cajan cDNA	773	30	0.087	100	ICPL20102_CW05_C05	>gb|CD394784.1|CD394784 Gm_ck14564 Soybean induced by Salicylic Acid Glycine max cDNA 3,	452	36	1.1	95	ICPL20102_CW05_C05	>gnl|lis|1818121 TA5497_34305	578	34	1.1	100	ICPL20102_CW05_C05	>gb|BG648073.1|BG648073 EST509692 HOGA Medicago truncatula cDNA clone pHOGA-18B12 5 end,	629	38	0.12	100	ICPL20102_CW05_C05	>gb|FE702509.1|FE702509 Pv032A_M13R_F12.ab1 Phaseolus vulgaris cv Early gallatin Phaseolus	873	34	0.67	100
448	ICPL20102_CW05_C06	458	ICPL20102_CW05_C06	>Q9DAC0|CLF2B_MOUSE CKLF-like MARVEL transmembrane domain-containing	210	29	9.4	38	-1	281	141	25	71	ICPL20102_CW05_C06	>gb|DY475246.1|DY475246 U208 Chickpea (ICC3996) post-inoculation EST library Cicer	255	30	1.1	100	ICPL20102_CW05_C06	>gb|EE604849.1|EE604849 CCUPAS120LF04a04F Pigeon pea Leaf cDNA Library Cajanus cajan cDNA	627	30	0.14	100	ICPL20102_CW05_C06	>gb|EH224381.1|EH224381 JGI_ABWZ5349.rev ABWZ Phakopsora pachyrhizi infected soybean leaf	597	111	4e-23	88	ICPL20102_CW05_C06	>gnl|lis|1812649 TA963_34305 Putative DNA binding protein [Trifolium pratense (Red	1590	34	1.8	95	ICPL20102_CW05_C06	>gb|BG647989.1|BG647989 EST509608 HOGA Medicago truncatula cDNA clone pHOGA-18B5 5 end,	466	84	4e-15	87	ICPL20102_CW05_C06	>gb|FE698598.1|FE698598 Pv023D_M13F_E10.ab1 Phaseolus vulgaris cv Early gallatin Phaseolus	627	36	0.27	95
449	ICPL20102_CW06_C07	640	ICPL20102_CW06_C07	>P13983|EXTN_TOBAC Extensin precursor - Nicotiana tabacum (Common	620	80	8e-15	36	+3	87	632	215	396	ICPL20102_CW06_C07	>gb|EB085040.1|EB085040 CA0857 Chickpea (ICC3996) post-inoculation EST library Cicer	649	32	0.41	100	ICPL20102_CW06_C07	>gb|EE604680.1|EE604680 CCUPAS120LF02h11R Pigeon pea Leaf cDNA Library Cajanus cajan cDNA	712	34	0.013	100	ICPL20102_CW06_C07	>gb|CF922568.1|CF922568 gmrhRww24-12-T7_G03_1_019 Soybean root hair subtracted cDNA library	387	66	3e-09	89	ICPL20102_CW06_C07	>gb|AV774383| AV774383	551	34	2.5	100	ICPL20102_CW06_C07	>gb|CX527785.1|CX527785 s13dNF47D02AT026_516082 Aphid-Infected Shoots Medicago truncatula	625	38	0.27	100	ICPL20102_CW06_C07	>gb|FE709580.1|FE709580 Pv016B_M13F_H05.ab1 Phaseolus vulgaris cv Early gallatin Phaseolus	534	56	4e-07	86
450	ICPL20102_CW05_C07	626	ICPL20102_CW05_C07	>P78875|TPP1_SCHPO Trehalose-phosphatase - Schizosaccharomyces pombe	817	104	4e-22	36	+2	11	499	653	813	ICPL20102_CW05_C07	>gb|FE669609.1|FE669609 mh2_0018_E03 Chickpea leave library Cicer arietinum cDNA clone	603	36	0.026	100	ICPL20102_CW05_C07	>gb|EE604673.1|EE604673 CCUPAS120LF02h04R Pigeon pea Leaf cDNA Library Cajanus cajan cDNA	763	28	0.77	100	ICPL20102_CW05_C07	>gb|FK009683.1|FK009683 GLQA534TR JCVI-SOY2 Glycine max cDNA 5, mRNA sequence	758	670	0	88	ICPL20102_CW05_C07	>gnl|lis|10542 TC10574 similar to GB|AAF87136.1|9369388|AC002423 T23E23.3	733	504	1e-142	85	ICPL20102_CW05_C07	>gb|CX532417.1|CX532417 s13dNF61E09MJ067_271127 Methyl Jasmonate-Elicited Root Cell	647	278	2e-73	84	ICPL20102_CW05_C07	>gb|FE688825.1|FE688825 Pv011D_M13R_E11.ab1 Phaseolus vulgaris cv Early gallatin Phaseolus	756	648	0	88
451	ICPL20102_CW06_C08	188	ICPL20102_CW06_C08	>Q9QXE5|TSSP_MOUSE Thymus-specific serine protease precursor - Mus	509	31	1.6	39	+1	4	126	141	181	ICPL20102_CW06_C08	>gb|FE673451.1|FE673451 mh1_0036_G03 Drought-stressed chickpea leave library Cicer	527	240	3e-64	91	ICPL20102_CW06_C08	>gb|DV105907.1|DV105907 cajKS2 Pigeonpea water stress induced cDNA library Cajanus cajan	649	232	7e-63	90	ICPL20102_CW06_C08	>gb|BE660497.1|BE660497 3-D4 GmaxSC Glycine max cDNA, mRNA sequence	624	232	6e-60	90	ICPL20102_CW06_C08	>gnl|lis|1813216 TA51_34305	6663	224	4e-58	90	ICPL20102_CW06_C08	>gb|AW684321.1|AW684321 NF015E06NR1F1000 Nodulated root Medicago truncatula cDNA clone	471	232	2e-60	90	ICPL20102_CW06_C08	>gb|EG594336.1|EG594336 SSH-43 Common bean supression subtractive hybridization library	504	232	9e-61	90
452	ICPL20102_CW05_C08	468												ICPL20102_CW05_C08	>gb|CK148974.1|CK148974 AGT-47_D08 Suppressive subtractive hybridization library Cicer	851	32	0.3	100	ICPL20102_CW05_C08	>gb|DY742690.1|DY742690 cajKS67 Pigeonpea stress induced cDNA library Cajanus cajan cDNA,	623	28	0.57	100	ICPL20102_CW05_C08	>gb|BI498562.1|BI498562 sai15g07.y1 Gm-c1053 Glycine max cDNA clone GENOME SYSTEMS CLONE	477	40	0.12	100	ICPL20102_CW05_C08	>gb|AV778780| AV778780	474	36	0.46	100	ICPL20102_CW05_C08	>gb|EX531361.1|EX531361 MTGland_B022_2007-05-29/MTGlandB022_F09_035_1 Medicago truncatula	718	40	0.05	95	ICPL20102_CW05_C08	>gb|CB541624.1|CB541624 PVEPSE3016H02.b Common bean seedling EST Library inoculated with	503	34	1.1	100
453	ICPL20102_CW05_C09	375	ICPL20102_CW05_C09	>Q97FQ8|GATB1_CLOAB Aspartyl/glutamyl-tRNA(Asn/Gln) amidotransferase	476	32	0.58	34	-1	348	205	171	219	ICPL20102_CW05_C09	>gb|FE670113.1|FE670113 mh2_0024_C01 Chickpea leave library Cicer arietinum cDNA clone	502	32	0.24	95	ICPL20102_CW05_C09	>gb|EE605009.1|EE605009 CCUPAS120LF04h12R Pigeon pea Leaf cDNA Library Cajanus cajan cDNA	371	30	0.11	100	ICPL20102_CW05_C09	>gb|BQ079681.1|BQ079681 san16h11.y1 Gm-c1084 Glycine max cDNA clone SOYBEAN CLONE ID:	456	62	2e-08	91	ICPL20102_CW05_C09	>gb|BP054831| BP054831	443	36	0.36	95	ICPL20102_CW05_C09	>gb|AJ548108.1|AJ548108 AJ548108 MTAPHEU Medicago truncatula cDNA clone mtaehac110002c07,	191	38	0.16	88	ICPL20102_CW05_C09	>gb|CV543123.1|CV543123 RTS_130_H03 Phaseolus vulgaris P- root EST library Phaseolus	504	100	2e-20	91
454	ICPL20102_CW05_C10	1015	ICPL20102_CW05_C10	>P13983|EXTN_TOBAC Extensin precursor - Nicotiana tabacum (Common	620	99	3e-20	35	+2	245	964	260	503	ICPL20102_CW05_C10	>gb|FE673184.1|FE673184 mh1_0032_F04 Drought-stressed chickpea leave library Cicer	720	36	0.042	100	ICPL20102_CW05_C10	>gb|EE604928.1|EE604928 CCUPAS120LF04a05R Pigeon pea Leaf cDNA Library Cajanus cajan cDNA	785	28	1.2	100	ICPL20102_CW05_C10	>gb|BE823649.1|BE823649 GM700021A20G9 Gm-r1070 Glycine max cDNA clone Gm-r1070-8370 3,	687	36	4	100	ICPL20102_CW05_C10	>gnl|lis|13311 TC11359	544	38	0.26	100	ICPL20102_CW05_C10	>gb|AW736659.1|AW736659 EST333151 KV3 Medicago truncatula cDNA clone pKV3-21I19, mRNA	336	38	0.43	100	ICPL20102_CW05_C10	>gb|BQ481683.1|BQ481683 PV_GEa0075i01f Phaseolus vulgaris leaf EST library PV_GEa Phaseolus	945	36	0.61	100
455	ICPL20102_CW06_C11	285												ICPL20102_CW06_C11	>gb|FE669757.1|FE669757 mh2_0020_B04 Chickpea leave library Cicer arietinum cDNA clone	609	32	0.18	100	ICPL20102_CW06_C11	>gb|EE604867.1|EE604867 CCUPAS120LF04c05F Pigeon pea Leaf cDNA Library Cajanus cajan cDNA	356	268	2e-73	98	ICPL20102_CW06_C11	>gb|CD416521.1|CD416521 Gm_ck6901 Soybean induced by Salicylic Acid Glycine max cDNA 3,	530	351	1e-95	92	ICPL20102_CW06_C11	>gnl|lis|1802124 TA1159_34305 F2D10.18 [Arabidopsis thaliana (Mouse-ear cress)]	522	170	7e-42	83	ICPL20102_CW06_C11	>gb|AW773571.1|AW773571 EST332351 KV3 Medicago truncatula cDNA clone pKV3-12D15, mRNA	664	80	3e-14	91	ICPL20102_CW06_C11	>gb|CB539300.1|CB539300 PVEPSE2003D11.g Common bean seedling EST Library - PVEPSE2	556	285	1e-76	88
456	ICPL20102_CW05_C11	444	ICPL20102_CW05_C11	>P34780|YCX6_ASTLO Uncharacterized 13.3 kDa protein in rpl23-rpl2	105	38	0.014	40	-3	412	206	9	76
457	ICPL20102_CW06_C12	326	ICPL20102_CW06_C12	>P15629|POL_SOCMV Enzymatic polyprotein [Includes: Aspartic protease	692	145	4e-35	69	-3	318	4	351	455	ICPL20102_CW06_C12	>gb|EL585360.1|EL585360 CaHa75 Chickpea Insect-Induced Library Cicer arietinum cDNA clone	296	30	0.81	91	ICPL20102_CW06_C12	>gb|EE604697.1|EE604697 CCUPAS120LF03b06F Pigeon pea Leaf cDNA Library Cajanus cajan cDNA	251	28	0.39	100	ICPL20102_CW06_C12	>gb|BU760671.1|BU760671 sas56h02.y1 Gm-c1023 Glycine max cDNA clone SOYBEAN CLONE ID:	607	44	0.005	96	ICPL20102_CW06_C12	>gb|BP084487| BP084487	368	38	0.079	100	ICPL20102_CW06_C12	>gb|EX530137.1|EX530137 MtGland_A063_2007-07-13_1/MtGland_A063_D07_029_1 Medicago	961	38	0.13	100	ICPL20102_CW06_C12	>gb|EX304074.1|EX304074 PvEST1315 Bean pod tissue cDNA Entry Library Phaseolus vulgaris	624	38	0.048	100
458	ICPL20102_CW05_C12	85												ICPL20102_CW05_C12	>gb|FE669480.1|FE669480 mh2_0017_A09 Chickpea leave library Cicer arietinum cDNA clone	609	30	0.19	100	ICPL20102_CW05_C12	>gb|EE604646.1|EE604646 CCUPAS120LF02e10R Pigeon pea Leaf cDNA Library Cajanus cajan cDNA	420	24	1.4	100	ICPL20102_CW05_C12	>gb|AI988581.1|AI988581 sd04f01.y1 Gm-c1020 Glycine max cDNA clone GENOME SYSTEMS CLONE ID:	474	36	0.27	100	ICPL20102_CW05_C12	>gnl|lis|1515545 BP073524	279	34	0.28	95	ICPL20102_CW05_C12	>gb|AL369160.1|AL369160 MtBA29C05R1 MtBA Medicago truncatula cDNA clone MtBA29C05 T7, mRNA	454	32	1.9	100	ICPL20102_CW05_C12	>gb|FE706627.1|FE706627 Pv046C_M13R_A07.ab1 Phaseolus vulgaris cv Early gallatin Phaseolus	893	32	0.66	95
459	ICPL20102_CW07_C01	260	ICPL20102_CW07_C01	>Q5HWF4|HIS8_CAMJR Histidinol-phosphate aminotransferase -	364	30	2.5	33	-1	200	93	280	315	ICPL20102_CW07_C01	>gb|FE670319.1|FE670319 mh2_0026_F05 Chickpea leave library Cicer arietinum cDNA clone	631	30	0.64	100	ICPL20102_CW07_C01	>gb|EE604927.1|EE604927 CCUPAS120LF04a04R Pigeon pea Leaf cDNA Library Cajanus cajan cDNA	674	28	0.31	100	ICPL20102_CW07_C01	>gb|BG651940.1|BG651940 sad72a07.y1 Gm-c1051 Glycine max cDNA clone GENOME SYSTEMS CLONE	509	168	1e-40	89	ICPL20102_CW07_C01	>gnl|lis|1822854 TA6100_34305	569	34	0.98	100	ICPL20102_CW07_C01	>gb|AL386356.1|AL386356 MtBC34B08R1 MtBC Medicago truncatula cDNA clone MtBC34B08 T7, mRNA	524	36	0.42	100	ICPL20102_CW07_C01	>gb|FE696508.1|FE696508 Pv020C_M13F_E02.ab1 Phaseolus vulgaris cv Early gallatin Phaseolus	854	38	0.038	100
460	ICPL20102_CW06_C01	755	ICPL20102_CW06_C01	>Q8IV90|WASF4_HUMAN Wiskott-Aldrich syndrome protein family member 4	625	61	6e-09	38	+1	382	651	432	531	ICPL20102_CW06_C01	>gb|DY475149.1|DY475149 U110 Chickpea (ICC3996) post-inoculation EST library Cicer	255	42	0.0005	86	ICPL20102_CW06_C01	>gb|DY742661.1|DY742661 cajKS38 Pigeonpea stress induced cDNA library Cajanus cajan cDNA,	628	28	0.92	100	ICPL20102_CW06_C01	>gb|BU544558.1|BU544558 GM880004B20F11 Gm-r1088 Glycine max cDNA clone Gm-r1088-1438 3,	545	38	0.75	100	ICPL20102_CW06_C01	>gnl|lis|1815571 TA13940_34305 Acetyl-CoA synthetase-like protein [Arabidopsis	515	38	0.19	100	ICPL20102_CW06_C01	>gb|EX530567.1|EX530567 MTGland_A068_2007-06-27/MTGlandA068_F11_043_1 Medicago truncatula	924	38	0.32	100	ICPL20102_CW06_C01	>gb|FE677514.1|FE677514 Pv030B_M13R_E07.ab1 Phaseolus vulgaris cv Early gallatin Phaseolus	788	34	1.8	100
461	ICPL20102_CW07_C06	733	ICPL20102_CW07_C06	>Q5EAW9|TAF3_XENLA Transcription initiation factor TFIID subunit 3 -	845	53	2e-06	30	+2	269	721	593	732	ICPL20102_CW07_C06	>gb|DY475555.1|DY475555 CA0534 Chickpea (ICC3996) post-inoculation EST library Cicer	1048	54	1e-07	92	ICPL20102_CW07_C06	>gb|EE604621.1|EE604621 CCUPAS120LF02c01R Pigeon pea Leaf cDNA Library Cajanus cajan cDNA	633	30	0.23	100	ICPL20102_CW07_C06	>gb|BI969276.1|BI969276 GM830007B20E12 Gm-r1083 Glycine max cDNA clone Gm-r1083-2544 3,	798	186	1e-45	88	ICPL20102_CW07_C06	>gnl|lis|1824724 TA6893_34305 OSJNBb0089B03.1 protein [Oryza sativa (japonica	580	38	0.18	100	ICPL20102_CW07_C06	>gb|AL374968.1|AL374968 MtBB10D12R2 MtBB Medicago truncatula cDNA clone MtBB10D12 T7, mRNA	552	115	2e-24	88	ICPL20102_CW07_C06	>gb|FE709580.1|FE709580 Pv016B_M13F_H05.ab1 Phaseolus vulgaris cv Early gallatin Phaseolus	534	40	0.028	87
462	ICPL20102_CW08_C07	700	ICPL20102_CW08_C07	>O74978|YQL5_SCHPO Uncharacterized RNA-binding protein C1827.05c -	276	137	5e-32	47	+2	8	424	120	254	ICPL20102_CW08_C07	>gb|DY475365.1|DY475365 U345 Chickpea (ICC3996) post-inoculation EST library Cicer	255	30	1.8	88	ICPL20102_CW08_C07	>gb|CO636160.1|CO636160 cajRII-1 Pigeonpea stress induced cDNA library Cajanus cajan cDNA	143	26	3.4	100	ICPL20102_CW08_C07	>gb|CD408264.1|CD408264 Gm_ck34366 Soybean induced by Salicylic Acid Glycine max cDNA 3,	630	36	2.7	92	ICPL20102_CW08_C07	>gnl|lis|1827211 TA8621_34305 Expansin 45, endoglucanase-like [Medicago truncatula	722	36	0.69	100	ICPL20102_CW08_C07	>gb|BE124195.1|BE124195 EST394320 DSIL Medicago truncatula cDNA clone pDSIL-13G22, mRNA	417	36	1.2	100	ICPL20102_CW08_C07	>gb|FD791294.1|FD791294 07VANA7_T7_039_A07_01MAR2006_063 07VANA7 Phaseolus vulgaris cDNA,	366	34	1.7	100
463	ICPL20102_CW07_C08	661	ICPL20102_CW07_C08	>P78706|RCO1_NEUCR Transcriptional repressor rco-1 - Neurospora	604	46	0.0002	33	+3	12	296	129	218	ICPL20102_CW07_C08	>gb|DY475127.1|DY475127 U086 Chickpea (ICC3996) post-inoculation EST library Cicer	201	30	1.7	100	ICPL20102_CW07_C08	>gb|EE605129.1|EE605129 CCUPAS120LF05e04R Pigeon pea Leaf cDNA Library Cajanus cajan cDNA	308	32	0.052	100	ICPL20102_CW07_C08	>gb|CD402430.1|CD402430 Gm_ck25064 Soybean induced by Salicylic Acid Glycine max cDNA 3,	641	751	0	92	ICPL20102_CW07_C08	>gnl|lis|1802835 TA1857_34305 Predicted proline-rich protein [Arabidopsis thaliana	689	379	1e-104	88	ICPL20102_CW07_C08	>gb|CX534820.1|CX534820 s13dNF19C04MJ022_336044 Methyl Jasmonate-Elicited Root Cell	595	317	2e-85	86	ICPL20102_CW07_C08	>gb|BQ481442.1|BQ481442 PV_GEa0005f18r Phaseolus vulgaris leaf EST library PV_GEa Phaseolus	991	42	0.006	84
464	ICPL20102_CW08_C09	90												ICPL20102_CW08_C09	>gb|FE673265.1|FE673265 mh1_0033_F11 Drought-stressed chickpea leave library Cicer	626	32	0.051	100	ICPL20102_CW08_C09	>gb|EE595476.1|EE595476 CCUPAS120LF01e06R Pigeon pea Leaf cDNA Library Cajanus cajan cDNA	707	26	0.39	100	ICPL20102_CW08_C09	>gb|FK664713.1|FK664713 454GmaGlobSeed399345 Soybean Seeds Containing Globular-Stage	264	101	6e-21	92	ICPL20102_CW08_C09	>gnl|lis|1827876 TA8131_34305	545	36	0.075	95	ICPL20102_CW08_C09	>gb|AW691991.2|AW691991 NF051C07ST1F1000 Developing stem Medicago truncatula cDNA clone	338	34	0.51	100	ICPL20102_CW08_C09	>gb|FE705476.1|FE705476 Pv041C_M13R_H03.ab1 Phaseolus vulgaris cv Early gallatin Phaseolus	834	38	0.012	87
465	ICPL20102_CW07_C09	236	ICPL20102_CW07_C09	>Q4L4I5|UVRB_STAHJ UvrABC system protein B - Staphylococcus	661	31	1.2	38	+2	2	145	300	353	ICPL20102_CW07_C09	>gb|DY475532.1|DY475532 CA0506 Chickpea (ICC3996) post-inoculation EST library Cicer	198	36	0.009	95	ICPL20102_CW07_C09	>gb|EE604569.1|EE604569 CCUPAS120LF02e07F Pigeon pea Leaf cDNA Library Cajanus cajan cDNA	683	36	0.001	100	ICPL20102_CW07_C09	>gb|AI900095.1|AI900095 sb98g08.y1 Gm-c1012 Glycine max cDNA clone GENOME SYSTEMS CLONE ID:	424	127	3e-28	86	ICPL20102_CW07_C09	>gb|BP040912| BP040912	519	38	0.056	100	ICPL20102_CW07_C09	>gb|EX527354.1|EX527354 MTGland_A027_2007-06-13/MTGlandA027_G03_010_1 Medicago truncatula	987	38	0.096	100	ICPL20102_CW07_C09	>gb|BQ481618.1|BQ481618 PV_GEa0052i21r Phaseolus vulgaris leaf EST library PV_GEa Phaseolus	849	38	0.034	95
466	ICPL20102_CW08_C10	102	ICPL20102_CW08_C10	>Q4WKD9|YTH1_ASPFU mRNA 3-end-processing protein yth1 - Aspergillus	254	29	6.6	42	+1	25	102	220	245	ICPL20102_CW08_C10	>gb|FE669398.1|FE669398 mh2_0016_B04 Chickpea leave library Cicer arietinum cDNA clone	587	32	0.058	100	ICPL20102_CW08_C10	>gb|DV105908.1|DV105908 cajKS15 Pigeonpea water stress induced cDNA library Cajanus cajan	192	26	0.44	94	ICPL20102_CW08_C10	>gb|FE680936.1|FE680936 Pv058A_M13F_B06.ab1 Phaseolus vulgaris cv Early gallatin	791	44	0.001	93	ICPL20102_CW08_C10	>gb|AV779434| AV779434	544	40	0.006	92	ICPL20102_CW08_C10	>gb|DY632740.1|DY632740 Medicago--02-M02.g1 Subtracted medicago cDNA library specific for	255	46	0.0002	96	ICPL20102_CW08_C10	>gb|FE680936.1|FE680936 Pv058A_M13F_B06.ab1 Phaseolus vulgaris cv Early gallatin	791	44	0.0002	93
467	ICPL20102_CW07_C10	685	ICPL20102_CW07_C10	>Q9FPQ6|GP1_CHLRE Vegetative cell wall protein gp1 precursor -	555	111	3e-24	36	+1	136	684	168	355	ICPL20102_CW07_C10	>gb|FE669302.1|FE669302 mh2_0015_A11 Chickpea leave library Cicer arietinum cDNA clone	501	34	0.11	100	ICPL20102_CW07_C10	>gb|EE595501.1|EE595501 CCUPAS120LF01h02R Pigeon pea Leaf cDNA Library Cajanus cajan cDNA	849	30	0.21	100	ICPL20102_CW07_C10	>gb|FK408709.1|FK408709 454GmaGlobSeed143341 Soybean Seeds Containing Globular-Stage	226	38	0.67	100							ICPL20102_CW07_C10	>gb|BF638182.1|BF638182 NF044H04PL1F1042 Phosphate starved leaf Medicago truncatula cDNA	674	34	4.5	100	ICPL20102_CW07_C10	>gb|FE674653.1|FE674653 Pv059Ar_M13F_A06.ab1 Phaseolus vulgaris cv Early gallatin Phaseolus	817	36	0.41	92
468	ICPL20102_CW08_C11	1029	ICPL20102_CW08_C11	>P13983|EXTN_TOBAC Extensin precursor - Nicotiana tabacum (Common	620	82	6e-15	36	+3	510	1016	315	507	ICPL20102_CW08_C11	>gb|CK148764.1|CK148764 64_A6 Suppressive subtractive hybridization library Cicer arietinum	682	30	2.6	100	ICPL20102_CW08_C11	>gb|EE604916.1|EE604916 CCUPAS120LF04h03F Pigeon pea Leaf cDNA Library Cajanus cajan cDNA	439	26	5	100	ICPL20102_CW08_C11	>gb|BM567771.1|BM567771 sak78e03.y1 Gm-c1036 Glycine max cDNA clone SOYBEAN CLONE ID:	561	40	0.26	95	ICPL20102_CW08_C11	>gb|BP078454| BP078454	385	36	1	100	ICPL20102_CW08_C11	>gb|BE239436.1|BE239436 EST392777 MHRP- Medicago truncatula cDNA clone pMHRP-47M7, mRNA	599	36	1.7	100	ICPL20102_CW08_C11	>gb|CV530010.1|CV530010 ALV_012B_H08 Phaseolus vulgaris leaf EST library PV_GEa Phaseolus	638	34	2.5	100
469	ICPL20102_CW08_C12	321	ICPL20102_CW08_C12	>Q73JF6|Y2619_TREDE Uncharacterized RNA methyltransferase TDE_2619 -	404	30	3.1	36	-2	320	207	227	264	ICPL20102_CW08_C12	>gb|DY475092.1|DY475092 U048 Chickpea (ICC3996) post-inoculation EST library Cicer	255	30	0.79	100	ICPL20102_CW08_C12	>gb|EE604958.1|EE604958 CCUPAS120LF04c12R Pigeon pea Leaf cDNA Library Cajanus cajan cDNA	670	36	0.002	100	ICPL20102_CW08_C12	>gb|BI786033.1|BI786033 sai32a09.y1 Gm-c1065 Glycine max cDNA clone GENOME SYSTEMS CLONE	550	38	0.31	100	ICPL20102_CW08_C12	>gb|AV773417| AV773417	410	38	0.078	100	ICPL20102_CW08_C12	>gb|AW126375.2|AW126375 N100483e rootphos(-) Medicago truncatula cDNA clone MHRP-6D10, mRNA	458	40	0.033	100	ICPL20102_CW08_C12	>gb|BQ481482.1|BQ481482 PV_GEa0018l03f Phaseolus vulgaris leaf EST library PV_GEa Phaseolus	1077	34	0.74	100
470	ICPL20102_CW07_C12	351	ICPL20102_CW07_C12	>O08816|WASL_RAT Neural Wiskott-Aldrich syndrome protein - Rattus	501	39	0.005	41	-1	141	4	291	335	ICPL20102_CW07_C12	>gb|FE668657.1|FE668657 mh2_0003_D03 Chickpea leave library Cicer arietinum cDNA clone	670	40	0.001	95	ICPL20102_CW07_C12	>gb|DV105907.1|DV105907 cajKS2 Pigeonpea water stress induced cDNA library Cajanus cajan	649	40	0.0001	95	ICPL20102_CW07_C12	>gb|BU082209.1|BU082209 sar06b05.y1 Gm-c1049 Glycine max cDNA clone SOYBEAN CLONE ID:	277	50	9e-05	92	ICPL20102_CW07_C12	>gnl|lis|1813216 TA51_34305	6663	40	0.022	95	ICPL20102_CW07_C12	>gb|AL366709.1|AL366709 MtBA09F10F1 MtBA Medicago truncatula cDNA clone MtBA09F10 T3, mRNA	484	90	4e-17	86	ICPL20102_CW07_C12	>gb|CB542261.1|CB542261 PVEPSE3013A03.g Common bean seedling EST Library inoculated with	519	42	0.003	100
471	ICPL20102_CW08_C01	661	ICPL20102_CW08_C01	>Q8SQ27|RBM12_MACMU RNA-binding protein 12 - Macaca mulatta (Rhesus	932	42	0.002	33	+1	184	459	764	845	ICPL20102_CW08_C01	>gb|DY475555.1|DY475555 CA0534 Chickpea (ICC3996) post-inoculation EST library Cicer	1048	58	7e-09	87	ICPL20102_CW08_C01	>gb|EE604923.1|EE604923 CCUPAS120LF04h11F Pigeon pea Leaf cDNA Library Cajanus cajan cDNA	677	30	0.2	100	ICPL20102_CW08_C01	>gb|EH039705.1|EH039705 GMSeed0527 Soybean endosperm tissue in developing seeds Glycine max	568	115	3e-24	80	ICPL20102_CW08_C01	>gnl|lis|1805751 TA3774_34305	688	34	2.6	100	ICPL20102_CW08_C01	>gb|DY632986.1|DY632986 Medicago--01-O10.b1 Subtracted medicago cDNA library specific for	289	133	6e-30	87	ICPL20102_CW08_C01	>gb|FE709580.1|FE709580 Pv016B_M13F_H05.ab1 Phaseolus vulgaris cv Early gallatin Phaseolus	534	82	7e-15	95
472	ICPL20102_CW08_C03	404	ICPL20102_CW08_C03	>P09241|OPSD_OCTDO Rhodopsin - Octopus dofleini (Giant octopus)	455	37	0.023	39	-1	395	258	371	414	ICPL20102_CW08_C03	>gb|CK148700.1|CK148700 AGT-36-C05 Suppressive subtractive hybridization library Cicer	491	30	1	94	ICPL20102_CW08_C03	>gb|EE604918.1|EE604918 CCUPAS120LF04h05F Pigeon pea Leaf cDNA Library Cajanus cajan cDNA	574	28	0.49	100	ICPL20102_CW08_C03	>gb|CD409813.1|CD409813 Gm_ck37164 Soybean induced by Salicylic Acid Glycine max cDNA 3,	545	513	1e-144	91	ICPL20102_CW08_C03	>gnl|lis|1826478 TA7086_34305 Prefoldin; Helix-loop-helix DNA-binding [Medicago	1063	131	9e-30	82	ICPL20102_CW08_C03	>gb|AW126407.2|AW126407 N100516e rootphos(-) Medicago truncatula cDNA clone MHRP-6H6, mRNA	465	281	7e-75	87	ICPL20102_CW08_C03	>gb|FE681616.1|FE681616 Pv045C_M13R_A05.ab1 Phaseolus vulgaris cv Early gallatin Phaseolus	793	329	1e-89	89
473	ICPL20102_CW05_D01	220	ICPL20102_CW05_D01	>Q31EF8|Y1875_THICR UPF0343 protein Tcr_1875 - Thiomicrospira	315	32	0.69	41	+1	49	135	124	152	ICPL20102_CW05_D01	>gb|FE673500.1|FE673500 mh1_0037_E01 Drought-stressed chickpea leave library Cicer	465	32	0.14	95	ICPL20102_CW05_D01	>gb|EE604738.1|EE604738 CCUPAS120LF03f05F Pigeon pea Leaf cDNA Library Cajanus cajan cDNA	834	30	0.065	100	ICPL20102_CW05_D01	>gb|CX547803.1|CX547803 gmrtDrNS01_12-A_M13R_E08_056.s4 Water stressed 48h segment 2	661	281	8e-75	91	ICPL20102_CW05_D01	>gb|BU494147| Ljirnpest47-793-b1	471	82	4e-15	85	ICPL20102_CW05_D01	>gb|BI273318.1|BI273318 NF100B12FL1F1096 Developing flower Medicago truncatula cDNA clone	589	135	5e-31	84	ICPL20102_CW05_D01	>gb|FG233639.1|FG233639 pvrebbc010002_G23_M13rev_phred13_vc root hairs of Phaseolus	752	266	8e-71	90
474	ICPL20102_CW06_D04	271	ICPL20102_CW06_D04	>P46297|RS23_FRAAN 40S ribosomal protein S23 - Fragaria ananassa	142	63	3e-10	100	+2	5	97	112	142	ICPL20102_CW06_D04	>gb|FE673205.1|FE673205 mh1_0033_A07 Drought-stressed chickpea leave library Cicer	613	147	4e-36	93	ICPL20102_CW06_D04	>gb|EE604970.1|EE604970 CCUPAS120LF04e03R Pigeon pea Leaf cDNA Library Cajanus cajan cDNA	342	96	2e-21	88	ICPL20102_CW06_D04	>gb|CD401011.1|CD401011 Gm_ck23008 Soybean induced by Salicylic Acid Glycine max cDNA 3,	664	287	2e-76	89	ICPL20102_CW06_D04	>gnl|lis|1820761 TA12012_34305 40S ribosomal protein S23 [Euphorbia esula (Leafy	502	135	4e-31	90	ICPL20102_CW06_D04	>gb|BG454456.1|BG454456 NF109E04LF1F1024 Developing leaf Medicago truncatula cDNA clone	531	115	6e-25	88	ICPL20102_CW06_D04	>gb|CV532232.1|CV532232 LVS_022_E04 Phaseolus vulgaris leaf EST library Phaseolus vulgaris	692	163	1e-39	94
475	ICPL20102_CW05_D04	686	ICPL20102_CW05_D04	>Q5EAW9|TAF3_XENLA Transcription initiation factor TFIID subunit 3 -	845	48	5e-05	34	+1	142	366	623	719	ICPL20102_CW05_D04	>gb|FE672548.1|FE672548 mh1_0019_A09 Drought-stressed chickpea leave library Cicer	550	32	0.44	100	ICPL20102_CW05_D04	>gb|EE604536.1|EE604536 CCUPAS120LF02a03F Pigeon pea Leaf cDNA Library Cajanus cajan cDNA	482	28	0.84	100	ICPL20102_CW05_D04	>gb|CK606481.1|CK606481 gmrhRww6-12_H08_T7 Soybean root hair subtracted cDNA library	541	38	0.68	100	ICPL20102_CW05_D04	>gnl|lis|1823045 TA6632_34305 Eukaryotic translation initiation factor 2 gamma	575	36	0.68	100	ICPL20102_CW05_D04	>gb|AW560019.1|AW560019 EST315067 DSIR Medicago truncatula cDNA clone pDSIR-26E5, mRNA	608	42	0.019	100	ICPL20102_CW05_D04	>gb|FG231530.1|FG231530 pvreacc010004_J4_M13rev_phred13_vc root hairs of Phaseolus vulgaris	242	34	1.6	100
476	ICPL20102_CW06_D05	573	ICPL20102_CW06_D05	>Q4L3Q4|PROP_STAHJ Putative proline/betaine transporter -	468	35	0.29	27	+1	244	459	234	299	ICPL20102_CW06_D05	>gb|FE670078.1|FE670078 mh2_0023_G10 Chickpea leave library Cicer arietinum cDNA clone	392	32	0.37	95	ICPL20102_CW06_D05	>gb|FD380636.1|FD380636 cajKS100 Pigeonpea water stress induced cDNA library Cajanus cajan	129	28	0.7	100	ICPL20102_CW06_D05	>gb|CA899376.1|CA899376 PCEP05186 Scarlet Runner Bean Embryo-Proper Region Phaseolus	318	36	2.2	95	ICPL20102_CW06_D05	>gb|BP048399| BP048399	481	34	2.2	95	ICPL20102_CW06_D05	>gb|AJ502712.1|AJ502712 AJ502712 MTAMP Medicago truncatula cDNA clone mtgmadc120024f08,	191	34	3.8	100	ICPL20102_CW06_D05	>gb|CV536841.1|CV536841 NOD_234_F02 Phaseolus vulgaris nodule EST library Phaseolus	640	36	0.34	95
477	ICPL20102_CW05_D05	729	ICPL20102_CW05_D05	>Q9FPQ6|GP1_CHLRE Vegetative cell wall protein gp1 precursor -	555	137	4e-32	39	+2	77	727	79	279	ICPL20102_CW05_D05	>gb|DY475555.1|DY475555 CA0534 Chickpea (ICC3996) post-inoculation EST library Cicer	1048	32	0.47	100	ICPL20102_CW05_D05	>gb|EE604674.1|EE604674 CCUPAS120LF02h05R Pigeon pea Leaf cDNA Library Cajanus cajan cDNA	577	26	3.5	100	ICPL20102_CW05_D05	>gb|CA938355.1|CA938355 sav31d03.y1 Gm-c1048 Glycine max cDNA clone SOYBEAN CLONE ID:	503	36	2.8	100	ICPL20102_CW05_D05	>gnl|lis|1800062 TA5000_34305	620	34	2.8	100	ICPL20102_CW05_D05	>gb|DY618307.1|DY618307 AC4636 NOLLY Medicago truncatula cDNA 5, mRNA sequence	514	36	1.2	100	ICPL20102_CW05_D05	>gb|FE899224.1|FE899224 PvEST5079 Bean pod tissue cDNA Entry Library Phaseolus vulgaris	771	36	0.44	100
478	ICPL20102_CW06_D07	734	ICPL20102_CW06_D07	>Q02752|PHPA_PLACH Acidic phosphoprotein precursor - Plasmodium	441	48	3e-05	52	+2	125	262	357	408	ICPL20102_CW06_D07	>gb|EB085051.1|EB085051 CA1074 Chickpea (ICC3996) post-inoculation EST library Cicer	763	46	3e-05	93	ICPL20102_CW06_D07	>gb|EE604833.1|EE604833 CCUPAS120LF03g10R Pigeon pea Leaf cDNA Library Cajanus cajan cDNA	897	30	0.23	100	ICPL20102_CW06_D07	>gb|CF922568.1|CF922568 gmrhRww24-12-T7_G03_1_019 Soybean root hair subtracted cDNA library	387	88	9e-16	85	ICPL20102_CW06_D07	>gnl|lis|1818370 TA5194_34305 F1N21.16 [Arabidopsis thaliana (Mouse-ear cress)]	561	36	0.73	100	ICPL20102_CW06_D07	>gb|DY632986.1|DY632986 Medicago--01-O10.b1 Subtracted medicago cDNA library specific for	289	86	1e-15	81	ICPL20102_CW06_D07	>gb|FE709580.1|FE709580 Pv016B_M13F_H05.ab1 Phaseolus vulgaris cv Early gallatin Phaseolus	534	56	5e-07	87
479	ICPL20102_CW05_D07	714	ICPL20102_CW05_D07	>P13983|EXTN_TOBAC Extensin precursor - Nicotiana tabacum (Common	620	80	9e-15	34	+1	160	681	293	459	ICPL20102_CW05_D07	>gb|EH058877.1|EH058877 CPA04d11.y.esd subtracted cDNA library of drought stressed chickpea	474	38	0.007	90	ICPL20102_CW05_D07	>gb|EE604815.1|EE604815 CCUPAS120LF03f01R Pigeon pea Leaf cDNA Library Cajanus cajan cDNA	451	28	0.87	100	ICPL20102_CW05_D07	>gb|DY762975.1|DY762975 45sin2 Transcript-derived fragments specifically found in	334	50	0.0002	91	ICPL20102_CW05_D07	>gb|AV769980| AV769980	412	36	0.71	95	ICPL20102_CW05_D07	>gb|AJ621860.1|AJ621860 AJ621860 Medicago truncatula J5 roots Medicago truncatula cDNA	1151	50	8e-05	91	ICPL20102_CW05_D07	>gb|CB544088.1|CB544088 PVEPSE2006B11.g Common bean seedling EST Library - PVEPSE2	378	32	6.7	100
480	ICPL20102_CW06_D08	373	ICPL20102_CW06_D08	>P49101|CDPK2_MAIZE Calcium-dependent protein kinase 2 - Zea mays	513	55	6e-08	80	-3	368	276	482	512	ICPL20102_CW06_D08	>gb|FE672360.1|FE672360 mh1_0016_H12 Drought-stressed chickpea leave library Cicer	578	117	5e-27	89	ICPL20102_CW06_D08	>gb|EE604683.1|EE604683 CCUPAS120LF03a03F Pigeon pea Leaf cDNA Library Cajanus cajan cDNA	730	30	0.11	94	ICPL20102_CW06_D08	>gb|CA852430.1|CA852430 E07F09_K09_11.ab1 cDNA Peking library 6, 8 day SCN3 Glycine max	655	176	6e-43	94	ICPL20102_CW06_D08	>gnl|lis|1803970 TA3267_34305 Protein kinase [Medicago sativa (Alfalfa)]	657	125	5e-28	90	ICPL20102_CW06_D08	>gb|BQ157958.1|BQ157958 NF009F06PL1F1047 Phosphate starved leaf Medicago truncatula cDNA	925	103	3e-21	93	ICPL20102_CW06_D08	>gb|CV533982.1|CV533982 LVS_045_H12 Phaseolus vulgaris leaf EST library Phaseolus vulgaris	693	139	2e-32	93
481	ICPL20102_CW06_D10	589	ICPL20102_CW06_D10	>O14617|AP3D1_HUMAN AP-3 complex subunit delta-1 - Homo sapiens	1153	55	3e-07	35	+2	53	328	839	919	ICPL20102_CW06_D10	>gb|EB085051.1|EB085051 CA1074 Chickpea (ICC3996) post-inoculation EST library Cicer	763	44	0.0001	96	ICPL20102_CW06_D10	>gb|EE604840.1|EE604840 CCUPAS120LF03h06R Pigeon pea Leaf cDNA Library Cajanus cajan cDNA	755	32	0.046	95	ICPL20102_CW06_D10	>gb|CF922568.1|CF922568 gmrhRww24-12-T7_G03_1_019 Soybean root hair subtracted cDNA library	387	119	2e-25	85	ICPL20102_CW06_D10	>gnl|lis|1815417 TA13043_34305 Tesmin/TSO1-like, CXC [Medicago truncatula (Barrel	534	34	2.3	100	ICPL20102_CW06_D10	>gb|DY632986.1|DY632986 Medicago--01-O10.b1 Subtracted medicago cDNA library specific for	289	145	1e-33	89	ICPL20102_CW06_D10	>gb|FE709580.1|FE709580 Pv016B_M13F_H05.ab1 Phaseolus vulgaris cv Early gallatin Phaseolus	534	40	0.023	87
482	ICPL20102_CW05_D10	743	ICPL20102_CW05_D10	>Q9C1W8|PPN1_SCHPO Endopolyphosphatase - Schizosaccharomyces pombe	577	43	0.002	60	+2	356	460	436	467	ICPL20102_CW05_D10	>gb|EB085051.1|EB085051 CA1074 Chickpea (ICC3996) post-inoculation EST library Cicer	763	46	3e-05	93	ICPL20102_CW05_D10	>gb|DV105925.1|DV105925 cajKS5 Pigeonpea water stress induced cDNA library Cajanus cajan	761	34	0.015	100	ICPL20102_CW05_D10	>gb|CF920280.1|CF920280 gmrhRww3-11_G06_1_036 Soybean root hair subtracted cDNA library	737	147	1e-33	88	ICPL20102_CW05_D10	>gb|BP074990| BP074990	470	34	2.9	100	ICPL20102_CW05_D10	>gb|DY632986.1|DY632986 Medicago--01-O10.b1 Subtracted medicago cDNA library specific for	289	113	7e-24	82	ICPL20102_CW05_D10	>gb|CV542780.1|CV542780 RTS_125_C07 Phaseolus vulgaris P- root EST library Phaseolus	686	82	8e-15	84
483	ICPL20102_CW06_D11	826	ICPL20102_CW06_D11	>P13983|EXTN_TOBAC Extensin precursor - Nicotiana tabacum (Common	620	57	1e-07	33	+2	413	787	381	492	ICPL20102_CW06_D11	>gb|FE671237.1|FE671237 mh1_0003_E01 Drought-stressed chickpea leave library Cicer	586	32	0.53	100	ICPL20102_CW06_D11	>gb|EE605002.1|EE605002 CCUPAS120LF04h05R Pigeon pea Leaf cDNA Library Cajanus cajan cDNA	599	30	0.26	100	ICPL20102_CW06_D11	>gb|BG315558.1|BG315558 sab81f05.y1 Gm-c1032 Glycine max cDNA clone GENOME SYSTEMS CLONE	359	36	3.2	100	ICPL20102_CW06_D11	>gnl|lis|1827468 TA8024_34305 HEN4 [Arabidopsis thaliana (Mouse-ear cress)]	533	34	3.2	100	ICPL20102_CW06_D11	>gb|BF631950.1|BF631950 NF026F02DT1F1016 Drought Medicago truncatula cDNA clone NF026F02DT	678	38	0.35	100	ICPL20102_CW06_D11	>gb|CV530628.1|CV530628 ALV_014B_G11 Phaseolus vulgaris leaf EST library PV_GEa Phaseolus	939	36	0.5	100
484	ICPL20102_CW05_D11	701	ICPL20102_CW05_D11	>P13983|EXTN_TOBAC Extensin precursor - Nicotiana tabacum (Common	620	61	4e-09	32	+3	276	698	352	504	ICPL20102_CW05_D11	>gb|EH058706.1|EH058706 CPA02c08.y.esd subtracted cDNA library of drought stressed chickpea	982	30	1.8	100	ICPL20102_CW05_D11	>gb|DY742654.1|DY742654 cajKS30 Pigeonpea stress induced cDNA library Cajanus cajan cDNA,	730	26	3.4	100	ICPL20102_CW05_D11	>gb|BI472168.1|BI472168 sah60e02.y1 Gm-c1049 Glycine max cDNA clone GENOME SYSTEMS CLONE	406	40	0.17	100	ICPL20102_CW05_D11	>gb|BP043003| BP043003	493	34	2.7	100	ICPL20102_CW05_D11	>gb|AJ501079.1|AJ501079 AJ501079 MTAMP Medicago truncatula cDNA clone mtgmadc120002e08,	530	38	0.3	100	ICPL20102_CW05_D11	>gb|CV534469.1|CV534469 NOD_204_B10 Phaseolus vulgaris nodule EST library Phaseolus	674	36	0.42	95
485	ICPL20102_CW07_D01	571	ICPL20102_CW07_D01	>P33079|A10A5_SOYBN Auxin-induced protein 10A5 - Glycine max	93	62	1e-09	49	+2	2	175	28	86	ICPL20102_CW07_D01	>gb|CD051297.1|CD051297 EST0168 subtracted cDNA library of drought-stressed chickpea Cicer	417	34	0.092	100	ICPL20102_CW07_D01	>gb|EE604683.1|EE604683 CCUPAS120LF03a03F Pigeon pea Leaf cDNA Library Cajanus cajan cDNA	730	32	0.045	91	ICPL20102_CW07_D01	>gb|EV263942.1|EV263942 GLLAC77TF JCVI-SOY1 Glycine max cDNA 5, mRNA sequence	820	272	2e-71	89	ICPL20102_CW07_D01	>gnl|lis|1820043 TA12065_34305 A_TM018A10.6 protein [Arabidopsis thaliana	317	56	6e-07	83	ICPL20102_CW07_D01	>gb|BG456767.1|BG456767 NF096F11PL1F1093 Phosphate starved leaf Medicago truncatula cDNA	675	163	6e-39	84	ICPL20102_CW07_D01	>gb|FD796250.1|FD796250 09VNAN9_T7_004_H05_20JUNE2006_033 09VNAN9 Phaseolus vulgaris cDNA,	176	94	2e-18	94
486	ICPL20102_CW06_D01	782	ICPL20102_CW06_D01	>P13983|EXTN_TOBAC Extensin precursor - Nicotiana tabacum (Common	620	57	1e-07	30	+3	144	731	255	449	ICPL20102_CW06_D01	>gb|FE669842.1|FE669842 mh2_0021_A09 Chickpea leave library Cicer arietinum cDNA clone	541	32	0.5	100	ICPL20102_CW06_D01	>gb|DY742659.1|DY742659 cajKS35 Pigeonpea stress induced cDNA library Cajanus cajan cDNA,	672	28	0.96	100	ICPL20102_CW06_D01	>gb|EH259312.1|EH259312 JGI_ACBU542.fwd ACBU Phakopsora pachyrhizi infected soybean leaf	670	36	3.1	95							ICPL20102_CW06_D01	>gb|BQ137780.1|BQ137780 NF005C06RT1F1049 Developing root Medicago truncatula cDNA clone	807	34	5.2	92	ICPL20102_CW06_D01	>gb|FE702241.1|FE702241 Pv050A_M13F_H08.ab1 Phaseolus vulgaris cv Early gallatin Phaseolus	873	34	1.9	95
487	ICPL20102_CW07_D04	695	ICPL20102_CW07_D04	>P93149|C93B1_GLYEC Cytochrome P450 93B1 - Glycyrrhiza echinata	523	123	9e-28	63	+3	6	266	427	513	ICPL20102_CW07_D04	>gb|CD051309.1|CD051309 EST0599 subtracted cDNA library of drought-stressed chickpea Cicer	329	92	6e-19	83	ICPL20102_CW07_D04	>gb|EE595420.1|EE595420 CCUPAS120LF01f10F Pigeon pea Leaf cDNA Library Cajanus cajan cDNA	815	32	0.054	95	ICPL20102_CW07_D04	>gb|CA852501.1|CA852501 E08E02_J02_09.ab1 cDNA Peking library 6, 8 day SCN3 Glycine max	653	268	4e-70	88	ICPL20102_CW07_D04	>gnl|lis|1806325 TA9686_34305 Cytochrome P450 [Lotus japonicus]	600	170	2e-41	82	ICPL20102_CW07_D04	>gb|CA923017.1|CA923017 EST640735 MTUS Medicago truncatula cDNA clone MTUS-61G7, mRNA	718	170	3e-41	82	ICPL20102_CW07_D04	>gb|CV543256.1|CV543256 RTS_132_F08 Phaseolus vulgaris P- root EST library Phaseolus	454	262	4e-69	86
488	ICPL20102_CW07_D06	579	ICPL20102_CW07_D06	>Q8STA9|Y5G8_ENCCU UPF0329 protein ECU05_1680/ECU11_0050 -	612	74	4e-13	39	+1	16	300	309	412	ICPL20102_CW07_D06	>gb|FE668569.1|FE668569 mh2_0002_D07 Chickpea leave library Cicer arietinum cDNA clone	654	30	1.5	100							ICPL20102_CW07_D06	>gb|BE657293.1|BE657293 GM700001A20B1 Gm-r1070 Glycine max cDNA clone Gm-r1070-50 3, mRNA	816	36	2.2	100	ICPL20102_CW07_D06	>gb|AV772096| AV772096	431	34	2.2	100	ICPL20102_CW07_D06	>gb|AL383182.1|AL383182 MtBC12D10R1 MtBC Medicago truncatula cDNA clone MtBC12D10 T7, mRNA	522	38	0.24	100	ICPL20102_CW07_D06	>gb|FE700182.1|FE700182 Pv026D_M13R_D07.ab1 Phaseolus vulgaris cv Early gallatin Phaseolus	809	36	0.35	100
489	ICPL20102_CW08_D07	399	ICPL20102_CW08_D07	>Q8SW86|Y2F4_ENCCU UPF0329 protein ECU02_1540 - Encephalitozoon	616	37	0.023	35	+1	10	240	306	381	ICPL20102_CW08_D07	>gb|FE668652.1|FE668652 mh2_0003_C10 Chickpea leave library Cicer arietinum cDNA clone	680	30	1	100	ICPL20102_CW08_D07	>gb|DY742676.1|DY742676 cajKS53 Pigeonpea stress induced cDNA library Cajanus cajan cDNA,	236	26	1.9	100	ICPL20102_CW08_D07	>gb|CF922237.1|CF922237 gmrhRww24-08-T7_G11_1_083 Soybean root hair subtracted cDNA library	757	38	0.38	100	ICPL20102_CW08_D07	>gnl|lis|1800075 TA4193_34305 Hypothetical protein At2g44270 [Arabidopsis thaliana	528	34	1.5	100	ICPL20102_CW08_D07	>gb|BF636470.1|BF636470 NF089A01DT1F1003 Drought Medicago truncatula cDNA clone NF089A01DT	410	36	0.66	95	ICPL20102_CW08_D07	>gb|CV530005.1|CV530005 ALV_012B_H03 Phaseolus vulgaris leaf EST library PV_GEa Phaseolus	884	34	0.93	100
490	ICPL20102_CW08_D08	145	ICPL20102_CW08_D08	>Q0CH70|FES1_ASPTN Hsp70 nucleotide exchange factor fes1 -	212	29	4.9	41	-2	144	43	125	158	ICPL20102_CW08_D08	>gb|FE670741.1|FE670741 mh2_0031_G04 Chickpea leave library Cicer arietinum cDNA clone	521	30	0.34	100	ICPL20102_CW08_D08	>gb|EE604628.1|EE604628 CCUPAS120LF02c09R Pigeon pea Leaf cDNA Library Cajanus cajan cDNA	216	34	0.003	100	ICPL20102_CW08_D08	>gb|BM731228.1|BM731228 sal69c06.y1 Gm-c1061 Glycine max cDNA clone SOYBEAN CLONE ID:	411	125	7e-28	96	ICPL20102_CW08_D08	>gnl|lis|1810643 TA11692_34305 Zinc finger, DHHC-type [Medicago truncatula	893	36	0.13	95	ICPL20102_CW08_D08	>gb|AW328978.2|AW328978 N200170e rootphos(-) Medicago truncatula cDNA clone MHRP-14H2, mRNA	375	42	0.004	96	ICPL20102_CW08_D08	>gb|CV540935.1|CV540935 POD_038_G06 Phaseolus vulgaris pod EST library Phaseolus vulgaris	302	101	2e-21	92
491	ICPL20102_CW07_D08	658	ICPL20102_CW07_D08	>P13983|EXTN_TOBAC Extensin precursor - Nicotiana tabacum (Common	620	58	4e-08	32	+1	127	630	248	396	ICPL20102_CW07_D08	>gb|FE672468.1|FE672468 mh1_0018_A12 Drought-stressed chickpea leave library Cicer	540	32	0.42	100	ICPL20102_CW07_D08	>gb|EE604622.1|EE604622 CCUPAS120LF02c02R Pigeon pea Leaf cDNA Library Cajanus cajan cDNA	251	28	0.8	94	ICPL20102_CW07_D08	>gb|FK407479.1|FK407479 454GmaGlobSeed142111 Soybean Seeds Containing Globular-Stage	170	40	0.16	100	ICPL20102_CW07_D08	>gnl|lis|1819869 TA12962_34305 1-ascorbate oxidase [Petunia hybrida (Petunia)]	553	34	2.6	100	ICPL20102_CW07_D08	>gb|BG581119.1|BG581119 EST482849 GVN Medicago truncatula cDNA clone pGVN-63H20 5 end,	575	38	0.28	95	ICPL20102_CW07_D08	>gb|FE696686.1|FE696686 Pv042D_M13F_G12.ab1 Phaseolus vulgaris cv Early gallatin Phaseolus	514	34	1.6	100
492	ICPL20102_CW08_D10	224	ICPL20102_CW08_D10	>P46661|IL12A_CERTO Interleukin-12 subunit alpha precursor -	219	30	3.4	35	-3	222	61	13	66	ICPL20102_CW08_D10	>gb|FE670534.1|FE670534 mh2_0029_D06 Chickpea leave library Cicer arietinum cDNA clone	480	30	0.55	100	ICPL20102_CW08_D10	>gb|CK394834.1|CK394834 cajIISL8 Pigeonpea stress induced cDNA library Cajanus cajan cDNA	233	26	1	100	ICPL20102_CW08_D10	>gb|CK606242.1|CK606242 gmrhRww6-10_A03_T7 Soybean root hair subtracted cDNA library	772	36	0.83	88							ICPL20102_CW08_D10	>gb|AW268002.1|AW268002 EST306224 DSIR Medicago truncatula cDNA clone pDSIR-8L15, mRNA	733	32	5.6	95	ICPL20102_CW08_D10	>gb|CB541294.1|CB541294 PVEPSE2031E01.g Common bean seedling EST Library - PVEPSE2	460	32	2	100
493	ICPL20102_CW07_D10	165												ICPL20102_CW07_D10	>gb|EH058708.1|EH058708 CPA02c11.y.esd subtracted cDNA library of drought stressed chickpea	127	30	0.39	100	ICPL20102_CW07_D10	>gb|DV105921.1|DV105921 cajKS7 Pigeonpea water stress induced cDNA library Cajanus cajan	574	26	0.75	100	ICPL20102_CW07_D10	>gb|CF807188.1|CF807188 psHB021xA01f USDA-IFAFS:Expression of Phytophthora sojae genes	509	60	4e-08	81	ICPL20102_CW07_D10	>gnl|lis|1805663 TA3133_34305 Protein At2g37660, chloroplast precursor [Arabidopsis	676	32	2.4	100	ICPL20102_CW07_D10	>gb|BQ148185.1|BQ148185 NF062E05FL1F1039 Developing flower Medicago truncatula cDNA clone	663	32	4	94	ICPL20102_CW07_D10	>gb|CV529499.1|CV529499 ALV_010D_C08 Phaseolus vulgaris leaf EST library PV_GEa Phaseolus	978	32	1.4	100
494	ICPL20102_CW08_D12	441	ICPL20102_CW08_D12	>Q0J4P2|HSP81_ORYSJ Heat shock protein 81-1 - Oryza sativa subsp.	699	280	1e-75	95	+1	7	441	385	529	ICPL20102_CW08_D12	>gb|FE671381.1|FE671381 mh1_0005_A11 Drought-stressed chickpea leave library Cicer	616	430	1e-121	87	ICPL20102_CW08_D12	>gb|DV105911.1|DV105911 cajKS13 Pigeonpea water stress induced cDNA library Cajanus cajan	752	26	2.1	100	ICPL20102_CW08_D12	>gb|BI942692.1|BI942692 sk55f10.y1 Gm-c1019 Glycine max cDNA clone GENOME SYSTEMS CLONE ID:	578	617	1e-175	92	ICPL20102_CW08_D12	>gnl|lis|1813630 TA608_34305 Heat shock protein 81-2 [Oryza sativa (Rice)]	1061	539	1e-152	90	ICPL20102_CW08_D12	>gb|AW694521.2|AW694521 NF077C09ST1F1069 Developing stem Medicago truncatula cDNA clone	530	430	1e-119	87	ICPL20102_CW08_D12	>gb|FE682410.1|FE682410 Pv034D_M13F_E09.ab1 Phaseolus vulgaris cv Early gallatin Phaseolus	840	531	1e-150	90
495	ICPL20102_CW07_D12	327	ICPL20102_CW07_D12	>P26205|BGLT_TRIRP Cyanogenic beta-glucosidase precursor - Trifolium	425	135	5e-32	71	-2	320	72	173	255	ICPL20102_CW07_D12	>gb|AJ012682.1|AJ012682 AJ012682 chickpea mRNA CAN-5 Cicer arietinum cDNA clone Can139,	716	42	0.0002	84	ICPL20102_CW07_D12	>gb|EE604722.1|EE604722 CCUPAS120LF03d09F Pigeon pea Leaf cDNA Library Cajanus cajan cDNA	797	30	0.099	100	ICPL20102_CW07_D12	>gb|CF808235.1|CF808235 psHB033xE17f USDA-IFAFS:Expression of Phytophthora sojae genes	569	115	2e-24	89	ICPL20102_CW07_D12	>gnl|lis|1822239 TA14061_34305 Glycoside hydrolase, family 1 [Medicago truncatula	290	131	7e-30	82	ICPL20102_CW07_D12	>gb|BE320049.2|BE320049 NF022H07RT1F1060 Developing root Medicago truncatula cDNA clone	380	186	2e-46	85	ICPL20102_CW07_D12	>gb|CV542949.1|CV542949 RTS_128_D06 Phaseolus vulgaris P- root EST library Phaseolus	638	86	2e-16	91
496	ICPL20102_CW08_D03	537	ICPL20102_CW08_D03	>P15648|2C_DICDI Protein 2C - Dictyostelium discoideum (Slime mold)	98	34	0.33	60	+1	4	72	59	83	ICPL20102_CW08_D03	>gb|FE669993.1|FE669993 mh2_0022_G03 Chickpea leave library Cicer arietinum cDNA clone	213	32	0.34	100	ICPL20102_CW08_D03	>gb|EE595390.1|EE595390 CCUPAS120LF01c07F Pigeon pea Leaf cDNA Library Cajanus cajan cDNA	409	30	0.17	100	ICPL20102_CW08_D03	>gb|CD400722.1|CD400722 Gm_ck22619 Soybean induced by Salicylic Acid Glycine max cDNA 3,	610	442	1e-122	88	ICPL20102_CW08_D03	>gnl|lis|1800553 TA4932_34305 Hypothetical protein [Medicago truncatula (Barrel	709	208	6e-53	87	ICPL20102_CW08_D03	>gb|AL373044.1|AL373044 MtBA55C11F1 MtBA Medicago truncatula cDNA clone MtBA55C11 T3, mRNA	460	135	1e-30	83	ICPL20102_CW08_D03	>gb|FE708874.1|FE708874 Pv057C_M13R_G10.ab1 Phaseolus vulgaris cv Early gallatin Phaseolus	506	293	8e-79	88
497	ICPL20102_CW08_D04	212												ICPL20102_CW08_D04	>gb|FE673028.1|FE673028 mh1_0029_F05 Drought-stressed chickpea leave library Cicer	413	32	0.13	100	ICPL20102_CW08_D04	>gb|EE604733.1|EE604733 CCUPAS120LF03e12F Pigeon pea Leaf cDNA Library Cajanus cajan cDNA	668	32	0.016	100	ICPL20102_CW08_D04	>gb|FK360391.1|FK360391 454GmaGlobSeed95023 Soybean Seeds Containing Globular-Stage Embryos	185	38	0.2	100	ICPL20102_CW08_D04	>gnl|lis|1817887 TA5115_34305 WD40-like [Medicago truncatula (Barrel medic)]	757	32	3.1	100	ICPL20102_CW08_D04	>gb|AL376411.1|AL376411 MtBB23F09R1 MtBB Medicago truncatula cDNA clone MtBB23F09 T7, mRNA	486	36	0.34	95	ICPL20102_CW08_D04	>gb|FD789795.1|FD789795 07VANA7_T7_021_E07_27FEB2006_055 07VANA7 Phaseolus vulgaris cDNA,	771	34	0.48	100
498	ICPL20102_CW05_E03	609	ICPL20102_CW05_E03	>Q0GNC1|INF2_MOUSE Inverted formin-2 - Mus musculus (Mouse)	1273	92	2e-18	45	+3	270	602	421	538	ICPL20102_CW05_E03	>gb|EB085027.1|EB085027 CA0701 Chickpea (ICC3996) post-inoculation EST library Cicer	208	157	1e-38	92	ICPL20102_CW05_E03	>gb|EE604737.1|EE604737 CCUPAS120LF03f04F Pigeon pea Leaf cDNA Library Cajanus cajan cDNA	254	30	0.19	100	ICPL20102_CW05_E03	>gb|CA851610.1|CA851610 D15F04_K16_12.ab1 cDNA Peking library 2, 4 day SCN3 Glycine max	359	167	1e-39	93	ICPL20102_CW05_E03	>gnl|lis|1813216 TA51_34305	6663	149	6e-35	91	ICPL20102_CW05_E03	>gb|AW774270.1|AW774270 EST333421 KV3 Medicago truncatula cDNA clone pKV3-22G17, mRNA	677	157	4e-37	92	ICPL20102_CW05_E03	>gb|CV529015.1|CV529015 ALV_009A_E08 Phaseolus vulgaris leaf EST library PV_GEa Phaseolus	718	165	6e-40	93
499	ICPL20102_CW06_E05	658	ICPL20102_CW06_E05	>Q8I1F4|FBRL_DROER rRNA 2-O-methyltransferase fibrillarin -	345	78	4e-14	52	-1	646	368	13	100	ICPL20102_CW06_E05	>gb|EH058971.1|EH058971 CPBd09.z.esd subtracted cDNA library of drought stressed chickpea	616	30	1.7	100	ICPL20102_CW06_E05	>gb|CK394843.1|CK394843 caj111S2 Pigeonpea stress induced cDNA library Cajanus cajan cDNA	508	28	0.8	100	ICPL20102_CW06_E05	>gb|FE707033.1|FE707033 Pv056C_M13R_G09.ab1 Phaseolus vulgaris cv Early gallatin Phaseolus	746	131	1e-28	84	ICPL20102_CW06_E05	>gnl|lis|1826191 TA7683_34305 Ankyrin-like protein [Oryza sativa (japonica	660	36	0.65	83	ICPL20102_CW06_E05	>gb|AI974243.1|AI974243 T110241e KV0 Medicago truncatula cDNA clone pKV0-1L15, mRNA	424	88	3e-16	86	ICPL20102_CW06_E05	>gb|CV531133.1|CV531133 ALV_016A_F08 Phaseolus vulgaris leaf EST library PV_GEa Phaseolus	794	131	9e-30	84
500	ICPL20102_CW05_E05	424	ICPL20102_CW05_E05	>Q9XIE2|PDR8_ARATH Pleiotropic drug resistance protein 8 - Arabidopsis	1469	87	2e-17	80	-3	419	279	1423	1469	ICPL20102_CW05_E05	>gb|FE671806.1|FE671806 mh1_0010_C04 Drought-stressed chickpea leave library Cicer	491	145	3e-35	87	ICPL20102_CW05_E05	>gb|EE604728.1|EE604728 CCUPAS120LF03e07F Pigeon pea Leaf cDNA Library Cajanus cajan cDNA	388	30	0.13	94	ICPL20102_CW05_E05	>gb|BQ785933.1|BQ785933 saq61e02.y1 Gm-c1076 Glycine max cDNA clone SOYBEAN CLONE ID:	421	379	1e-104	87	ICPL20102_CW05_E05	>gnl|lis|1817896 TA5797_34305 Pleiotropic drug resistance protein 1 [Arabidopsis	519	127	1e-28	87	ICPL20102_CW05_E05	>gb|AW267943.1|AW267943 EST306285 DSIR Medicago truncatula cDNA clone pDSIR-8J6, mRNA	681	129	1e-28	86	ICPL20102_CW05_E05	>gb|CV541808.1|CV541808 RTS_111_A09 Phaseolus vulgaris P- root EST library Phaseolus	703	254	6e-67	92
501	ICPL20102_CW05_E06	407	ICPL20102_CW05_E06	>Q8RY67|WAKLO_ARATH Wall-associated receptor kinase-like 14	708	49	3e-06	52	+1	10	129	667	706	ICPL20102_CW05_E06	>gb|FE669505.1|FE669505 mh2_0017_C11 Chickpea leave library Cicer arietinum cDNA clone	541	30	1	100	ICPL20102_CW05_E06	>gb|EE604749.1|EE604749 CCUPAS120LF03g06F Pigeon pea Leaf cDNA Library Cajanus cajan cDNA	236	28	0.49	100	ICPL20102_CW05_E06	>gb|CO982660.1|CO982660 GM89016A2G05.r1 Gm-r1089 Glycine max cDNA clone Gm-r1089-6058 3,	723	139	1e-31	89	ICPL20102_CW05_E06	>gnl|lis|1823704 TA6391_34305	776	121	9e-27	85	ICPL20102_CW05_E06	>gb|AW560266.1|AW560266 EST315314 DSIR Medicago truncatula cDNA clone pDSIR-26J7, mRNA	651	123	4e-27	88	ICPL20102_CW05_E06	>gb|FE701540.1|FE701540 Pv029D_M13R_B05.ab1 Phaseolus vulgaris cv Early gallatin Phaseolus	751	96	3e-19	85
502	ICPL20102_CW06_E07	761	ICPL20102_CW06_E07	>P13983|EXTN_TOBAC Extensin precursor - Nicotiana tabacum (Common	620	129	1e-29	41	+2	206	760	237	451	ICPL20102_CW06_E07	>gb|EH059103.1|EH059103 CPB02h04.y.esd subtracted cDNA library of drought stressed chickpea	286	72	6e-13	91	ICPL20102_CW06_E07	>gb|CK394836.1|CK394836 cajS10 Pigeonpea stress induced cDNA library Cajanus cajan cDNA	277	34	0.015	100	ICPL20102_CW06_E07	>gb|DY763061.1|DY763061 65S2 Transcript-derived fragments specifically found in SS2-2	343	107	1e-21	92	ICPL20102_CW06_E07	>gnl|lis|1537483 S254	130	60	5e-08	86	ICPL20102_CW06_E07	>gb|EH058295.1|EH058295 EST0152 MTOROCRE Medicago truncatula cDNA clone mtorocre57.002,	847	105	2e-21	93	ICPL20102_CW06_E07	>gb|EH791055.1|EH791055 RTS_106_D12 Phaseolus vulgaris P- root EST library Phaseolus	1133	46	0.0005	100
503	ICPL20102_CW06_E08	113												ICPL20102_CW06_E08	>gb|DY475274.1|DY475274 U237 Chickpea (ICC3996) post-inoculation EST library Cicer	255	28	1	100	ICPL20102_CW06_E08	>gb|EE604686.1|EE604686 CCUPAS120LF03a06F Pigeon pea Leaf cDNA Library Cajanus cajan cDNA	765	26	0.49	100	ICPL20102_CW06_E08	>gb|AW598370.1|AW598370 sj43e03.y1 Gm-c1033 Glycine max cDNA clone GENOME SYSTEMS CLONE ID:	188	129	3e-29	93	ICPL20102_CW06_E08	>gnl|lis|1812654 TA388_34305 UDP-glucose:protein transglucosylase-like [Solanum	1470	36	0.099	100	ICPL20102_CW06_E08	>gb|AW560382.1|AW560382 EST315430 DSIR Medicago truncatula cDNA clone pDSIR-26N24, mRNA	613	36	0.17	100	ICPL20102_CW06_E08	>gb|CV542638.1|CV542638 RTS_123_B02 Phaseolus vulgaris P- root EST library Phaseolus	658	86	7e-17	94
504	ICPL20102_CW05_E08	698	ICPL20102_CW05_E08	>O31627|YJCE_BACSU Uncharacterized protein yjcE - Bacillus subtilis	100	32	2.1	29	+2	407	685	4	100	ICPL20102_CW05_E08	>gb|DR749501.1|DR749501 CaFRi62 cDNA-RAPD Chickpea roots challenged by Fusarium oxysporum	516	38	0.007	95	ICPL20102_CW05_E08	>gb|EE604937.1|EE604937 CCUPAS120LF04b02R Pigeon pea Leaf cDNA Library Cajanus cajan cDNA	251	30	0.22	100	ICPL20102_CW05_E08	>gb|BI426659.1|BI426659 sag05h08.y1 Gm-c1080 Glycine max cDNA clone GENOME SYSTEMS CLONE	580	394	1e-108	90	ICPL20102_CW05_E08	>gb|BP067231| BP067231	468	40	0.044	95	ICPL20102_CW05_E08	>gb|AL386392.1|AL386392 MtBC34D04R1 MtBC Medicago truncatula cDNA clone MtBC34D04 T7, mRNA	486	157	5e-37	87	ICPL20102_CW05_E08	>gb|FE694935.1|FE694935 Pv044B_M13R_E04.ab1 Phaseolus vulgaris cv Early gallatin Phaseolus	886	377	1e-103	89
505	ICPL20102_CW06_E09	551	ICPL20102_CW06_E09	>P23472|CHLY_HEVBR Hevamine-A precursor [Includes: Chitinase - Hevea	311	212	7e-55	77	+1	7	372	178	299	ICPL20102_CW06_E09	>gb|FE671535.1|FE671535 mh1_0006_G01 Drought-stressed chickpea leave library Cicer	623	46	2e-05	89	ICPL20102_CW06_E09	>gb|EE605160.1|EE605160 CCUPAS120LF05h04R Pigeon pea Leaf cDNA Library Cajanus cajan cDNA	327	28	0.67	100	ICPL20102_CW06_E09	>gb|AW278178.1|AW278178 sf40f10.y1 Gm-c1009 Glycine max cDNA clone GENOME SYSTEMS CLONE ID:	598	398	1e-109	88	ICPL20102_CW06_E09	>gnl|lis|1814164 TA13115_34305 Acidic endochitinase precursor [Cicer arietinum	541	34	2.1	92	ICPL20102_CW06_E09	>gb|AL369913.1|AL369913 MtBA34C06R1 MtBA Medicago truncatula cDNA clone MtBA34C06 T7, mRNA	523	121	2e-26	79	ICPL20102_CW06_E09	>gb|CV530001.1|CV530001 ALV_012B_G11 Phaseolus vulgaris leaf EST library PV_GEa Phaseolus	956	34	1.3	100
506	ICPL20102_CW05_E11	736	ICPL20102_CW05_E11	>Q5VWG9|TAF3_HUMAN Transcription initiation factor TFIID subunit 3 -	929	54	1e-06	29	+3	138	545	688	827	ICPL20102_CW05_E11	>gb|FE672074.1|FE672074 mh1_0013_H02 Drought-stressed chickpea leave library Cicer	561	36	0.03	100	ICPL20102_CW05_E11	>gb|EE604744.1|EE604744 CCUPAS120LF03f12F Pigeon pea Leaf cDNA Library Cajanus cajan cDNA	381	30	0.23	100	ICPL20102_CW05_E11	>gb|BU545470.1|BU545470 GM880005B20D04 Gm-r1088 Glycine max cDNA clone Gm-r1088-1712 3,	491	103	1e-20	87	ICPL20102_CW05_E11	>gb|BP035202| BP035202	469	34	2.9	100	ICPL20102_CW05_E11	>gb|AW257212.1|AW257212 EST305349 KV2 Medicago truncatula cDNA clone KV2-7N9, mRNA sequence	624	40	0.079	100	ICPL20102_CW05_E11	>gb|FE701145.1|FE701145 Pv028D_M13R_F12.ab1 Phaseolus vulgaris cv Early gallatin Phaseolus	807	36	0.44	95
507	ICPL20102_CW06_E12	832	ICPL20102_CW06_E12	>Q9M1G9|EXTN2_ARATH Extensin-2 precursor - Arabidopsis thaliana	743	76	2e-13	26	+3	21	824	359	651	ICPL20102_CW06_E12	>gb|DY475137.1|DY475137 U097 Chickpea (ICC3996) post-inoculation EST library Cicer	255	32	0.53	100	ICPL20102_CW06_E12	>gb|EE604634.1|EE604634 CCUPAS120LF02d06R Pigeon pea Leaf cDNA Library Cajanus cajan cDNA	700	28	1	100	ICPL20102_CW06_E12	>gb|CD401131.1|CD401131 Gm_ck23156 Soybean induced by Salicylic Acid Glycine max cDNA 3,	694	36	3.3	100	ICPL20102_CW06_E12	>gb|BP042351| BP042351	450	36	0.83	100	ICPL20102_CW06_E12	>gb|BI269398.1|BI269398 NF008B12IR1F1096 Irradiated Medicago truncatula cDNA clone	429	34	5.5	100	ICPL20102_CW06_E12	>gb|CV536576.1|CV536576 NOD_231_A02 Phaseolus vulgaris nodule EST library Phaseolus	549	34	2	100
508	ICPL20102_CW07_E01	556	ICPL20102_CW07_E01	>Q6AYK5|LYAR_RAT Cell growth-regulating nucleolar protein - Rattus	386	52	2e-06	28	+2	2	397	186	316	ICPL20102_CW07_E01	>gb|CD051347.1|CD051347 EST0366 subtracted cDNA library of drought-stressed chickpea Cicer	786	50	2e-06	80	ICPL20102_CW07_E01	>gb|FD380644.1|FD380644 cajKS84 Pigeonpea water stress induced cDNA library Cajanus cajan	386	50	2e-07	80	ICPL20102_CW07_E01	>gb|EH038288.1|EH038288 GMSeed1029 Soybean endosperm tissue in developing seeds Glycine max	587	66	2e-09	84	ICPL20102_CW07_E01	>gnl|lis|1819191 TA5922_34305	464	32	8.5	100	ICPL20102_CW07_E01	>gb|BQ155734.1|BQ155734 NF083G04IR1F1036 Irradiated Medicago truncatula cDNA clone	757	50	6e-05	80	ICPL20102_CW07_E01	>gb|FE675617.1|FE675617 Pv038Cr_M13F_E07.ab1 Phaseolus vulgaris cv Early gallatin Phaseolus	951	58	9e-08	81
509	ICPL20102_CW07_E03	104												ICPL20102_CW07_E03	>gb|FE669137.1|FE669137 mh2_0013_C03 Chickpea leave library Cicer arietinum cDNA clone	581	32	0.059	100	ICPL20102_CW07_E03	>gb|EE604621.1|EE604621 CCUPAS120LF02c01R Pigeon pea Leaf cDNA Library Cajanus cajan cDNA	633	26	0.45	100	ICPL20102_CW07_E03	>gb|FK321868.1|FK321868 454GmaGlobSeed56500 Soybean Seeds Containing Globular-Stage Embryos	242	38	0.089	100	ICPL20102_CW07_E03	>gb|AV408588| AV408588	431	36	0.09	100	ICPL20102_CW07_E03	>gb|AI737542.1|AI737542 T110019e KV1 Medicago truncatula cDNA clone pKV1P-12 5, mRNA	290	36	0.15	100	ICPL20102_CW07_E03	>gb|FE703764.1|FE703764 Pv035C_M13R_G02.ab1 Phaseolus vulgaris cv Early gallatin Phaseolus	842	36	0.054	100
[truncated: 2,807 more rows]
[truncated: 24 more columns]
