# Supplementary material for: The first set of EST resource for gene discovery and marker development in pigeonpea (Cajanus cajan L.)
Source: BMC Plant Biol. 2010 Mar 11;10:45. doi: 10.1186/1471-2229-10-45 (PMC2923520; doi:10.1186/1471-2229-10-45)
Supplement: Additional file 3 — BLASTX and BLASTN result of UG-II dataset. Table provides BLASTX and BLASTN results of UG-II dataset. [file 1471-2229-10-45-S3.XLS]

## Sheet: BLASTX_BLASTN result-UG-II
Sl.No	UG-II	UG-II_Length	UG-II_BLASTX quary	UG-II_BLASTX_seqName	UG-II_BLASTX_Length	UG-II_BLASTX_Score	UG-II_BLASTX_Expext value	UG-II_BLASTX_Identities	UG-II_BLASTX_Frame	UG-II_BLASTX_QueryStart	UG-II_BLASTX_QueryEnd	UG-II_BLASTX_SubjectStart	UG-II_BLASTX_SubjectEnd	UG-II_BLASTN_Ca_Query	UG-II_BLASTN_Ca_seqName	UG-II_BLASTN_Ca_Length	UG-II_BLASTN_Ca_Score	UG-II_BLASTN_Ca_Expect	UG-II_BLASTN_Ca_Identities	UG-II_BLASTN_Cc_Query	UG-II_BLASTN_Cc_seqName	UG-II_BLASTN_Cc_Length	UG-II_BLASTN_Cc_Score	UG-II_BLASTN_Cc_Expect	UG-II_BLASTN_Cc_Identities	UG-II_BLASTN_Gm_Query	UG-II_BLASTN_Gm_seqName	UG-II_BLASTN_Gm_Length	UG-II_BLASTN_Gm_Score	UG-II_BLASTN_Gm_Expect	UG-II_BLASTN_Gm_Identities	UG-II_BLASTN_Lj_Query	UG-II_BLASTN_Lj_seqName	UG-II_BLASTN_Lj_Length	UG-II_BLASTN_Lj_Score	UG-II_BLASTN_Lj_Expect	UG-II_BLASTN_Lj_Identities	UG-II_BLASTN_Mt_Query	UG-II_BLASTN_Mt_seqName	UG-II_BLASTN_Mt_Length	UG-II_BLASTN_Mt_Score	UG-II_BLASTN_Mt_Expect	UG-II_BLASTN_Mt_Identities	UG-II_BLASTN_Pv_Query	UG-II_BLASTN_Pv_seqName	UG-II_BLASTN_Pv_Length	UG-II_BLASTN_Pv_Score	UG-II_BLASTN_Pv_Expect	UG-II_BLASTN_Pv_Identities
1	Contig1	694	Contig1	>Q9FY64|RS154_ARATH 40S ribosomal protein S15-4 - Arabidopsis	152	285	2e-76	92	+2	74	529	1	152	Contig1	>gb|FE671299.1|FE671299 mh1_0004_B05 Drought-stressed chickpea leave library Cicer	593	240	1e-63	86	Contig1	>gb|EE604946.1|EE604946 CCUPAS120LF04b11R Pigeon pea Leaf cDNA Library Cajanus cajan cDNA	720	28	0.85	100	Contig1	>gb|FE704816.1|FE704816 Pv039C_M13F_G06.ab1 Phaseolus vulgaris cv Early gallatin Phaseolus	703	607	1e-172	90	Contig1	>gnl|lis|1802687 TA1454_34305 Ribosomal S15 protein [Retama raetam]	750	527	1e-149	90	Contig1	>gb|DW019283.1|DW019283 EST1228244 MTY Medicago truncatula cDNA clone MTYBH14, mRNA	730	410	1e-113	87	Contig1	>gb|FE898815.1|FE898815 PvEST4670 Bean pod tissue cDNA Entry Library Phaseolus vulgaris	744	607	1e-173	90
2	Contig2	1060	Contig2	>P26969|GCSP_PEA Glycine dehydrogenase [decarboxylating],	1057	469	1e-131	88	+3	36	800	803	1057	Contig2	>gb|FE670527.1|FE670527 mh2_0029_C10 Chickpea leave library Cicer arietinum cDNA clone	622	785	0	91	Contig2	>gb|EE595450.1|EE595450 CCUPAS120LF01b05R Pigeon pea Leaf cDNA Library Cajanus cajan cDNA	841	30	0.33	100	Contig2	>gb|FE691271.1|FE691271 Pv022C_M13R_F11.ab1 Phaseolus vulgaris cv Early gallatin Phaseolus	853	1225	0	93	Contig2	>gnl|lis|1812013 TA312_34305 Glycine dehydrogenase [decarboxylating], mitochondrial	3652	1065	0	90	Contig2	>gb|CX517763.1|CX517763 s13dNF23H04VI044_420195 Virus-Infected Leaves Medicago truncatula	642	811	0	91	Contig2	>gb|FE691271.1|FE691271 Pv022C_M13R_F11.ab1 Phaseolus vulgaris cv Early gallatin Phaseolus	853	1225	0	93
3	Contig3	751	Contig3	>Q43517|FER1_SOLLC Ferredoxin-1, chloroplast precursor - Solanum	144	215	2e-55	73	+1	91	510	3	142	Contig3	>gb|FE669147.1|FE669147 mh2_0013_D01 Chickpea leave library Cicer arietinum cDNA clone	555	165	5e-41	83	Contig3	>gb|EE604768.1|EE604768 CCUPAS120LF03a06R Pigeon pea Leaf cDNA Library Cajanus cajan cDNA	503	236	2e-63	88	Contig3	>gb|BU549941.1|BU549941 GM880015B10C08 Gm-r1088 Glycine max cDNA clone Gm-r1088-5511 3,	695	432	1e-119	87	Contig3	>gnl|lis|1817157 TA2755_34305 Ferredoxin [2Fe-2S], plant [Medicago truncatula	703	222	6e-57	82	Contig3	>gb|CX523504.1|CX523504 s13dNF84C10VI082_474728 Virus-Infected Leaves Medicago truncatula	538	174	2e-42	80	Contig3	>gb|CV532900.1|CV532900 LVS_031_F03 Phaseolus vulgaris leaf EST library Phaseolus vulgaris	611	168	5e-41	81
4	Contig4	693	Contig4	>Q9EQX9|UBE2N_RAT Ubiquitin-conjugating enzyme E2 N - Rattus	152	255	2e-67	80	+1	112	552	2	148	Contig4	>gb|FE668632.1|FE668632 mh2_0003_B01 Chickpea leave library Cicer arietinum cDNA clone	624	549	1e-157	88	Contig4	>gb|EE604580.1|EE604580 CCUPAS120LF02f09F Pigeon pea Leaf cDNA Library Cajanus cajan cDNA	609	30	0.21	85	Contig4	>gb|EV275874.1|EV275874 GLMCM85TF JCVI-SOY2 Glycine max cDNA 5, mRNA sequence	746	969	0	93	Contig4	>gnl|lis|1809285 TA10652_34305 Putative ubiquitin-conjugating enzyme E2	806	700	0	89	Contig4	>gb|BQ152982.1|BQ152982 NF027D07IR1F1062 Irradiated Medicago truncatula cDNA clone	661	658	0	92	Contig4	>gb|CV535721.1|CV535721 NOD_220_B01 Phaseolus vulgaris nodule EST library Phaseolus	614	741	0	92
5	Contig5	773	Contig5	>P40620|HMGL_VICFA HMG1/2-like protein - Vicia faba (Broad bean)	149	183	7e-46	64	+2	98	511	5	147	Contig5	>gb|FE671226.1|FE671226 mh1_0003_D02 Drought-stressed chickpea leave library Cicer	522	250	1e-66	85	Contig5	>gb|EE604604.1|EE604604 CCUPAS120LF02a01R Pigeon pea Leaf cDNA Library Cajanus cajan cDNA	251	32	0.061	100	Contig5	>gb|CX702010.1|CX702010 gmrtDrNS01_14-A_M13R_F10_070.s1 Water stressed 5h segment 1	739	672	0	87	Contig5	>gnl|lis|1815852 TA2702_34305 F2D10.18 [Arabidopsis thaliana (Mouse-ear cress)]	783	228	1e-58	85	Contig5	>gb|EY476345.1|EY476345 METAQ31TF JCVI-MT3 Medicago truncatula cDNA 5, mRNA sequence	765	184	2e-45	82	Contig5	>gb|CV543721.1|CV543721 RTS_138_G02 Phaseolus vulgaris P- root EST library Phaseolus	634	422	1e-117	88
6	Contig6	1371	Contig6	>O22342|ADT1_GOSHI ADP,ATP carrier protein 1, mitochondrial precursor	386	575	1e-163	77	+3	42	1118	4	385	Contig6	>gb|FE671261.1|FE671261 mh1_0003_G01 Drought-stressed chickpea leave library Cicer	606	406	1e-113	88	Contig6	>gb|EE595494.1|EE595494 CCUPAS120LF01g06R Pigeon pea Leaf cDNA Library Cajanus cajan cDNA	236	30	0.43	100	Contig6	>gb|FE675899.1|FE675899 Pv042C_M13F_E10.ab1 Phaseolus vulgaris cv Early gallatin Phaseolus	890	1176	0	91	Contig6	>gnl|lis|7769 TC7935 similar to UP|O49447 (O49447) ADP, ATP carrier-like protein,	1465	1086	0	89	Contig6	>gb|AW774326.1|AW774326 EST333477 KV3 Medicago truncatula cDNA clone pKV3-22A20, mRNA	682	710	0	88	Contig6	>gb|CV530428.1|CV530428 ALV_013C_H09 Phaseolus vulgaris leaf EST library PV_GEa Phaseolus	867	1187	0	92
7	Contig7	778	Contig7	>Q6BK66|CCS1_DEBHA Superoxide dismutase 1 copper chaperone -	250	57	1e-07	41	+2	122	295	7	64	Contig7	>gb|FE671342.1|FE671342 mh1_0004_F06 Drought-stressed chickpea leave library Cicer	465	149	3e-36	85	Contig7	>gb|EE604803.1|EE604803 CCUPAS120LF03d11R Pigeon pea Leaf cDNA Library Cajanus cajan cDNA	627	28	0.95	100	Contig7	>gb|CD417524.1|CD417524 Gm_ck8275 Soybean induced by Salicylic Acid Glycine max cDNA 3,	691	456	1e-127	92	Contig7	>gnl|lis|1800173 TA4295_34305 Copper chaperone homolog CCH [Glycine max (Soybean)]	533	226	4e-58	87	Contig7	>gb|AW687658.2|AW687658 NF011G09RT1F1071 Developing root Medicago truncatula cDNA clone	507	147	5e-34	84	Contig7	>gb|EX303755.1|EX303755 PvEST0996 Bean pod tissue cDNA Entry Library Phaseolus vulgaris	588	416	1e-115	95
8	Contig8	607	Contig8	>P52409|E13B_WHEAT Glucan endo-1,3-beta-glucosidase precursor -	461	96	1e-19	47	-1	439	176	372	459	Contig8	>gb|EH059166.1|EH059166 CPB03f02.y.esd subtracted cDNA library of drought stressed	349	32	0.39	100	Contig8	>gb|EE595452.1|EE595452 CCUPAS120LF01b07R Pigeon pea Leaf cDNA Library Cajanus cajan cDNA	251	30	0.19	100	Contig8	>gb|FK021384.1|FK021384 GLRA079TF JCVI-SOY3 Glycine max cDNA 5, mRNA sequence	646	484	1e-135	89	Contig8	>gnl|lis|1805175 TA3400_34305 Protein At1g78520 [Arabidopsis thaliana (Mouse-ear	800	258	9e-68	85	Contig8	>gb|BG453686.1|BG453686 NF098F06LF1F1048 Developing leaf Medicago truncatula cDNA clone	609	220	3e-56	83	Contig8	>gb|CV539574.1|CV539574 POD_020_F10 Phaseolus vulgaris pod EST library Phaseolus vulgaris	618	438	1e-122	88
9	Contig9	1032	Contig9	>Q9XF89|CB26_ARATH Chlorophyll a-b binding protein CP26, chloroplast	280	482	1e-135	84	+2	101	943	2	280	Contig9	>gb|FE670802.1|FE670802 mh2_0035_D10 Chickpea leave library Cicer arietinum cDNA clone	660	618	1e-177	89	Contig9	>gb|EE604929.1|EE604929 CCUPAS120LF04a06R Pigeon pea Leaf cDNA Library Cajanus cajan cDNA	367	32	0.081	95	Contig9	>gb|CO982391.1|CO982391 GM89014A2D10.r1 Gm-r1089 Glycine max cDNA clone Gm-r1089-5156 3,	764	1154	0	94	Contig9	>gnl|lis|1812037 TA16_34305 Light harvesting chlorophyll a /b binding protein of	1115	809	0	89	Contig9	>gb|ES611421.1|ES611421 MTGland_A007_2007-04-03/MTGlandA007_D04_013_1 Medicago truncatula	844	672	0	88	Contig9	>gb|FE679750.1|FE679750 Pv044A_M13R_E06.ab1 Phaseolus vulgaris cv Early gallatin Phaseolus	845	1043	0	91
10	Contig10	903	Contig10	>Q01838|P60_LISSE Protein p60 precursor - Listeria seeligeri	523	49	3e-05	32	+1	94	420	201	311	Contig10	>gb|FE672194.1|FE672194 mh1_0015_B09 Drought-stressed chickpea leave library Cicer	588	34	0.15	100	Contig10	>gb|DY742696.1|DY742696 cajKS73 Pigeonpea stress induced cDNA library Cajanus cajan cDNA,	381	30	0.28	100	Contig10	>gb|EH261859.1|EH261859 JGI_ACBU5158.fwd ACBU Phakopsora pachyrhizi infected soybean leaf	793	912	0	91	Contig10	>gb|BP066089| BP066089	426	36	0.9	100	Contig10	>gb|DW018029.1|DW018029 EST1226990 MTY Medicago truncatula cDNA clone MTYB138, mRNA	804	525	1e-148	85	Contig10	>gb|FE696427.1|FE696427 Pv020B_M13F_H12.ab1 Phaseolus vulgaris cv Early gallatin Phaseolus	819	870	0	89
11	Contig11	823	Contig11	>Q40901|THG_PETIN Gamma-thionin homolog PPT precursor - Petunia	78	115	3e-25	62	+2	59	292	1	78	Contig11	>gb|FE671376.1|FE671376 mh1_0005_A06 Drought-stressed chickpea leave library Cicer	654	66	4e-11	83	Contig11	>gb|EE604626.1|EE604626 CCUPAS120LF02c06R Pigeon pea Leaf cDNA Library Cajanus cajan cDNA	873	30	0.26	100	Contig11	>gb|BQ629077.1|BQ629077 sap84a10.y1 Gm-c1087 Glycine max cDNA clone SOYBEAN CLONE ID:	443	391	1e-107	92	Contig11	>gnl|lis|1813106 TA948_34305 Probable protease inhibitor P322 precursor [Solanum	564	234	2e-60	87	Contig11	>gb|AW287924.2|AW287924 N100768e rootphos(-) Medicago truncatula cDNA clone MHRP-11B6, mRNA	481	121	3e-26	81	Contig11	>gb|CV531819.1|CV531819 LVS_008_A11 Phaseolus vulgaris leaf EST library Phaseolus vulgaris	465	278	8e-74	89
12	Contig12	531	Contig12	>Q9LU15|AHP4_ARATH Histidine-containing phosphotransfer protein 4 -	127	155	7e-38	67	+3	6	314	25	127	Contig12	>gb|CK148925.1|CK148925 42_C12_C12 Suppressive subtractive hybridization library Cicer	621	30	1.3	100	Contig12	>gb|DY742694.1|DY742694 cajKS71 Pigeonpea stress induced cDNA library Cajanus cajan cDNA,	458	30	0.16	100	Contig12	>gb|EV273264.1|EV273264 GLMBT46TF JCVI-SOY2 Glycine max cDNA 5, mRNA sequence	708	204	4e-51	85	Contig12	>gb|AV773899| AV773899	354	34	2.1	100	Contig12	>gb|DW015754.1|DW015754 EST1224715 MTY Medicago truncatula cDNA clone MTYA928, mRNA	713	486	1e-136	90	Contig12	>gb|CV543811.1|CV543811 RTS_139_G08 Phaseolus vulgaris P- root EST library Phaseolus	614	34	1.3	100
13	Contig13	618	Contig13	>O75506|HSBP1_HUMAN Heat shock factor-binding protein 1 - Homo	76	71	3e-12	57	+1	97	285	5	66	Contig13	>gb|FE669489.1|FE669489 mh2_0017_B07 Chickpea leave library Cicer arietinum cDNA clone	630	32	0.39	100	Contig13	>gb|FD380650.1|FD380650 cajKS90 Pigeonpea water stress induced cDNA library Cajanus cajan	572	30	0.19	100	Contig13	>gb|BG653533.1|BG653533 sad58e07.y1 Gm-c1075 Glycine max cDNA clone GENOME SYSTEMS CLONE	512	436	1e-121	88	Contig13	>gnl|lis|1817861 TA5087_34305 Hypothetical protein [Arabidopsis thaliana (Mouse-ear	504	210	2e-53	86	Contig13	>gb|AW329294.2|AW329294 N200516e rootphos(-) Medicago truncatula cDNA clone MHRP-18D12,	581	321	1e-86	91	Contig13	>gb|FD788121.1|FD788121 07VANA7_T7_001_H12_17FEB2006_082 07VANA7 Phaseolus vulgaris cDNA,	373	240	1e-62	89
14	Contig14	393	Contig14	>Q9ZK23|RPOBC_HELPJ Bifunctional DNA-directed RNA polymerase subunit	2890	36	0.039	26	+2	8	262	1955	2046	Contig14	>gb|FE669107.1|FE669107 mh2_0012_G05 Chickpea leave library Cicer arietinum cDNA clone	383	32	0.25	100	Contig14	>gb|EE604538.1|EE604538 CCUPAS120LF02a06F Pigeon pea Leaf cDNA Library Cajanus cajan cDNA	323	28	0.47	100	Contig14	>gb|BM890687.1|BM890687 sam06g04.y1 Gm-c1063 Glycine max cDNA clone SOYBEAN CLONE ID:	512	252	1e-65	87	Contig14	>gb|AV413006| AV413006	399	90	3e-17	90	Contig14	>gb|AL382060.1|AL382060 MtBC04F01F1 MtBC Medicago truncatula cDNA clone MtBC04F01 T3, mRNA	404	66	7e-10	86	Contig14	>gb|CV531296.1|CV531296 ALV_016D_A04 Phaseolus vulgaris leaf EST library PV_GEa Phaseolus	961	36	0.23	100
15	Contig15	684	Contig15	>Q43517|FER1_SOLLC Ferredoxin-1, chloroplast precursor - Solanum	144	209	1e-53	73	+3	42	461	3	143	Contig15	>gb|FE669147.1|FE669147 mh2_0013_D01 Chickpea leave library Cicer arietinum cDNA clone	555	196	1e-50	84	Contig15	>gb|EE604686.1|EE604686 CCUPAS120LF03a06F Pigeon pea Leaf cDNA Library Cajanus cajan cDNA	765	559	1e-160	96	Contig15	>gb|BQ299328.1|BQ299328 sao46b03.y1 Gm-c1054 Glycine max cDNA clone SOYBEAN CLONE ID:	544	285	2e-75	85	Contig15	>gnl|lis|1817157 TA2755_34305 Ferredoxin [2Fe-2S], plant [Medicago truncatula	703	264	2e-69	87	Contig15	>gb|BI269058.1|BI269058 NF004B08IR1F1064 Irradiated Medicago truncatula cDNA clone	542	129	1e-28	80	Contig15	>gb|CB540649.1|CB540649 PVEPSE2022D08.g Common bean seedling EST Library - PVEPSE2	577	202	3e-51	88
16	Contig16	830	Contig16	>P43399|MT1_TRIRP Metallothionein-like protein 1 - Trifolium repens	75	118	3e-26	68	+3	81	302	1	75	Contig16	>gb|DY475049.1|DY475049 U003 Chickpea (ICC3996) post-inoculation EST library Cicer	255	78	1e-14	86	Contig16	>gb|EE604739.1|EE604739 CCUPAS120LF03f06F Pigeon pea Leaf cDNA Library Cajanus cajan cDNA	688	898	0	98	Contig16	>gb|BI967475.1|BI967475 GM830002A10G07 Gm-r1083 Glycine max cDNA clone Gm-r1083-685 3,	493	168	3e-40	84	Contig16	>gnl|lis|1812623 TA218_34305 Metallothionein-like protein class II [Fagus sylvatica	597	72	1e-11	79	Contig16	>gb|DY632986.1|DY632986 Medicago--01-O10.b1 Subtracted medicago cDNA library specific for	289	92	3e-17	88	Contig16	>gb|FG233530.1|FG233530 pvrebbc010002_C6_M13rev_phred13_vc root hairs of Phaseolus vulgaris	589	100	4e-20	80
17	Contig17	607	Contig17	>Q96502|COL2_ARATH Zinc finger protein CONSTANS-LIKE 2 - Arabidopsis	347	107	5e-23	66	-3	584	345	272	347	Contig17	>gb|FE669762.1|FE669762 mh2_0020_B09 Chickpea leave library Cicer arietinum cDNA clone	554	137	9e-33	90	Contig17	>gb|EE604686.1|EE604686 CCUPAS120LF03a06F Pigeon pea Leaf cDNA Library Cajanus cajan cDNA	765	28	0.74	100	Contig17	>gb|BU081045.1|BU081045 sar10g08.y1 Gm-c1049 Glycine max cDNA clone SOYBEAN CLONE ID:	587	256	1e-66	88	Contig17	>gnl|lis|1800238 TA4515_34305 CONSTANS-LIKE b [Pisum sativum (Garden pea)]	484	105	8e-22	88	Contig17	>gb|BF518890.1|BF518890 EST456422 DSIL Medicago truncatula cDNA clone pDSIL-19E22, mRNA	610	170	3e-41	86	Contig17	>gb|FE677916.1|FE677916 Pv019D_M13R_F11.ab1 Phaseolus vulgaris cv Early gallatin Phaseolus	836	240	1e-62	87
18	Contig18	606	Contig18	>P24805|TSJT1_TOBAC Stem-specific protein TSJT1 - Nicotiana tabacum	149	58	3e-08	58	+1	7	129	108	148	Contig18	>gb|DY475138.1|DY475138 U098 Chickpea (ICC3996) post-inoculation EST library Cicer	255	430	1e-121	97	Contig18	>gb|EE604836.1|EE604836 CCUPAS120LF03h01R Pigeon pea Leaf cDNA Library Cajanus cajan cDNA	251	38	0.0008	84	Contig18	>gb|AW349195.1|AW349195 GM210004B21D3 Gm-r1021 Glycine max cDNA clone Gm-r1021-1326 3,	741	428	1e-118	87	Contig18	>gnl|lis|1813787 TA305_34305 Hypothetical protein [Medicago truncatula (Barrel	1099	505	1e-142	89	Contig18	>gb|AW981185.1|AW981185 EST392379 DSIL Medicago truncatula cDNA clone pDSIL-12O17, mRNA	768	549	1e-155	91	Contig18	>gb|FE700171.1|FE700171 Pv026D_M13R_C12.ab1 Phaseolus vulgaris cv Early gallatin Phaseolus	864	404	1e-112	86
19	Contig19	590	Contig19	>P06183|PSBR_SOLTU Photosystem II 10 kDa polypeptide, chloroplast	138	236	7e-62	84	+1	52	468	1	138	Contig19	>gb|FE669156.1|FE669156 mh2_0013_D11 Chickpea leave library Cicer arietinum cDNA clone	572	325	2e-89	87	Contig19	>gb|EE595407.1|EE595407 CCUPAS120LF01e03F Pigeon pea Leaf cDNA Library Cajanus cajan cDNA	391	216	1e-57	98	Contig19	>gb|CD392539.1|CD392539 Gm_ck11731 Soybean induced by Salicylic Acid Glycine max cDNA 3,	651	700	0	92	Contig19	>gnl|lis|1804660 TA3409_34305 10 kDa photosystem II polypeptide [Trifolium pratense	656	396	1e-109	86	Contig19	>gb|BE202446.1|BE202446 EST392895 KV1 Medicago truncatula cDNA clone pKV1-2M3, mRNA	524	333	3e-90	88	Contig19	>gb|FE680118.1|FE680118 Pv035B_M13R_A08.ab1 Phaseolus vulgaris cv Early gallatin Phaseolus	600	666	0	91
20	Contig20	860	Contig20	>Q05502|HHEX_CHICK Homeobox protein PRH - Gallus gallus (Chicken)	277	34	1.3	32	-2	211	35	38	98	Contig20	>gb|FE668568.1|FE668568 mh2_0002_D06 Chickpea leave library Cicer arietinum cDNA clone	653	1146	0	97	Contig20	>gb|DY742683.1|DY742683 cajKS60 Pigeonpea stress induced cDNA library Cajanus cajan cDNA,	298	577	1e-166	99	Contig20	>gb|EH258256.1|EH258256 JGI_ACBU1923.fwd ACBU Phakopsora pachyrhizi infected soybean leaf	735	1150	0	99	Contig20	>gb|BW606944| BW606944	487	868	0	98	Contig20	>gb|AW776956.1|AW776956 EST336021 DSIL Medicago truncatula cDNA clone pDSIL-16L2, mRNA	590	846	0	97	Contig20	>gb|FD795242.1|FD795242 08VNNA8_T7_025_E01_02MAR2006_007 08VNAA8 Phaseolus vulgaris cDNA,	592	1164	0	99
21	Contig21	810	Contig21	>Q6A070|K0423_MOUSE Uncharacterized protein KIAA0423 - Mus musculus	1759	41	0.006	29	-1	795	481	1314	1414	Contig21	>gb|FE671718.1|FE671718 mh1_0009_B07 Drought-stressed chickpea leave library Cicer	350	36	0.033	100	Contig21	>gb|EE604572.1|EE604572 CCUPAS120LF02e10F Pigeon pea Leaf cDNA Library Cajanus cajan cDNA	346	30	0.25	100	Contig21	>gb|FG997278.1|FG997278 GLLEU66TR JCVI-SOY1 Glycine max cDNA 5, mRNA sequence	821	660	0	90	Contig21	>gnl|lis|1804054 TA3973_34305 Hypothetical protein OSJNBa0052O12.40 [Oryza sativa	620	254	2e-66	84	Contig21	>gb|AL382061.1|AL382061 MtBC04F01R1 MtBC Medicago truncatula cDNA clone MtBC04F01 T7, mRNA	464	141	3e-32	85	Contig21	>gb|CB541744.1|CB541744 PVEPSE3002F02.g Common bean seedling EST Library inoculated with	587	36	0.49	100
22	Contig22	783	Contig22	>O50008|METE_ARATH 5-methyltetrahydropteroyltriglutamate--homocysteine	765	422	1e-118	82	+2	2	769	349	604	Contig22	>gb|FE672934.1|FE672934 mh1_0027_E12 Drought-stressed chickpea leave library Cicer	316	98	1e-20	83	Contig22	>gb|EE604633.1|EE604633 CCUPAS120LF02d03R Pigeon pea Leaf cDNA Library Cajanus cajan cDNA	862	28	0.96	100	Contig22	>gb|BI942999.1|BI942999 sm73e12.y1 Gm-c1028 Glycine max cDNA clone GENOME SYSTEMS CLONE ID:	608	833	0	92	Contig22	>gnl|lis|1812971 TA194_34305 Methionine synthase [Glycine max (Soybean)]	2757	809	0	88	Contig22	>gb|DY616941.1|DY616941 AC2594 NOLLY Medicago truncatula cDNA 5, mRNA sequence	933	674	0	87	Contig22	>gb|CV533472.1|CV533472 LVS_039_F06 Phaseolus vulgaris leaf EST library Phaseolus vulgaris	680	854	0	91
23	Contig23	786	Contig23	>P00865|RBS1_SOYBN Ribulose bisphosphate carboxylase small chain 1,	178	339	1e-92	89	+2	50	580	1	177	Contig23	>gb|FE668444.1|FE668444 mh2_0001_A08 Chickpea leave library Cicer arietinum cDNA clone	688	230	1e-60	82	Contig23	>gb|EE604915.1|EE604915 CCUPAS120LF04g11F Pigeon pea Leaf cDNA Library Cajanus cajan cDNA	578	767	0	98	Contig23	>gb|FK004836.1|FK004836 GLMDI82TFB JCVI-SOY2 Glycine max cDNA 5, mRNA sequence	727	735	0	89	Contig23	>gnl|lis|1811863 TA252_34305 Ribulose bisphosphate carboxylase small chains,	778	357	2e-97	83	Contig23	>gb|AW690373.1|AW690373 NF029H08ST1F1000 Developing stem Medicago truncatula cDNA clone	697	230	4e-59	84	Contig23	>gb|CB280695.1|CB280695 PVEPLE1007E04.g Common bean leaf EST Library - PVEPLE1 Phaseolus	647	458	1e-128	84
24	Contig24	834	Contig24	>A4VLQ5|NUDC_PSEU5 NADH pyrophosphatase - Pseudomonas stutzeri	276	41	0.006	28	+1	292	579	105	201	Contig24	>gb|FE668669.1|FE668669 mh2_0003_E03 Chickpea leave library Cicer arietinum cDNA clone	583	264	8e-71	86	Contig24	>gb|EE604542.1|EE604542 CCUPAS120LF02a12F Pigeon pea Leaf cDNA Library Cajanus cajan cDNA	666	30	0.26	100	Contig24	>gb|CX703209.1|CX703209 gmrtDrNS01_14-B_M13R_C06_044.s2 Water stressed 5h segment 2	876	597	1e-169	89	Contig24	>gnl|lis|1817689 TA2198_34305 Hypothetical protein [Arabidopsis thaliana (Mouse-ear	1105	377	1e-103	85	Contig24	>gb|CX522056.1|CX522056 s13dNF68E10VI081_469916 Virus-Infected Leaves Medicago truncatula	588	258	2e-67	82	Contig24	>gb|FE697945.1|FE697945 Pv047A_M13F_B02.ab1 Phaseolus vulgaris cv Early gallatin Phaseolus	574	418	1e-116	88
25	Contig25	747	Contig25	>Q08DC7|RGS19_BOVIN Regulator of G-protein signaling 19 - Bos taurus	223	35	0.48	36	+1	349	462	36	69	Contig25	>gb|FE670960.1|FE670960 mh2_0038_E04 Chickpea leave library Cicer arietinum cDNA clone	655	38	0.008	100	Contig25	>gb|EE595434.1|EE595434 CCUPAS120LF01h06F Pigeon pea Leaf cDNA Library Cajanus cajan cDNA	251	28	0.91	100	Contig25	>gb|CO978571.1|CO978571 GM89001A1B08.r1 Gm-r1089 Glycine max cDNA clone Gm-r1089-63 3, mRNA	754	105	4e-21	88	Contig25	>gb|BW613839| BW613839	486	38	0.19	100	Contig25	>gb|AJ847446.1|AJ847446 AJ847446 MtSTA Medicago truncatula cDNA clone MtTA01K19S6, mRNA	506	44	0.005	100	Contig25	>gb|CV535535.1|CV535535 NOD_217_F02 Phaseolus vulgaris nodule EST library Phaseolus	676	52	8e-06	96
26	Contig26	626	Contig26	>Q9S7N7|PSAG_ARATH Photosystem I reaction center subunit V,	160	125	1e-28	45	-3	594	124	1	160	Contig26	>gb|FE669644.1|FE669644 mh2_0018_H06 Chickpea leave library Cicer arietinum cDNA clone	467	54	1e-07	92	Contig26	>gb|EE605085.1|EE605085 CCUPAS120LF05h10F Pigeon pea Leaf cDNA Library Cajanus cajan cDNA	871	30	0.19	100	Contig26	>gb|CD391163.1|CD391163 Gm_ck10018 Soybean induced by Salicylic Acid Glycine max cDNA 3,	601	86	3e-15	88	Contig26	>gnl|lis|1800208 TA4398_34305 Photosystem I reaction center subunit V, chloroplast	731	50	4e-05	84	Contig26	>gb|AW775516.1|AW775516 EST334581 DSIL Medicago truncatula cDNA clone pDSIL-2C21, mRNA	645	60	7e-08	94	Contig26	>gb|CV531546.1|CV531546 LVS_004_B10 Phaseolus vulgaris leaf EST library Phaseolus vulgaris	685	54	2e-06	83
27	Contig27	615	Contig27	>Q7XA39|RGA4_SOLBU Putative disease resistance protein RGA4 - Solanum	988	36	0.12	35	-1	558	382	926	985	Contig27	>gb|DY475262.1|DY475262 U224 Chickpea (ICC3996) post-inoculation EST library Cicer	255	32	0.39	100	Contig27	>gb|EE604630.1|EE604630 CCUPAS120LF02c11R Pigeon pea Leaf cDNA Library Cajanus cajan cDNA	869	28	0.75	100	Contig27	>gb|CO982568.1|CO982568 GM89016A1F03.r1 Gm-r1089 Glycine max cDNA clone Gm-r1089-6005 3,	773	82	4e-14	86	Contig27	>gb|BP075467| BP075467	493	40	0.039	87	Contig27	>gb|AW559265.1|AW559265 EST306101 DSIR Medicago truncatula cDNA clone pDSIR-7N12, mRNA	681	34	4.1	100	Contig27	>gb|FE711172.1|FE711172 Pv033D_M13F_D04.ab1 Phaseolus vulgaris cv Early gallatin Phaseolus	697	34	1.5	100
28	Contig28	808	Contig28	>Q9SUI5|PSAK_ARATH Photosystem I reaction center subunit psaK,	130	224	5e-58	87	+3	135	521	1	130	Contig28	>gb|FE670925.1|FE670925 mh2_0038_B05 Chickpea leave library Cicer arietinum cDNA clone	570	394	1e-110	87	Contig28	>gb|EE595440.1|EE595440 CCUPAS120LF01a03R Pigeon pea Leaf cDNA Library Cajanus cajan cDNA	669	30	0.25	100	Contig28	>gb|BE822489.1|BE822489 GM700017B10F6 Gm-r1070 Glycine max cDNA clone Gm-r1070-6803 3,	573	688	0	96	Contig28	>gnl|lis|1826112 TA7658_34305 Hypothetical protein [Brassica campestris (Field	530	492	1e-138	91	Contig28	>gb|AW683359.1|AW683359 NF011B06LF1F1048 Developing leaf Medicago truncatula cDNA clone	646	355	1e-96	86	Contig28	>gb|CB542463.1|CB542463 PVEPSE3018G12.g Common bean seedling EST Library inoculated with	510	662	0	94
29	Contig29	844	Contig29	>Q5EAW9|TAF3_XENLA Transcription initiation factor TFIID subunit 3 -	845	42	0.005	51	+1	631	759	536	578	Contig29	>gb|FE671028.1|FE671028 mh1_0001_C02 Drought-stressed chickpea leave library Cicer	563	680	0	99	Contig29	>gb|EE604668.1|EE604668 CCUPAS120LF02g11R Pigeon pea Leaf cDNA Library Cajanus cajan cDNA	838	32	0.066	100	Contig29	>gb|BM954515.1|BM954515 san07c12.y1 Gm-c1084 Glycine max cDNA clone SOYBEAN CLONE ID:	508	42	0.053	87	Contig29	>gnl|lis|1805225 TA3449_34305 Putative nodule membrane protein [Medicago sativa	1636	38	0.21	100	Contig29	>gb|BE325273.2|BE325273 NF119D03ST1F1028 Developing stem Medicago truncatula cDNA clone	479	117	5e-25	83	Contig29	>gb|FD789811.1|FD789811 07VANA7_T7_021_F11_27FEB2006_085 07VANA7 Phaseolus vulgaris cDNA,	349	42	0.008	96
30	Contig30	752	Contig30	>P49107|PSAN_ARATH Photosystem I reaction center subunit N,	171	224	4e-58	68	-1	620	117	1	171	Contig30	>gb|FE670589.1|FE670589 mh2_0030_A04 Chickpea leave library Cicer arietinum cDNA clone	638	317	6e-87	86	Contig30	>gb|EE604567.1|EE604567 CCUPAS120LF02e01F Pigeon pea Leaf cDNA Library Cajanus cajan cDNA	513	462	1e-131	96	Contig30	>gb|FE688235.1|FE688235 Pv032D_M13F_H02.ab1 Phaseolus vulgaris cv Early gallatin Phaseolus	826	448	1e-124	93	Contig30	>gnl|lis|1815995 TA2120_34305 Photosystem I reaction center subunit N, chloroplast	769	385	1e-106	89	Contig30	>gb|AW775533.1|AW775533 EST334598 DSIL Medicago truncatula cDNA clone pDSIL-2G21, mRNA	631	325	9e-88	86	Contig30	>gb|CB280599.1|CB280599 PVEPLE1005E03.g Common bean leaf EST Library - PVEPLE1 Phaseolus	529	456	1e-127	93
31	Contig31	1106	Contig31	>Q9U7E0|ATRX_CAEEL Transcriptional regulator ATRX homolog -	1359	90	1e-17	28	-3	693	1	30	259	Contig31	>gb|FE671716.1|FE671716 mh1_0009_B05 Drought-stressed chickpea leave library Cicer	422	38	0.012	100	Contig31	>gb|EE605048.1|EE605048 CCUPAS120LF05e02F Pigeon pea Leaf cDNA Library Cajanus cajan cDNA	508	32	0.087	100	Contig31	>gb|EV277613.1|EV277613 GLMD626TF JCVI-SOY2 Glycine max cDNA 5, mRNA sequence	898	581	1e-164	87	Contig31	>gnl|lis|10066 TC10598 weakly similar to GB|AAM78036.1|21928015|AY125526	902	484	1e-135	83	Contig31	>gb|DW016067.1|DW016067 EST1225028 MTY Medicago truncatula cDNA clone MTYAC78, mRNA	899	353	6e-96	83	Contig31	>gb|FE693103.1|FE693103 Pv015D_M13R_E08.ab1 Phaseolus vulgaris cv Early gallatin Phaseolus	680	224	1e-57	88
32	Contig32	685	Contig32	>Q9S7N7|PSAG_ARATH Photosystem I reaction center subunit V,	160	204	4e-52	69	+2	56	541	1	160	Contig32	>gb|FE671103.1|FE671103 mh1_0002_A07 Drought-stressed chickpea leave library Cicer	597	133	2e-31	80	Contig32	>gb|EE605085.1|EE605085 CCUPAS120LF05h10F Pigeon pea Leaf cDNA Library Cajanus cajan cDNA	871	32	0.054	100	Contig32	>gb|FE681591.1|FE681591 Pv047D_M13R_C08.ab1 Phaseolus vulgaris cv Early gallatin Phaseolus	636	476	1e-133	92	Contig32	>gnl|lis|1800208 TA4398_34305 Photosystem I reaction center subunit V, chloroplast	731	293	2e-78	88	Contig32	>gb|BF520459.1|BF520459 EST457929 DSIL Medicago truncatula cDNA clone pDSIL-23N1, mRNA	684	155	2e-36	83	Contig32	>gb|CV530151.1|CV530151 ALV_012D_F01 Phaseolus vulgaris leaf EST library PV_GEa Phaseolus	774	476	1e-133	92
33	Contig33	978	Contig33	>Q41932|PSBQ2_ARATH Oxygen-evolving enhancer protein 3-2,	230	303	1e-81	67	+3	27	737	1	230	Contig33	>gb|FE670431.1|FE670431 mh2_0028_B10 Chickpea leave library Cicer arietinum cDNA clone	633	323	1e-88	85	Contig33	>gb|EE605057.1|EE605057 CCUPAS120LF05f03F Pigeon pea Leaf cDNA Library Cajanus cajan cDNA	463	547	1e-157	97	Contig33	>gb|CD408111.1|CD408111 Gm_ck34036 Soybean induced by Salicylic Acid Glycine max cDNA 3,	652	892	0	93	Contig33	>gnl|lis|1803164 TA1230_34305 Oxygen-evolving enhancer protein 3, chloroplast	936	525	1e-148	86	Contig33	>gb|EX526109.1|EX526109 MTGland-A070_2007-08-17/MTGland-70_H15_029_1 Medicago truncatula	698	371	1e-101	83	Contig33	>gb|FE679108.1|FE679108 Pv044C_M13F_A01.ab1 Phaseolus vulgaris cv Early gallatin Phaseolus	825	878	0	92
34	Contig34	536	Contig34	>A5ERU8|UREE_BRASB Urease accessory protein ureE - Bradyrhizobium	206	35	0.15	41	+2	119	223	166	201	Contig34	>gb|FE669369.1|FE669369 mh2_0015_G08 Chickpea leave library Cicer arietinum cDNA clone	500	34	0.086	92	Contig34	>gb|EE604822.1|EE604822 CCUPAS120LF03f10R Pigeon pea Leaf cDNA Library Cajanus cajan cDNA	658	763	0	98	Contig34	>gb|BQ299361.1|BQ299361 sao46f01.y1 Gm-c1054 Glycine max cDNA clone SOYBEAN CLONE ID:	225	44	0.008	86	Contig34	>gnl|lis|1815353 TA13958_34305 Hypothetical protein OJ1124_B05.23 [Oryza sativa	491	34	2.1	100	Contig34	>gb|DY617513.1|DY617513 AC3560 NOLLY Medicago truncatula cDNA 5, mRNA sequence	607	44	0.004	89	Contig34	>gb|CV542452.1|CV542452 RTS_120_E11 Phaseolus vulgaris P- root EST library Phaseolus	379	36	0.32	100
35	Contig35	817	Contig35	>P06599|EXTN_DAUCA Extensin precursor - Daucus carota (Carrot)	306	150	7e-36	52	-3	374	3	46	211	Contig35	>gb|EH058847.1|EH058847 CPAc02.z.esd subtracted cDNA library of drought stressed chickpea	866	36	0.034	100	Contig35	>gb|EE604705.1|EE604705 CCUPAS120LF03c03F Pigeon pea Leaf cDNA Library Cajanus cajan cDNA	689	30	0.25	100	Contig35	>gb|BI471034.1|BI471034 sah92f05.y1 Gm-c1050 Glycine max cDNA clone GENOME SYSTEMS CLONE	569	258	5e-67	88	Contig35	>gb|BI420337| LjNEST55g8r	397	101	2e-20	96	Contig35	>gb|DY617426.1|DY617426 AC3413 NOLLY Medicago truncatula cDNA 5, mRNA sequence	626	121	3e-26	83	Contig35	>gb|CV543572.1|CV543572 RTS_136_H07 Phaseolus vulgaris P- root EST library Phaseolus	599	159	5e-38	86
36	Contig36	844	Contig36	>Q8IZ69|HTF9C_HUMAN HpaII tiny fragments locus 9c protein - Homo	625	67	1e-10	36	+1	442	738	463	560	Contig36	>gb|EH058986.1|EH058986 CPBf01.z.esd subtracted cDNA library of drought stressed chickpea	618	38	0.009	100	Contig36	>gb|EE604537.1|EE604537 CCUPAS120LF02a05F Pigeon pea Leaf cDNA Library Cajanus cajan cDNA	335	28	1	100	Contig36	>gb|FK002761.1|FK002761 GLPAU09TF JCVI-SOY1 Glycine max cDNA 5, mRNA sequence	671	837	0	90	Contig36	>gnl|lis|13890 TC11648 homologue to UP|Q8L7S3 (Q8L7S3) At2g28450/T1B3.3, partial	573	337	2e-91	90	Contig36	>gb|BQ147735.1|BQ147735 NF046A02FL1F1008 Developing flower Medicago truncatula cDNA clone	472	157	6e-37	82	Contig36	>gb|CV535412.1|CV535412 NOD_216_B10 Phaseolus vulgaris nodule EST library Phaseolus	710	38	0.13	95
37	Contig37	1281	Contig37	>P40602|APG_ARATH Anter-specific proline-rich protein APG precursor -	534	220	1e-56	34	+2	86	1075	198	533	Contig37	>gb|FE671738.1|FE671738 mh1_0009_D09 Drought-stressed chickpea leave library Cicer	374	274	1e-73	86	Contig37	>gb|EE604757.1|EE604757 CCUPAS120LF03h04F Pigeon pea Leaf cDNA Library Cajanus cajan cDNA	659	30	0.4	100	Contig37	>gb|EV266499.1|EV266499 GLLB774TF JCVI-SOY1 Glycine max cDNA 5, mRNA sequence	897	1045	0	90	Contig37	>gnl|lis|1800340 TA4423_34305 Putative proline-rich protein APG isolog [Cicer	541	377	1e-103	88	Contig37	>gb|BG457124.1|BG457124 NF095C12PL1F1088 Phosphate starved leaf Medicago truncatula cDNA	675	488	1e-136	87	Contig37	>gb|FE684922.1|FE684922 Pv029B_M13F_A02.ab1 Phaseolus vulgaris cv Early gallatin Phaseolus	851	926	0	89
38	Contig38	934	Contig38	>P26585|HMGL_SOYBN HMG1/2-like protein - Glycine max (Soybean)	152	296	1e-79	96	-2	774	319	1	152	Contig38	>gb|FE671379.1|FE671379 mh1_0005_A09 Drought-stressed chickpea leave library Cicer	595	82	7e-16	97	Contig38	>gb|EE604867.1|EE604867 CCUPAS120LF04c05F Pigeon pea Leaf cDNA Library Cajanus cajan cDNA	356	507	1e-145	97	Contig38	>gb|CX701302.1|CX701302 gmrtDrNS01_36-A_M13R_G07_051.s4 Water stressed 48h segment 2	766	1025	0	92	Contig38	>gnl|lis|1803563 TA1158_34305 F2D10.18 [Arabidopsis thaliana (Mouse-ear cress)]	845	287	2e-76	86	Contig38	>gb|AW776586.1|AW776586 EST335651 DSIL Medicago truncatula cDNA clone pDSIL-8I16, mRNA	686	274	4e-72	83	Contig38	>gb|FE697221.1|FE697221 Pv043A_M13F_D07.ab1 Phaseolus vulgaris cv Early gallatin Phaseolus	851	852	0	89
39	Contig39	840	Contig39	>O60119|YH75_SCHPO Vesicle-associated membrane protein-associated	383	90	2e-17	40	+3	210	608	23	158	Contig39	>gb|FE671117.1|FE671117 mh1_0002_B11 Drought-stressed chickpea leave library Cicer	648	504	1e-143	88	Contig39	>gb|EE604537.1|EE604537 CCUPAS120LF02a05F Pigeon pea Leaf cDNA Library Cajanus cajan cDNA	335	32	0.066	100	Contig39	>gb|FK000617.1|FK000617 GLPAH69TF JCVI-SOY1 Glycine max cDNA 5, mRNA sequence	596	682	0	91	Contig39	>gb|AV768281| AV768281	575	470	1e-131	87	Contig39	>gb|BI270677.1|BI270677 NF052E12FL1F1099 Developing flower Medicago truncatula cDNA clone	628	398	1e-110	86	Contig39	>gb|CV542616.1|CV542616 RTS_122_G08 Phaseolus vulgaris P- root EST library Phaseolus	621	325	4e-88	94
40	Contig40	553	Contig40	>Q9ULW0|TPX2_HUMAN Targeting protein for Xklp2 - Homo sapiens	747	32	2.3	23	+3	165	395	597	672	Contig40	>gb|FE672016.1|FE672016 mh1_0013_C03 Drought-stressed chickpea leave library Cicer	658	32	0.35	100	Contig40	>gb|DV105917.1|DV105917 cajKS20 Pigeonpea water stress induced cDNA library Cajanus cajan	502	30	0.17	100	Contig40	>gb|BM885732.1|BM885732 sam04e05.y1 Gm-c1063 Glycine max cDNA clone SOYBEAN CLONE ID:	496	38	0.54	95	Contig40	>gnl|lis|1816299 TA2216_34305 Protein At2g39795, mitochondrial precursor	634	34	2.1	100	Contig40	>gb|EX532179.1|EX532179 MTGland_B033_2007-06-07/MTGlandB033_B06_023_1 Medicago truncatula	972	40	0.059	100	Contig40	>gb|FE701049.1|FE701049 Pv028C_M13F_F07.ab1 Phaseolus vulgaris cv Early gallatin Phaseolus	875	36	0.33	100
41	Contig41	599	Contig41	>P50580|PA2G4_MOUSE Proliferation-associated protein 2G4 - Mus	394	67	4e-11	57	-2	583	410	99	159	Contig41	>gb|FE670832.1|FE670832 mh2_0035_G08 Chickpea leave library Cicer arietinum cDNA clone	658	32	0.38	100	Contig41	>gb|EE604630.1|EE604630 CCUPAS120LF02c11R Pigeon pea Leaf cDNA Library Cajanus cajan cDNA	869	28	0.73	100	Contig41	>gb|AW509395.1|AW509395 si22f02.y1 Gm-c1029 Glycine max cDNA clone GENOME SYSTEMS CLONE ID:	584	222	2e-56	90	Contig41	>gb|BI417539| LjNEST30d8r	577	107	2e-22	85	Contig41	>gb|AW685482.1|AW685482 NF030D12NR1F1000 Nodulated root Medicago truncatula cDNA clone	633	167	4e-40	86	Contig41	>gb|FE897141.1|FE897141 PvEST2990 Bean pod tissue cDNA Entry Library Phaseolus vulgaris	721	210	1e-53	89
42	Contig42	455	Contig42	>Q9DBI0|TMPS6_MOUSE Transmembrane protease, serine 6 - Mus musculus	799	31	2.4	37	-2	220	92	26	66	Contig42	>gb|FE668532.1|FE668532 mh2_0002_A05 Chickpea leave library Cicer arietinum cDNA clone	592	42	0.0003	89	Contig42	>gb|EE604938.1|EE604938 CCUPAS120LF04b03R Pigeon pea Leaf cDNA Library Cajanus cajan cDNA	474	490	1e-140	94	Contig42	>gb|EH040147.1|EH040147 GMSeed0090 Soybean endosperm tissue in developing seeds Glycine max	205	103	9e-21	91	Contig42	>gb|BP066576| BP066576	336	36	0.45	95	Contig42	>gb|BF004923.1|BF004923 EST433484 DSLC Medicago truncatula cDNA clone pDSLC-28J16, mRNA	582	38	0.19	82	Contig42	>gb|FD788075.1|FD788075 07VANA7_T7_001_D07_17FEB2006_057 07VANA7 Phaseolus vulgaris cDNA,	586	96	3e-19	89
43	Contig43	570	Contig43	>Q816T0|SYL_BACCR Leucyl-tRNA synthetase - Bacillus cereus (strain	802	30	9.2	24	+1	43	348	631	731	Contig43	>gb|FE671314.1|FE671314 mh1_0004_C08 Drought-stressed chickpea leave library Cicer	559	96	3e-20	83	Contig43	>gb|EE605014.1|EE605014 CCUPAS120LF05a10F Pigeon pea Leaf cDNA Library Cajanus cajan cDNA	888	28	0.7	100	Contig43	>gb|AW350480.1|AW350480 GM210008B10G5 Gm-r1021 Glycine max cDNA clone Gm-r1021-3009 3,	708	167	9e-40	87	Contig43	>gnl|lis|1823766 TA6134_34305	790	178	6e-44	84	Contig43	>gb|DY617145.1|DY617145 AC2842 NOLLY Medicago truncatula cDNA 5, mRNA sequence	778	244	2e-63	88	Contig43	>gb|CV541965.1|CV541965 RTS_113_E02 Phaseolus vulgaris P- root EST library Phaseolus	632	129	3e-29	88
44	Contig44	837	Contig44	>Q93VI8|TLP7_ARATH Tubby-like F-box protein 7 - Arabidopsis thaliana	379	192	1e-48	94	+2	32	319	284	379	Contig44	>gb|FE668664.1|FE668664 mh2_0003_D10 Chickpea leave library Cicer arietinum cDNA clone	640	813	0	97	Contig44	>gb|EE604994.1|EE604994 CCUPAS120LF04g07R Pigeon pea Leaf cDNA Library Cajanus cajan cDNA	233	70	3e-13	97	Contig44	>gb|CA937012.1|CA937012 sav27h06.y1 Gm-c1048 Glycine max cDNA clone SOYBEAN CLONE ID:	551	373	1e-101	89	Contig44	>gnl|lis|1449873 BP052882	520	408	1e-113	91	Contig44	>gb|BG583821.1|BG583821 EST485578 GVN Medicago truncatula cDNA clone pGVN-74J13 5 end,	388	373	1e-102	91	Contig44	>gb|CV529827.1|CV529827 ALV_011D_F04 Phaseolus vulgaris leaf EST library PV_GEa Phaseolus	776	62	9e-09	84
45	Contig45	630	Contig45	>O23628|H2AV1_ARATH Histone H2A variant 1 - Arabidopsis thaliana	136	244	2e-64	91	+3	24	431	1	136	Contig45	>gb|FE670698.1|FE670698 mh2_0031_C01 Chickpea leave library Cicer arietinum cDNA clone	542	34	0.1	95	Contig45	>gb|EE604882.1|EE604882 CCUPAS120LF04d11F Pigeon pea Leaf cDNA Library Cajanus cajan cDNA	604	28	0.77	100	Contig45	>gb|CD399806.1|CD399806 Gm_ck21524 Soybean induced by Salicylic Acid Glycine max cDNA 3,	704	587	1e-166	91	Contig45	>gnl|lis|1808816 TA10103_34305 Probable histone H2A variant 1 [Oryza sativa (Rice)]	736	353	2e-96	86	Contig45	>gb|AL376968.1|AL376968 MtBB27E11F1 MtBB Medicago truncatula cDNA clone MtBB27E11 T3, mRNA	479	262	1e-68	85	Contig45	>gb|EX305285.1|EX305285 PvEST2532 Bean pod tissue cDNA Entry Library Phaseolus vulgaris	643	543	1e-154	90
46	Contig46	840	Contig46	>Q9Y302|GPR89_HUMAN Protein GPR89 - Homo sapiens (Human)	455	34	0.76	27	-2	284	36	369	441	Contig46	>gb|CK148973.1|CK148973 AGT-47_B09 Suppressive subtractive hybridization library Cicer	717	32	0.54	100	Contig46	>gb|EE604765.1|EE604765 CCUPAS120LF03a02R Pigeon pea Leaf cDNA Library Cajanus cajan cDNA	360	28	1	100	Contig46	>gb|EH039424.1|EH039424 GMSeed0274 Soybean endosperm tissue in developing seeds Glycine max	852	985	0	93	Contig46	>gnl|lis|1816068 TA2678_34305 Beta-1,3-glucanase-like protein [Nicotiana tabacum	658	36	0.83	100	Contig46	>gb|CB891089.1|CB891089 EST648058 KV3 Medicago truncatula cDNA clone KV3-49I17, mRNA	841	472	1e-132	89	Contig46	>gb|CV529372.1|CV529372 ALV_010B_F11 Phaseolus vulgaris leaf EST library PV_GEa Phaseolus	911	852	0	91
47	Contig47	840	Contig47	>Q6V9I6|HDT1_SOLCH Histone deacetylase HDT1 - Solanum chacoense	269	148	3e-35	45	+2	35	631	102	267	Contig47	>gb|FE672003.1|FE672003 mh1_0013_B02 Drought-stressed chickpea leave library Cicer	700	36	0.035	92	Contig47	>gb|EE604921.1|EE604921 CCUPAS120LF04h09F Pigeon pea Leaf cDNA Library Cajanus cajan cDNA	686	32	0.066	100	Contig47	>gb|BU549197.1|BU549197 GM880018A20D04 Gm-r1088 Glycine max cDNA clone Gm-r1088-6680 3,	662	153	2e-35	85	Contig47	>gb|BP052714| BP052714	511	188	9e-47	82	Contig47	>gb|CA990252.1|CA990252 EST643760 GESD Medicago truncatula cDNA clone GESD-28E5, mRNA	565	361	2e-98	88	Contig47	>gb|CV535537.1|CV535537 NOD_217_F04 Phaseolus vulgaris nodule EST library Phaseolus	652	66	6e-10	86
48	Contig48	453	Contig48	>P15642|PRP3_SOYBN Repetitive proline-rich cell wall protein 3	90	115	7e-26	68	+2	2	214	6	90	Contig48	>gb|FE673434.1|FE673434 mh1_0036_E08 Drought-stressed chickpea leave library Cicer	444	34	0.073	86	Contig48	>gb|EE604587.1|EE604587 CCUPAS120LF02g06F Pigeon pea Leaf cDNA Library Cajanus cajan cDNA	646	765	0	98	Contig48	>gb|BE822537.1|BE822537 GM700018A20D3 Gm-r1070 Glycine max cDNA clone Gm-r1070-7062 3,	545	92	3e-17	87	Contig48	>gnl|lis|1812101 TA179_34305 Nodulin precursor [Medicago truncatula (Barrel medic)]	581	42	0.007	93	Contig48	>gb|AA660690.1|AA660690 00579 MtRHE Medicago truncatula cDNA 5 similar to	630	44	0.003	96	Contig48	>gb|CB539527.1|CB539527 PVEPSE2006F07.g Common bean seedling EST Library - PVEPSE2	459	72	5e-12	89
49	Contig49	679	Contig49	>Q06930|ABR18_PEA ABA-responsive protein ABR18 - Pisum sativum	158	261	3e-69	79	+1	64	537	1	158	Contig49	>gb|EB085032.1|EB085032 CA0742 Chickpea (ICC3996) post-inoculation EST library Cicer	747	157	1e-38	81	Contig49	>gb|EE605038.1|EE605038 CCUPAS120LF05d02F Pigeon pea Leaf cDNA Library Cajanus cajan cDNA	469	30	0.21	100	Contig49	>gb|BU926964.1|BU926964 sas93h04.y1 Gm-c1036 Glycine max cDNA clone SOYBEAN CLONE ID:	541	204	5e-51	82	Contig49	>gnl|lis|1800577 TA4796_34305 Pathogenesis related protein [Cicer arietinum	263	109	6e-23	95	Contig49	>gb|BF647933.1|BF647933 NF013E10EC1F1081 Elicited cell culture Medicago truncatula cDNA	671	466	1e-130	86	Contig49	>gb|CV541159.1|CV541159 RTS_101_E05 Phaseolus vulgaris P- root EST library Phaseolus	599	103	2e-21	81
50	Contig50	632	Contig50	>O63094|RBL_CAJCA Ribulose bisphosphate carboxylase large chain	473	194	4e-49	100	+2	356	631	1	92	Contig50	>gb|DY475145.1|DY475145 U106 Chickpea (ICC3996) post-inoculation EST library Cicer	255	347	5e-96	93	Contig50	>gb|EE604778.1|EE604778 CCUPAS120LF03b07R Pigeon pea Leaf cDNA Library Cajanus cajan cDNA	420	30	0.2	100	Contig50	>gb|FG990236.1|FG990236 GLLD258TF JCVI-SOY1 Glycine max cDNA 5, mRNA sequence	684	634	1e-180	93	Contig50	>gnl|lis|1822765 TA6309_34305 Ribulose bisphosphate carboxylase large chain	644	541	1e-153	91	Contig50	>gb|DW019012.1|DW019012 EST1227973 MTY Medicago truncatula cDNA clone MTYBD78, mRNA	672	480	1e-134	92	Contig50	>gb|FD791377.1|FD791377 07VANA7_T7_040_D02_01MAR2006_010 07VANA7 Phaseolus vulgaris cDNA,	344	428	1e-119	94
51	Contig51	682	Contig51	>Q0MQH5|NDUS6_PONPY NADH dehydrogenase [ubiquinone] iron-sulfur	124	50	7e-06	40	-1	454	263	61	124	Contig51	>gb|FE670137.1|FE670137 mh2_0024_E07 Chickpea leave library Cicer arietinum cDNA clone	354	32	0.44	100	Contig51	>gb|EE605010.1|EE605010 CCUPAS120LF05a03F Pigeon pea Leaf cDNA Library Cajanus cajan cDNA	808	30	0.21	100	Contig51	>gb|FK018723.1|FK018723 GLND257TF JCVI-SOY3 Glycine max cDNA 5, mRNA sequence	613	613	1e-174	89	Contig51	>gb|BW599209| BW599209	495	351	9e-96	90	Contig51	>gb|AL380093.1|AL380093 MtBB50D04F1 MtBB Medicago truncatula cDNA clone MtBB50D04 T3, mRNA	482	337	2e-91	91	Contig51	>gb|FG229193.1|FG229193 pvreabc010003_C2_M13rev_phred13_vc root hairs of Phaseolus vulgaris	545	494	1e-139	90
52	Contig52	531	Contig52	>Q94A20|FBL4_ARATH Protein FBL4 - Arabidopsis thaliana (Mouse-ear	256	178	1e-44	72	-2	527	174	139	256	Contig52	>gb|FE671692.1|FE671692 mh1_0008_G01 Drought-stressed chickpea leave library Cicer	423	34	0.086	95	Contig52	>gb|EE604543.1|EE604543 CCUPAS120LF02b01F Pigeon pea Leaf cDNA Library Cajanus cajan cDNA	251	30	0.16	94	Contig52	>gb|BE658882.1|BE658882 GM700007B20B12 Gm-r1070 Glycine max cDNA clone Gm-r1070-2400 3,	715	402	1e-111	89	Contig52	>gnl|lis|1813140 TA811_34305 AT4g15470/dl3775w [Arabidopsis thaliana (Mouse-ear	1119	252	5e-66	83	Contig52	>gb|BG647260.1|BG647260 EST508869 HOGA Medicago truncatula cDNA clone pHOGA-16I13 5 end,	766	244	2e-63	83	Contig52	>gb|CV531420.1|CV531420 ALV_017A_F03 Phaseolus vulgaris leaf EST library PV_GEa Phaseolus	792	353	1e-96	87
53	Contig53	847	Contig53	>O04089|ZIP4_ARATH Zinc transporter 4, chloroplast precursor -	374	124	4e-28	76	+3	6	245	295	374	Contig53	>gb|FE670520.1|FE670520 mh2_0029_C01 Chickpea leave library Cicer arietinum cDNA clone	477	46	4e-05	96	Contig53	>gb|EE604657.1|EE604657 CCUPAS120LF02R10R Pigeon pea Leaf cDNA Library Cajanus cajan cDNA	251	30	0.26	100	Contig53	>gb|BQ611720.1|BQ611720 sap64c07.y1 Gm-c1087 Glycine max cDNA clone SOYBEAN CLONE ID:	296	341	4e-92	90	Contig53	>gnl|lis|1805820 TA3023_34305 Zinc transporter 4, chloroplast precursor	521	92	2e-17	82	Contig53	>gb|CA923212.1|CA923212 EST640930 MTUS Medicago truncatula cDNA clone MTUS-64G1, mRNA	740	143	8e-33	84	Contig53	>gb|CV539005.1|CV539005 POD_013_C08 Phaseolus vulgaris pod EST library Phaseolus vulgaris	740	103	3e-21	81
54	Contig54	693	Contig54	>Q8TGM6|TAR1_YEAST Protein TAR1 - Saccharomyces cerevisiae (Bakers	124	32	0.78	68	+2	206	271	37	58	Contig54	>gb|FE668749.1|FE668749 mh2_0004_C12 Chickpea leave library Cicer arietinum cDNA clone	518	94	1e-19	92	Contig54	>gb|EE604817.1|EE604817 CCUPAS120LF03f04R Pigeon pea Leaf cDNA Library Cajanus cajan cDNA	218	48	9e-07	92	Contig54	>gb|CK605622.1|CK605622 gmrhRww6-02_B02_T7 Soybean root hair subtracted cDNA library	568	349	1e-94	91	Contig54	>gb|BU494307| Ljirnpest49-033-f1	230	295	5e-79	93	Contig54	>gb|BI264029.1|BI264029 NF107D03PL1F1030 Phosphate starved leaf Medicago truncatula cDNA	544	601	1e-170	96	Contig54	>gb|FG232256.1|FG232256 pvrebac010001a_B2_M13rev_phred13_vc root hairs of Phaseolus	483	143	2e-33	93
55	Contig55	1508	Contig55	>P17067|CAHC_PEA Carbonic anhydrase, chloroplast precursor - Pisum	328	558	1e-158	84	+2	8	994	1	328	Contig55	>gb|FE670961.1|FE670961 mh2_0038_E05 Chickpea leave library Cicer arietinum cDNA clone	636	418	1e-117	88	Contig55	>gb|DY742694.1|DY742694 cajKS71 Pigeonpea stress induced cDNA library Cajanus cajan cDNA,	458	80	6e-16	90	Contig55	>gb|FE679940.1|FE679940 Pv006A_M13F_B06.ab1 Phaseolus vulgaris cv Early gallatin Phaseolus	916	1304	0	93	Contig55	>gnl|lis|1813239 TA377_34305 Carbonic anhydrase [Zea mays (Maize)]	1458	997	0	88	Contig55	>gb|BG456294.1|BG456294 NF077B09PL1F1075 Phosphate starved leaf Medicago truncatula cDNA	668	743	0	90	Contig55	>gb|FE679940.1|FE679940 Pv006A_M13F_B06.ab1 Phaseolus vulgaris cv Early gallatin Phaseolus	916	1304	0	93
56	Contig56	734	Contig56	>Q43291|RL211_ARATH 60S ribosomal protein L21-1 - Arabidopsis	164	144	5e-34	47	-2	664	176	1	163	Contig56	>gb|DY475090.1|DY475090 U046 Chickpea (ICC3996) post-inoculation EST library Cicer	255	34	0.12	100	Contig56	>gb|EE604674.1|EE604674 CCUPAS120LF02h05R Pigeon pea Leaf cDNA Library Cajanus cajan cDNA	577	26	3.5	100	Contig56	>gb|CD394857.1|CD394857 Gm_ck1465 Soybean induced by Salicylic Acid Glycine max cDNA 3,	617	56	3e-06	87	Contig56	>gnl|lis|1813515 TA848_34305 60S ribosomal protein L21, putative, expressed [Oryza	828	34	2.9	100	Contig56	>gb|CA920831.1|CA920831 EST638549 MTUS Medicago truncatula cDNA clone MTUS-32A12, mRNA	726	36	1.2	100	Contig56	>gb|CV531959.1|CV531959 LVS_010_F02 Phaseolus vulgaris leaf EST library Phaseolus vulgaris	682	58	1e-07	81
57	Contig57	892	Contig57	>Q9XFB0|YAB2_ARATH Axial regulator YABBY 2 - Arabidopsis thaliana	184	229	2e-59	64	+2	62	589	6	184	Contig57	>gb|FE668831.1|FE668831 mh2_0005_D02 Chickpea leave library Cicer arietinum cDNA clone	399	34	0.15	100	Contig57	>gb|EE605098.1|EE605098 CCUPAS120LF05b02R Pigeon pea Leaf cDNA Library Cajanus cajan cDNA	615	30	0.28	100	Contig57	>gb|FG990406.1|FG990406 GLLD455TF JCVI-SOY1 Glycine max cDNA 5, mRNA sequence	864	789	0	96	Contig57	>gb|BP041062| BP041062	565	62	2e-08	82	Contig57	>gb|BI270515.1|BI270515 NF009D09FL1F1078 Developing flower Medicago truncatula cDNA clone	583	448	1e-124	88	Contig57	>gb|FE897566.1|FE897566 PvEST3417 Bean pod tissue cDNA Entry Library Phaseolus vulgaris	637	323	2e-87	91
58	Contig58	823	Contig58	>P36099|YKD0_YEAST Putative uncharacterized protein YKL030W -	201	34	0.74	18	-1	175	11	9	63	Contig58	>gb|FE669928.1|FE669928 mh2_0022_A05 Chickpea leave library Cicer arietinum cDNA clone	567	32	0.53	100	Contig58	>gb|EE604565.1|EE604565 CCUPAS120LF02d11F Pigeon pea Leaf cDNA Library Cajanus cajan cDNA	648	32	0.065	91	Contig58	>gb|FK012981.1|FK012981 GLQAO29TF JCVI-SOY2 Glycine max cDNA 5, mRNA sequence	722	523	1e-147	89	Contig58	>gnl|lis|1807567 TA9711_34305 CYC2 [Lotus japonicus]	1550	34	3.2	100	Contig58	>gb|DW017415.1|DW017415 EST1226376 MTY Medicago truncatula cDNA clone MTYAT36, mRNA	791	115	2e-24	79	Contig58	>gb|FE697508.1|FE697508 Pv022A_M13R_E08.ab1 Phaseolus vulgaris cv Early gallatin Phaseolus	664	38	0.13	100
59	Contig59	896	Contig59	>P26291|UCRIA_PEA Cytochrome b6-f complex iron-sulfur subunit,	230	405	1e-112	84	-1	851	171	1	230	Contig59	>gb|FE668655.1|FE668655 mh2_0003_D01 Chickpea leave library Cicer arietinum cDNA clone	656	434	1e-122	83	Contig59	>gb|DY742667.1|DY742667 cajKS44 Pigeonpea stress induced cDNA library Cajanus cajan cDNA,	746	30	0.28	91	Contig59	>gb|EV267040.1|EV267040 GLLBE02TF JCVI-SOY1 Glycine max cDNA 5, mRNA sequence	832	1273	0	94	Contig59	>gnl|lis|6636 TC8737 similar to UP|UCRI_PEA (P26291) Cytochrome B6-F complex	974	765	0	87	Contig59	>gb|BQ148129.1|BQ148129 NF062A02FL1F1017 Developing flower Medicago truncatula cDNA clone	654	551	1e-155	86	Contig59	>gb|FE700211.1|FE700211 Pv028B_M13F_G11.ab1 Phaseolus vulgaris cv Early gallatin Phaseolus	863	1114	0	91
60	Contig60	540	Contig60	>Q6GQD1|CYFP2_XENLA Cytoplasmic FMR1-interacting protein 2 - Xenopus	1253	35	0.15	29	-1	495	313	718	778	Contig60	>gb|FE669771.1|FE669771 mh2_0020_C06 Chickpea leave library Cicer arietinum cDNA clone	468	32	0.34	92	Contig60	>gb|EE604722.1|EE604722 CCUPAS120LF03d09F Pigeon pea Leaf cDNA Library Cajanus cajan cDNA	797	28	0.66	100	Contig60	>gb|CD401803.1|CD401803 Gm_ck2423 Soybean induced by Salicylic Acid Glycine max cDNA 3,	499	224	4e-57	94	Contig60	>gnl|lis|1801028 TA4647_34305 Helix-loop-helix DNA-binding [Medicago truncatula	600	38	0.13	100	Contig60	>gb|BQ154200.1|BQ154200 NF056B03IR1F1028 Irradiated Medicago truncatula cDNA clone	787	133	5e-30	91	Contig60	>gb|CV536096.1|CV536096 NOD_224_F04 Phaseolus vulgaris nodule EST library Phaseolus	638	36	0.32	100
61	Contig61	525	Contig61	>Q9XGX7|TIM9_ORYSJ Mitochondrial import inner membrane translocase	93	166	7e-41	84	+1	100	378	1	93	Contig61	>gb|FE669113.1|FE669113 mh2_0013_A01 Chickpea leave library Cicer arietinum cDNA clone	691	30	1.3	100	Contig61	>gb|DV105915.1|DV105915 cajKS10 Pigeonpea water stress induced cDNA library Cajanus cajan	499	26	2.5	100	Contig61	>gb|EV274499.1|EV274499 GLMC724TF JCVI-SOY2 Glycine max cDNA 5, mRNA sequence	634	454	1e-126	88	Contig61	>gb|BW598545| BW598545	483	34	2	95	Contig61	>gb|AW171690.2|AW171690 N100584e rootphos(-) Medicago truncatula cDNA clone MHRP-8F11, mRNA	526	319	4e-86	91	Contig61	>gb|FD789523.1|FD789523 07VANA7_T7_018_D05_25FEB2006_041 07VANA7 Phaseolus vulgaris cDNA,	478	422	1e-117	92
62	Contig62	815	Contig62	>Q42662|METE_SOLSC 5-methyltetrahydropteroyltriglutamate--homocysteine	764	330	5e-90	88	-3	810	256	577	761	Contig62	>gb|FE669129.1|FE669129 mh2_0013_B07 Chickpea leave library Cicer arietinum cDNA clone	654	482	1e-136	87	Contig62	>gb|EE604967.1|EE604967 CCUPAS120LF04d12R Pigeon pea Leaf cDNA Library Cajanus cajan cDNA	321	458	1e-130	98	Contig62	>gb|CX712142.1|CX712142 gmrtDrNS01_33-D_M13R_C05_043.s3 Water stressed 48h segment 1	818	1076	0	92	Contig62	>gnl|lis|1812971 TA194_34305 Methionine synthase [Glycine max (Soybean)]	2757	787	0	89	Contig62	>gb|BQ124890.1|BQ124890 EST610466 GLSD Medicago truncatula cDNA clone pGLSD-37D21, mRNA	762	509	1e-143	86	Contig62	>gb|FE697440.1|FE697440 Pv027D_M13F_H07.ab1 Phaseolus vulgaris cv Early gallatin Phaseolus	849	900	0	90
63	Contig63	765	Contig63	>P49231|PROF1_PHAVU Profilin-1 - Phaseolus vulgaris (Kidney bean)	131	258	2e-68	92	+1	76	468	1	131	Contig63	>gb|FE668947.1|FE668947 mh2_0008_A08 Chickpea leave library Cicer arietinum cDNA clone	563	418	1e-117	87	Contig63	>gb|DV105915.1|DV105915 cajKS10 Pigeonpea water stress induced cDNA library Cajanus cajan	499	28	0.94	100	Contig63	>gb|FK018625.1|FK018625 GLND150TF JCVI-SOY3 Glycine max cDNA 5, mRNA sequence	757	866	0	91	Contig63	>gnl|lis|15042 TC11956 homologue to UP|PRO1_RICCO (O82572) Profilin 1, complete	514	517	1e-146	91	Contig63	>gb|BG648356.1|BG648356 EST509975 HOGA Medicago truncatula cDNA clone pHOGA-19F13 5 end,	750	525	1e-148	85	Contig63	>gb|EH040391.1|EH040391 PvEST0690 Bean pod tissue cDNA Entry Library Phaseolus vulgaris	736	704	0	90
64	Contig64	779	Contig64	>P42856|ZB14_MAIZE 14 kDa zinc-binding protein - Zea mays (Maize)	128	212	2e-54	82	+3	162	545	1	127	Contig64	>gb|FE668709.1|FE668709 mh2_0003_H07 Chickpea leave library Cicer arietinum cDNA clone	659	256	2e-68	84	Contig64	>gb|EE595381.1|EE595381 CCUPAS120LF01b07F Pigeon pea Leaf cDNA Library Cajanus cajan cDNA	784	30	0.24	94	Contig64	>gb|BQ610141.1|BQ610141 sap37f03.y1 Gm-c1087 Glycine max cDNA clone SOYBEAN CLONE ID:	583	581	1e-164	93	Contig64	>gnl|lis|1825099 TA7801_34305 Histidine triad (HIT) protein [Medicago truncatula	744	438	1e-122	91	Contig64	>gb|BE323441.2|BE323441 NF008A05PL1F1033 Phosphate starved leaf Medicago truncatula cDNA	424	260	5e-68	83	Contig64	>gb|CV539709.1|CV539709 POD_022_D11 Phaseolus vulgaris pod EST library Phaseolus vulgaris	588	377	1e-103	89
65	Contig65	694	Contig65	>Q06931|ABR17_PEA ABA-responsive protein ABR17 - Pisum sativum	157	244	4e-64	80	-3	692	237	6	157	Contig65	>gb|EB085032.1|EB085032 CA0742 Chickpea (ICC3996) post-inoculation EST library Cicer	747	88	9e-18	90	Contig65	>gb|EE604757.1|EE604757 CCUPAS120LF03h04F Pigeon pea Leaf cDNA Library Cajanus cajan cDNA	659	30	0.21	100	Contig65	>gb|CA851126.1|CA851126 D10D07_H07_08.ab1 cDNA Peking library 2, 4 day SCN3 Glycine max	634	115	4e-24	80	Contig65	>gnl|lis|1800493 TA4795_34305 PR10-1 protein [Medicago truncatula (Barrel medic)]	535	80	5e-14	95	Contig65	>gb|BE942119.1|BE942119 EST421698 MGHG Medicago truncatula cDNA clone pMGHG-7F21, mRNA	610	335	9e-91	84	Contig65	>gb|FG229175.1|FG229175 pvreabc010003_B7_M13rev_phred13_vc root hairs of Phaseolus vulgaris	626	68	1e-10	78
66	Contig66	620	Contig66	>P80883|PETM_SPIOL Cytochrome b6-f complex subunit 7 - Spinacia	36	58	3e-08	77	+3	288	395	1	36	Contig66	>gb|CK149069.1|CK149069 24_G10 Suppressive subtractive hybridization library Cicer	501	32	0.4	100	Contig66	>gb|EE595448.1|EE595448 CCUPAS120LF01b03R Pigeon pea Leaf cDNA Library Cajanus cajan cDNA	251	30	0.19	100	Contig66	>gb|FE686630.1|FE686630 Pv058A_M13R_G01.ab1 Phaseolus vulgaris cv Early gallatin Phaseolus	613	375	1e-102	89	Contig66	>gnl|lis|1804081 TA3244_34305 Expressed protein [Arabidopsis thaliana (Mouse-ear	609	48	0.0002	86	Contig66	>gb|AW684175.1|AW684175 NF013F04NR1F1000 Nodulated root Medicago truncatula cDNA clone	477	34	4.1	100	Contig66	>gb|FE686630.1|FE686630 Pv058A_M13R_G01.ab1 Phaseolus vulgaris cv Early gallatin Phaseolus	613	375	1e-103	89
67	Contig67	565	Contig67	>Q6ZS17|FA65A_HUMAN Protein FAM65A - Homo sapiens (Human)	1223	38	0.034	28	-1	529	188	508	628	Contig67	>gb|EH059166.1|EH059166 CPB03f02.y.esd subtracted cDNA library of drought stressed chickpea	349	32	0.36	100	Contig67	>gb|EE604605.1|EE604605 CCUPAS120LF02a02R Pigeon pea Leaf cDNA Library Cajanus cajan cDNA	885	28	0.69	100	Contig67	>gb|FE705126.1|FE705126 Pv040B_M13R_G07.ab1 Phaseolus vulgaris cv Early gallatin Phaseolus	551	38	0.55	100	Contig67	>gnl|lis|1658099 LJRAB8D L.japonicus mRNA for small GTP-binding protein, RAB8D.	1064	34	2.2	100	Contig67	>gb|EY476080.1|EY476080 METAN40TF JCVI-MT3 Medicago truncatula cDNA 5, mRNA sequence	545	38	0.24	95	Contig67	>gb|FE705126.1|FE705126 Pv040B_M13R_G07.ab1 Phaseolus vulgaris cv Early gallatin Phaseolus	551	38	0.085	100
68	Contig68	1093	Contig68	>Q5LWE5|GLND_SILPO [Protein-PII] uridylyltransferase - Silicibacter	908	55	6e-07	28	+2	335	931	709	900	Contig68	>gb|FE668741.1|FE668741 mh2_0004_C04 Chickpea leave library Cicer arietinum cDNA clone	610	478	1e-135	86	Contig68	>gb|EE604839.1|EE604839 CCUPAS120LF03h04R Pigeon pea Leaf cDNA Library Cajanus cajan cDNA	659	28	1.3	100	Contig68	>gb|EH258323.1|EH258323 JGI_ACBU2152.fwd ACBU Phakopsora pachyrhizi infected soybean leaf	780	890	0	91	Contig68	>gnl|lis|1805056 TA3811_34305 F6I1.12 protein [Arabidopsis thaliana (Mouse-ear	688	484	1e-135	89	Contig68	>gb|EV257373.1|EV257373 MTYD762TF JCVI-MT1 Medicago truncatula cDNA 5, mRNA sequence	811	660	0	87	Contig68	>gb|FE688259.1|FE688259 Pv043D_M13F_G04.ab1 Phaseolus vulgaris cv Early gallatin Phaseolus	873	825	0	89
69	Contig69	746	Contig69	>Q2PMM9|NU5C_SOYBN NAD(P)H-quinone oxidoreductase chain 5,	750	180	7e-45	91	+3	306	584	1	93	Contig69	>gb|FE671401.1|FE671401 mh1_0005_C09 Drought-stressed chickpea leave library Cicer	649	34	0.12	100	Contig69	>gb|DY742694.1|DY742694 cajKS71 Pigeonpea stress induced cDNA library Cajanus cajan cDNA,	458	30	0.23	100	Contig69	>gb|FK496706.1|FK496706 454GmaGlobSeed231338 Soybean Seeds Containing Globular-Stage	187	40	0.19	95	Contig69	>gnl|lis|31372 NP459568 NADH dehydrogenase ND5 [Lotus japonicus]	2244	323	2e-87	89	Contig69	>gb|BI264136.1|BI264136 NF117E12PL1F1099 Phosphate starved leaf Medicago truncatula cDNA	646	337	2e-91	90	Contig69	>gb|CB539764.1|CB539764 PVEPSE2010B10.g Common bean seedling EST Library - PVEPSE2	209	34	1.8	100
70	Contig70	712	Contig70	>P14009|14KD_DAUCA 14 kDa proline-rich protein DC2.15 precursor -	137	147	4e-35	59	-2	540	208	26	136	Contig70	>gb|FE669457.1|FE669457 mh2_0016_G07 Chickpea leave library Cicer arietinum cDNA clone	543	123	2e-28	84	Contig70	>gb|DY742678.1|DY742678 cajKS55 Pigeonpea stress induced cDNA library Cajanus cajan cDNA,	529	28	0.87	100	Contig70	>gb|CD392538.1|CD392538 Gm_ck11729 Soybean induced by Salicylic Acid Glycine max cDNA 3,	599	281	3e-74	89	Contig70	>gnl|lis|1816268 TA2799_34305 Bimodular protein [Medicago sativa (Alfalfa)]	775	218	9e-56	85	Contig70	>gb|BF638464.1|BF638464 NF058E11PL1F1085 Phosphate starved leaf Medicago truncatula cDNA	642	182	8e-45	84	Contig70	>gb|CV531911.1|CV531911 LVS_010_A12 Phaseolus vulgaris leaf EST library Phaseolus vulgaris	675	184	8e-46	84
71	Contig71	840	Contig71	>P81406|GAPN_PEA NADP-dependent glyceraldehyde-3-phosphate	496	405	1e-118	93	+2	146	781	4	215	Contig71	>gb|FE671914.1|FE671914 mh1_0011_F07 Drought-stressed chickpea leave library Cicer	463	34	0.14	100	Contig71	>gb|EE604852.1|EE604852 CCUPAS120LF04a08F Pigeon pea Leaf cDNA Library Cajanus cajan cDNA	717	28	1	100	Contig71	>gb|FE693820.1|FE693820 Pv019A_M13F_B01.ab1 Phaseolus vulgaris cv Early gallatin Phaseolus	888	1098	0	94	Contig71	>gnl|lis|1825601 TA7706_34305 NADP-dependent glyceraldehyde-3-phosphate	689	757	0	90	Contig71	>gb|AW981154.1|AW981154 EST392348 DSIL Medicago truncatula cDNA clone pDSIL-12I19, mRNA	826	730	0	88	Contig71	>gb|FE693820.1|FE693820 Pv019A_M13F_B01.ab1 Phaseolus vulgaris cv Early gallatin Phaseolus	888	1098	0	94
72	Contig72	571	Contig72	>Q00451|PRF1_SOLLC 36.4 kDa proline-rich protein - Solanum	346	43	0.0008	31	+2	26	379	12	131	Contig72	>gb|EH059227.1|EH059227 CPB04c10.y.esd subtracted cDNA library of drought stressed chickpea	465	32	0.36	100	Contig72	>gb|EE595485.1|EE595485 CCUPAS120LF01f06R Pigeon pea Leaf cDNA Library Cajanus cajan cDNA	422	28	0.7	100	Contig72	>gb|FG999677.1|FG999677 GLPAC29TR JCVI-SOY1 Glycine max cDNA 5, mRNA sequence	484	40	0.14	100	Contig72	>gnl|lis|1802407 TA1853_34305	1222	44	0.002	100	Contig72	>gb|CB892460.1|CB892460 EST649429 KV3 Medicago truncatula cDNA clone KV3-54J7, mRNA	843	38	0.24	95	Contig72	>gb|FE699720.1|FE699720 Pv025D_M13R_C08.ab1 Phaseolus vulgaris cv Early gallatin Phaseolus	833	36	0.34	100
73	Contig73	790	Contig73	>Q9ZCT3|Y630_RICPR UPF0118 membrane protein RP630 - Rickettsia	351	37	0.081	37	+1	94	285	56	116	Contig73	>gb|FE670023.1|FE670023 mh2_0023_B01 Chickpea leave library Cicer arietinum cDNA clone	503	38	0.008	88	Contig73	>gb|EE604852.1|EE604852 CCUPAS120LF04a08F Pigeon pea Leaf cDNA Library Cajanus cajan cDNA	717	30	0.24	100	Contig73	>gb|EV275712.1|EV275712 GLMCL08TF JCVI-SOY2 Glycine max cDNA 5, mRNA sequence	815	297	5e-79	88	Contig73	>gnl|lis|1804934 TA3405_34305 Heavy metal transport/detoxification protein	785	44	0.003	100	Contig73	>gb|BF520275.1|BF520275 EST457745 DSIL Medicago truncatula cDNA clone pDSIL-23K13, mRNA	585	54	6e-06	84	Contig73	>gb|FE685000.1|FE685000 Pv055A_M13R_C09.ab1 Phaseolus vulgaris cv Early gallatin Phaseolus	775	212	4e-54	94
74	Contig74	528	Contig74	>O35900|LSM2_MOUSE U6 snRNA-associated Sm-like protein LSm2 - Mus	95	137	3e-32	73	-2	467	198	1	90	Contig74	>gb|FE673088.1|FE673088 mh1_0030_G06 Drought-stressed chickpea leave library Cicer	515	32	0.34	100	Contig74	>gb|EE595501.1|EE595501 CCUPAS120LF01h02R Pigeon pea Leaf cDNA Library Cajanus cajan cDNA	849	30	0.16	100	Contig74	>gb|AW348704.1|AW348704 GM210003A11G7 Gm-r1021 Glycine max cDNA clone Gm-r1021-1069 3,	521	450	1e-125	89	Contig74	>gb|BP038045| BP038045	556	216	3e-55	91	Contig74	>gb|AL388780.1|AL388780 MtBC50F09R1 MtBC Medicago truncatula cDNA clone MtBC50F09 T7, mRNA	544	325	7e-88	89	Contig74	>gb|EX303618.1|EX303618 PvEST0859 Bean pod tissue cDNA Entry Library Phaseolus vulgaris	560	460	1e-129	95
75	Contig75	821	Contig75	>Q2PMT7|PSBM_SOYBN Photosystem II reaction center protein M -	34	64	7e-10	97	+3	198	299	1	34	Contig75	>gb|CD051347.1|CD051347 EST0366 subtracted cDNA library of drought-stressed chickpea Cicer	786	210	1e-54	91	Contig75	>gb|FD380644.1|FD380644 cajKS84 Pigeonpea water stress induced cDNA library Cajanus cajan	386	210	1e-55	91	Contig75	>gb|FK005262.1|FK005262 GLMDL24TFB JCVI-SOY2 Glycine max cDNA 5, mRNA sequence	423	369	1e-100	91	Contig75	>gnl|lis|31135 NP459518 PSII low MW protein [Lotus japonicus]	105	153	5e-36	93	Contig75	>gb|BG583461.1|BG583461 EST485213 GVN Medicago truncatula cDNA clone pGVN-73I8 5 end, mRNA	618	238	2e-61	84	Contig75	>gb|FE674263.1|FE674263 Pv059Ar_M13F_C05.ab1 Phaseolus vulgaris cv Early gallatin Phaseolus	1006	210	2e-53	91
76	Contig76	395	Contig76	>O48549|RS61_ARATH 40S ribosomal protein S6-1 - Arabidopsis thaliana	250	59	4e-09	89	+1	1	105	214	250	Contig76	>gb|FE669364.1|FE669364 mh2_0015_G02 Chickpea leave library Cicer arietinum cDNA clone	507	78	5e-15	88	Contig76	>gb|EE604667.1|EE604667 CCUPAS120LF02g10R Pigeon pea Leaf cDNA Library Cajanus cajan cDNA	572	90	2e-19	86	Contig76	>gb|AW348737.1|AW348737 GM210003A22B9 Gm-r1021 Glycine max cDNA clone Gm-r1021-834 3, mRNA	675	96	2e-18	89	Contig76	>gb|AV765395| AV765395	439	78	1e-13	84	Contig76	>gb|AL379020.1|AL379020 MtBB41H03R1 MtBB Medicago truncatula cDNA clone MtBB41H03 T7, mRNA	496	204	1e-51	86	Contig76	>gb|FE683128.1|FE683128 Pv055A_M13R_C06.ab1 Phaseolus vulgaris cv Early gallatin Phaseolus	905	94	1e-18	82
77	Contig77	999	Contig77	>Q7DLR9|PSB4_ARATH Proteasome subunit beta type-4 precursor -	246	405	1e-112	82	+2	80	760	20	246	Contig77	>gb|DY475199.1|DY475199 U160 Chickpea (ICC3996) post-inoculation EST library Cicer	255	34	0.16	100	Contig77	>gb|EE604714.1|EE604714 CCUPAS120LF03d01F Pigeon pea Leaf cDNA Library Cajanus cajan cDNA	251	32	0.079	100	Contig77	>gb|EV280772.1|EV280772 GLNAX26TF JCVI-SOY3 Glycine max cDNA 5, mRNA sequence	814	837	0	89	Contig77	>gb|BP055778| BP055778	574	517	1e-145	90	Contig77	>gb|EV257941.1|EV257941 MTYDE58TF JCVI-MT1 Medicago truncatula cDNA 5, mRNA sequence	862	1090	0	94	Contig77	>gb|FE690529.1|FE690529 Pv013B_M13F_G05.ab1 Phaseolus vulgaris cv Early gallatin Phaseolus	805	801	0	89
78	Contig78	656	Contig78	>Q13368|MPP3_HUMAN MAGUK p55 subfamily member 3 - Homo sapiens	585	34	0.65	27	+3	39	215	61	119	Contig78	>gb|FE673490.1|FE673490 mh1_0037_C11 Drought-stressed chickpea leave library Cicer	552	34	0.11	100	Contig78	>gb|DV105915.1|DV105915 cajKS10 Pigeonpea water stress induced cDNA library Cajanus cajan	499	28	0.8	100	Contig78	>gb|EV278647.1|EV278647 GLNA903TF JCVI-SOY3 Glycine max cDNA 5, mRNA sequence	603	230	8e-59	87	Contig78	>gnl|lis|1821754 TA12239_34305	566	40	0.041	88	Contig78	>gb|BE187563.1|BE187563 EST336124 KV0 Medicago truncatula cDNA clone pKV0-10M15, mRNA	578	36	1.1	100	Contig78	>gb|CV529830.1|CV529830 ALV_011D_F08 Phaseolus vulgaris leaf EST library PV_GEa Phaseolus	690	38	0.1	100
79	Contig79	545	Contig79	>Q5EE38|ACD_MOUSE Adrenocortical dysplasia protein - Mus musculus	416	32	2.2	33	-2	379	188	253	318	Contig79	>gb|DY475095.1|DY475095 U051 Chickpea (ICC3996) post-inoculation EST library Cicer	228	70	2e-12	93	Contig79	>gb|DY742684.1|DY742684 cajKS61 Pigeonpea stress induced cDNA library Cajanus cajan cDNA,	581	70	2e-13	93	Contig79	>gb|CK605532.1|CK605532 gmrhRww6-01_A02_T7 Soybean root hair subtracted cDNA library	638	103	1e-20	83	Contig79	>gb|BW608224| BW608224	532	88	2e-16	85	Contig79	>gb|CB891346.1|CB891346 EST648315 KV3 Medicago truncatula cDNA clone KV3-49N24, mRNA	762	266	5e-70	90	Contig79	>gb|CB542390.1|CB542390 PVEPSE3015F03.g Common bean seedling EST Library inoculated with	417	226	2e-58	93
80	Contig80	805	Contig80	>Q99MV7|RNF17_MOUSE RING finger protein 17 - Mus musculus (Mouse)	626	38	0.064	26	-2	651	346	100	212	Contig80	>gb|FE671899.1|FE671899 mh1_0011_D09 Drought-stressed chickpea leave library Cicer	486	44	0.0001	81	Contig80	>gb|DY742664.1|DY742664 cajKS41 Pigeonpea stress induced cDNA library Cajanus cajan cDNA,	683	28	0.99	100	Contig80	>gb|CX702008.1|CX702008 gmrtDrNS01_14-A_M13R_F08_054.s1 Water stressed 5h segment 1	814	728	0	88	Contig80	>gnl|lis|1658085 AF367433 Lotus japonicus phosphatidylinositol transfer-like protein	2256	297	1e-79	88	Contig80	>gb|AW689772.1|AW689772 NF024B10ST1F1000 Developing stem Medicago truncatula cDNA clone	565	285	9e-76	88	Contig80	>gb|CV534027.1|CV534027 LVS_046_E04 Phaseolus vulgaris leaf EST library Phaseolus vulgaris	695	278	8e-74	88
81	Contig81	817	Contig81	>Q5XJD3|FIP1_DANRE Pre-mRNA 3-end-processing factor FIP1 - Danio	570	40	0.013	36	-2	615	382	312	390	Contig81	>gb|FE668730.1|FE668730 mh2_0004_B04 Chickpea leave library Cicer arietinum cDNA clone	564	32	0.52	100	Contig81	>gb|EE604903.1|EE604903 CCUPAS120LF04f09F Pigeon pea Leaf cDNA Library Cajanus cajan cDNA	425	34	0.016	100	Contig81	>gb|CD416539.1|CD416539 Gm_ck6921 Soybean induced by Salicylic Acid Glycine max cDNA 3,	650	103	2e-20	87	Contig81	>gb|BP056960| BP056960	511	40	0.052	100	Contig81	>gb|BF521350.1|BF521350 EST458826 DSIL Medicago truncatula cDNA clone pDSIL-43K11, mRNA	398	50	9e-05	86	Contig81	>gb|FD796451.1|FD796451 09VNAN9_T7_008_C03_30JUN2006_027 09VNAN9 Phaseolus vulgaris cDNA,	197	80	4e-14	84
82	Contig82	481	Contig82	>Q40256|MT3_MUSAC Metallothionein-like protein type 3 - Musa	65	96	9e-20	64	-1	388	200	2	65	Contig82	>gb|FE671355.1|FE671355 mh1_0004_G08 Drought-stressed chickpea leave library Cicer	411	125	3e-29	82	Contig82	>gb|EE595377.1|EE595377 CCUPAS120LF01b03F Pigeon pea Leaf cDNA Library Cajanus cajan cDNA	310	331	3e-92	96	Contig82	>gb|CA852949.1|CA852949 E13H08_P08_16.ab1 cDNA Peking library 6, 8 day SCN3 Glycine max	480	381	1e-104	87	Contig82	>gnl|lis|1809896 TA11201_34305 Metallothionein-like protein [Arachis hypogaea	362	159	5e-38	84	Contig82	>gb|DY615610.1|DY615610 AC0694 NOLLY Medicago truncatula cDNA 5, mRNA sequence	386	76	9e-13	81	Contig82	>gb|FE689946.1|FE689946 Pv012D_M13F_E08.ab1 Phaseolus vulgaris cv Early gallatin Phaseolus	880	36	0.29	100
83	Contig83	455	Contig83	>Q05572|FIXN_RHIME Cytochrome c oxidase subunit 1 homolog, bacteroid	539	32	1.4	36	-2	316	215	412	449	Contig83	>gb|CV793609.1|CV793609 DEF1079 Chickpea (ICC3996) post-inoculation EST library Cicer	217	32	0.29	100	Contig83	>gb|EE604647.1|EE604647 CCUPAS120LF02e11R Pigeon pea Leaf cDNA Library Cajanus cajan cDNA	336	28	0.55	100	Contig83	>gb|BI942898.1|BI942898 sm19a06.y1 Gm-c1027 Glycine max cDNA clone GENOME SYSTEMS CLONE ID:	584	220	6e-56	96	Contig83	>gnl|lis|1801658 TA4724_34305 Ycf3 [Ranunculus macranthus]	543	188	5e-47	91	Contig83	>gb|EX533033.1|EX533033 MTGland_B044_2007-06-23/MTGlandB044_D11_045_1 Medicago truncatula	658	172	5e-42	96	Contig83	>gb|FD788046.1|FD788046 07VANA7_T7_001_A09_17FEB2006_079 07VANA7 Phaseolus vulgaris cDNA,	537	254	6e-67	90
84	Contig84	537	Contig84	>Q28EC1|RGF1B_XENTR Ras-GEF domain-containing family member 1B -	472	31	2.8	25	+3	15	203	47	108	Contig84	>gb|FE670565.1|FE670565 mh2_0029_G01 Chickpea leave library Cicer arietinum cDNA clone	238	30	1.4	100	Contig84	>gb|EE605138.1|EE605138 CCUPAS120LF05f01R Pigeon pea Leaf cDNA Library Cajanus cajan cDNA	543	878	0	98	Contig84	>gb|BQ740612.1|BQ740612 saq49f01.y1 Gm-c1076 Glycine max cDNA clone SOYBEAN CLONE ID:	526	101	4e-20	87	Contig84	>gb|BP058145| BP058145	319	38	0.13	100	Contig84	>gb|CX528109.1|CX528109 s13dNF51H04AT044_516730 Aphid-Infected Shoots Medicago truncatula	578	40	0.057	90	Contig84	>gb|FD796004.1|FD796004 09VNAN9_T7_001_E04_20JUNE2006_024 09VNAN9 Phaseolus vulgaris cDNA,	176	48	8e-05	85
85	Contig85	694	Contig85	>Q93VR4|ML423_ARATH MLP-like protein 423 - Arabidopsis thaliana	155	167	4e-41	52	-2	642	193	1	150	Contig85	>gb|FE669764.1|FE669764 mh2_0020_B11 Chickpea leave library Cicer arietinum cDNA clone	619	131	6e-31	82	Contig85	>gb|EE605099.1|EE605099 CCUPAS120LF05b03R Pigeon pea Leaf cDNA Library Cajanus cajan cDNA	344	28	0.85	100	Contig85	>gb|EV275038.1|EV275038 GLMCD28TF JCVI-SOY2 Glycine max cDNA 5, mRNA sequence	647	315	2e-84	83	Contig85	>gb|AU088780| AU088780	768	244	2e-63	82	Contig85	>gb|AW127411.2|AW127411 M110594 DSIL Medicago truncatula cDNA clone IL126, mRNA sequence	363	111	2e-23	82	Contig85	>gb|FE699032.1|FE699032 Pv024C_M13F_D12.ab1 Phaseolus vulgaris cv Early gallatin Phaseolus	500	40	0.027	100
86	Contig86	516	Contig86	>Q6AZG1|CSD2B_XENLA CDGSH iron sulfur domain-containing protein 2-B	135	86	9e-17	61	+2	209	394	71	132	Contig86	>gb|EH058829.1|EH058829 CPA03h01.y.esd subtracted cDNA library of drought stressed chickpea	992	36	0.021	100	Contig86	>gb|DV105907.1|DV105907 cajKS2 Pigeonpea water stress induced cDNA library Cajanus cajan	649	28	0.63	100	Contig86	>gb|AW757279.1|AW757279 sl31c09.y1 Gm-c1027 Glycine max cDNA clone GENOME SYSTEMS CLONE ID:	491	381	1e-104	91	Contig86	>gnl|lis|1820780 TA12497_34305 Arabidopsis thaliana genomic DNA, chromosome 5, P1	569	252	5e-66	90	Contig86	>gb|BI268297.1|BI268297 NF120E10IN1F1083 Insect herbivory Medicago truncatula cDNA clone	451	184	2e-45	87	Contig86	>gb|FE674653.1|FE674653 Pv059Ar_M13F_A06.ab1 Phaseolus vulgaris cv Early gallatin Phaseolus	817	357	7e-98	89
87	Contig87	682	Contig87	>Q9XEX2|PRX2B_ARATH Peroxiredoxin-2B - Arabidopsis thaliana	162	265	2e-70	76	-3	614	129	1	162	Contig87	>gb|EH058899.1|EH058899 CPA04f09.y.esd subtracted cDNA library of drought stressed chickpea	272	488	1e-138	100	Contig87	>gb|EE604853.1|EE604853 CCUPAS120LF04a10F Pigeon pea Leaf cDNA Library Cajanus cajan cDNA	702	28	0.83	100	Contig87	>gb|AW349482.1|AW349482 GM210007A20G5 Gm-r1021 Glycine max cDNA clone Gm-r1021-2602 3,	699	396	1e-109	85	Contig87	>gnl|lis|1817245 TA2428_34305 Thioredoxin fold [Medicago truncatula (Barrel medic)]	703	412	1e-114	86	Contig87	>gb|AW980703.1|AW980703 EST391856 GVN Medicago truncatula cDNA clone pGVN-55P5, mRNA	709	545	1e-154	89	Contig87	>gb|EX304172.1|EX304172 PvEST1413 Bean pod tissue cDNA Entry Library Phaseolus vulgaris	500	387	1e-106	85
88	Contig88	778	Contig88	>Q04118|PRB3_HUMAN Basic salivary proline-rich protein 3 precursor -	309	61	5e-09	29	+3	15	614	125	283	Contig88	>gb|CD051350.1|CD051350 EST0948 subtracted cDNA library of drought-stressed chickpea Cicer	460	32	0.5	100	Contig88	>gb|EE605111.1|EE605111 CCUPAS120LF05c08R Pigeon pea Leaf cDNA Library Cajanus cajan cDNA	769	30	0.24	94	Contig88	>gb|BM309417.1|BM309417 sak58d03.y1 Gm-c1036 Glycine max cDNA clone SOYBEAN CLONE ID:	429	82	6e-14	82	Contig88	>gb|AV422418| AV422418	474	38	0.19	82	Contig88	>gb|BE203083.1|BE203083 EST403105 KV1 Medicago truncatula cDNA clone pKV1-4A20, mRNA	286	40	0.084	82	Contig88	>gb|FE898520.1|FE898520 PvEST4374 Bean pod tissue cDNA Entry Library Phaseolus vulgaris	659	58	1e-07	81
89	Contig89	805	Contig89	>Q5ZIN1|NUDC_CHICK Nuclear migration protein nudC - Gallus gallus	341	139	2e-32	65	+2	11	301	245	341	Contig89	>gb|DY475241.1|DY475241 U203 Chickpea (ICC3996) post-inoculation EST library Cicer	255	34	0.13	88	Contig89	>gb|DY742667.1|DY742667 cajKS44 Pigeonpea stress induced cDNA library Cajanus cajan cDNA,	746	28	0.99	100	Contig89	>gb|FE684196.1|FE684196 Pv040B_M13R_H11.ab1 Phaseolus vulgaris cv Early gallatin Phaseolus	866	317	6e-85	89	Contig89	>gnl|lis|1813614 TA510_34305 Nuclear movement protein [Medicago truncatula (Barrel	1280	351	1e-95	90	Contig89	>gb|BI270997.1|BI270997 NF001E10FL1F1083 Developing flower Medicago truncatula cDNA clone	639	432	1e-120	93	Contig89	>gb|FE684196.1|FE684196 Pv040B_M13R_H11.ab1 Phaseolus vulgaris cv Early gallatin Phaseolus	866	317	9e-86	89
90	Contig90	543	Contig90	>P13816|GARP_PLAFF Glutamic acid-rich protein precursor - Plasmodium	678	55	2e-07	57	-3	430	245	379	441	Contig90	>gb|FE670162.1|FE670162 mh2_0024_G10 Chickpea leave library Cicer arietinum cDNA clone	256	52	4e-07	90	Contig90	>gb|EE604972.1|EE604972 CCUPAS120LF04e05R Pigeon pea Leaf cDNA Library Cajanus cajan cDNA	399	54	1e-08	94	Contig90	>gb|BE661245.1|BE661245 303 GmaxSC Glycine max cDNA, mRNA sequence	553	111	4e-23	90	Contig90	>gnl|lis|1823439 TA6394_34305	747	66	6e-10	90	Contig90	>gb|BG452218.1|BG452218 NF085B01LF1F1011 Developing leaf Medicago truncatula cDNA clone	522	66	1e-09	93	Contig90	>gb|CB280640.1|CB280640 PVEPLE1006C02.g Common bean leaf EST Library - PVEPLE1 Phaseolus	439	48	9e-05	86
91	Contig91	823	Contig91	>Q17RH7|TPRXL_HUMAN Putative protein TPRXL - Homo sapiens (Human)	257	39	0.03	27	+3	213	788	72	225	Contig91	>gb|FE669696.1|FE669696 mh2_0019_E01 Chickpea leave library Cicer arietinum cDNA clone	521	34	0.13	100	Contig91	>gb|EE604871.1|EE604871 CCUPAS120LF04c11F Pigeon pea Leaf cDNA Library Cajanus cajan cDNA	570	28	1	100	Contig91	>gb|FE687409.1|FE687409 Pv016B_M13R_C10.ab1 Phaseolus vulgaris cv Early gallatin Phaseolus	880	753	0	88	Contig91	>gb|AV768923| AV768923	370	50	5e-05	93	Contig91	>gb|ES613327.1|ES613327 MTGland_B006_2007-04-04/MTGlandB006_C08_030_1 Medicago truncatula	559	383	1e-105	87	Contig91	>gb|FE687409.1|FE687409 Pv016B_M13R_C10.ab1 Phaseolus vulgaris cv Early gallatin Phaseolus	880	753	0	88
92	Contig92	759	Contig92	>Q9FH13|RRAA3_ARATH Regulator of ribonuclease-like protein 3 -	166	256	1e-67	72	+3	141	635	1	165	Contig92	>gb|FE671770.1|FE671770 mh1_0009_G12 Drought-stressed chickpea leave library Cicer	556	40	0.002	81	Contig92	>gb|DV105908.1|DV105908 cajKS15 Pigeonpea water stress induced cDNA library Cajanus cajan	192	26	3.7	100	Contig92	>gb|FK016567.1|FK016567 GLNCD55TF JCVI-SOY3 Glycine max cDNA 5, mRNA sequence	839	654	0	90	Contig92	>gb|BW596227| BW596227	485	216	4e-55	81	Contig92	>gb|EV258483.1|EV258483 MTYDK86TF JCVI-MT1 Medicago truncatula cDNA 5, mRNA sequence	695	210	4e-53	82	Contig92	>gb|CV534037.1|CV534037 LVS_046_F05 Phaseolus vulgaris leaf EST library Phaseolus vulgaris	681	577	1e-164	89
93	Contig93	763	Contig93	>P32292|ARG2_PHAAU Indole-3-acetic acid-induced protein ARG2 -	99	142	2e-33	74	+3	111	398	1	98	Contig93	>gb|FE668800.1|FE668800 mh2_0004_H06 Chickpea leave library Cicer arietinum cDNA clone	571	42	0.0005	93	Contig93	>gb|EE604568.1|EE604568 CCUPAS120LF02e05F Pigeon pea Leaf cDNA Library Cajanus cajan cDNA	421	30	0.24	100	Contig93	>gb|BM732746.1|BM732746 sal89c01.y1 Gm-c1063 Glycine max cDNA clone SOYBEAN CLONE ID:	547	339	1e-91	89	Contig93	>gb|BW596380| BW596380	487	88	2e-16	94	Contig93	>gb|DY615680.1|DY615680 AC0768 NOLLY Medicago truncatula cDNA 5, mRNA sequence	681	72	2e-11	89	Contig93	>gb|CB540659.1|CB540659 PVEPSE2022E06.g Common bean seedling EST Library - PVEPSE2	650	252	4e-66	85
94	Contig94	473	Contig94	>P35209|SPT21_YEAST Protein SPT21 - Saccharomyces cerevisiae	758	31	2.7	51	-2	175	83	349	379	Contig94	>gb|FE672746.1|FE672746 mh1_0022_E01 Drought-stressed chickpea leave library Cicer	437	32	0.3	100	Contig94	>gb|EE604687.1|EE604687 CCUPAS120LF03a07F Pigeon pea Leaf cDNA Library Cajanus cajan cDNA	246	32	0.037	100	Contig94	>gb|BE023008.1|BE023008 sm69d01.y1 Gm-c1028 Glycine max cDNA clone GENOME SYSTEMS CLONE ID:	413	36	1.8	100	Contig94	>gb|BW600262| BW600262	485	32	7.2	100	Contig94	>gb|AW690259.1|AW690259 NF028G03ST1F1000 Developing stem Medicago truncatula cDNA clone	557	36	0.78	100	Contig94	>gb|EC911234.1|EC911234 2523 negro jamapa bean root cDNA Phaseolus vulgaris cDNA clone	595	76	3e-13	91
95	Contig95	940	Contig95	>Q2PMR2|RR18_SOYBN Chloroplast 30S ribosomal protein S18 - Glycine	103	132	3e-30	76	+1	550	828	8	100	Contig95	>gb|DY475229.1|DY475229 U191 Chickpea (ICC3996) post-inoculation EST library Cicer	255	192	3e-49	84	Contig95	>gb|EE605121.1|EE605121 CCUPAS120LF05d08R Pigeon pea Leaf cDNA Library Cajanus cajan cDNA	400	341	6e-95	94	Contig95	>gb|BG839512.1|BG839512 Gm01_14c07_F Gm01_AAFC_ECORC_Glycine_max_cold_stressed_leaves	708	482	1e-134	93	Contig95	>gnl|lis|31474 NP459544 ribosomal protein S18 [Lotus japonicus]	315	355	8e-97	93	Contig95	>gb|BI312091.1|BI312091 EST5313841 GESD Medicago truncatula cDNA clone pGESD16P20 5 end,	778	297	3e-79	87	Contig95	>gb|CB539743.1|CB539743 PVEPSE2009H07.g Common bean seedling EST Library - PVEPSE2	594	416	1e-115	92
96	Contig96	721	Contig96	>Q9HJM7|TF2B1_THEAC Transcription initiation factor IIB 1 -	312	36	0.2	38	+2	389	505	5	43	Contig96	>gb|CK148774.1|CK148774 68_F12 Suppressive subtractive hybridization library Cicer	613	32	0.46	100	Contig96	>gb|EE604813.1|EE604813 CCUPAS120LF03e11R Pigeon pea Leaf cDNA Library Cajanus cajan cDNA	551	28	0.88	100	Contig96	>gb|CK768775.1|CK768775 Gm-r1030-1600 Gm-r1030 Glycine max cDNA clone Gm-r1030-1600 5,	627	40	0.18	100	Contig96	>gnl|lis|1820840 TA12637_34305	522	36	0.71	100	Contig96	>gb|BE205002.1|BE205002 EST397678 KV0 Medicago truncatula cDNA clone pKV0-20E3, mRNA	555	36	1.2	100	Contig96	>gb|CV539383.1|CV539383 POD_018_B12 Phaseolus vulgaris pod EST library Phaseolus vulgaris	706	34	1.7	100
97	Contig97	824	Contig97	>P93788|REMO_SOLTU Remorin - Solanum tuberosum (Potato)	198	256	9e-68	69	+2	77	670	1	198	Contig97	>gb|EH059056.1|EH059056 CPB02d05.y.esd subtracted cDNA library of drought stressed chickpea	336	125	5e-29	89	Contig97	>gb|DY742685.1|DY742685 cajKS62 Pigeonpea stress induced cDNA library Cajanus cajan cDNA,	699	30	0.26	100	Contig97	>gb|BI894074.1|BI894074 sai59g05.y1 Gm-c1068 Glycine max cDNA clone GENOME SYSTEMS CLONE	542	507	1e-142	92	Contig97	>gnl|lis|6230 TC8299 similar to UP|Q9XEX8 (Q9XEX8) Remorin 1, partial (67%)	1098	206	4e-52	85	Contig97	>gb|EV259836.1|EV259836 MTYE071TF JCVI-MT1 Medicago truncatula cDNA 5, mRNA sequence	746	161	4e-38	84	Contig97	>gb|CB540647.1|CB540647 PVEPSE2022D05.g Common bean seedling EST Library - PVEPSE2	455	234	1e-60	85
98	Contig98	394	Contig98	>Q9XJ56|ECP44_DAUCA Phosphoprotein ECPP44 - Daucus carota (Carrot)	258	76	3e-14	48	+3	117	392	1	98	Contig98	>gb|FE673467.1|FE673467 mh1_0036_H11 Drought-stressed chickpea leave library Cicer	529	34	0.063	100	Contig98	>gb|EE604957.1|EE604957 CCUPAS120LF04c11R Pigeon pea Leaf cDNA Library Cajanus cajan cDNA	556	30	0.12	100	Contig98	>gb|FE678700.1|FE678700 Pv007C_M13F_E10.ab1 Phaseolus vulgaris cv Early gallatin Phaseolus	937	66	2e-09	88	Contig98	>gnl|lis|1810559 TA11147_34305	418	66	4e-10	91	Contig98	>gb|BE204926.1|BE204926 EST397546 KV0 Medicago truncatula cDNA clone pKV0-18L21, mRNA	603	38	0.16	100	Contig98	>gb|CB539950.1|CB539950 PVEPSE2012G09.g Common bean seedling EST Library - PVEPSE2	541	66	3e-10	88
99	Contig99	693	Contig99	>Q8VD52|PLPP_RAT Pyridoxal phosphate phosphatase - Rattus norvegicus	309	117	4e-26	35	+3	6	566	113	287	Contig99	>gb|CK148820.1|CK148820 36_B11 Suppressive subtractive hybridization library Cicer	694	32	0.44	100	Contig99	>gb|DY742670.1|DY742670 cajKS47 Pigeonpea stress induced cDNA library Cajanus cajan cDNA,	735	30	0.21	100	Contig99	>gb|CD411598.1|CD411598 Gm_ck41757 Soybean induced by Salicylic Acid Glycine max cDNA 3,	685	1051	0	95	Contig99	>gnl|lis|1819336 TA5005_34305 HAD-superfamily hydrolase, subfamily IIA [Medicago	634	474	1e-133	90	Contig99	>gb|DW017399.1|DW017399 EST1226360 MTY Medicago truncatula cDNA clone MTYAT16, mRNA	788	739	0	90	Contig99	>gb|CV530645.1|CV530645 ALV_014C_A08 Phaseolus vulgaris leaf EST library PV_GEa Phaseolus	875	908	0	94
100	Contig100	505	Contig100	>P46256|ALF1_PEA Fructose-bisphosphate aldolase, cytoplasmic isozyme	357	150	3e-36	88	-1	499	257	277	357	Contig100	>gb|FE670308.1|FE670308 mh2_0026_E06 Chickpea leave library Cicer arietinum cDNA clone	606	30	1.3	100	Contig100	>gb|EE604784.1|EE604784 CCUPAS120LF03c02R Pigeon pea Leaf cDNA Library Cajanus cajan cDNA	600	32	0.039	100	Contig100	>gb|AI856269.1|AI856269 sb39h10.x1 Gm-c1014 Glycine max cDNA clone GENOME SYSTEMS CLONE ID:	738	379	1e-103	93	Contig100	>gnl|lis|1498760 AV426976	395	323	1e-87	91	Contig100	>gb|BI266202.1|BI266202 NF101D07IN1F1062 Insect herbivory Medicago truncatula cDNA clone	677	313	2e-84	90	Contig100	>gb|CV530971.1|CV530971 ALV_015C_B02 Phaseolus vulgaris leaf EST library PV_GEa Phaseolus	861	301	3e-81	90
101	Contig101	565	Contig101	>Q6NLY8|HA22K_ARATH HVA22-like protein k - Arabidopsis thaliana	200	70	8e-12	38	-2	558	304	106	197	Contig101	>gb|EH059140.1|EH059140 CPB03c07.y.esd subtracted cDNA library of drought stressed chickpea	552	32	0.36	100	Contig101	>gb|EE605145.1|EE605145 CCUPAS120LF05f12R Pigeon pea Leaf cDNA Library Cajanus cajan cDNA	884	78	8e-16	83	Contig101	>gb|BQ740314.1|BQ740314 saq45f08.y1 Gm-c1076 Glycine max cDNA clone SOYBEAN CLONE ID:	556	109	2e-22	81	Contig101	>gb|AV423335| AV423335	466	123	3e-27	85	Contig101	>gb|BQ123821.1|BQ123821 EST609397 GLSD Medicago truncatula cDNA clone pGLSD-33D5, mRNA	714	268	1e-70	89	Contig101	>gb|FE707149.1|FE707149 Pv049A_M13F_C02.ab1 Phaseolus vulgaris cv Early gallatin Phaseolus	932	34	1.3	100
102	Contig102	952	Contig102	>P38739|WSC4_YEAST Cell wall integrity and stress response component	605	32	3.5	32	+2	305	556	168	249	Contig102	>gb|FE668758.1|FE668758 mh2_0004_D11 Chickpea leave library Cicer arietinum cDNA clone	527	78	1e-14	90	Contig102	>gb|DY742684.1|DY742684 cajKS61 Pigeonpea stress induced cDNA library Cajanus cajan cDNA,	581	70	3e-13	93	Contig102	>gb|CK605776.1|CK605776 gmrhRww6-04_A08_T7 Soybean root hair subtracted cDNA library	851	212	3e-53	84	Contig102	>gb|BW608224| BW608224	532	88	3e-16	85	Contig102	>gb|CB065380.1|CB065380 EST645061 HOGA Medicago truncatula cDNA clone HOGA-2K13, mRNA	343	262	1e-68	97	Contig102	>gb|CB542390.1|CB542390 PVEPSE3015F03.g Common bean seedling EST Library inoculated with	417	686	0	96
103	Contig103	478	Contig103	>Q9ZVQ4|GSTZ2_ARATH Probable glutathione S-transferase zeta-class 2	223	111	2e-24	68	+3	6	224	146	218	Contig103	>gb|CK148984.1|CK148984 AGT-47_G10 Suppressive subtractive hybridization library Cicer	891	30	1.2	100	Contig103	>gb|EE605051.1|EE605051 CCUPAS120LF05e08F Pigeon pea Leaf cDNA Library Cajanus cajan cDNA	606	28	0.58	100	Contig103	>gb|EV272854.1|EV272854 GLMBO79TF JCVI-SOY2 Glycine max cDNA 5, mRNA sequence	655	381	1e-104	91	Contig103	>gnl|lis|1816640 TA2976_34305 Glutathione S-transferase GST 25 [Glycine max	474	222	4e-57	85	Contig103	>gb|BF636047.1|BF636047 NF075A08DT1F1056 Drought Medicago truncatula cDNA clone NF075A08DT	654	186	4e-46	85	Contig103	>gb|FE897900.1|FE897900 PvEST3752 Bean pod tissue cDNA Entry Library Phaseolus vulgaris	587	44	0.001	100
104	Contig104	541	Contig104	>P46270|QCR9_SOLTU Cytochrome b-c1 complex subunit 9 - Solanum	72	112	7e-25	73	+2	98	313	1	72	Contig104	>gb|EH058819.1|EH058819 CPA03f12.y.esd subtracted cDNA library of drought stressed chickpea	724	30	1.4	100	Contig104	>gb|EE595418.1|EE595418 CCUPAS120LF01f07F Pigeon pea Leaf cDNA Library Cajanus cajan cDNA	673	28	0.66	100	Contig104	>gb|CX705162.1|CX705162 gmrtDrNS01_39-B_M13R_D10_074.s3 Water stressed 48h segment 1	606	531	1e-149	90	Contig104	>gb|AV419455| AV419455	278	129	5e-29	86	Contig104	>gb|AL379126.1|AL379126 MtBB43B06R1 MtBB Medicago truncatula cDNA clone MtBB43B06 T7, mRNA	496	184	2e-45	87	Contig104	>gb|CV533432.1|CV533432 LVS_039_B10 Phaseolus vulgaris leaf EST library Phaseolus vulgaris	576	373	1e-102	89
105	Contig105	671	Contig105	>P00303|BABL_CUCSA Basic blue protein - Cucumis sativus (Cucumber)	96	156	7e-38	66	+3	225	509	1	95	Contig105	>gb|CD051342.1|CD051342 EST0805 subtracted cDNA library of drought-stressed chickpea Cicer	734	32	0.43	100	Contig105	>gb|EE604852.1|EE604852 CCUPAS120LF04a08F Pigeon pea Leaf cDNA Library Cajanus cajan cDNA	717	28	0.82	100	Contig105	>gb|CA852917.1|CA852917 E13E08_J08_10.ab1 cDNA Peking library 6, 8 day SCN3 Glycine max	608	456	1e-127	89	Contig105	>gnl|lis|1818534 TA5836_34305 Basic blue copper protein [Cicer arietinum (Chickpea)	614	220	2e-56	84	Contig105	>gb|EY475298.1|EY475298 METAE79TF JCVI-MT3 Medicago truncatula cDNA 5, mRNA sequence	681	230	4e-59	85	Contig105	>gb|CV532273.1|CV532273 LVS_022_H12 Phaseolus vulgaris leaf EST library Phaseolus vulgaris	658	46	0.0004	83
106	Contig106	769	Contig106	>Q9FLX7|NDUA5_ARATH Probable NADH dehydrogenase [ubiquinone] 1 alpha	169	251	2e-66	75	+1	25	495	1	156	Contig106	>gb|FE670980.1|FE670980 mh2_0038_G01 Chickpea leave library Cicer arietinum cDNA clone	565	32	0.49	91	Contig106	>gb|EE604870.1|EE604870 CCUPAS120LF04c09F Pigeon pea Leaf cDNA Library Cajanus cajan cDNA	493	30	0.24	100	Contig106	>gb|FE700940.1|FE700940 Pv028B_M13F_D04.ab1 Phaseolus vulgaris cv Early gallatin Phaseolus	759	163	2e-38	79	Contig106	>gnl|lis|1817393 TA2778_34305 NADH-ubiquinone oxidoreductase [Retama raetam]	739	147	3e-34	79	Contig106	>gb|BE942228.1|BE942228 EST421807 MGHG Medicago truncatula cDNA clone pMGHG-7L6, mRNA	607	468	1e-130	85	Contig106	>gb|CB543227.1|CB543227 PVEPSE3028K19.g Common bean seedling EST Library inoculated with	453	163	3e-39	79
107	Contig107	616	Contig107	>Q9SUI6|PSAH2_ARATH Photosystem I reaction center subunit VI-2,	145	242	1e-63	82	+3	66	497	1	145	Contig107	>gb|FE669024.1|FE669024 mh2_0010_E06 Chickpea leave library Cicer arietinum cDNA clone	565	504	1e-143	91	Contig107	>gb|DY742663.1|DY742663 cajKS40 Pigeonpea stress induced cDNA library Cajanus cajan cDNA,	710	32	0.048	100	Contig107	>gb|CD392894.1|CD392894 Gm_ck12169 Soybean induced by Salicylic Acid Glycine max cDNA 3,	652	726	0	94	Contig107	>gb|AV407292| AV407292	428	565	1e-160	92	Contig107	>gb|AW683663.1|AW683663 NF017C09LF1F1069 Developing leaf Medicago truncatula cDNA clone	610	476	1e-133	90	Contig107	>gb|CB280709.1|CB280709 PVEPLE1007G09.g Common bean leaf EST Library - PVEPLE1 Phaseolus	585	632	0	92
108	Contig108	369	Contig108	>Q6CQE5|TAR1_KLULA Protein TAR1 - Kluyveromyces lactis (Yeast)	109	81	8e-16	52	-3	367	119	25	109	Contig108	>gb|DY475540.1|DY475540 CA0988 Chickpea (ICC3996) post-inoculation EST library Cicer	926	103	8e-23	93	Contig108	>gb|EE604602.1|EE604602 CCUPAS120LF02h11F Pigeon pea Leaf cDNA Library Cajanus cajan cDNA	720	28	0.44	100	Contig108	>gb|CK605785.1|CK605785 gmrhRww6-04_B10_T7 Soybean root hair subtracted cDNA library	381	716	0	99	Contig108	>gnl|lis|1811864 TA1_34305 Hypothetical protein P0459B01.18 [Oryza sativa (japonica	468	96	4e-19	91	Contig108	>gb|AJ500111.1|AJ500111 AJ500111 MTGIM Medicago truncatula cDNA clone mtgmacc120012g12,	398	159	6e-38	91	Contig108	>gb|CB541672.1|CB541672 PVEPSE3001B06.g Common bean seedling EST Library inoculated with	565	103	1e-21	93
109	Contig109	502	Contig109	>P93147|C81E1_GLYEC Cytochrome P450 81E1 - Glycyrrhiza echinata	499	192	8e-49	79	+2	8	337	389	498	Contig109	>gb|EH059192.1|EH059192 CPB03h05.y.esd subtracted cDNA library of drought stressed chickpea	849	32	0.32	100	Contig109	>gb|EE604667.1|EE604667 CCUPAS120LF02g10R Pigeon pea Leaf cDNA Library Cajanus cajan cDNA	572	36	0.003	100	Contig109	>gb|CF807230.1|CF807230 psHB021xN19f USDA-IFAFS:Expression of Phytophthora sojae genes	490	52	3e-05	92	Contig109	>gnl|lis|1658077 AB025016 Lotus corniculatus var. japonicus mRNA for cytochrome P450,	1500	90	4e-17	79	Contig109	>gb|AW736144.1|AW736144 EST332120 KV3 Medicago truncatula cDNA clone pKV3-5N21, mRNA	452	299	4e-80	86	Contig109	>gb|CV534262.1|CV534262 NOD_201_D09 Phaseolus vulgaris nodule EST library Phaseolus	505	50	2e-05	91
110	Contig110	807	Contig110	>Q28CQ4|UBC9_XENTR SUMO-conjugating enzyme UBC9 - Xenopus tropicalis	158	231	3e-60	66	-1	747	277	1	157	Contig110	>gb|FE669170.1|FE669170 mh2_0013_F02 Chickpea leave library Cicer arietinum cDNA clone	657	533	1e-152	87	Contig110	>gb|EE605050.1|EE605050 CCUPAS120LF05e05F Pigeon pea Leaf cDNA Library Cajanus cajan cDNA	555	28	0.99	100	Contig110	>gb|FG991573.1|FG991573 GLLDU54TF JCVI-SOY1 Glycine max cDNA 5, mRNA sequence	758	1013	0	92	Contig110	>gnl|lis|1822735 TA14336_34305 Putative ubiquitin-conjugating enzyme [Populus	593	545	1e-154	91	Contig110	>gb|BF521301.1|BF521301 EST458777 DSIL Medicago truncatula cDNA clone pDSIL-43C5, mRNA	694	478	1e-133	86	Contig110	>gb|FE693064.1|FE693064 Pv024A_M13F_D02.ab1 Phaseolus vulgaris cv Early gallatin Phaseolus	710	876	0	91
111	Contig111	841	Contig111	>O82531|PSB1_PETHY Proteasome subunit beta type-1 - Petunia hybrida	223	415	1e-115	90	+2	26	694	1	223	Contig111	>gb|FE670520.1|FE670520 mh2_0029_C01 Chickpea leave library Cicer arietinum cDNA clone	477	908	0	99	Contig111	>gb|EE604805.1|EE604805 CCUPAS120LF03e03R Pigeon pea Leaf cDNA Library Cajanus cajan cDNA	251	32	0.066	100	Contig111	>gb|EH262538.1|EH262538 JGI_ACBU6308.fwd ACBU Phakopsora pachyrhizi infected soybean leaf	768	892	0	91	Contig111	>gnl|lis|1818647 TA5742_34305 20S proteasome, A and B subunits [Medicago truncatula	483	472	1e-132	91	Contig111	>gb|EY477440.1|EY477440 METB302TF JCVI-MT3 Medicago truncatula cDNA 5, mRNA sequence	861	1160	0	94	Contig111	>gb|CV541601.1|CV541601 RTS_107_F02 Phaseolus vulgaris P- root EST library Phaseolus	751	835	0	90
112	Contig112	661	Contig112	>Q8H1E4|RAP24_ARATH Ethylene-responsive transcription factor RELATED	334	67	9e-11	47	-1	637	386	249	332	Contig112	>gb|FE670485.1|FE670485 mh2_0028_G09 Chickpea leave library Cicer arietinum cDNA clone	674	745	0	100	Contig112	>gb|EE604571.1|EE604571 CCUPAS120LF02e09F Pigeon pea Leaf cDNA Library Cajanus cajan cDNA	403	30	0.2	92	Contig112	>gb|FK389704.1|FK389704 454GmaGlobSeed124336 Soybean Seeds Containing Globular-Stage	225	82	5e-14	91	Contig112	>gnl|lis|1803184 TA1954_34305	619	117	2e-25	83	Contig112	>gb|AL381644.1|AL381644 MtBC02B07F3 MtBC Medicago truncatula cDNA clone MtBC02B07 T3, mRNA	492	157	4e-37	90	Contig112	>gb|FE697604.1|FE697604 Pv006B_M13F_F09.ab1 Phaseolus vulgaris cv Early gallatin Phaseolus	159	72	7e-12	88
113	Contig113	1168	Contig113	>Q28181|CNGB1_BOVIN Cyclic nucleotide-gated cation channel beta-1 -	1394	50	3e-05	45	-3	1160	972	390	460	Contig113	>gb|FE669809.1|FE669809 mh2_0020_F11 Chickpea leave library Cicer arietinum cDNA clone	565	1013	0	98	Contig113	>gb|DY742663.1|DY742663 cajKS40 Pigeonpea stress induced cDNA library Cajanus cajan cDNA,	710	1330	0	98	Contig113	>gb|CF809370.1|CF809370 psHB036xL20f USDA-IFAFS:Expression of Phytophthora sojae genes	751	1356	0	97	Contig113	>gnl|lis|1813216 TA51_34305	6663	1546	0	97	Contig113	>gb|BG645229.1|BG645229 EST506848 KV3 Medicago truncatula cDNA clone pKV3-39J13 5 end,	765	1344	0	98	Contig113	>gb|CV670769.1|CV670769 Pv 18S rRNA1-3r Phaseolus vulgaris (variety OAC Rex) / cDNA	583	1084	0	98
114	Contig114	851	Contig114	>P16972|FER1_ARATH Ferredoxin-1, chloroplast precursor - Arabidopsis	148	189	1e-47	65	-3	738	307	1	147	Contig114	>gb|FE670167.1|FE670167 mh2_0024_H04 Chickpea leave library Cicer arietinum cDNA clone	537	137	1e-32	84	Contig114	>gb|EE604768.1|EE604768 CCUPAS120LF03a06R Pigeon pea Leaf cDNA Library Cajanus cajan cDNA	503	182	3e-47	84	Contig114	>gb|BI944532.1|BI944532 sab81g05.y1 Gm-c1032 Glycine max cDNA clone GENOME SYSTEMS CLONE	532	206	2e-51	83	Contig114	>gnl|lis|1817157 TA2755_34305 Ferredoxin [2Fe-2S], plant [Medicago truncatula	703	149	8e-35	85	Contig114	>gb|CX523504.1|CX523504 s13dNF84C10VI082_474728 Virus-Infected Leaves Medicago truncatula	538	111	3e-23	82	Contig114	>gb|CB540649.1|CB540649 PVEPSE2022D08.g Common bean seedling EST Library - PVEPSE2	577	188	6e-47	87
115	Contig115	655	Contig115	>Q39459|MT2_CICAR Metallothionein-like protein 2 - Cicer arietinum	79	157	5e-38	84	-1	553	320	1	79	Contig115	>gb|FE668485.1|FE668485 mh2_0001_E06 Chickpea leave library Cicer arietinum cDNA clone	545	163	2e-40	84	Contig115	>gb|CO636153.1|CO636153 cajIII4d Pigeonpea stress induced cDNA library Cajanus cajan cDNA	526	303	9e-84	100	Contig115	>gb|BM143087.1|BM143087 saj39c12.y1 Gm-c1066 Glycine max cDNA clone SOYBEAN CLONE ID:	530	276	2e-72	88	Contig115	>gnl|lis|1499014 AU252125	350	151	2e-35	85	Contig115	>gb|DW018371.1|DW018371 EST1227332 MTY Medicago truncatula cDNA clone MTYB579, mRNA	489	131	2e-29	87	Contig115	>gb|FE676543.1|FE676543 Pv037A_M13R_B10.ab1 Phaseolus vulgaris cv Early gallatin Phaseolus	633	212	3e-54	89
116	Contig116	643	Contig116	>P44809|HGP2_HAEIN Probable hemoglobin and	999	32	3.1	36	+1	217	348	604	647	Contig116	>gb|FE668701.1|FE668701 mh2_0003_G11 Chickpea leave library Cicer arietinum cDNA clone	706	32	0.41	100	Contig116	>gb|EE604882.1|EE604882 CCUPAS120LF04d11F Pigeon pea Leaf cDNA Library Cajanus cajan cDNA	604	28	0.79	100	Contig116	>gb|AW759727.1|AW759727 sl47c02.y1 Gm-c1027 Glycine max cDNA clone GENOME SYSTEMS CLONE ID:	433	289	1e-76	88	Contig116	>gb|BP064773| BP064773	349	38	0.16	100	Contig116	>gb|CA990044.1|CA990044 EST643552 GESD Medicago truncatula cDNA clone GESD-27I24, mRNA	738	36	1.1	95	Contig116	>gb|FE709224.1|FE709224 Pv055B_M13F_F02.ab1 Phaseolus vulgaris cv Early gallatin Phaseolus	689	34	1.5	95
117	Contig117	684	Contig117	>P44320|MUTY_HAEIN A/G-specific adenine glycosylase - Haemophilus	378	32	3.5	31	-3	484	284	269	330	Contig117	>gb|EH059223.1|EH059223 CPAf04.z.esd subtracted cDNA library of drought stressed chickpea	1128	34	0.11	95	Contig117	>gb|EE604651.1|EE604651 CCUPAS120LF02R04R Pigeon pea Leaf cDNA Library Cajanus cajan cDNA	366	30	0.21	100	Contig117	>gb|FK275268.1|FK275268 454GmaGlobSeed9900 Soybean Seeds Containing Globular-Stage Embryos	146	44	0.011	100	Contig117	>gb|AV768005| AV768005	331	36	0.68	100	Contig117	>gb|AW574293.1|AW574293 EST316884 GVN Medicago truncatula cDNA clone pGVN-52P24, mRNA	619	42	0.019	96	Contig117	>gb|FG229697.1|FG229697 pvreabc010004_L22_M13rev_phred13_vc root hairs of Phaseolus	654	40	0.026	100
118	Contig118	703	Contig118	>P37705|GRP3_DAUCA Glycine-rich protein A3 - Daucus carota (Carrot)	195	162	2e-39	54	+2	92	589	1	140	Contig118	>gb|FE668712.1|FE668712 mh2_0003_H10 Chickpea leave library Cicer arietinum cDNA clone	628	141	7e-34	89	Contig118	>gb|EE604543.1|EE604543 CCUPAS120LF02b01F Pigeon pea Leaf cDNA Library Cajanus cajan cDNA	251	28	0.86	100	Contig118	>gb|BE822056.1|BE822056 GM700016A20D6 Gm-r1070 Glycine max cDNA clone Gm-r1070-6300 3,	634	218	3e-55	96	Contig118	>gnl|lis|1805786 TA3783_34305	928	111	1e-23	91	Contig118	>gb|AL389041.1|AL389041 MtBC52D06R1 MtBC Medicago truncatula cDNA clone MtBC52D06 T7, mRNA	523	96	1e-18	88	Contig118	>gb|CV543022.1|CV543022 RTS_129_C11 Phaseolus vulgaris P- root EST library Phaseolus	608	188	5e-47	87
119	Contig119	525	Contig119	>Q8K1T1|LRC25_MOUSE Leucine-rich repeat-containing protein 25	297	34	0.54	34	-1	252	133	104	144	Contig119	>gb|DY475518.1|DY475518 U504 Chickpea (ICC3996) post-inoculation EST library Cicer	221	30	1.3	100	Contig119	>gb|EE605150.1|EE605150 CCUPAS120LF05g05R Pigeon pea Leaf cDNA Library Cajanus cajan cDNA	533	30	0.16	100	Contig119	>gb|BU550304.1|BU550304 GM880020B20H09 Gm-r1088 Glycine max cDNA clone Gm-r1088-7674 3,	597	174	3e-42	91	Contig119	>gnl|lis|1811328 TA11760_34305 Hypothetical protein [Arabidopsis thaliana	664	36	0.51	100	Contig119	>gb|EV257278.1|EV257278 MTYD655TF JCVI-MT1 Medicago truncatula cDNA 5, mRNA sequence	514	40	0.056	100	Contig119	>gb|CB540884.1|CB540884 PVEPSE2025F09.g Common bean seedling EST Library - PVEPSE2	674	32	4.9	100
120	Contig120	1054	Contig120	>Q06881|BCCP_ANASP Biotin carboxyl carrier protein of acetyl-CoA	182	67	1e-10	31	+2	314	838	4	181	Contig120	>gb|EH059075.1|EH059075 CPB02e12.y.esd subtracted cDNA library of drought stressed chickpea	696	32	0.68	100	Contig120	>gb|DV105903.1|DV105903 CajKS1 Pigeonpea water stress induced cDNA library Cajanus cajan	372	30	0.33	100	Contig120	>gb|CX706091.1|CX706091 gmrtDrNS01_08-C_M13R_B06_046.s3 Water stressed 48h segment 1	948	819	0	88	Contig120	>gb|AU251448| AU251448	372	54	4e-06	86	Contig120	>gb|BE317642.2|BE317642 NF052H10LF1F1080 Developing leaf Medicago truncatula cDNA clone	472	246	1e-63	82	Contig120	>gb|CV537096.1|CV537096 NOD_237_G09 Phaseolus vulgaris nodule EST library Phaseolus	692	325	5e-88	85
121	Contig121	1387	Contig121	>P14009|14KD_DAUCA 14 kDa proline-rich protein DC2.15 precursor -	137	127	2e-28	66	+3	105	362	42	128	Contig121	>gb|FE669457.1|FE669457 mh2_0016_G07 Chickpea leave library Cicer arietinum cDNA clone	543	88	2e-17	87	Contig121	>gb|EE595438.1|EE595438 CCUPAS120LF01h11F Pigeon pea Leaf cDNA Library Cajanus cajan cDNA	425	507	1e-145	98	Contig121	>gb|BM188675.1|BM188675 saj90h02.y1 Gm-c1074 Glycine max cDNA clone SOYBEAN CLONE ID:	548	426	1e-117	88	Contig121	>gnl|lis|1816268 TA2799_34305 Bimodular protein [Medicago sativa (Alfalfa)]	775	192	1e-47	86	Contig121	>gb|AW776313.1|AW776313 EST335378 DSIL Medicago truncatula cDNA clone pDSIL-7M18, mRNA	614	178	3e-43	85	Contig121	>gb|CB280689.1|CB280689 PVEPLE1007D06.g Common bean leaf EST Library - PVEPLE1 Phaseolus	542	280	3e-74	83
122	Contig122	597	Contig122	>P37219|ASR2_SOLLC Abscisic stress-ripening protein 2 - Solanum	114	177	2e-44	71	+1	52	387	1	114	Contig122	>gb|FE671349.1|FE671349 mh1_0004_G02 Drought-stressed chickpea leave library Cicer	552	113	1e-25	82	Contig122	>gb|EE604705.1|EE604705 CCUPAS120LF03c03F Pigeon pea Leaf cDNA Library Cajanus cajan cDNA	689	172	2e-44	88	Contig122	>gb|BU544269.1|BU544269 GM880001B20B06 Gm-r1088 Glycine max cDNA clone Gm-r1088-84 3, mRNA	564	258	3e-67	90	Contig122	>gnl|lis|1813541 TA616_34305	1141	147	2e-34	85	Contig122	>gb|DW015054.1|DW015054 EST1224015 MTY Medicago truncatula cDNA clone MTYA033, mRNA	614	200	3e-50	87	Contig122	>gb|FD793889.1|FD793889 08VNAA8_T7_029_G04_16MAR2006_020 08VNAA8 Phaseolus vulgaris cDNA,	490	297	6e-80	92
123	Contig123	533	Contig123	>Q97D80|DAPA2_CLOAB Dihydrodipicolinate synthase 2 - Clostridium	286	251	1e-66	65	-2	529	2	97	272	Contig123	>gb|EH059031.1|EH059031 CPB02b05.y.esd subtracted cDNA library of drought stressed chickpea	168	30	1.3	100	Contig123	>gb|EE604942.1|EE604942 CCUPAS120LF04b07R Pigeon pea Leaf cDNA Library Cajanus cajan cDNA	753	28	0.65	100	Contig123	>gb|FK486127.1|FK486127 454GmaGlobSeed220759 Soybean Seeds Containing Globular-Stage	193	48	0.0005	96	Contig123	>gb|BP043826| BP043826	454	36	0.52	95	Contig123	>gb|CA918189.1|CA918189 EST642336 GPOD Medicago truncatula cDNA clone GPOD-38D19, mRNA	686	36	0.89	95	Contig123	>gb|CV529511.1|CV529511 ALV_010D_D08 Phaseolus vulgaris leaf EST library PV_GEa Phaseolus	874	36	0.32	100
124	Contig124	833	Contig124	>Q5XEP9|KCS17_ARATH 3-ketoacyl-CoA synthase 17 - Arabidopsis	528	261	3e-69	83	+3	6	437	377	525	Contig124	>gb|CK148958.1|CK148958 AGT-11-E09 Suppressive subtractive hybridization library Cicer	506	50	2e-06	87	Contig124	>gb|EE605142.1|EE605142 CCUPAS120LF05f06R Pigeon pea Leaf cDNA Library Cajanus cajan cDNA	407	30	0.26	94	Contig124	>gb|BE821165.1|BE821165 GM700014B10F3 Gm-r1070 Glycine max cDNA clone Gm-r1070-5645 3,	620	609	1e-172	92	Contig124	>gnl|lis|1816552 TA2079_34305 3-ketoacyl-CoA synthase 11 [Arabidopsis thaliana	661	327	2e-88	85	Contig124	>gb|CA920459.1|CA920459 EST638177 MTUS Medicago truncatula cDNA clone MTUS-28E6, mRNA	820	244	3e-63	83	Contig124	>gb|FE704500.1|FE704500 Pv038A_M13R_B11.ab1 Phaseolus vulgaris cv Early gallatin Phaseolus	879	375	1e-103	86
125	Contig125	823	Contig125	>P32323|AGA1_YEAST A-agglutinin anchorage subunit precursor -	725	33	1.6	26	-1	634	128	225	372	Contig125	>gb|FE670044.1|FE670044 mh2_0023_D03 Chickpea leave library Cicer arietinum cDNA clone	293	32	0.53	100	Contig125	>gb|EE604555.1|EE604555 CCUPAS120LF02c06F Pigeon pea Leaf cDNA Library Cajanus cajan cDNA	251	28	1	100	Contig125	>gb|BI316897.1|BI316897 saf82a01.y1 Gm-c1079 Glycine max cDNA clone GENOME SYSTEMS CLONE	350	38	0.81	95	Contig125	>gb|BW607499| BW607499	483	34	3.2	95	Contig125	>gb|AL384159.1|AL384159 MtBC20C02R1 MtBC Medicago truncatula cDNA clone MtBC20C02 T7, mRNA	489	36	1.4	100	Contig125	>gb|CV530219.1|CV530219 ALV_013A_D07 Phaseolus vulgaris leaf EST library PV_GEa Phaseolus	566	38	0.13	100
126	Contig126	840	Contig126	>P28759|SODF_SOYBN Superoxide dismutase [Fe], chloroplast precursor	248	472	1e-133	92	+2	53	787	1	247	Contig126	>gb|FE671486.1|FE671486 mh1_0006_B12 Drought-stressed chickpea leave library Cicer	671	295	2e-80	84	Contig126	>gb|EE604929.1|EE604929 CCUPAS120LF04a06R Pigeon pea Leaf cDNA Library Cajanus cajan cDNA	367	28	1	100	Contig126	>gb|EV281833.1|EV281833 GLNB939TF JCVI-SOY3 Glycine max cDNA 5, mRNA sequence	828	1104	0	93	Contig126	>gnl|lis|1657952 AY525603 Lotus corniculatus var. japonicus Fe-superoxide dismutase	1126	700	0	88	Contig126	>gb|BF636152.1|BF636152 NF061C09DT1F1069 Drought Medicago truncatula cDNA clone NF061C09DT	684	424	1e-117	86	Contig126	>gb|FE684456.1|FE684456 Pv049A_M13F_D06.ab1 Phaseolus vulgaris cv Early gallatin Phaseolus	938	989	0	92
127	Contig127	582	Contig127	>O95563|BR44_HUMAN Brain protein 44 - Homo sapiens (Human)	127	117	4e-26	49	-3	532	206	19	127	Contig127	>gb|DY475209.1|DY475209 U170 Chickpea (ICC3996) post-inoculation EST library Cicer	255	34	0.094	100	Contig127	>gb|EE604946.1|EE604946 CCUPAS120LF04b11R Pigeon pea Leaf cDNA Library Cajanus cajan cDNA	720	30	0.18	100	Contig127	>gb|CD418651.1|CD418651 Gm_ck9838 Soybean induced by Salicylic Acid Glycine max cDNA 3,	604	593	1e-168	95	Contig127	>gb|BW595509| BW595509	488	385	1e-106	89	Contig127	>gb|AL372317.1|AL372317 MtBA50B04R1 MtBA Medicago truncatula cDNA clone MtBA50B04 T7, mRNA	519	371	1e-101	89	Contig127	>gb|EX304712.1|EX304712 PvEST1958 Bean pod tissue cDNA Entry Library Phaseolus vulgaris	563	559	1e-158	95
128	Contig128	597	Contig128	>P41382|IF410_TOBAC Eukaryotic initiation factor 4A-10 - Nicotiana	413	251	2e-66	96	+1	1	384	286	413	Contig128	>gb|EH058831.1|EH058831 CPA03h03.y.esd subtracted cDNA library of drought stressed chickpea	417	34	0.096	100	Contig128	>gb|DY742669.1|DY742669 cajKS46 Pigeonpea stress induced cDNA library Cajanus cajan cDNA,	600	26	2.9	100	Contig128	>gb|BI968688.1|BI968688 GM830006A12D07 Gm-r1083 Glycine max cDNA clone Gm-r1083-2077 3,	744	704	0	90	Contig128	>gnl|lis|1813499 TA494_34305 DEAD box RNA helicase [Pisum sativum (Garden pea)]	1680	557	1e-158	90	Contig128	>gb|BE205097.1|BE205097 EST397773 KV0 Medicago truncatula cDNA clone pKV0-20I2, mRNA	611	747	0	91	Contig128	>gb|FD794921.1|FD794921 08VNNA8_T7_009_G06_1MAR2006_036 08VNAA8 Phaseolus vulgaris cDNA,	475	505	1e-142	89
129	Contig129	645	Contig129	>Q9ZUX4|UMP2_ARATH Uncharacterized mitochondrial protein At2g27730 -	113	115	2e-25	57	+2	107	454	1	113	Contig129	>gb|CK148660.1|CK148660 27_G7_C05 Suppressive subtractive hybridization library Cicer	517	32	0.41	100	Contig129	>gb|EE595446.1|EE595446 CCUPAS120LF01b01R Pigeon pea Leaf cDNA Library Cajanus cajan cDNA	638	28	0.79	100	Contig129	>gb|CD414150.1|CD414150 Gm_ck4609 Soybean induced by Salicylic Acid Glycine max cDNA 3,	677	642	0	90	Contig129	>gnl|lis|1809440 TA10591_34305	717	198	7e-50	87	Contig129	>gb|AL365965.1|AL365965 MtBA03D12F2 MtBA Medicago truncatula cDNA clone MtBA03D12 T3, mRNA	496	291	1e-77	84	Contig129	>gb|FE701846.1|FE701846 Pv030C_M13R_E08.ab1 Phaseolus vulgaris cv Early gallatin Phaseolus	546	519	1e-146	89
130	Contig130	609	Contig130	>Q85FG7|YCF1_ADICA Putative membrane protein ycf1 - Adiantum	1691	34	0.43	22	+3	252	455	1234	1303	Contig130	>gb|FE671053.1|FE671053 mh1_0001_E03 Drought-stressed chickpea leave library Cicer	191	34	0.098	100	Contig130	>gb|EE604955.1|EE604955 CCUPAS120LF04c09R Pigeon pea Leaf cDNA Library Cajanus cajan cDNA	469	30	0.19	100	Contig130	>gb|BG790777.1|BG790777 sae76h10.y1 Gm-c1064 Glycine max cDNA clone GENOME SYSTEMS CLONE	532	246	1e-63	88	Contig130	>gb|BW600330| BW600330	483	111	1e-23	81	Contig130	>gb|BE317217.1|BE317217 NF070F12LF1F1095 Developing leaf Medicago truncatula cDNA clone	526	103	5e-21	82	Contig130	>gb|CB544239.1|CB544239 PVEPLE1004H06.b Common bean leaf EST Library - PVEPLE1 Phaseolus	322	34	1.4	100
131	Contig131	687	Contig131	>Q9SS17|RS241_ARATH 40S ribosomal protein S24-1 - Arabidopsis	133	246	9e-65	90	-3	604	209	1	132	Contig131	>gb|FE672792.1|FE672792 mh1_0023_C08 Drought-stressed chickpea leave library Cicer	405	327	5e-90	86	Contig131	>gb|DY742660.1|DY742660 cajKS36 Pigeonpea stress induced cDNA library Cajanus cajan cDNA,	591	28	0.84	100	Contig131	>gb|FG992347.1|FG992347 GLLE172TF JCVI-SOY1 Glycine max cDNA 5, mRNA sequence	703	737	0	90	Contig131	>gnl|lis|1824277 TA6442_34305 PREDICTED: similar to ribosomal protein S24	734	494	1e-138	89	Contig131	>gb|AW299139.1|AW299139 EST305813 KV2 Medicago truncatula cDNA clone KV2-12M16, mRNA	637	377	1e-103	86	Contig131	>gb|CV532992.1|CV532992 LVS_032_F11 Phaseolus vulgaris leaf EST library Phaseolus vulgaris	638	636	0	88
132	Contig132	1173	Contig132	>Q2PMU2|PSAB_SOYBN Photosystem I P700 chlorophyll a apoprotein A2 -	734	712	0	98	+1	7	1023	396	734	Contig132	>gb|FE670256.1|FE670256 mh2_0026_A01 Chickpea leave library Cicer arietinum cDNA clone	286	80	4e-15	85	Contig132	>gb|CK394837.1|CK394837 cajIVSL33a Pigeonpea stress induced cDNA library Cajanus cajan cDNA	258	26	5.7	100	Contig132	>gb|BI945216.1|BI945216 sb35h09.y1 Gm-c1013 Glycine max cDNA clone GENOME SYSTEMS CLONE ID:	757	1027	0	94	Contig132	>gnl|lis|24058 TC16135 UP|PSAB_LOTJA (P58385) Photosystem I P700 chlorophyll A	2647	1540	0	94	Contig132	>gb|CA858015.1|CA858015 EST635270 GLSD Medicago truncatula cDNA clone pGLSD-26D2, mRNA	882	1390	0	95	Contig132	>gb|FD795141.1|FD795141 08VNNA8_T7_013_C09_1MAR2006_075 08VNAA8 Phaseolus vulgaris cDNA,	707	1172	0	95
133	Contig133	838	Contig133	>P10822|ICW3_PSOTE Chymotrypsin inhibitor 3 precursor - Psophocarpus	207	146	1e-34	43	+3	54	653	1	206	Contig133	>gb|FE669173.1|FE669173 mh2_0013_F05 Chickpea leave library Cicer arietinum cDNA clone	614	38	0.009	100	Contig133	>gb|EE604599.1|EE604599 CCUPAS120LF02h08F Pigeon pea Leaf cDNA Library Cajanus cajan cDNA	844	32	0.066	100	Contig133	>gb|CF922713.1|CF922713 gmrhRww24-14-T7_D05_1_041 Soybean root hair subtracted cDNA library	713	68	9e-10	81	Contig133	>gnl|lis|1810243 TA11974_34305 F9L1.18 protein [Arabidopsis thaliana (Mouse-ear	504	40	0.053	100	Contig133	>gb|AW694949.2|AW694949 NF081H01ST1F1014 Developing stem Medicago truncatula cDNA clone	524	44	0.006	100	Contig133	>gb|CV537423.1|CV537423 NOD_242_B03 Phaseolus vulgaris nodule EST library Phaseolus	777	42	0.008	100
134	Contig134	1003	Contig134	>P18160|KYK1_DICDI Non-receptor tyrosine kinase spore lysis A -	2410	47	0.0001	24	-1	865	410	1286	1437	Contig134	>gb|CK148814.1|CK148814 25_A9 Suppressive subtractive hybridization library Cicer arietinum	445	34	0.16	100	Contig134	>gb|EE605043.1|EE605043 CCUPAS120LF05d09F Pigeon pea Leaf cDNA Library Cajanus cajan cDNA	731	30	0.31	100	Contig134	>gb|EV265778.1|EV265778 GLLAY34TF JCVI-SOY1 Glycine max cDNA 5, mRNA sequence	883	44	0.016	100	Contig134	>gb|BP076940| BP076940	491	100	8e-20	96	Contig134	>gb|BF003608.1|BF003608 EST432106 KV1 Medicago truncatula cDNA clone pKV1-7N8, mRNA	591	107	6e-22	84	Contig134	>gb|FG229647.1|FG229647 pvreabc010004_J10_M13rev_phred13_vc root hairs of Phaseolus	252	42	0.01	93
135	Contig135	832	Contig135	>P47727|CBR1_RAT Carbonyl reductase [NADPH] 1 - Rattus norvegicus	277	83	1e-15	34	+1	88	561	107	268	Contig135	>gb|FE673240.1|FE673240 mh1_0033_D07 Drought-stressed chickpea leave library Cicer	564	32	0.53	95	Contig135	>gb|EE604853.1|EE604853 CCUPAS120LF04a10F Pigeon pea Leaf cDNA Library Cajanus cajan cDNA	702	30	0.26	100	Contig135	>gb|CO978953.1|CO978953 GM89003A2B12.r1 Gm-r1089 Glycine max cDNA clone Gm-r1089-840 3,	722	632	1e-180	91	Contig135	>gb|BW620486| BW620486	483	56	9e-07	89	Contig135	>gb|BG582040.1|BG582040 EST483778 GVN Medicago truncatula cDNA clone pGVN-66F15 5 end,	786	468	1e-130	86	Contig135	>gb|FG229059.1|FG229059 pvreabc010002_M17_M13rev_phred13_vc root hairs of Phaseolus	593	151	1e-35	88
136	Contig136	793	Contig136	>P52747|ZN143_HUMAN Zinc finger protein 143 - Homo sapiens (Human)	626	58	3e-08	39	-2	336	85	285	367	Contig136	>gb|FE668720.1|FE668720 mh2_0004_A06 Chickpea leave library Cicer arietinum cDNA clone	333	32	0.51	100	Contig136	>gb|CK394843.1|CK394843 caj111S2 Pigeonpea stress induced cDNA library Cajanus cajan cDNA	508	26	3.8	100	Contig136	>gb|AW201583.1|AW201583 sf04h05.y1 Gm-c1027 Glycine max cDNA clone GENOME SYSTEMS CLONE ID:	335	40	0.2	100	Contig136	>gb|BP083018| BP083018	347	36	0.79	100	Contig136	>gb|BE322911.1|BE322911 NF025F05IN1F1044 Insect herbivory Medicago truncatula cDNA clone	703	36	1.3	100	Contig136	>gb|FE693660.1|FE693660 Pv016C_M13F_D02.ab1 Phaseolus vulgaris cv Early gallatin Phaseolus	905	36	0.48	92
137	Contig137	619	Contig137	>P41512|TOP1_XENLA DNA topoisomerase 1 - Xenopus laevis (African	829	61	4e-09	33	+3	51	356	36	145	Contig137	>gb|FE670658.1|FE670658 mh2_0030_G07 Chickpea leave library Cicer arietinum cDNA clone	420	297	4e-81	94	Contig137	>gb|EE604972.1|EE604972 CCUPAS120LF04e05R Pigeon pea Leaf cDNA Library Cajanus cajan cDNA	399	40	0.0002	95	Contig137	>gb|BE661245.1|BE661245 303 GmaxSC Glycine max cDNA, mRNA sequence	553	44	0.01	96	Contig137	>gnl|lis|1828739 TA8357_34305	564	52	1e-05	92	Contig137	>gb|AW561017.1|AW561017 EST316065 DSIR Medicago truncatula cDNA clone pDSIR-31G17, mRNA	639	74	5e-12	92	Contig137	>gb|CB280640.1|CB280640 PVEPLE1006C02.g Common bean leaf EST Library - PVEPLE1 Phaseolus	439	38	0.094	81
138	Contig138	809	Contig138	>Q7FRS8|CNB10_ARATH Calcineurin B-like protein 10 - Arabidopsis	256	303	5e-82	63	+1	67	795	16	256	Contig138	>gb|FE673439.1|FE673439 mh1_0036_F01 Drought-stressed chickpea leave library Cicer	471	38	0.008	95	Contig138	>gb|EE604552.1|EE604552 CCUPAS120LF02c03F Pigeon pea Leaf cDNA Library Cajanus cajan cDNA	357	30	0.25	100	Contig138	>gb|EV266568.1|EV266568 GLLB858TF JCVI-SOY1 Glycine max cDNA 5, mRNA sequence	848	775	0	91	Contig138	>gb|BI419704| LjNEST47f3r	534	365	1e-100	87	Contig138	>gb|EV256342.1|EV256342 MTYCV76TF JCVI-MT1 Medicago truncatula cDNA 5, mRNA sequence	782	432	1e-120	87	Contig138	>gb|FE700486.1|FE700486 Pv027C_M13F_A10.ab1 Phaseolus vulgaris cv Early gallatin Phaseolus	855	634	0	85
139	Contig139	595	Contig139	>P22179|PSAH_SPIOL Photosystem I reaction center subunit VI,	144	233	5e-61	79	-1	580	149	1	144	Contig139	>gb|FE669024.1|FE669024 mh2_0010_E06 Chickpea leave library Cicer arietinum cDNA clone	565	505	1e-144	89	Contig139	>gb|EE604813.1|EE604813 CCUPAS120LF03e11R Pigeon pea Leaf cDNA Library Cajanus cajan cDNA	551	28	0.73	100	Contig139	>gb|BG239548.1|BG239548 sab69c02.y1 Unknown Library Type Glycine max cDNA clone GENOME	547	591	1e-167	93	Contig139	>gb|AV407292| AV407292	428	446	1e-124	88	Contig139	>gb|AW683663.1|AW683663 NF017C09LF1F1069 Developing leaf Medicago truncatula cDNA clone	610	478	1e-134	91	Contig139	>gb|CV532905.1|CV532905 LVS_031_F08 Phaseolus vulgaris leaf EST library Phaseolus vulgaris	610	440	1e-123	87
140	Contig140	1083	Contig140	>Q9S720|THL1_ARATH Unknown thylakoid lumen protein, chloroplast	247	262	2e-69	64	-3	901	317	55	247	Contig140	>gb|FE669425.1|FE669425 mh2_0016_D10 Chickpea leave library Cicer arietinum cDNA clone	584	392	1e-109	88	Contig140	>gb|EE605028.1|EE605028 CCUPAS120LF05c03F Pigeon pea Leaf cDNA Library Cajanus cajan cDNA	355	30	0.34	100	Contig140	>gb|EV267934.1|EV267934 GLMA073TF JCVI-SOY2 Glycine max cDNA 5, mRNA sequence	775	737	0	91	Contig140	>gnl|lis|1807486 TA9010_34305 Unknown thylakoid lumen protein, chloroplast	563	337	2e-91	88	Contig140	>gb|EV262814.1|EV262814 MTYF013TF JCVI-MT1 Medicago truncatula cDNA 5, mRNA sequence	836	422	1e-117	85	Contig140	>gb|FE688884.1|FE688884 Pv011D_M13R_G02.ab1 Phaseolus vulgaris cv Early gallatin Phaseolus	770	636	0	90
141	Contig141	573	Contig141	>O42477|VSX2_DANRE Visual system homeobox 2 - Danio rerio	393	35	0.22	33	-3	472	320	295	345	Contig141	>gb|CV793605.1|CV793605 DEF0758 Chickpea (ICC3996) post-inoculation EST library Cicer	701	30	1.4	100	Contig141	>gb|DV105922.1|DV105922 cajKS23 Pigeonpea water stress induced cDNA library Cajanus cajan	565	26	2.8	100	Contig141	>gb|BU549001.1|BU549001 GM880016A10G04 Gm-r1088 Glycine max cDNA clone Gm-r1088-6055 3,	617	283	6e-75	90	Contig141	>gnl|lis|1815417 TA13043_34305 Tesmin/TSO1-like, CXC [Medicago truncatula (Barrel	534	38	0.14	100	Contig141	>gb|BE316630.2|BE316630 NF064B04LF1F1029 Developing leaf Medicago truncatula cDNA clone	564	66	1e-09	86	Contig141	>gb|CB543019.1|CB543019 PVEPSE3027I16.g Common bean seedling EST Library inoculated with	577	113	2e-24	85
142	Contig142	835	Contig142	>Q9P219|DAPLE_HUMAN Protein Daple - Homo sapiens (Human)	2028	37	0.12	28	-2	744	508	564	651	Contig142	>gb|FE672312.1|FE672312 mh1_0016_D12 Drought-stressed chickpea leave library Cicer	495	32	0.54	95	Contig142	>gb|EE595448.1|EE595448 CCUPAS120LF01b03R Pigeon pea Leaf cDNA Library Cajanus cajan cDNA	251	30	0.26	100	Contig142	>gb|EV271688.1|EV271688 GLMBA14TF JCVI-SOY2 Glycine max cDNA 5, mRNA sequence	795	694	0	88	Contig142	>gnl|lis|1817441 TA2036_34305 F22K20.10 protein [Arabidopsis thaliana (Mouse-ear	679	34	3.3	95	Contig142	>gb|BF004938.1|BF004938 EST433373 DSLC Medicago truncatula cDNA clone pDSLC-28A21, mRNA	579	422	1e-117	87	Contig142	>gb|CV532295.1|CV532295 LVS_023_B10 Phaseolus vulgaris leaf EST library Phaseolus vulgaris	641	553	1e-157	88
143	Contig143	805	Contig143	>P31239|ACCO_PEA 1-aminocyclopropane-1-carboxylate oxidase - Pisum	317	141	3e-33	86	+3	6	242	238	317	Contig143	>gb|FE668909.1|FE668909 mh2_0006_H07 Chickpea leave library Cicer arietinum cDNA clone	519	563	1e-161	99	Contig143	>gb|DY742664.1|DY742664 cajKS41 Pigeonpea stress induced cDNA library Cajanus cajan cDNA,	683	30	0.25	100	Contig143	>gb|AW348603.1|AW348603 GM210002B22E6 Gm-r1021 Glycine max cDNA clone Gm-r1021-612 3, mRNA	699	163	2e-38	85	Contig143	>gnl|lis|1812879 TA734_34305 ACC oxidase [Carica papaya (Papaya)]	1599	184	1e-45	86	Contig143	>gb|BE941777.1|BE941777 EST421356 MGHG Medicago truncatula cDNA clone pMGHG-6B23, mRNA	593	268	2e-70	89	Contig143	>gb|CV535171.1|CV535171 NOD_213_D11 Phaseolus vulgaris nodule EST library Phaseolus	727	123	3e-27	82
144	Contig144	828	Contig144	>Q39732|GCSH_FLAAN Glycine cleavage system H protein, mitochondrial	162	286	1e-76	84	+3	78	572	1	162	Contig144	>gb|FE668730.1|FE668730 mh2_0004_B04 Chickpea leave library Cicer arietinum cDNA clone	564	371	1e-103	87	Contig144	>gb|EE605004.1|EE605004 CCUPAS120LF04h07R Pigeon pea Leaf cDNA Library Cajanus cajan cDNA	262	32	0.065	100	Contig144	>gb|CD415483.1|CD415483 Gm_ck5633 Soybean induced by Salicylic Acid Glycine max cDNA 3,	715	809	0	94	Contig144	>gnl|lis|1817473 TA2615_34305 Glycine cleavage system H protein, mitochondrial	830	252	7e-66	88	Contig144	>gb|BF637866.1|BF637866 NF043B03PL1F1027 Phosphate starved leaf Medicago truncatula cDNA	646	494	1e-138	87	Contig144	>gb|CV534122.1|CV534122 LVS_047_F11 Phaseolus vulgaris leaf EST library Phaseolus vulgaris	654	708	0	91
145	Contig145	984	Contig145	>Q9SYL9|RK13_ARATH 50S ribosomal protein L13, chloroplast precursor	241	306	1e-82	65	+3	18	740	1	241	Contig145	>gb|FE670291.1|FE670291 mh2_0026_D01 Chickpea leave library Cicer arietinum cDNA clone	465	32	0.63	100	Contig145	>gb|CK394839.1|CK394839 cajIVSL35 Pigeonpea stress induced cDNA library Cajanus cajan cDNA	240	30	0.31	100	Contig145	>gb|FG994648.1|FG994648 GLLEF15TR JCVI-SOY1 Glycine max cDNA 5, mRNA sequence	860	1082	0	93	Contig145	>gb|BP047835| BP047835	502	278	2e-73	91	Contig145	>gb|BQ124173.1|BQ124173 EST609749 GLSD Medicago truncatula cDNA clone pGLSD-34D9, mRNA	606	478	1e-133	87	Contig145	>gb|FE695198.1|FE695198 Pv018C_M13R_H06.ab1 Phaseolus vulgaris cv Early gallatin Phaseolus	764	900	0	90
146	Contig146	1171	Contig146	>Q9PLI5|Y114_CHLMU Uncharacterized protein TC_0114 - Chlamydia	122	35	0.018	44	-1	898	746	22	77	Contig146	>gb|FE670711.1|FE670711 mh2_0031_D05 Chickpea leave library Cicer arietinum cDNA clone	524	42	0.0008	93	Contig146	>gb|DV105925.1|DV105925 cajKS5 Pigeonpea water stress induced cDNA library Cajanus cajan	761	46	6e-06	100	Contig146	>gb|BI945801.1|BI945801 ss30a08.y1 Gm-c1061 Glycine max cDNA clone GENOME SYSTEMS CLONE ID:	512	46	0.005	100	Contig146	>gnl|lis|1816127 TA2147_34305 Hypothetical protein rps12 [Phalaenopsis aphrodite	704	46	0.001	100	Contig146	>gb|BQ079323.1|BQ079323 MtNo1004 Medicago truncatula R108 Medicago truncatula cDNA clone	298	52	3e-05	86	Contig146	>gb|CB543071.1|CB543071 PVEPSE3027M16.g Common bean seedling EST Library inoculated with	581	46	0.0007	100
147	Contig147	847	Contig147	>Q42569|C90A1_ARATH Cytochrome P450 90A1 - Arabidopsis thaliana	472	374	1e-103	79	+2	2	679	245	469	Contig147	>gb|FE669200.1|FE669200 mh2_0013_H08 Chickpea leave library Cicer arietinum cDNA clone	677	30	2.1	100	Contig147	>gb|EE604942.1|EE604942 CCUPAS120LF04b07R Pigeon pea Leaf cDNA Library Cajanus cajan cDNA	753	32	0.067	100	Contig147	>gb|CD405717.1|CD405717 Gm_ck29653 Soybean induced by Salicylic Acid Glycine max cDNA 3,	678	852	0	91	Contig147	>gnl|lis|1800685 TA4158_34305 Cytochrome P450 [Vigna radiata]	1014	521	1e-147	84	Contig147	>gb|BI263183.1|BI263183 NF088D09PL1F1078 Phosphate starved leaf Medicago truncatula cDNA	658	444	1e-123	87	Contig147	>gb|CV541008.1|CV541008 POD_039_F05 Phaseolus vulgaris pod EST library Phaseolus vulgaris	688	737	0	93
148	Contig148	812	Contig148	>Q9M0B6|GAE1_ARATH UDP-glucuronate 4-epimerase 1 - Arabidopsis	429	268	2e-71	87	-2	808	374	278	422	Contig148	>gb|FE669415.1|FE669415 mh2_0016_C11 Chickpea leave library Cicer arietinum cDNA clone	553	182	2e-46	81	Contig148	>gb|EE604763.1|EE604763 CCUPAS120LF03h10F Pigeon pea Leaf cDNA Library Cajanus cajan cDNA	354	30	0.25	100	Contig148	>gb|CF806679.1|CF806679 psHB014xN04f USDA-IFAFS:Expression of Phytophthora sojae genes	689	484	1e-135	88	Contig148	>gnl|lis|1812359 TA787_34305 Nucleotide sugar epimerase-like protein [Arabidopsis	1508	285	5e-76	82	Contig148	>gb|AW299052.1|AW299052 EST305726 KV2 Medicago truncatula cDNA clone KV2-11K24, mRNA	722	105	2e-21	79	Contig148	>gb|FE681991.1|FE681991 Pv058A_M13R_A08.ab1 Phaseolus vulgaris cv Early gallatin Phaseolus	836	420	1e-117	86
149	Contig149	521	Contig149	>O80517|BCB2_ARATH Uclacyanin-2 precursor - Arabidopsis thaliana	202	70	7e-12	41	-3	516	250	98	198	Contig149	>gb|CK148704.1|CK148704 AGT-38_G05 Suppressive subtractive hybridization library Cicer	683	30	1.3	100	Contig149	>gb|EE604645.1|EE604645 CCUPAS120LF02e09R Pigeon pea Leaf cDNA Library Cajanus cajan cDNA	351	26	2.5	100	Contig149	>gb|AW704444.1|AW704444 sk53a12.y1 Gm-c1019 Glycine max cDNA clone GENOME SYSTEMS CLONE ID:	503	100	2e-19	86	Contig149	>gb|BP067809| BP067809	448	40	0.033	95	Contig149	>gb|BF006712.1|BF006712 EST435210 DSLC Medicago truncatula cDNA clone pDSLC-45A6, mRNA	306	38	0.22	100	Contig149	>gb|CV542681.1|CV542681 RTS_123_G05 Phaseolus vulgaris P- root EST library Phaseolus	413	46	0.0003	85
150	Contig150	555	Contig150	>Q9LTV6|DECR2_ARATH Peroxisomal 2,4-dienoyl-CoA reductase -	298	201	2e-51	76	-2	554	180	174	298	Contig150	>gb|CK148773.1|CK148773 68_E9 Suppressive subtractive hybridization library Cicer arietinum	169	30	1.4	100	Contig150	>gb|EE604950.1|EE604950 CCUPAS120LF04c04R Pigeon pea Leaf cDNA Library Cajanus cajan cDNA	611	30	0.17	94	Contig150	>gb|FK021301.1|FK021301 GLRA033TR JCVI-SOY3 Glycine max cDNA 5, mRNA sequence	681	496	1e-139	88	Contig150	>gnl|lis|1823797 TA6963_34305 Peroxisomal 2,4-dienoyl-CoA reductase [Arabidopsis	672	351	7e-96	87	Contig150	>gb|CX520153.1|CX520153 s13dNF41D01VI010_444358 Virus-Infected Leaves Medicago truncatula	518	333	3e-90	86	Contig150	>gb|FE697799.1|FE697799 Pv022C_M13R_E04.ab1 Phaseolus vulgaris cv Early gallatin Phaseolus	868	414	1e-115	89
151	Contig151	831	Contig151	>Q6PBY3|EDF1_DANRE Endothelial differentiation-related factor 1	146	114	7e-25	54	-1	831	499	36	144	Contig151	>gb|FE669914.1|FE669914 mh2_0021_G12 Chickpea leave library Cicer arietinum cDNA clone	516	341	4e-94	89	Contig151	>gb|EE604588.1|EE604588 CCUPAS120LF02g07F Pigeon pea Leaf cDNA Library Cajanus cajan cDNA	744	34	0.017	100	Contig151	>gb|BQ741433.1|BQ741433 saq18e11.y1 Gm-c1045 Glycine max cDNA clone SOYBEAN CLONE ID:	544	379	1e-103	91	Contig151	>gb|BW595247| BW595247	487	341	1e-92	89	Contig151	>gb|BF651119.1|BF651119 NF101E01EC1F1005 Elicited cell culture Medicago truncatula cDNA	597	482	1e-135	90	Contig151	>gb|CB539387.1|CB539387 PVEPSE2004F09.g Common bean seedling EST Library - PVEPSE2	516	363	2e-99	90
152	Contig152	560	Contig152	>P48302|EDNRB_MOUSE Endothelin B receptor precursor - Mus musculus	442	31	4.1	45	-3	189	118	274	297	Contig152	>gb|FE672412.1|FE672412 mh1_0017_E04 Drought-stressed chickpea leave library Cicer	661	54	1e-07	83	Contig152	>gb|EE604984.1|EE604984 CCUPAS120LF04f06R Pigeon pea Leaf cDNA Library Cajanus cajan cDNA	361	28	0.68	100	Contig152	>gb|BI968503.1|BI968503 GM830005B12A06 Gm-r1083 Glycine max cDNA clone Gm-r1083-1571 3,	650	111	5e-23	87	Contig152	>gnl|lis|1438639 BP064668	589	84	3e-15	84	Contig152	>gb|AL375051.1|AL375051 MtBB11A06F1 MtBB Medicago truncatula cDNA clone MtBB11A06 T3, mRNA	487	82	2e-14	84	Contig152	>gb|FE689976.1|FE689976 Pv012D_M13R_F05.ab1 Phaseolus vulgaris cv Early gallatin Phaseolus	781	56	4e-07	81
153	Contig153	893	Contig153	>P49793|NUP98_RAT Nuclear pore complex protein Nup98 - Rattus	937	118	3e-26	41	-2	715	254	735	888	Contig153	>gb|DY475060.1|DY475060 U015 Chickpea (ICC3996) post-inoculation EST library Cicer	255	32	0.57	100	Contig153	>gb|EE595501.1|EE595501 CCUPAS120LF01h02R Pigeon pea Leaf cDNA Library Cajanus cajan cDNA	849	28	1.1	100	Contig153	>gb|EV281583.1|EV281583 GLNB650TF JCVI-SOY3 Glycine max cDNA 5, mRNA sequence	869	841	0	90	Contig153	>gb|BP053825| BP053825	368	133	5e-30	88	Contig153	>gb|DY616455.1|DY616455 AC1949 NOLLY Medicago truncatula cDNA 5, mRNA sequence	453	460	1e-128	92	Contig153	>gb|CB542169.1|CB542169 PVEPSE3011E04.g Common bean seedling EST Library inoculated with	600	319	2e-86	88
154	Contig154	639	Contig154	>Q8CRA9|HRTB_STAES Putative hemin transport system permease protein	350	38	0.033	35	-1	591	385	107	165	Contig154	>gb|FE669544.1|FE669544 mh2_0017_G02 Chickpea leave library Cicer arietinum cDNA clone	537	32	0.41	100	Contig154	>gb|EE605003.1|EE605003 CCUPAS120LF04h06R Pigeon pea Leaf cDNA Library Cajanus cajan cDNA	360	30	0.2	100	Contig154	>gb|CD397164.1|CD397164 Gm_ck17856 Soybean induced by Salicylic Acid Glycine max cDNA 3,	604	38	0.63	100	Contig154	>gb|BP062980| BP062980	427	36	0.63	100	Contig154	>gb|EX528938.1|EX528938 MTGland_A048_2007-07-07/MTGlandA048_A02_008_1 Medicago truncatula	1056	38	0.27	100	Contig154	>gb|CV530808.1|CV530808 ALV_014D_H04 Phaseolus vulgaris leaf EST library PV_GEa Phaseolus	838	36	0.38	95
155	Contig155	250	Contig155	>Q8K9E7|SYA_BUCAP Alanyl-tRNA synthetase - Buchnera aphidicola	883	34	0.23	24	-3	227	6	185	259	Contig155	>gb|CK148829.1|CK148829 42_F9_F09 Suppressive subtractive hybridization library Cicer	685	28	2.4	100	Contig155	>gb|DY742681.1|DY742681 cajKS58 Pigeonpea stress induced cDNA library Cajanus cajan cDNA,	401	24	4.6	100	Contig155	>gb|CO983851.1|CO983851 GM89020B1B12.r1 Gm-r1089 Glycine max cDNA clone Gm-r1089-7391 3,	521	78	3e-13	91	Contig155	>gnl|lis|1828574 TA8584_34305 Hypothetical protein OSJNBa0042F15.2 [Oryza sativa	500	62	4e-09	88	Contig155	>gb|BE239400.1|BE239400 EST392741 MHRP- Medicago truncatula cDNA clone pMHRP-47E9, mRNA	428	94	2e-18	83	Contig155	>gb|CV540406.1|CV540406 POD_031_G12 Phaseolus vulgaris pod EST library Phaseolus vulgaris	176	82	3e-15	91
156	Contig156	612	Contig156	>Q1SU99|H2B3_MEDTR Probable histone H2B.3 - Medicago truncatula	138	262	7e-70	97	-3	550	137	1	138	Contig156	>gb|FE670261.1|FE670261 mh2_0026_A06 Chickpea leave library Cicer arietinum cDNA clone	528	121	5e-28	80	Contig156	>gb|EE605000.1|EE605000 CCUPAS120LF04h03R Pigeon pea Leaf cDNA Library Cajanus cajan cDNA	410	82	6e-17	88	Contig156	>gb|BE583490.1|BE583490 5-9E-HA PsojaeHA Glycine max/Phytophthora sojae mixed EST library	611	341	3e-92	91	Contig156	>gnl|lis|1812852 TA739_34305 Histone H2B.1 [Arabidopsis thaliana (Mouse-ear cress)]	541	240	2e-62	85	Contig156	>gb|DY617395.1|DY617395 AC3336 NOLLY Medicago truncatula cDNA 5, mRNA sequence	572	206	5e-52	84	Contig156	>gb|FG229115.1|FG229115 pvreabc010002_P14_M13rev_phred13_vc root hairs of Phaseolus	753	186	2e-46	84
157	Contig157	1277	Contig157	>Q9M158|Y4105_ARATH Uncharacterized protein At4g01050 - Arabidopsis	466	47	0.0002	23	-1	737	225	95	246	Contig157	>gb|FE670764.1|FE670764 mh2_0035_A05 Chickpea leave library Cicer arietinum cDNA clone	650	36	0.053	100	Contig157	>gb|EE605128.1|EE605128 CCUPAS120LF05e03R Pigeon pea Leaf cDNA Library Cajanus cajan cDNA	319	28	1.6	100	Contig157	>gb|FE676242.1|FE676242 Pv010A_M13R_C02.ab1 Phaseolus vulgaris cv Early gallatin Phaseolus	893	997	0	91	Contig157	>gb|BP049762| BP049762	499	381	1e-104	88	Contig157	>gb|EV257780.1|EV257780 MTYDC69TF JCVI-MT1 Medicago truncatula cDNA 5, mRNA sequence	678	525	1e-148	85	Contig157	>gb|FE676242.1|FE676242 Pv010A_M13R_C02.ab1 Phaseolus vulgaris cv Early gallatin Phaseolus	893	997	0	91
158	Contig158	912	Contig158	>Q9LHG9|NACA1_ARATH Nascent polypeptide-associated complex subunit	203	293	8e-79	76	+3	93	686	2	202	Contig158	>gb|FE672531.1|FE672531 mh1_0018_H02 Drought-stressed chickpea leave library Cicer	438	208	5e-54	86	Contig158	>gb|EE604958.1|EE604958 CCUPAS120LF04c12R Pigeon pea Leaf cDNA Library Cajanus cajan cDNA	670	30	0.28	100	Contig158	>gb|CK606384.1|CK606384 gmrhRww6-11_G08_T7 Soybean root hair subtracted cDNA library	885	765	0	89	Contig158	>gnl|lis|1824390 TA6937_34305 Nascent polypeptide-associated complex NAC; UBA-like	866	408	1e-113	90	Contig158	>gb|BI272644.1|BI272644 NF024F10FL1F1090 Developing flower Medicago truncatula cDNA clone	698	541	1e-152	88	Contig158	>gb|FG228663.1|FG228663 pvreabc010001_H11_M13rev_phred13_vc root hairs of Phaseolus	792	670	0	89
159	Contig159	842	Contig159	>Q9STQ3|AGP13_ARATH Arabinogalactan peptide 13 precursor -	59	55	5e-07	52	-3	738	559	1	59	Contig159	>gb|CK148696.1|CK148696 AGT-35_A08 Suppressive subtractive hybridization library Cicer	709	36	0.035	100	Contig159	>gb|CK394833.1|CK394833 cajISL6 Pigeonpea stress induced cDNA library Cajanus cajan cDNA	373	60	3e-10	87	Contig159	>gb|EV271255.1|EV271255 GLMB516TF JCVI-SOY2 Glycine max cDNA 5, mRNA sequence	631	200	1e-49	88	Contig159	>gnl|lis|1801058 TA4785_34305	877	46	0.0009	85	Contig159	>gb|BE998766.1|BE998766 EST430553 GVSN Medicago truncatula cDNA clone pGVSN-13O3, mRNA	454	90	1e-16	81	Contig159	>gb|CB543617.1|CB543617 PVEPSE3030J10.g Common bean seedling EST Library inoculated with	525	163	3e-39	92
160	Contig160	837	Contig160	>Q7X999|RCA2_LARTR Ribulose bisphosphate carboxylase/oxygenase	435	533	1e-151	92	+1	7	837	141	417	Contig160	>gb|FE669175.1|FE669175 mh2_0013_F07 Chickpea leave library Cicer arietinum cDNA clone	648	577	1e-165	90	Contig160	>gb|EE604987.1|EE604987 CCUPAS120LF04f09R Pigeon pea Leaf cDNA Library Cajanus cajan cDNA	423	96	5e-21	95	Contig160	>gb|FE675244.1|FE675244 Pv030C_M13F_B10.ab1 Phaseolus vulgaris cv Early gallatin Phaseolus	830	1211	0	94	Contig160	>gnl|lis|18943 TC14082 similar to UP|Q7X9A0 (Q7X9A0) RuBisCO activase alpha form	1667	1080	0	91	Contig160	>gb|BG457939.1|BG457939 NF034B10PL1F1078 Phosphate starved leaf Medicago truncatula cDNA	666	704	0	88	Contig160	>gb|FE675244.1|FE675244 Pv030C_M13F_B10.ab1 Phaseolus vulgaris cv Early gallatin Phaseolus	830	1211	0	94
161	Contig161	1031	Contig161	>P62104|PSBI_WHEAT Photosystem II reaction center protein I -	36	76	3e-13	100	-1	419	312	1	36	Contig161	>gb|EB085050.1|EB085050 CA0998 Chickpea (ICC3996) post-inoculation EST library Cicer	816	222	3e-58	95	Contig161	>gb|EE604668.1|EE604668 CCUPAS120LF02g11R Pigeon pea Leaf cDNA Library Cajanus cajan cDNA	838	553	1e-159	91	Contig161	>gb|EH261834.1|EH261834 JGI_ACBU5134.fwd ACBU Phakopsora pachyrhizi infected soybean leaf	779	359	2e-97	85	Contig161	>gb|AV774629| AV774629	481	182	7e-45	86	Contig161	>gb|CA990075.1|CA990075 EST643583 GESD Medicago truncatula cDNA clone GESD-27O24, mRNA	744	246	1e-63	89	Contig161	>gb|CB540287.1|CB540287 PVEPSE2017D04.g Common bean seedling EST Library - PVEPSE2 Phaseolus	553	287	1e-76	89
162	Contig162	755	Contig162	>Q43291|RL211_ARATH 60S ribosomal protein L21-1 - Arabidopsis	164	298	2e-80	84	+1	73	564	1	164	Contig162	>gb|FE672986.1|FE672986 mh1_0029_A11 Drought-stressed chickpea leave library Cicer	533	383	1e-106	84	Contig162	>gb|EE604842.1|EE604842 CCUPAS120LF03h08R Pigeon pea Leaf cDNA Library Cajanus cajan cDNA	251	32	0.059	100	Contig162	>gb|CD392720.1|CD392720 Gm_ck11961 Soybean induced by Salicylic Acid Glycine max cDNA 3,	602	551	1e-155	89	Contig162	>gnl|lis|1813515 TA848_34305 60S ribosomal protein L21, putative, expressed [Oryza	828	521	1e-147	88	Contig162	>gb|BF518497.1|BF518497 EST455944 DSIL Medicago truncatula cDNA clone pDSIL-5E20, mRNA	549	402	1e-111	85	Contig162	>gb|CV531959.1|CV531959 LVS_010_F02 Phaseolus vulgaris leaf EST library Phaseolus vulgaris	682	547	1e-155	89
163	Contig163	605	Contig163	>Q9C7F7|UGPI5_ARATH Uncharacterized GPI-anchored protein At1g27950	193	91	3e-18	43	-1	587	300	85	180	Contig163	>gb|FE671183.1|FE671183 mh1_0002_H07 Drought-stressed chickpea leave library Cicer	636	32	0.39	100	Contig163	>gb|EE604541.1|EE604541 CCUPAS120LF02a10F Pigeon pea Leaf cDNA Library Cajanus cajan cDNA	676	26	2.9	100	Contig163	>gb|BE820852.1|BE820852 GM700013B10E10 Gm-r1070 Glycine max cDNA clone Gm-r1070-5227 3,	661	165	4e-39	88	Contig163	>gnl|lis|1807194 TA9585_34305	560	42	0.01	100	Contig163	>gb|AW981242.1|AW981242 EST392332 DSIL Medicago truncatula cDNA clone pDSIL-12G5, mRNA	756	56	1e-06	84	Contig163	>gb|CV532743.1|CV532743 LVS_029_F10 Phaseolus vulgaris leaf EST library Phaseolus vulgaris	663	117	1e-25	84
164	Contig164	841	Contig164	>Q85FP0|MATK_ADICA Maturase K - Adiantum capillus-veneris	500	34	0.99	27	+3	222	575	177	291	Contig164	>gb|CD051348.1|CD051348 EST0045 subtracted cDNA library of drought-stressed chickpea Cicer	334	180	9e-46	85	Contig164	>gb|EE604753.1|EE604753 CCUPAS120LF03g10F Pigeon pea Leaf cDNA Library Cajanus cajan cDNA	809	32	0.066	100	Contig164	>gb|EV263152.1|EV263152 GLLA324TF JCVI-SOY1 Glycine max cDNA 5, mRNA sequence	825	829	0	91	Contig164	>gb|AV422418| AV422418	474	424	1e-118	88	Contig164	>gb|BG582028.1|BG582028 EST483766 GVN Medicago truncatula cDNA clone pGVN-66D13 5 end,	720	436	1e-121	84	Contig164	>gb|FE898520.1|FE898520 PvEST4374 Bean pod tissue cDNA Entry Library Phaseolus vulgaris	659	644	0	89
165	Contig165	811	Contig165	>P34619|SOR1_CAEEL Sop-2-related protein 1 - Caenorhabditis elegans	1000	34	0.94	36	-3	692	555	948	993	Contig165	>gb|CD051326.1|CD051326 EST0758 subtracted cDNA library of drought-stressed chickpea Cicer	602	30	2.1	94	Contig165	>gb|EE604807.1|EE604807 CCUPAS120LF03e05R Pigeon pea Leaf cDNA Library Cajanus cajan cDNA	840	30	0.25	100	Contig165	>gb|AW099754.1|AW099754 sd31a03.y2 Gm-c1012 Glycine max cDNA clone GENOME SYSTEMS CLONE	367	38	0.8	95	Contig165	>gnl|lis|1824063 TA6986_34305 Pollen Ole e 1 allergen and extensin [Medicago	1077	36	0.8	100	Contig165	>gb|AW191218.1|AW191218 T113391e KV2 Medicago truncatula cDNA clone pKV2-2B11, mRNA	440	36	1.4	100	Contig165	>gb|FE694470.1|FE694470 Pv017D_M13R_A04.ab1 Phaseolus vulgaris cv Early gallatin Phaseolus	775	36	0.49	95
166	Contig166	396	Contig166	>Q9XIR8|SEM11_ARATH Probable 26 proteasome complex subunit sem1-1 -	74	123	2e-28	80	+2	29	244	1	73	Contig166	>gb|FE670358.1|FE670358 mh2_0027_A09 Chickpea leave library Cicer arietinum cDNA clone	525	311	2e-85	94	Contig166	>gb|EE605145.1|EE605145 CCUPAS120LF05f12R Pigeon pea Leaf cDNA Library Cajanus cajan cDNA	884	30	0.12	100	Contig166	>gb|CA852362.1|CA852362 E06H04_P04_16.ab1 cDNA Peking library 6, 8 day SCN3 Glycine max	548	458	1e-127	91	Contig166	>gb|BW597030| BW597030	470	331	5e-90	92	Contig166	>gb|AL380179.1|AL380179 MtBB50H07F1 MtBB Medicago truncatula cDNA clone MtBB50H07 T3, mRNA	472	299	3e-80	91	Contig166	>gb|FG233779.1|FG233779 pvrebbc010002_N14_M1321_phred13_vc root hairs of Phaseolus vulgaris	435	345	2e-94	93
167	Contig167	567	Contig167	>P24845|YSP2_LEPIN Uncharacterized protein in sph 3region -	196	38	0.02	26	+1	112	315	46	127	Contig167	>gb|CK148891.1|CK148891 43_C5_C05 Suppressive subtractive hybridization library Cicer	591	34	0.092	100	Contig167	>gb|EE604770.1|EE604770 CCUPAS120LF03a08R Pigeon pea Leaf cDNA Library Cajanus cajan cDNA	197	28	0.69	100	Contig167	>gb|EV271585.1|EV271585 GLMB901TF JCVI-SOY2 Glycine max cDNA 5, mRNA sequence	667	418	1e-115	88	Contig167	>gb|BU494245| Ljirnpest48-932-e8	482	139	5e-32	82	Contig167	>gb|DY618408.1|DY618408 AC4767 NOLLY Medicago truncatula cDNA 5, mRNA sequence	424	100	8e-20	89	Contig167	>gb|EX305077.1|EX305077 PvEST2324 Bean pod tissue cDNA Entry Library Phaseolus vulgaris	566	214	7e-55	85
168	Contig168	512	Contig168	>P75445|Y333_MYCPN Uncharacterized protein MPN_333 - Mycoplasma	750	37	0.046	27	+2	146	460	64	163	Contig168	>gb|FE668635.1|FE668635 mh2_0003_B04 Chickpea leave library Cicer arietinum cDNA clone	603	178	2e-45	84	Contig168	>gb|EE605095.1|EE605095 CCUPAS120LF05a09R Pigeon pea Leaf cDNA Library Cajanus cajan cDNA	257	30	0.16	100	Contig168	>gb|CN472367.1|CN472367 Gm-r1030-220 Gm-r1030 Glycine max cDNA, mRNA sequence	446	321	2e-86	85	Contig168	>gb|AI967458| Ljirnpest02-137-d10	481	161	1e-38	84	Contig168	>gb|BF635267.1|BF635267 NF064C08DT1F1065 Drought Medicago truncatula cDNA clone NF064C08DT	522	176	4e-43	84	Contig168	>gb|EX304092.1|EX304092 PvEST1333 Bean pod tissue cDNA Entry Library Phaseolus vulgaris	639	371	1e-102	87
169	Contig169	417	Contig169	>P08222|CB22_CUCSA Chlorophyll a-b binding protein of LHCII type 1 -	206	181	4e-46	97	+3	3	266	119	206	Contig169	>gb|FE669318.1|FE669318 mh2_0015_C03 Chickpea leave library Cicer arietinum cDNA clone	517	809	0	99	Contig169	>gb|EE605164.1|EE605164 CCUPAS120LF05h08R Pigeon pea Leaf cDNA Library Cajanus cajan cDNA	821	192	1e-50	85	Contig169	>gb|FE678499.1|FE678499 Pv043A_M13F_E03.ab1 Phaseolus vulgaris cv Early gallatin Phaseolus	496	285	1e-75	88	Contig169	>gnl|lis|1812756 TA13_34305 Light harvesting chlorophyll a /b binding protein of	1064	305	3e-82	89	Contig169	>gb|EX529810.1|EX529810 MTGland_A059_2007-06-22/MTGlandA059_B06_023_1 Medicago truncatula	982	305	5e-82	89	Contig169	>gb|CB541886.1|CB541886 PVEPSE3005E05.g Common bean seedling EST Library inoculated with	413	293	7e-79	89
170	Contig170	198												Contig170	>gb|CD051314.1|CD051314 EST0689 subtracted cDNA library of drought-stressed chickpea	503	30	0.48	100	Contig170	>gb|EE604733.1|EE604733 CCUPAS120LF03e12F Pigeon pea Leaf cDNA Library Cajanus cajan cDNA	668	28	0.23	100	Contig170	>gb|FE696134.1|FE696134 Pv020A_M13F_B09.ab1 Phaseolus vulgaris cv Early gallatin Phaseolus	764	94	4e-18	91	Contig170	>gnl|lis|1811162 TA11716_34305	581	34	0.73	100	Contig170	>gb|EY475518.1|EY475518 METAH23TF JCVI-MT3 Medicago truncatula cDNA 5, mRNA sequence	818	36	0.31	100	Contig170	>gb|FE696134.1|FE696134 Pv020A_M13F_B09.ab1 Phaseolus vulgaris cv Early gallatin Phaseolus	764	94	6e-19	91
171	Contig171	688	Contig171	>O01761|UNC89_CAEEL Muscle M-line assembly protein unc-89 -	8081	50	7e-06	27	+3	24	656	1630	1877	Contig171	>gb|DY475555.1|DY475555 CA0534 Chickpea (ICC3996) post-inoculation EST library Cicer	1048	36	0.028	100	Contig171	>gb|EE604618.1|EE604618 CCUPAS120LF02b07R Pigeon pea Leaf cDNA Library Cajanus cajan cDNA	466	30	0.21	100	Contig171	>gb|CF921625.1|CF921625 gmrhRww24-01-T7_F07_1_053 Soybean root hair subtracted cDNA library	523	44	0.011	100	Contig171	>gb|BP062702| BP062702	446	34	2.7	100	Contig171	>gb|BQ144175.1|BQ144175 NF051H10DT1F1092 Drought Medicago truncatula cDNA clone NF051H10DT	1336	40	0.074	100	Contig171	>gb|FG232394.1|FG232394 pvrebac010001a_G9_M1321_phred13_vc root hairs of Phaseolus vulgaris	367	40	0.026	100
172	Contig172	505	Contig172	>Q9ATM4|PIP27_MAIZE Aquaporin PIP2-7 - Zea mays (Maize)	287	94	2e-19	84	-1	499	350	238	287	Contig172	>gb|FE670156.1|FE670156 mh2_0024_G02 Chickpea leave library Cicer arietinum cDNA clone	419	46	2e-05	93	Contig172	>gb|EE604799.1|EE604799 CCUPAS120LF03d07R Pigeon pea Leaf cDNA Library Cajanus cajan cDNA	422	30	0.16	94	Contig172	>gb|AW349272.1|AW349272 GM210004B21H11 Gm-r1021 Glycine max cDNA clone Gm-r1021-1534 3,	872	182	1e-44	89	Contig172	>gnl|lis|1811997 TA142_34305 Plasma membrane intrinsic protein 2;1 [Mimosa pudica	1441	151	1e-35	88	Contig172	>gb|AW287994.2|AW287994 N100838e rootphos(-) Medicago truncatula cDNA clone MHRP-12A1, mRNA	521	210	3e-53	91	Contig172	>gb|CV533718.1|CV533718 LVS_042_F04 Phaseolus vulgaris leaf EST library Phaseolus vulgaris	703	145	5e-34	86
173	Contig173	609	Contig173	>P06183|PSBR_SOLTU Photosystem II 10 kDa polypeptide, chloroplast	138	204	3e-52	74	+2	32	439	1	138	Contig173	>gb|FE669156.1|FE669156 mh2_0013_D11 Chickpea leave library Cicer arietinum cDNA clone	572	1067	0	99	Contig173	>gb|EE604539.1|EE604539 CCUPAS120LF02a08F Pigeon pea Leaf cDNA Library Cajanus cajan cDNA	314	30	0.19	100	Contig173	>gb|FE680109.1|FE680109 Pv020B_M13F_B02.ab1 Phaseolus vulgaris cv Early gallatin Phaseolus	614	329	1e-88	87	Contig173	>gnl|lis|1804660 TA3409_34305 10 kDa photosystem II polypeptide [Trifolium pratense	656	353	2e-96	84	Contig173	>gb|BQ151306.1|BQ151306 NF073G08LF1F1065 Developing leaf Medicago truncatula cDNA clone	841	537	1e-151	87	Contig173	>gb|CB539272.1|CB539272 PVEPSE2003A11.g Common bean seedling EST Library - PVEPSE2	445	329	2e-89	87
174	Contig174	709	Contig174	>Q3MJK5|CD2L7_RAT Cell division cycle 2-related protein kinase 7 -	1484	58	5e-08	41	-1	565	302	503	584	Contig174	>gb|FE670793.1|FE670793 mh2_0035_C12 Chickpea leave library Cicer arietinum cDNA clone	580	64	1e-10	91	Contig174	>gb|EE604561.1|EE604561 CCUPAS120LF02d06F Pigeon pea Leaf cDNA Library Cajanus cajan cDNA	703	28	0.87	100	Contig174	>gb|CD407161.1|CD407161 Gm_ck32181 Soybean induced by Salicylic Acid Glycine max cDNA 3,	648	151	7e-35	87	Contig174	>gnl|lis|1814598 TA13197_34305	577	76	8e-13	87	Contig174	>gb|AW686215.1|AW686215 NF035C11NR1F1000 Nodulated root Medicago truncatula cDNA clone	656	40	0.076	100	Contig174	>gb|CB539851.1|CB539851 PVEPSE2011D04.g Common bean seedling EST Library - PVEPSE2	523	109	4e-23	86
175	Contig175	816	Contig175	>P40002|YEA7_YEAST Uncharacterized protein YEL007W - Saccharomyces	666	32	2.8	26	-3	805	545	358	444	Contig175	>gb|FE670697.1|FE670697 mh2_0031_B12 Chickpea leave library Cicer arietinum cDNA clone	431	36	0.034	100	Contig175	>gb|EE604814.1|EE604814 CCUPAS120LF03e12R Pigeon pea Leaf cDNA Library Cajanus cajan cDNA	846	30	0.25	100	Contig175	>gb|BG840089.1|BG840089 Gm01_07e11_F Gm01_AAFC_ECORC_Glycine_max_cold_stressed_leaves	719	58	9e-07	94	Contig175	>gnl|lis|1803068 TA1840_34305 HDZip I protein [Glycine max (Soybean)]	1077	38	0.2	92	Contig175	>gb|BE240780.1|BE240780 EST404829 MHRP- Medicago truncatula cDNA clone pMHRP-47J12, mRNA	655	163	9e-39	86	Contig175	>gb|CV538700.1|CV538700 POD_009_B05 Phaseolus vulgaris pod EST library Phaseolus vulgaris	536	58	1e-07	86
176	Contig176	805	Contig176	>Q4SUE2|CCD72_TETNG Coiled-coil domain-containing protein 72 -	64	80	1e-14	59	-2	705	514	1	64	Contig176	>gb|EH059082.1|EH059082 CPB02f06.y.esd subtracted cDNA library of drought stressed chickpea	427	281	3e-76	92	Contig176	>gb|EE604957.1|EE604957 CCUPAS120LF04c11R Pigeon pea Leaf cDNA Library Cajanus cajan cDNA	556	829	0	98	Contig176	>gb|CO036516.1|CO036516 U04D12 Glycine max mixed library H. glycines, early library Glycine	425	448	1e-124	93	Contig176	>gnl|lis|1805545 TA3283_34305 Hypothetical protein [Arabidopsis thaliana (Mouse-ear	547	333	2e-90	91	Contig176	>gb|AW685263.1|AW685263 NF028C11NR1F1000 Nodulated root Medicago truncatula cDNA clone	508	252	1e-65	89	Contig176	>gb|CV538982.1|CV538982 POD_013_A04 Phaseolus vulgaris pod EST library Phaseolus vulgaris	530	365	1e-100	93
177	Contig177	251	Contig177	>P93276|M030_ARATH Uncharacterized mitochondrial protein AtMg00030 -	107	120	2e-27	96	+1	76	243	1	56	Contig177	>gb|DY475146.1|DY475146 U107 Chickpea (ICC3996) post-inoculation EST library Cicer	255	329	5e-91	94	Contig177	>gb|EE604649.1|EE604649 CCUPAS120LF02R02R Pigeon pea Leaf cDNA Library Cajanus cajan cDNA	514	26	1.2	100	Contig177	>gb|CA851872.1|CA851872 D18E02_J14_09.ab1 cDNA Peking library 2, 4 day SCN3 Glycine max	290	486	1e-136	99	Contig177	>gnl|lis|1812708 TA122_34305	3148	464	1e-130	99	Contig177	>gb|EV261444.1|EV261444 MTYEJ61TF JCVI-MT1 Medicago truncatula cDNA 5, mRNA sequence	754	468	1e-131	99	Contig177	>gb|FG233476.1|FG233476 pvrebbc010002_B18_M13rev_phred13_vc root hairs of Phaseolus	383	434	1e-121	97
178	Contig178	1228	Contig178	>P69195|ATPH_SOYBN ATP synthase C chain - Glycine max (Soybean)	81	153	2e-36	100	+3	60	302	1	81	Contig178	>gb|DY475464.1|DY475464 U447 Chickpea (ICC3996) post-inoculation EST library Cicer	255	165	8e-41	85	Contig178	>gb|EE604996.1|EE604996 CCUPAS120LF04g09R Pigeon pea Leaf cDNA Library Cajanus cajan cDNA	507	30	0.38	94	Contig178	>gb|CA952908.1|CA952908 sav50a03.y1 Gm-c1069 Glycine max cDNA clone SOYBEAN CLONE ID:	589	478	1e-133	95	Contig178	>gnl|lis|1802830 TA1942_34305 CF0 subunit III of ATP synthase [Staurastrum	1057	355	1e-96	92	Contig178	>gb|BF521084.1|BF521084 EST458558 DSIL Medicago truncatula cDNA clone pDSIL-41G22, mRNA	645	295	1e-78	91	Contig178	>gb|FE686024.1|FE686024 Pv009D_M13R_C10.ab1 Phaseolus vulgaris cv Early gallatin Phaseolus	814	438	1e-122	93
179	Contig179	713	Contig179	>Q2PMS5|RR16_SOYBN Chloroplast 30S ribosomal protein S16 - Glycine	89	34	0.76	100	-3	561	517	1	15	Contig179	>gb|EH059069.1|EH059069 CPB02e05.y.esd subtracted cDNA library of drought stressed chickpea	1429	30	1.8	100	Contig179	>gb|EE604631.1|EE604631 CCUPAS120LF02c12R Pigeon pea Leaf cDNA Library Cajanus cajan cDNA	251	30	0.22	100	Contig179	>gb|CF920912.1|CF920912 gmrhRww3-03_B08_1_062 Soybean root hair subtracted cDNA library	560	389	1e-106	90	Contig179	>gnl|lis|1807284 TA9422_34305	464	168	7e-41	85	Contig179	>gb|AW980865.1|AW980865 EST392018 GVN Medicago truncatula cDNA clone pGVN-58P6, mRNA	656	38	0.3	100	Contig179	>gb|CB541745.1|CB541745 PVEPSE3002F04.g Common bean seedling EST Library inoculated with	492	34	1.7	100
180	Contig180	996	Contig180	>P09756|CB23_SOYBN Chlorophyll a-b binding protein 3, chloroplast	263	506	1e-143	93	+3	78	866	3	263	Contig180	>gb|DY475554.1|DY475554 CA0426 Chickpea (ICC3996) post-inoculation EST library Cicer	1106	535	1e-152	85	Contig180	>gb|EE605164.1|EE605164 CCUPAS120LF05h08R Pigeon pea Leaf cDNA Library Cajanus cajan cDNA	821	848	0	94	Contig180	>gb|FE678290.1|FE678290 Pv037C_M13F_D03.ab1 Phaseolus vulgaris cv Early gallatin Phaseolus	903	946	0	89	Contig180	>gnl|lis|1812756 TA13_34305 Light harvesting chlorophyll a /b binding protein of	1064	696	0	88	Contig180	>gb|EX530347.1|EX530347 MTGland_A065_2007-06-28/MTGlandA065_H09_033_1 Medicago truncatula	1014	583	1e-165	85	Contig180	>gb|CV530079.1|CV530079 ALV_012C_F11 Phaseolus vulgaris leaf EST library PV_GEa Phaseolus	831	946	0	89
181	Contig181	668	Contig181	>P47905|RS27A_LUPAL 40S ribosomal protein S27a - Lupinus albus	79	164	3e-40	94	+2	269	505	1	79	Contig181	>gb|FE671208.1|FE671208 mh1_0003_B08 Drought-stressed chickpea leave library Cicer	625	147	1e-35	84	Contig181	>gb|EE604954.1|EE604954 CCUPAS120LF04c08R Pigeon pea Leaf cDNA Library Cajanus cajan cDNA	403	611	1e-176	98	Contig181	>gb|BI967878.1|BI967878 GM830003B12E06 Gm-r1083 Glycine max cDNA clone Gm-r1083-995 3,	625	726	0	92	Contig181	>gnl|lis|1803817 TA1677_34305 Ubiquitin C variant [Homo sapiens (Human)]	647	557	1e-158	90	Contig181	>gb|AW775448.1|AW775448 EST334513 DSIL Medicago truncatula cDNA clone pDSIL-1H8, mRNA	627	371	1e-101	85	Contig181	>gb|CV535744.1|CV535744 NOD_220_D01 Phaseolus vulgaris nodule EST library Phaseolus	635	595	1e-169	90
182	Contig182	849	Contig182	>P49509|PSBX_ODOSI Photosystem II reaction center X protein -	38	35	0.45	47	+1	274	381	2	37	Contig182	>gb|FE673070.1|FE673070 mh1_0030_D08 Drought-stressed chickpea leave library Cicer	326	82	7e-16	81	Contig182	>gb|EE605035.1|EE605035 CCUPAS120LF05c10F Pigeon pea Leaf cDNA Library Cajanus cajan cDNA	753	32	0.067	100	Contig182	>gb|FE699581.1|FE699581 Pv039B_M13R_B09.ab1 Phaseolus vulgaris cv Early gallatin Phaseolus	570	157	1e-36	84	Contig182	>gb|AI967458| Ljirnpest02-137-d10	481	105	1e-21	83	Contig182	>gb|BG450495.1|BG450495 NF034G11DT1F1088 Drought Medicago truncatula cDNA clone NF034G11DT	471	113	8e-24	81	Contig182	>gb|CB541460.1|CB541460 PVEPSE2034E06.g Common bean seedling EST Library - PVEPSE2	439	157	2e-37	84
183	Contig183	732	Contig183	>Q43681|NLTP_VIGUN Probable non-specific lipid-transfer protein	99	128	3e-29	61	+3	36	317	6	99	Contig183	>gb|FE670358.1|FE670358 mh2_0027_A09 Chickpea leave library Cicer arietinum cDNA clone	525	36	0.03	100	Contig183	>gb|DY742695.1|DY742695 cajKS72 Pigeonpea stress induced cDNA library Cajanus cajan cDNA,	419	789	0	98	Contig183	>gb|BG509991.1|BG509991 sad26b12.y1 Gm-c1074 Glycine max cDNA clone GENOME SYSTEMS CLONE	504	127	1e-27	83	Contig183	>gnl|lis|1824042 TA6708_34305 Putative lipid transfer protein [Solanum tuberosum	545	56	8e-07	87	Contig183	>gb|AL383494.1|AL383494 MtBC14F07F1 MtBC Medicago truncatula cDNA clone MtBC14F07 T3, mRNA	420	54	5e-06	92	Contig183	>gb|CB543045.1|CB543045 PVEPSE3027K19.g Common bean seedling EST Library inoculated with	447	54	2e-06	94
184	Contig184	379	Contig184	>Q9WVP6|PAPOB_MOUSE Poly(A) polymerase beta - Mus musculus (Mouse)	641	32	0.58	43	+3	54	164	588	624	Contig184	>gb|FE669286.1|FE669286 mh2_0014_H06 Chickpea leave library Cicer arietinum cDNA clone	536	628	0	96	Contig184	>gb|EE604812.1|EE604812 CCUPAS120LF03e10R Pigeon pea Leaf cDNA Library Cajanus cajan cDNA	204	26	1.8	100	Contig184	>gb|EV279229.1|EV279229 GLNAF48TF JCVI-SOY3 Glycine max cDNA 5, mRNA sequence	532	662	0	97	Contig184	>gnl|lis|1827415 TA8556_34305 Hypothetical protein [Nicotiana tabacum (Common	554	103	2e-21	100	Contig184	>gb|EX532346.1|EX532346 MTGland_B035_2007-06-23/MTGlandB035_F08_027_1 Medicago truncatula	639	626	1e-179	95	Contig184	>gb|CB540530.1|CB540530 PVEPSE2020H01.g Common bean seedling EST Library - PVEPSE2	458	32	3.5	100
185	Contig185	577	Contig185	>Q48724|ABGX_LACLC UPF0177 protein in abiGi 5region - Lactococcus	232	31	3.2	34	-1	136	14	73	112	Contig185	>gb|DY475428.1|DY475428 U411 Chickpea (ICC3996) post-inoculation EST library Cicer	144	214	5e-56	94	Contig185	>gb|DV105909.1|DV105909 cajKS6 Pigeonpea water stress induced cDNA library Cajanus cajan	645	26	2.8	100	Contig185	>gb|EH039945.1|EH039945 GMSeed0745 Soybean endosperm tissue in developing seeds Glycine max	381	230	7e-59	98	Contig185	>gb|DN652294| S073	157	40	0.036	100	Contig185	>gb|AW689908.1|AW689908 NF026B08ST1F1000 Developing stem Medicago truncatula cDNA clone	544	40	0.062	100	Contig185	>gb|CB280642.1|CB280642 PVEPLE1006C04.g Common bean leaf EST Library - PVEPLE1 Phaseolus	354	34	1.4	100
186	Contig186	686	Contig186	>O50001|PRU1_PRUAR Major allergen Pru ar 1 - Prunus armeniaca	160	159	1e-38	46	+3	84	560	1	159	Contig186	>gb|EB085032.1|EB085032 CA0742 Chickpea (ICC3996) post-inoculation EST library Cicer	747	44	0.0001	86	Contig186	>gb|EE604789.1|EE604789 CCUPAS120LF03c07R Pigeon pea Leaf cDNA Library Cajanus cajan cDNA	784	30	0.21	100	Contig186	>gb|EV275928.1|EV275928 GLMCN50TF JCVI-SOY2 Glycine max cDNA 5, mRNA sequence	757	682	0	90	Contig186	>gb|AU089546| AU089546	409	113	4e-24	81	Contig186	>gb|AL386474.1|AL386474 MtBC34H05R1 MtBC Medicago truncatula cDNA clone MtBC34H05 T7, mRNA	507	38	0.29	100	Contig186	>gb|CV541024.1|CV541024 POD_039_G10 Phaseolus vulgaris pod EST library Phaseolus vulgaris	692	686	0	89
187	Contig187	543	Contig187	>Q9UN73|PCDA6_HUMAN Protocadherin alpha 6 precursor - Homo sapiens	950	34	0.44	32	-2	236	36	705	771	Contig187	>gb|FE670685.1|FE670685 mh2_0031_A11 Chickpea leave library Cicer arietinum cDNA clone	526	32	0.35	100	Contig187	>gb|EE595435.1|EE595435 CCUPAS120LF01h07F Pigeon pea Leaf cDNA Library Cajanus cajan cDNA	826	28	0.66	100	Contig187	>gb|CD398956.1|CD398956 Gm_ck20356 Soybean induced by Salicylic Acid Glycine max cDNA 3,	606	474	1e-132	91	Contig187	>gnl|lis|1827721 TA8639_34305 Nodulin 6 [Medicago truncatula (Barrel medic)]	625	34	2.1	100	Contig187	>gb|BF631719.1|BF631719 NF026E06DT1F1040 Drought Medicago truncatula cDNA clone NF026E06DT	323	210	3e-53	88	Contig187	>gb|FD794062.1|FD794062 08VNAA8_T7_032_G01_16MAR2006_003 08VNAA8 Phaseolus vulgaris cDNA,	534	398	1e-110	90
188	Contig188	1281	Contig188	>Q9ULL4|PLXB3_HUMAN Plexin-B3 precursor - Homo sapiens (Human)	1909	33	3.1	29	-3	655	464	911	970	Contig188	>gb|FE670475.1|FE670475 mh2_0028_F09 Chickpea leave library Cicer arietinum cDNA clone	671	1150	0	97	Contig188	>gb|DY742684.1|DY742684 cajKS61 Pigeonpea stress induced cDNA library Cajanus cajan cDNA,	581	460	1e-130	100	Contig188	>gb|EH262357.1|EH262357 JGI_ACBU6192.fwd ACBU Phakopsora pachyrhizi infected soybean leaf	789	1457	0	98	Contig188	>gnl|lis|1813711 TA375_34305	2528	2216	0	97	Contig188	>gb|EX530140.1|EX530140 MtGland_A063_2007-07-13_1/MtGland_A063_D10_037_1 Medicago truncatula	1001	1067	0	95	Contig188	>gb|FE705382.1|FE705382 Pv041B_M13F_C11.ab1 Phaseolus vulgaris cv Early gallatin Phaseolus	740	1170	0	99
189	Contig189	1239	Contig189	>P92980|APR3_ARATH 5-adenylylsulfate reductase 3, chloroplast	458	221	8e-57	70	-3	1237	794	311	458	Contig189	>gb|DY475540.1|DY475540 CA0988 Chickpea (ICC3996) post-inoculation EST library Cicer	926	52	9e-07	90	Contig189	>gb|EE604840.1|EE604840 CCUPAS120LF03h06R Pigeon pea Leaf cDNA Library Cajanus cajan cDNA	755	28	1.5	100	Contig189	>gb|BE658332.1|BE658332 GM700005B10G6 Gm-r1070 Glycine max cDNA clone Gm-r1070-1859 3, mRNA	760	650	0	91	Contig189	>gb|AV413102| AV413102	374	297	2e-79	88	Contig189	>gb|CX519992.1|CX519992 s13dNF73D10VI090_444036 Virus-Infected Leaves Medicago truncatula	602	369	1e-100	87	Contig189	>gb|CV532387.1|CV532387 LVS_024_C05 Phaseolus vulgaris leaf EST library Phaseolus vulgaris	674	507	1e-143	90
190	Contig190	2386	Contig190	>O98997|RCA_PHAAU Ribulose bisphosphate carboxylase/oxygenase	439	799	0	89	+2	71	1387	1	437	Contig190	>gb|FE669175.1|FE669175 mh2_0013_F07 Chickpea leave library Cicer arietinum cDNA clone	648	805	0	91	Contig190	>gb|EE605037.1|EE605037 CCUPAS120LF05c12F Pigeon pea Leaf cDNA Library Cajanus cajan cDNA	592	458	1e-130	97	Contig190	>gb|FE675146.1|FE675146 Pv030D_M13F_G05.ab1 Phaseolus vulgaris cv Early gallatin Phaseolus	916	1197	0	91	Contig190	>gnl|lis|1812166 TA283_34305 AAA ATPase, central region; Homeodomain-like [Medicago	1607	1328	0	88	Contig190	>gb|BI270104.1|BI270104 NF006C08FL1F1066 Developing flower Medicago truncatula cDNA clone	669	743	0	89	Contig190	>gb|FE675146.1|FE675146 Pv030D_M13F_G05.ab1 Phaseolus vulgaris cv Early gallatin Phaseolus	916	1197	0	91
191	Contig191	751	Contig191	>P62162|CALM_HORVU Calmodulin - Hordeum vulgare (Barley)	149	298	2e-80	100	+3	72	518	1	149	Contig191	>gb|FE673289.1|FE673289 mh1_0033_H11 Drought-stressed chickpea leave library Cicer	572	644	0	91	Contig191	>gb|EE605104.1|EE605104 CCUPAS120LF05b12R Pigeon pea Leaf cDNA Library Cajanus cajan cDNA	540	46	4e-06	86	Contig191	>gb|EV281669.1|EV281669 GLNB749TF JCVI-SOY3 Glycine max cDNA 5, mRNA sequence	787	1019	0	93	Contig191	>gnl|lis|1812861 TA715_34305 Calmodulin-like protein [Branchiostoma lanceolatum	676	777	0	91	Contig191	>gb|AJ498888.1|AJ498888 AJ498888 MTPOSE Medicago truncatula cDNA clone mt--acc955209g08,	702	656	0	90	Contig191	>gb|FE681150.1|FE681150 Pv006A_M13F_F02.ab1 Phaseolus vulgaris cv Early gallatin Phaseolus	845	902	0	91
192	Contig192	854	Contig192	>Q39654|PSAL_CUCSA Photosystem I reaction center subunit XI,	217	362	2e-99	83	+3	48	683	4	217	Contig192	>gb|FE672077.1|FE672077 mh1_0013_H05 Drought-stressed chickpea leave library Cicer	704	505	1e-143	85	Contig192	>gb|EE595424.1|EE595424 CCUPAS120LF01g02F Pigeon pea Leaf cDNA Library Cajanus cajan cDNA	856	498	1e-142	93	Contig192	>gb|EH220116.1|EH220116 JGI_ABWZ1174.fwd ABWZ Phakopsora pachyrhizi infected soybean leaf	730	815	0	91	Contig192	>gnl|lis|1803778 TA1114_34305 Photosystem I reaction centre, subunit XI PsaL	862	557	1e-157	85	Contig192	>gb|AW775850.1|AW775850 EST334915 DSIL Medicago truncatula cDNA clone pDSIL-3E24, mRNA	768	482	1e-135	84	Contig192	>gb|FE683026.1|FE683026 Pv012A_M13F_E06.ab1 Phaseolus vulgaris cv Early gallatin Phaseolus	775	696	0	88
193	Contig193	776	Contig193	>P12353|PSAD_SPIOL Photosystem I reaction center subunit II,	212	325	1e-88	80	-3	753	139	1	212	Contig193	>gb|FE670426.1|FE670426 mh2_0028_B05 Chickpea leave library Cicer arietinum cDNA clone	607	240	1e-63	82	Contig193	>gb|EE604936.1|EE604936 CCUPAS120LF04b01R Pigeon pea Leaf cDNA Library Cajanus cajan cDNA	251	248	5e-67	93	Contig193	>gb|FE681634.1|FE681634 Pv015C_M13F_D08.ab1 Phaseolus vulgaris cv Early gallatin Phaseolus	856	581	1e-164	92	Contig193	>gnl|lis|1436552 BP049865	568	400	1e-110	87	Contig193	>gb|BG448875.1|BG448875 NF005C10IN1F1082 Insect herbivory Medicago truncatula cDNA clone	672	228	2e-58	82	Contig193	>gb|FE681634.1|FE681634 Pv015C_M13F_D08.ab1 Phaseolus vulgaris cv Early gallatin Phaseolus	856	581	1e-165	92
194	Contig194	799	Contig194	>O04616|Y4115_ARATH Uncharacterized protein At4g01150, chloroplast	164	210	7e-54	64	+2	74	577	1	164	Contig194	>gb|FE668745.1|FE668745 mh2_0004_C08 Chickpea leave library Cicer arietinum cDNA clone	563	359	2e-99	90	Contig194	>gb|EE604722.1|EE604722 CCUPAS120LF03d09F Pigeon pea Leaf cDNA Library Cajanus cajan cDNA	797	36	0.004	100	Contig194	>gb|EH259048.1|EH259048 JGI_ACBU3012.fwd ACBU Phakopsora pachyrhizi infected soybean leaf	781	1029	0	93	Contig194	>gnl|lis|1803479 TA1836_34305 A_IG002N01.18 protein [Arabidopsis thaliana	720	511	1e-144	89	Contig194	>gb|AW775536.1|AW775536 EST334601 DSIL Medicago truncatula cDNA clone pDSIL-2I3, mRNA	704	389	1e-107	92	Contig194	>gb|FE675564.1|FE675564 Pv007A_M13R_D09.ab1 Phaseolus vulgaris cv Early gallatin Phaseolus	845	952	0	93
195	Contig195	843	Contig195	>Q811Q2|CLIC6_RAT Chloride intracellular channel 6 - Rattus norvegicus	612	93	2e-18	28	-2	776	219	392	600	Contig195	>gb|FE668607.1|FE668607 mh2_0002_G12 Chickpea leave library Cicer arietinum cDNA clone	597	327	7e-90	85	Contig195	>gb|EE604943.1|EE604943 CCUPAS120LF04b08R Pigeon pea Leaf cDNA Library Cajanus cajan cDNA	531	34	0.017	100	Contig195	>gb|CX706614.1|CX706614 gmrtDrNS01_14-C_M13R_A06_048.s2 Water stressed 5h segment 2	832	809	0	88	Contig195	>gnl|lis|1828591 TA8245_34305 Dehydroascorbate reductase [Nicotiana tabacum (Common	883	718	0	88	Contig195	>gb|EV256366.1|EV256366 MTYCW07TF JCVI-MT1 Medicago truncatula cDNA 5, mRNA sequence	739	389	1e-107	84	Contig195	>gb|CV538550.1|CV538550 POD_007_B04 Phaseolus vulgaris pod EST library Phaseolus vulgaris	641	670	0	89
196	Contig196	532	Contig196	>Q9XF43|KCS6_ARATH 3-ketoacyl-CoA synthase 6 - Arabidopsis thaliana	497	92	2e-18	88	-1	526	398	455	497	Contig196	>gb|FE669055.1|FE669055 mh2_0011_A11 Chickpea leave library Cicer arietinum cDNA clone	488	42	0.0004	100	Contig196	>gb|EE604535.1|EE604535 CCUPAS120LF02a02F Pigeon pea Leaf cDNA Library Cajanus cajan cDNA	814	30	0.16	100	Contig196	>gb|CD395254.1|CD395254 Gm_ck15246 Soybean induced by Salicylic Acid Glycine max cDNA 3,	687	228	3e-58	96	Contig196	>gb|BP035351| BP035351	550	143	3e-33	88	Contig196	>gb|BI312233.1|BI312233 EST5313983 GESD Medicago truncatula cDNA clone pGESD17O2 5 end,	744	151	2e-35	89	Contig196	>gb|FE700346.1|FE700346 Pv037D_M13R_A03.ab1 Phaseolus vulgaris cv Early gallatin Phaseolus	791	218	4e-56	93
197	Contig197	1228	Contig197	>P31175|NDHK_SOYBN NAD(P)H-quinone oxidoreductase chain K, chloroplast	212	390	1e-108	93	+2	485	1093	1	203	Contig197	>gb|CD051342.1|CD051342 EST0805 subtracted cDNA library of drought-stressed chickpea Cicer	734	32	0.79	100	Contig197	>gb|EE595493.1|EE595493 CCUPAS120LF01g04R Pigeon pea Leaf cDNA Library Cajanus cajan cDNA	337	32	0.097	100	Contig197	>gb|FE700449.1|FE700449 Pv027B_M13R_G08.ab1 Phaseolus vulgaris cv Early gallatin Phaseolus	819	969	0	91	Contig197	>gnl|lis|11189 TC10153 UP|NUKC_LOTJA (Q9BBT7) NAD(P)H-quinone oxidoreductase chain	1317	769	0	89	Contig197	>gb|AJ846803.1|AJ846803 AJ846803 MtSN0 Medicago truncatula cDNA clone MtN010L14S6, mRNA	547	567	1e-160	88	Contig197	>gb|FE700449.1|FE700449 Pv027B_M13R_G08.ab1 Phaseolus vulgaris cv Early gallatin Phaseolus	819	969	0	91
198	Contig198	825	Contig198	>Q6CQE5|TAR1_KLULA Protein TAR1 - Kluyveromyces lactis (Yeast)	109	71	5e-12	56	-3	823	629	25	89	Contig198	>gb|FE669835.1|FE669835 mh2_0021_A02 Chickpea leave library Cicer arietinum cDNA clone	400	472	1e-133	92	Contig198	>gb|EE604817.1|EE604817 CCUPAS120LF03f04R Pigeon pea Leaf cDNA Library Cajanus cajan cDNA	218	42	7e-05	93	Contig198	>gb|CF675620.1|CF675620 Fi36H20 cDNA library from Forrest roots infected by F. solani	369	607	1e-172	95	Contig198	>gnl|lis|1813216 TA51_34305	6663	575	1e-163	94	Contig198	>gb|AW774270.1|AW774270 EST333421 KV3 Medicago truncatula cDNA clone pKV3-22G17, mRNA	677	498	1e-139	92	Contig198	>gb|CV529016.1|CV529016 ALV_009A_E09 Phaseolus vulgaris leaf EST library PV_GEa Phaseolus	906	511	1e-144	93
199	Contig199	218												Contig199	>gb|CK148749.1|CK148749 13_G10 Suppressive subtractive hybridization library Cicer	189	34	0.034	100	Contig199	>gb|EE604673.1|EE604673 CCUPAS120LF02h04R Pigeon pea Leaf cDNA Library Cajanus cajan cDNA	763	28	0.26	100	Contig199	>gb|AW234267.1|AW234267 sf23b08.y1 Gm-c1028 Glycine max cDNA clone GENOME SYSTEMS CLONE ID:	350	135	1e-30	87	Contig199	>gb|BP031348| BP031348	386	44	0.0008	100	Contig199	>gb|BE941962.1|BE941962 EST421478 MGHG Medicago truncatula cDNA clone pMGHG-6J4, mRNA	587	44	0.001	100	Contig199	>gb|FE681972.1|FE681972 Pv006B_M13F_A02.ab1 Phaseolus vulgaris cv Early gallatin Phaseolus	853	32	1.9	100
200	Contig200	848	Contig200	>Q96KM6|Z512B_HUMAN Zinc finger protein 512B - Homo sapiens (Human)	892	98	6e-20	42	-1	746	384	170	306	Contig200	>gb|FE670698.1|FE670698 mh2_0031_C01 Chickpea leave library Cicer arietinum cDNA clone	542	32	0.54	100	Contig200	>gb|EE604993.1|EE604993 CCUPAS120LF04g06R Pigeon pea Leaf cDNA Library Cajanus cajan cDNA	627	56	5e-09	88	Contig200	>gb|CA785477.1|CA785477 sau12h04.y1 Gm-c1062 Glycine max cDNA clone SOYBEAN CLONE ID:	586	123	2e-26	88	Contig200	>gnl|lis|1803736 TA1156_34305	608	48	0.0002	96	Contig200	>gb|AW692081.1|AW692081 NF052A12ST1F1000 Developing stem Medicago truncatula cDNA clone	677	62	2e-08	90	Contig200	>gb|FD790041.1|FD790041 07VANA7_T7_024_D03_27FEB2006_025 07VANA7 Phaseolus vulgaris cDNA,	479	103	3e-21	88
201	Contig201	965	Contig201	>P09756|CB23_SOYBN Chlorophyll a-b binding protein 3, chloroplast	263	519	1e-147	96	+1	58	840	3	263	Contig201	>gb|DY475554.1|DY475554 CA0426 Chickpea (ICC3996) post-inoculation EST library Cicer	1106	365	1e-101	82	Contig201	>gb|EE605164.1|EE605164 CCUPAS120LF05h08R Pigeon pea Leaf cDNA Library Cajanus cajan cDNA	821	420	1e-119	87	Contig201	>gb|FE678833.1|FE678833 Pv052C_M13F_A12.ab1 Phaseolus vulgaris cv Early gallatin Phaseolus	839	948	0	90	Contig201	>gnl|lis|1813595 TA86_34305 Light harvesting chlorophyll a /b binding protein of	1400	805	0	90	Contig201	>gb|CB892624.1|CB892624 EST645416 HOGA Medicago truncatula cDNA clone HOGA-19E2, mRNA	751	533	1e-150	84	Contig201	>gb|FE678833.1|FE678833 Pv052C_M13F_A12.ab1 Phaseolus vulgaris cv Early gallatin Phaseolus	839	948	0	90
202	Contig202	1020	Contig202	>P27522|CB13_SOLLC Chlorophyll a-b binding protein 8, chloroplast	273	500	1e-141	87	-1	978	160	1	273	Contig202	>gb|FE669679.1|FE669679 mh2_0019_C08 Chickpea leave library Cicer arietinum cDNA clone	552	396	1e-110	86	Contig202	>gb|EE604955.1|EE604955 CCUPAS120LF04c09R Pigeon pea Leaf cDNA Library Cajanus cajan cDNA	469	28	1.3	100	Contig202	>gb|FE676613.1|FE676613 Pv040D_M13R_E01.ab1 Phaseolus vulgaris cv Early gallatin Phaseolus	854	916	0	90	Contig202	>gnl|lis|1813211 TA3_34305 Light harvesting protein [Pisum sativum (Garden pea)]	1269	737	0	87	Contig202	>gb|BG449532.1|BG449532 NF054F08IN1F1073 Insect herbivory Medicago truncatula cDNA clone	673	509	1e-143	84	Contig202	>gb|CV530843.1|CV530843 ALV_015A_C12 Phaseolus vulgaris leaf EST library PV_GEa Phaseolus	892	932	0	90
203	Contig203	984	Contig203	>Q9MTN0|YCX6_OENHO Uncharacterized 6.9 kDa protein in psbD-trnT	59	50	2e-05	72	+2	785	895	17	53	Contig203	>gb|DT659965.1|DT659965 cAFLP-29 chickpea leaf cDNA-AFLP fragments Cicer arietinum cDNA	550	42	0.0007	82	Contig203	>gb|CO636152.1|CO636152 III2b Pigeonpea stress induced cDNA library Cajanus cajan cDNA	279	30	0.31	100	Contig203	>gb|CD487664.1|CD487664 Gm_ckr42442 Soybean induced by Salicylic Acid Glycine max cDNA 5,	603	129	3e-28	88	Contig203	>gb|AV773190| AV773190	538	36	0.98	95	Contig203	>gb|ES466846.1|ES466846 361_ALEAT23H Medicago truncatula SSH 23 Hours Medicago truncatula	1139	68	5e-10	85	Contig203	>gb|FD790405.1|FD790405 07VANA7_T7_028_F12_24FEB2006_086 07VANA7 Phaseolus vulgaris cDNA,	554	58	2e-07	89
204	Contig204	581	Contig204	>Q2PMS5|RR16_SOYBN Chloroplast 30S ribosomal protein S16 - Glycine	89	170	4e-42	94	-1	428	162	1	89	Contig204	>gb|FE671600.1|FE671600 mh1_0007_D11 Drought-stressed chickpea leave library Cicer	643	34	0.094	100	Contig204	>gb|EE604722.1|EE604722 CCUPAS120LF03d09F Pigeon pea Leaf cDNA Library Cajanus cajan cDNA	797	30	0.18	94	Contig204	>gb|FG986273.1|FG986273 GLLBS49TF JCVI-SOY1 Glycine max cDNA 5, mRNA sequence	566	569	1e-161	95	Contig204	>gnl|lis|31811 NP459530 ribosomal protein S16 [Lotus japonicus]	243	357	1e-97	94	Contig204	>gb|AW980865.1|AW980865 EST392018 GVN Medicago truncatula cDNA clone pGVN-58P6, mRNA	656	38	0.25	100	Contig204	>gb|FE706318.1|FE706318 Pv054D_M13R_A05.ab1 Phaseolus vulgaris cv Early gallatin Phaseolus	426	149	3e-35	93
205	Contig205	850	Contig205	>O20252|S17P_SPIOL Sedoheptulose-1,7-bisphosphatase, chloroplast	387	361	1e-113	76	+2	50	727	1	226	Contig205	>gb|DY475462.1|DY475462 U445 Chickpea (ICC3996) post-inoculation EST library Cicer	254	30	2.2	100	Contig205	>gb|EE604832.1|EE604832 CCUPAS120LF03g09R Pigeon pea Leaf cDNA Library Cajanus cajan cDNA	506	32	0.067	100	Contig205	>gb|EV277338.1|EV277338 GLMD320TF JCVI-SOY2 Glycine max cDNA 5, mRNA sequence	853	1142	0	93	Contig205	>gnl|lis|1812212 TA121_34305 Sedoheptulose-1,7-bisphosphatase, chloroplast	678	642	0	89	Contig205	>gb|DW015405.1|DW015405 EST1224366 MTY Medicago truncatula cDNA clone MTYA466, mRNA	851	640	0	85	Contig205	>gb|FE689288.1|FE689288 Pv042B_M13F_H09.ab1 Phaseolus vulgaris cv Early gallatin Phaseolus	890	1068	0	91
206	Contig206	1101	Contig206	>P49248|IN21_MAIZE Protein IN2-1 - Zea mays (Maize)	243	253	2e-66	53	-2	1019	363	17	237	Contig206	>gb|FE672810.1|FE672810 mh1_0023_F05 Drought-stressed chickpea leave library Cicer	328	113	2e-25	81	Contig206	>gb|EE604918.1|EE604918 CCUPAS120LF04h05F Pigeon pea Leaf cDNA Library Cajanus cajan cDNA	574	30	0.34	100	Contig206	>gb|CF922869.1|CF922869 gmrhRww24-01-SP6_B11_1_093 Soybean root hair subtracted cDNA	733	920	0	92	Contig206	>gnl|lis|1825604 TA7929_34305 In2-1 protein [Glycine max (Soybean)]	553	361	1e-98	86	Contig206	>gb|CB892808.1|CB892808 EST645600 HOGA Medicago truncatula cDNA clone HOGA-19H12, mRNA	882	547	1e-154	85	Contig206	>gb|FE690894.1|FE690894 Pv013D_M13F_A11.ab1 Phaseolus vulgaris cv Early gallatin Phaseolus	862	785	0	90
207	Contig207	651	Contig207	>Q6ENQ5|YCF68_SACOF Uncharacterized protein ycf68 - Saccharum	134	168	2e-41	69	-3	445	44	1	134	Contig207	>gb|DY475549.1|DY475549 U375 Chickpea (ICC3996) post-inoculation EST library Cicer	255	34	0.11	95	Contig207	>gb|DY742693.1|DY742693 cajKS70 Pigeonpea stress induced cDNA library Cajanus cajan cDNA,	382	28	0.79	100	Contig207	>gb|FK010541.1|FK010541 GLQAA25TF JCVI-SOY2 Glycine max cDNA 5, mRNA sequence	535	716	0	96	Contig207	>gnl|lis|1827415 TA8556_34305 Hypothetical protein [Nicotiana tabacum (Common	554	212	5e-54	98	Contig207	>gb|AJ847421.1|AJ847421 AJ847421 MtSTA Medicago truncatula cDNA clone MtTA01B14S6, mRNA	330	464	1e-129	93	Contig207	>gb|CV534981.1|CV534981 NOD_211_A11 Phaseolus vulgaris nodule EST library Phaseolus	714	890	0	94
208	Contig208	841	Contig208	>Q71H73|H33_VITVI Histone H3.3 - Vitis vinifera (Grape)	136	266	1e-70	100	+3	75	482	1	136	Contig208	>gb|FE671356.1|FE671356 mh1_0004_G09 Drought-stressed chickpea leave library Cicer	563	555	1e-158	91	Contig208	>gb|EE604942.1|EE604942 CCUPAS120LF04b07R Pigeon pea Leaf cDNA Library Cajanus cajan cDNA	753	28	1	100	Contig208	>gb|CA852605.1|CA852605 E09G05_M17_13.ab1 cDNA Peking library 6, 8 day SCN3 Glycine max	616	668	0	92	Contig208	>gnl|lis|1803145 TA1227_34305 Histon H3 [Arabidopsis thaliana (Mouse-ear cress)]	857	539	1e-152	91	Contig208	>gb|DW017714.1|DW017714 EST1226675 MTY Medicago truncatula cDNA clone MTYAX13, mRNA	733	511	1e-144	90	Contig208	>gb|CV535688.1|CV535688 NOD_219_F06 Phaseolus vulgaris nodule EST library Phaseolus	661	539	1e-152	91
209	Contig209	878	Contig209	>P11432|ELI_PEA Early light-induced protein, chloroplast precursor -	196	251	2e-66	69	-3	693	118	1	196	Contig209	>gb|EH059219.1|EH059219 CPB04b12.y.esd subtracted cDNA library of drought stressed chickpea	324	214	7e-56	83	Contig209	>gb|EE604985.1|EE604985 CCUPAS120LF04f07R Pigeon pea Leaf cDNA Library Cajanus cajan cDNA	339	198	5e-52	99	Contig209	>gb|EH221846.1|EH221846 JGI_ABWZ2681.rev ABWZ Phakopsora pachyrhizi infected soybean leaf	798	777	0	92	Contig209	>gnl|lis|1799942 TA4059_34305 Putative early light induced protein [Arachis	815	371	1e-101	88	Contig209	>gb|BI309779.1|BI309779 EST5311529 GESD Medicago truncatula cDNA clone pGESD4I5 5 end,	441	276	9e-73	84	Contig209	>gb|CV532336.1|CV532336 LVS_023_F08 Phaseolus vulgaris leaf EST library Phaseolus vulgaris	688	638	0	89
210	Contig210	941	Contig210	>P00865|RBS1_SOYBN Ribulose bisphosphate carboxylase small chain 1,	178	308	6e-85	86	+3	204	692	15	177	Contig210	>gb|FE668444.1|FE668444 mh2_0001_A08 Chickpea leave library Cicer arietinum cDNA clone	688	214	8e-56	81	Contig210	>gb|EE604915.1|EE604915 CCUPAS120LF04g11F Pigeon pea Leaf cDNA Library Cajanus cajan cDNA	578	720	0	97	Contig210	>gb|FK004836.1|FK004836 GLMDI82TFB JCVI-SOY2 Glycine max cDNA 5, mRNA sequence	727	676	0	89	Contig210	>gnl|lis|1811863 TA252_34305 Ribulose bisphosphate carboxylase small chains,	778	303	3e-81	82	Contig210	>gb|AW690373.1|AW690373 NF029H08ST1F1000 Developing stem Medicago truncatula cDNA clone	697	222	1e-56	83	Contig210	>gb|FE674631.1|FE674631 Pv016D_M13F_B01.ab1 Phaseolus vulgaris cv Early gallatin Phaseolus	839	404	1e-112	83
211	Contig211	755	Contig211	>P00865|RBS1_SOYBN Ribulose bisphosphate carboxylase small chain 1,	178	279	9e-75	74	-3	705	175	1	177	Contig211	>gb|FE669698.1|FE669698 mh2_0019_E03 Chickpea leave library Cicer arietinum cDNA clone	615	76	4e-14	88	Contig211	>gb|EE604915.1|EE604915 CCUPAS120LF04g11F Pigeon pea Leaf cDNA Library Cajanus cajan cDNA	578	432	1e-122	87	Contig211	>gb|BI470417.1|BI470417 sah91f10.y1 Gm-c1050 Glycine max cDNA clone GENOME SYSTEMS CLONE	575	325	2e-87	81	Contig211	>gnl|lis|1813164 TA254_34305 Ribulose bisphosphate carboxylase small chains,	847	145	1e-33	86	Contig211	>gb|DY633235.1|DY633235 Medicago--03-I07.g1 Subtracted medicago cDNA library specific for	312	78	4e-13	97	Contig211	>gb|CB541968.1|CB541968 PVEPSE3007C04.g Common bean seedling EST Library inoculated with	473	123	3e-27	81
212	Contig212	1239	Contig212	>O14617|AP3D1_HUMAN AP-3 complex subunit delta-1 - Homo sapiens	1153	66	5e-10	45	+3	822	1037	838	909	Contig212	>gb|FE668556.1|FE668556 mh2_0002_C06 Chickpea leave library Cicer arietinum cDNA clone	682	299	2e-81	85	Contig212	>gb|EE604795.1|EE604795 CCUPAS120LF03d03R Pigeon pea Leaf cDNA Library Cajanus cajan cDNA	311	30	0.39	100	Contig212	>gb|EV274929.1|EV274929 GLMCC05TF JCVI-SOY2 Glycine max cDNA 5, mRNA sequence	858	963	0	91	Contig212	>gnl|lis|1813001 TA822_34305 EIF4-gamma/eIF5/eIF2-epsilon [Medicago truncatula	715	36	1.2	100	Contig212	>gb|BG452301.1|BG452301 NF085E08LF1F1067 Developing leaf Medicago truncatula cDNA clone	677	305	1e-81	84	Contig212	>gb|FE695182.1|FE695182 Pv018C_M13R_H03.ab1 Phaseolus vulgaris cv Early gallatin Phaseolus	789	805	0	88
213	Contig213	897	Contig213	>Q9LH76|RHM3_ARATH Probable rhamnose biosynthetic enzyme 3 -	664	343	7e-94	87	+1	7	573	475	663	Contig213	>gb|FE669470.1|FE669470 mh2_0016_H09 Chickpea leave library Cicer arietinum cDNA clone	560	34	0.15	95	Contig213	>gb|EE604702.1|EE604702 CCUPAS120LF03b12F Pigeon pea Leaf cDNA Library Cajanus cajan cDNA	841	34	0.018	95	Contig213	>gb|BM093900.1|BM093900 sah22f10.y1 Gm-c1086 Glycine max cDNA clone GENOME SYSTEMS CLONE	562	511	1e-143	88	Contig213	>gnl|lis|20110 TC14673 similar to UP|Q9LH76 (Q9LH76) Genomic DNA, chromosome 3,	1048	676	0	90	Contig213	>gb|BQ157626.1|BQ157626 NF107A01IR1F1005 Irradiated Medicago truncatula cDNA clone	657	801	0	93	Contig213	>gb|CV543837.1|CV543837 RTS_140_B04 Phaseolus vulgaris P- root EST library Phaseolus	704	466	1e-130	87
214	Contig214	581	Contig214	>P46269|QCR8_SOLTU Cytochrome b-c1 complex subunit 8 - Solanum	72	122	1e-27	76	+1	79	294	1	72	Contig214	>gb|CK148901.1|CK148901 48_D2_D02 Suppressive subtractive hybridization library Cicer	459	32	0.37	100	Contig214	>gb|EE604882.1|EE604882 CCUPAS120LF04d11F Pigeon pea Leaf cDNA Library Cajanus cajan cDNA	604	28	0.71	100	Contig214	>gb|BU546251.1|BU546251 GM880010A10A12 Gm-r1088 Glycine max cDNA clone Gm-r1088-3479 3,	361	153	1e-35	81	Contig214	>gnl|lis|1805080 TA3654_34305 Ubiquinol-cytochrome C reductase complex	564	234	1e-60	84	Contig214	>gb|AL374533.1|AL374533 MtBB07B06F1 MtBB Medicago truncatula cDNA clone MtBB07B06 T3, mRNA	461	394	1e-109	88	Contig214	>gb|CV535810.1|CV535810 NOD_221_B10 Phaseolus vulgaris nodule EST library Phaseolus	576	141	8e-33	84
215	Contig215	1459	Contig215	>Q01516|ALFC1_PEA Fructose-bisphosphate aldolase 1, chloroplast	356	667	0	94	-2	1260	196	2	356	Contig215	>gb|FE668732.1|FE668732 mh2_0004_B07 Chickpea leave library Cicer arietinum cDNA clone	608	569	1e-162	88	Contig215	>gb|CO636155.1|CO636155 cajII9 Pigeonpea stress induced cDNA library Cajanus cajan cDNA	738	1372	0	99	Contig215	>gb|FE685871.1|FE685871 Pv027C_M13F_C05.ab1 Phaseolus vulgaris cv Early gallatin Phaseolus	871	1241	0	92	Contig215	>gnl|lis|19581 TC14353 homologue to UP|Q8LL68 (Q8LL68) Latex plastidic	932	1067	0	90	Contig215	>gb|BG452768.1|BG452768 NF080H08LF1F1073 Developing leaf Medicago truncatula cDNA clone	666	787	0	90	Contig215	>gb|FE685871.1|FE685871 Pv027C_M13F_C05.ab1 Phaseolus vulgaris cv Early gallatin Phaseolus	871	1241	0	92
216	Contig216	438	Contig216	>P12783|PGKY_WHEAT Phosphoglycerate kinase, cytosolic - Triticum	401	66	8e-11	94	+3	6	107	368	401	Contig216	>gb|FE668934.1|FE668934 mh2_0007_D09 Chickpea leave library Cicer arietinum cDNA clone	441	34	0.07	89	Contig216	>gb|EE604961.1|EE604961 CCUPAS120LF04d03R Pigeon pea Leaf cDNA Library Cajanus cajan cDNA	666	747	0	98	Contig216	>gb|BQ610846.1|BQ610846 sap51e10.y1 Gm-c1087 Glycine max cDNA clone SOYBEAN CLONE ID:	434	398	1e-109	90	Contig216	>gnl|lis|1813391 TA327_34305 Phosphoglycerate kinase [Medicago truncatula (Barrel	919	157	2e-37	93	Contig216	>gb|CX533147.1|CX533147 s13dNF0CD10MJ078_319458 Methyl Jasmonate-Elicited Root Cell	634	157	3e-37	94	Contig216	>gb|CV529979.1|CV529979 ALV_012B_E11 Phaseolus vulgaris leaf EST library PV_GEa Phaseolus	511	186	1e-46	96
217	Contig217	633	Contig217	>Q8TGM7|ART2_YEAST Uncharacterized protein ART2 - Saccharomyces	61	67	8e-11	83	-3	622	512	21	57	Contig217	>gb|FE672310.1|FE672310 mh1_0016_D10 Drought-stressed chickpea leave library Cicer	680	1162	0	98	Contig217	>gb|DV105912.1|DV105912 cajKS16 Pigeonpea water stress induced cDNA library Cajanus cajan	752	1199	0	99	Contig217	>gb|FE676974.1|FE676974 Pv045B_M13R_C06.ab1 Phaseolus vulgaris cv Early gallatin Phaseolus	865	1189	0	98	Contig217	>gnl|lis|1813216 TA51_34305	6663	1142	0	98	Contig217	>gb|BG646113.1|BG646113 EST507732 KV3 Medicago truncatula cDNA clone pKV3-48D9 5 end, mRNA	676	1132	0	98	Contig217	>gb|FE676974.1|FE676974 Pv045B_M13R_C06.ab1 Phaseolus vulgaris cv Early gallatin Phaseolus	865	1189	0	98
218	Contig218	409	Contig218	>Q4QQR9|MEMO1_RAT Protein MEMO1 - Rattus norvegicus (Rat)	297	39	0.005	47	-1	400	287	259	296	Contig218	>gb|EB085066.1|EB085066 CA1082 Chickpea (ICC3996) post-inoculation EST library Cicer	1015	34	0.065	100	Contig218	>gb|EE604830.1|EE604830 CCUPAS120LF03g07R Pigeon pea Leaf cDNA Library Cajanus cajan cDNA	637	32	0.032	100	Contig218	>gb|AW348618.1|AW348618 GM210002B22G10 Gm-r1021 Glycine max cDNA clone Gm-r1021-716 3,	705	127	6e-28	88	Contig218	>gnl|lis|1817374 TA2226_34305 Expressed protein [Arabidopsis thaliana (Mouse-ear	667	145	6e-34	86	Contig218	>gb|AL376558.1|AL376558 MtBB24F05R1 MtBB Medicago truncatula cDNA clone MtBB24F05 T7, mRNA	521	252	6e-66	86	Contig218	>gb|FG228910.1|FG228910 pvreabc010002_D5_M13rev_phred13_vc root hairs of Phaseolus vulgaris	331	72	4e-12	91
219	Contig219	546	Contig219	>P06167|HN_PI3B Hemagglutinin-neuraminidase - Bovine parainfluenza 3	572	35	0.15	28	-2	377	69	47	141	Contig219	>gb|FE668493.1|FE668493 mh2_0001_F02 Chickpea leave library Cicer arietinum cDNA clone	494	32	0.35	95	Contig219	>gb|DV105910.1|DV105910 cajKS8 Pigeonpea water stress induced cDNA library Cajanus cajan	748	30	0.17	100	Contig219	>gb|EV278575.1|EV278575 GLNA822TF JCVI-SOY3 Glycine max cDNA 5, mRNA sequence	685	454	1e-126	91	Contig219	>gb|BI421030| LjNEST64f6r	433	84	3e-15	87	Contig219	>gb|AL381401.1|AL381401 MtBC019G11F1 MtBC Medicago truncatula cDNA clone MtBC019G1 T3, mRNA	488	133	5e-30	87	Contig219	>gb|CV540597.1|CV540597 POD_034_C01 Phaseolus vulgaris pod EST library Phaseolus vulgaris	555	402	1e-111	90
220	Contig220	524	Contig220	>Q76H85|H4_SILLA Histone H4 - Silene latifolia (White campion)	103	206	6e-53	100	+2	71	379	1	103	Contig220	>gb|CK148767.1|CK148767 64_E11 Suppressive subtractive hybridization library Cicer	571	30	1.3	100	Contig220	>gb|EE604982.1|EE604982 CCUPAS120LF04F04R Pigeon pea Leaf cDNA Library Cajanus cajan cDNA	602	30	0.16	100	Contig220	>gb|CF921576.1|CF921576 gmrhRww24-01-T7_B05_1_045 Soybean root hair subtracted cDNA library	619	448	1e-124	92	Contig220	>gnl|lis|1808207 TA10129_34305 Homolog of Homo sapiens "Histone 1, H2ai [Takifugu	482	317	9e-86	87	Contig220	>gb|BF518940.1|BF518940 EST456333 DSIL Medicago truncatula cDNA clone pDSIL-19E11, mRNA	375	262	8e-69	85	Contig220	>gb|CV531257.1|CV531257 ALV_016C_E03 Phaseolus vulgaris leaf EST library PV_GEa Phaseolus	639	335	2e-91	88
221	Contig221	574	Contig221	>Q58DW2|CGL_BOVIN Cystathionine gamma-lyase - Bos taurus (Bovine)	405	34	6e-05	32	-2	426	190	328	401	Contig221	>gb|FE671143.1|FE671143 mh1_0002_E02 Drought-stressed chickpea leave library Cicer	587	32	0.37	100	Contig221	>gb|EE604839.1|EE604839 CCUPAS120LF03h04R Pigeon pea Leaf cDNA Library Cajanus cajan cDNA	659	28	0.7	100	Contig221	>gb|FE708254.1|FE708254 Pv058D_M13R_A10.ab1 Phaseolus vulgaris cv Early gallatin Phaseolus	826	92	4e-17	79	Contig221	>gnl|lis|1823198 TA6717_34305 F1N19.23 [Arabidopsis thaliana (Mouse-ear cress)]	399	68	2e-10	79	Contig221	>gb|EH791134.1|EH791134 EST00031 Medicago truncatula Subtractive PCR Medicago truncatula	691	482	1e-135	90	Contig221	>gb|CV543436.1|CV543436 RTS_135_A11 Phaseolus vulgaris P- root EST library Phaseolus	611	92	7e-18	79
222	Contig222	502	Contig222	>P40954|CHI3_CANAL Chitinase 3 precursor - Candida albicans (Yeast)	567	34	0.37	38	-3	488	300	250	317	Contig222	>gb|EH058969.1|EH058969 CPBd07.z.esd subtracted cDNA library of drought stressed chickpea	464	30	1.3	100	Contig222	>gb|EE595428.1|EE595428 CCUPAS120LF01g10F Pigeon pea Leaf cDNA Library Cajanus cajan cDNA	763	28	0.61	100	Contig222	>gb|BE821646.1|BE821646 GM700015A10A1 Gm-r1070 Glycine max cDNA clone Gm-r1070-5761 3,	817	82	4e-14	89	Contig222	>gb|BP075404| BP075404	232	46	0.0005	85	Contig222	>gb|BE941541.1|BE941541 EST421111 MGHG Medicago truncatula cDNA clone pMGHG-4E8, mRNA	523	36	0.83	100	Contig222	>gb|FG231283.1|FG231283 pvreacc010003_M3_M13rev_phred13_vc root hairs of Phaseolus vulgaris	337	44	0.001	91
223	Contig223	365	Contig223	>O42634|DMC1_SCHPO Meiotic recombination protein dmc1 -	332	29	4.9	25	-1	350	210	50	96	Contig223	>gb|EH059279.1|EH059279 CPAf09.z.esd subtracted cDNA library of drought stressed chickpea	459	630	0	97	Contig223	>gb|CO636155.1|CO636155 cajII9 Pigeonpea stress induced cDNA library Cajanus cajan cDNA	738	30	0.11	100	Contig223	>gb|FE706121.1|FE706121 Pv044C_M13R_C02.ab1 Phaseolus vulgaris cv Early gallatin Phaseolus	630	48	0.0004	87	Contig223	>gnl|lis|1805266 TA3357_34305 Hypothetical protein [Medicago truncatula (Barrel	453	70	3e-11	92	Contig223	>gb|DY632580.1|DY632580 Medicago--01-C02.g1 Subtracted medicago cDNA library specific for	298	107	2e-22	93	Contig223	>gb|FE706121.1|FE706121 Pv044C_M13R_C02.ab1 Phaseolus vulgaris cv Early gallatin Phaseolus	630	48	6e-05	87
224	Contig224	592	Contig224	>Q5RFK0|ETFB_PONPY Electron transfer flavoprotein subunit beta -	255	149	5e-38	57	+3	6	386	108	232	Contig224	>gb|FE670938.1|FE670938 mh2_0038_C06 Chickpea leave library Cicer arietinum cDNA clone	588	32	0.38	100	Contig224	>gb|CO636153.1|CO636153 cajIII4d Pigeonpea stress induced cDNA library Cajanus cajan cDNA	526	26	2.9	100	Contig224	>gb|EV266948.1|EV266948 GLLBC90TF JCVI-SOY1 Glycine max cDNA 5, mRNA sequence	708	658	0	92	Contig224	>gb|BW595893| BW595893	479	220	2e-56	92	Contig224	>gb|DW016586.1|DW016586 EST1225547 MTY Medicago truncatula cDNA clone MTYAJ14, mRNA	820	414	1e-114	88	Contig224	>gb|FE692992.1|FE692992 Pv015D_M13R_B06.ab1 Phaseolus vulgaris cv Early gallatin Phaseolus	701	264	8e-70	88
225	Contig225	737	Contig225	>P51823|ARF2_ORYSJ ADP-ribosylation factor 2 - Oryza sativa subsp.	181	335	1e-91	98	-2	736	239	16	181	Contig225	>gb|FE668885.1|FE668885 mh2_0006_C10 Chickpea leave library Cicer arietinum cDNA clone	560	902	0	99	Contig225	>gb|DY742685.1|DY742685 cajKS62 Pigeonpea stress induced cDNA library Cajanus cajan cDNA,	699	593	1e-171	92	Contig225	>gb|EV272963.1|EV272963 GLMBQ07TF JCVI-SOY2 Glycine max cDNA 5, mRNA sequence	828	783	0	89	Contig225	>gnl|lis|1825049 TA7913_34305 ADP-ribosylation factor [Hyacinthus orientalis	603	617	1e-175	91	Contig225	>gb|DY618322.1|DY618322 AC4654 NOLLY Medicago truncatula cDNA 5, mRNA sequence	831	930	0	91	Contig225	>gb|CV537801.1|CV537801 NOD_246_F06 Phaseolus vulgaris nodule EST library Phaseolus	723	680	0	91
226	Contig226	542	Contig226	>Q96499|RL44_GOSHI 60S ribosomal protein L44 - Gossypium hirsutum	105	219	4e-57	97	+1	64	378	1	105	Contig226	>gb|EL814489.1|EL814489 13.2 Differentially expressed genes in chickpea under dehydration	317	387	1e-108	93	Contig226	>gb|EE604775.1|EE604775 CCUPAS120LF03b04R Pigeon pea Leaf cDNA Library Cajanus cajan cDNA	251	28	0.66	100	Contig226	>gb|AW349803.1|AW349803 GM210006B10F3 Gm-r1021 Glycine max cDNA clone Gm-r1021-2189 3,	478	424	1e-117	90	Contig226	>gnl|lis|1800227 TA4663_34305 60S ribosomal protein L44 [Gossypium hirsutum (Upland	575	444	1e-124	91	Contig226	>gb|AW560320.1|AW560320 EST315368 DSIR Medicago truncatula cDNA clone pDSIR-26D10, mRNA	579	545	1e-154	88	Contig226	>gb|CV533258.1|CV533258 LVS_037_C02 Phaseolus vulgaris leaf EST library Phaseolus vulgaris	521	371	1e-102	88
227	Contig227	658	Contig227	>P22793|TRHY_SHEEP Trichohyalin - Ovis aries (Sheep)	1549	43	0.001	31	+3	9	284	519	606	Contig227	>gb|FE669293.1|FE669293 mh2_0015_A02 Chickpea leave library Cicer arietinum cDNA clone	509	32	0.42	100	Contig227	>gb|EE604565.1|EE604565 CCUPAS120LF02d11F Pigeon pea Leaf cDNA Library Cajanus cajan cDNA	648	28	0.8	100	Contig227	>gb|BM527662.1|BM527662 sal64d08.y1 Gm-c1061 Glycine max cDNA clone SOYBEAN CLONE ID:	575	430	1e-119	89	Contig227	>gnl|lis|1817039 TA2954_34305 Potyvirus VPg interacting protein [Pisum sativum	1252	470	1e-131	89	Contig227	>gb|BI310415.1|BI310415 EST5312165 GESD Medicago truncatula cDNA clone pGESD8C3 5 end,	739	640	0	90	Contig227	>gb|FE690265.1|FE690265 Pv027A_M13R_E11.ab1 Phaseolus vulgaris cv Early gallatin Phaseolus	851	238	5e-62	86
228	Contig228	471	Contig228	>Q653U3|ARFQ_ORYSJ Auxin response factor 17 - Oryza sativa subsp.	917	117	2e-26	66	+2	14	283	831	917	Contig228	>gb|EH058981.1|EH058981 CPBe07.z.esd subtracted cDNA library of drought stressed chickpea	1138	32	0.3	100	Contig228	>gb|DY742679.1|DY742679 cajKS56 Pigeonpea stress induced cDNA library Cajanus cajan cDNA,	648	30	0.14	100	Contig228	>gb|CD409815.1|CD409815 Gm_ck37167 Soybean induced by Salicylic Acid Glycine max cDNA 3,	545	737	0	95	Contig228	>gnl|lis|1810244 TA11073_34305 Auxin response factor 6a [Oryza sativa (Rice)]	659	323	1e-87	85	Contig228	>gb|CA921653.1|CA921653 EST639371 MTUS Medicago truncatula cDNA clone MTUS-42H4, mRNA	829	107	3e-22	84	Contig228	>gb|CB555954.1|CB555954 PVEPSE3004D09.g Common bean seedling EST Library inoculated with	225	133	2e-30	86
229	Contig229	538	Contig229	>Q5HJU7|PLS_STAAC Putative surface protein SACOL0050 precursor -	1548	40	0.005	48	-2	537	388	144	186	Contig229	>gb|DY475222.1|DY475222 U183 Chickpea (ICC3996) post-inoculation EST library Cicer	217	78	6e-15	89	Contig229	>gb|DY742696.1|DY742696 cajKS73 Pigeonpea stress induced cDNA library Cajanus cajan cDNA,	381	32	0.042	100	Contig229	>gb|CD409100.1|CD409100 Gm_ck35939 Soybean induced by Salicylic Acid Glycine max cDNA 3,	467	280	8e-74	91	Contig229	>gnl|lis|1657925 AB162705 Lotus corniculatus var. japonicus LjGluRP1 mRNA for	987	62	9e-09	85	Contig229	>gb|BQ154656.1|BQ154656 NF087D09IR1F1078 Irradiated Medicago truncatula cDNA clone	660	92	2e-17	88	Contig229	>gb|CB542896.1|CB542896 PVEPSE3026G05.g Common bean seedling EST Library inoculated with	479	147	1e-34	91
230	Contig230	662	Contig230	>P41098|RL34_TOBAC 60S ribosomal protein L34 - Nicotiana tabacum	120	222	1e-57	93	+3	48	404	2	120	Contig230	>gb|CK149071.1|CK149071 25_E6 Suppressive subtractive hybridization library Cicer arietinum	608	34	0.11	100	Contig230	>gb|EE604983.1|EE604983 CCUPAS120LF04f05R Pigeon pea Leaf cDNA Library Cajanus cajan cDNA	682	430	1e-122	98	Contig230	>gb|CD401734.1|CD401734 Gm_ck24137 Soybean induced by Salicylic Acid Glycine max cDNA 3,	657	648	0	90	Contig230	>gnl|lis|1804865 TA3682_34305 Ribosomal protein L34e [Medicago truncatula (Barrel	608	377	1e-103	88	Contig230	>gb|DY616951.1|DY616951 AC2607 NOLLY Medicago truncatula cDNA 5, mRNA sequence	611	291	1e-77	85	Contig230	>gb|FE691581.1|FE691581 Pv014C_M13R_A04.ab1 Phaseolus vulgaris cv Early gallatin Phaseolus	668	543	1e-154	88
231	Contig231	835	Contig231	>O24645|HCBT1_DIACA Anthranilate N-benzoyltransferase protein 1 -	445	136	1e-31	31	+3	6	833	164	424	Contig231	>gb|FE671013.1|FE671013 mh1_0001_A10 Drought-stressed chickpea leave library Cicer	479	32	0.54	100	Contig231	>gb|EE604921.1|EE604921 CCUPAS120LF04h09F Pigeon pea Leaf cDNA Library Cajanus cajan cDNA	686	30	0.26	100	Contig231	>gb|CX710100.1|CX710100 gmrtDrNS01_15-D_M13R_G02_004.s3 Water stressed 48h segment 1	887	377	1e-103	84	Contig231	>gb|BI418474| LjNEST28e1r	479	96	1e-18	81	Contig231	>gb|BG454551.1|BG454551 NF101D03LF1F1027 Developing leaf Medicago truncatula cDNA clone	680	48	0.0004	83	Contig231	>gb|FD788852.1|FD788852 07VANA7_T7_010_F02_26FEB2006_006 07VANA7 Phaseolus vulgaris cDNA,	466	313	1e-84	84
232	Contig232	938	Contig232	>Q9XGW0|COMT1_OCIBA Caffeic acid 3-O-methyltransferase 1 - Ocimum	361	216	1e-55	46	+2	26	718	120	346	Contig232	>gb|FE669385.1|FE669385 mh2_0016_A02 Chickpea leave library Cicer arietinum cDNA clone	515	109	3e-24	84	Contig232	>gb|EE604961.1|EE604961 CCUPAS120LF04d03R Pigeon pea Leaf cDNA Library Cajanus cajan cDNA	666	28	1.2	100	Contig232	>gb|CA801475.1|CA801475 sau06c05.y2 Gm-c1062 Glycine max cDNA clone SOYBEAN CLONE ID:	782	926	0	90	Contig232	>gnl|lis|1804442 TA3204_34305 Blue (Type 1) copper domain; O-methyltransferase,	797	270	4e-71	84	Contig232	>gb|BG452585.1|BG452585 NF078H08LF1F1073 Developing leaf Medicago truncatula cDNA clone	669	412	1e-114	83	Contig232	>gb|CB540143.1|CB540143 PVEPSE2015D08.g Common bean seedling EST Library - PVEPSE2	614	42	0.009	87
233	Contig233	778	Contig233	>Q6NPT8|PP2B1_ARATH F-box protein PP2-B1 - Arabidopsis thaliana	336	91	5e-18	31	+2	257	763	50	222	Contig233	>gb|DY475092.1|DY475092 U048 Chickpea (ICC3996) post-inoculation EST library Cicer	255	30	2	94	Contig233	>gb|EE604554.1|EE604554 CCUPAS120LF02c05F Pigeon pea Leaf cDNA Library Cajanus cajan cDNA	492	28	0.95	100	Contig233	>gb|CX708220.1|CX708220 gmrtDrNS01_33-C_M13R_F12_086.s2 Water stressed 5h segment 2	820	68	9e-10	82	Contig233	>gnl|lis|1813354 TA969_34305 Phloem-specific lectin-like [Oryza sativa (japonica	715	60	5e-08	87	Contig233	>gb|AW685903.1|AW685903 NF031F06NR1F1000 Nodulated root Medicago truncatula cDNA clone	655	56	1e-06	87	Contig233	>gb|FE708499.1|FE708499 Pv055B_M13R_E12.ab1 Phaseolus vulgaris cv Early gallatin Phaseolus	854	54	2e-06	92
234	Contig234	403	Contig234	>Q6YK37|XYNC2_BACSU Glucuronoxylanase xynC precursor - Bacillus	423	31	0.95	29	-3	320	75	97	177	Contig234	>gb|FE668901.1|FE668901 mh2_0006_G05 Chickpea leave library Cicer arietinum cDNA clone	441	32	0.25	100	Contig234	>gb|EE595455.1|EE595455 CCUPAS120LF01b12R Pigeon pea Leaf cDNA Library Cajanus cajan cDNA	153	30	0.12	94	Contig234	>gb|CO979922.1|CO979922 GM89006B1C05.r1 Gm-r1089 Glycine max cDNA clone Gm-r1089-2049 3,	826	186	7e-46	95	Contig234	>gb|BP072927| BP072927	497	180	1e-44	94	Contig234	>gb|AW288044.2|AW288044 N100888e rootphos(-) Medicago truncatula cDNA clone MHRP-12E6, mRNA	359	74	3e-12	89	Contig234	>gb|CV541905.1|CV541905 RTS_112_E07 Phaseolus vulgaris P- root EST library Phaseolus	564	168	2e-41	93
235	Contig235	465	Contig235	>Q6R5N8|TLR13_MOUSE Toll-like receptor 13 precursor - Mus musculus	991	29	7.5	29	-3	430	167	184	269	Contig235	>gb|FE670358.1|FE670358 mh2_0027_A09 Chickpea leave library Cicer arietinum cDNA clone	525	36	0.019	100	Contig235	>gb|DY742695.1|DY742695 cajKS72 Pigeonpea stress induced cDNA library Cajanus cajan cDNA,	419	753	0	98	Contig235	>gb|AW349544.1|AW349544 GM210007B10B11 Gm-r1021 Glycine max cDNA clone Gm-r1021-2397 3,	675	72	3e-11	93	Contig235	>gnl|lis|1497809 BP080939	381	40	0.029	95	Contig235	>gb|EX530170.1|EX530170 MtGland_A063_2007-07-13_1/MtGland_A063_G10_034_1 Medicago	960	38	0.19	100	Contig235	>gb|CV529081.1|CV529081 ALV_009B_G09 Phaseolus vulgaris leaf EST library PV_GEa Phaseolus	770	38	0.07	100
236	Contig236	349	Contig236	>P57538|Y466_BUCAI Uncharacterized transporter BU466 - Buchnera	390	30	2.3	26	-3	224	39	217	291	Contig236	>gb|CK148966.1|CK148966 AGT-9-A07 Suppressive subtractive hybridization library Cicer	540	30	0.87	100	Contig236	>gb|CO636159.1|CO636159 cajII-10 Pigeonpea stress induced cDNA library Cajanus cajan cDNA	787	26	1.7	94	Contig236	>gb|CD410617.1|CD410617 Gm_ck38796 Soybean induced by Salicylic Acid Glycine max cDNA 3,	571	82	2e-14	87	Contig236	>gnl|lis|1800878 TA4224_34305 RabGAP/TBC [Medicago truncatula (Barrel medic)]	629	64	1e-09	88	Contig236	>gb|EL510080.1|EL510080 EST00006 Medicago truncatula cv. 108-R Salt-stress SSH Medicago	138	38	0.14	92	Contig236	>gb|CB542449.1|CB542449 PVEPSE3018F05.g Common bean seedling EST Library inoculated with	193	36	0.2	100
237	Contig237	244	Contig237	>P49440|CHSY_PHAVU Chalcone synthase 17 - Phaseolus vulgaris (Kidney	389	35	0.1	100	-3	239	192	374	389	Contig237	>gb|DY475485.1|DY475485 U468 Chickpea (ICC3996) post-inoculation EST library Cicer	255	30	0.59	100	Contig237	>gb|EE604952.1|EE604952 CCUPAS120LF04c06R Pigeon pea Leaf cDNA Library Cajanus cajan cDNA	430	32	0.018	91	Contig237	>gb|AW348286.1|AW348286 GM210001B23B6 Gm-r1021 Glycine max cDNA clone Gm-r1021-84 3, mRNA	617	64	4e-09	93	Contig237	>gnl|lis|1812727 TA270_34305 Chalcone synthase [Pueraria lobata (Kudzu vine)]	1397	68	7e-11	89	Contig237	>gb|AL366052.1|AL366052 MtBA04A06R1 MtBA Medicago truncatula cDNA clone MtBA04A06 T7, mRNA	513	76	5e-13	91	Contig237	>gb|CV542417.1|CV542417 RTS_120_B01 Phaseolus vulgaris P- root EST library Phaseolus	610	50	9e-06	90
238	Contig238	391	Contig238	>A6KXY5|ARGC_BACV8 N-acetyl-gamma-glutamyl-phosphate reductase -	322	30	2.2	33	-3	206	45	143	192	Contig238	>gb|CK149142.1|CK149142 38_E12 Suppressive subtractive hybridization library Cicer	352	34	0.062	100	Contig238	>gb|EE604576.1|EE604576 CCUPAS120LF02f04F Pigeon pea Leaf cDNA Library Cajanus cajan cDNA	251	30	0.12	100	Contig238	>gb|CD414006.1|CD414006 Gm_ck45774 Soybean induced by Salicylic Acid Glycine max cDNA 3,	496	172	1e-41	90	Contig238	>gb|AV778449| AV778449	533	36	0.38	95	Contig238	>gb|AW328995.1|AW328995 N200189e rootphos(-) Medicago truncatula cDNA clone MHRP-15A9, mRNA	320	80	5e-14	91	Contig238	>gb|FE897683.1|FE897683 PvEST3535 Bean pod tissue cDNA Entry Library Phaseolus vulgaris	436	105	3e-22	90
239	Contig239	452	Contig239	>Q9M5X8|NLTP_PRUAV Non-specific lipid-transfer protein precursor -	117	70	3e-12	40	+1	22	237	46	117	Contig239	>gb|FE673055.1|FE673055 mh1_0030_A11 Drought-stressed chickpea leave library Cicer	345	345	1e-95	100	Contig239	>gb|DY742657.1|DY742657 cajKS33 Pigeonpea stress induced cDNA library Cajanus cajan cDNA,	732	26	2.2	100	Contig239	>gb|BQ740291.1|BQ740291 saq45d03.y1 Gm-c1076 Glycine max cDNA clone SOYBEAN CLONE ID:	548	86	2e-15	84	Contig239	>gnl|lis|1816856 TA2666_34305 Alpha-1,4 glucan phosphorylase L isozyme, chloroplast	646	40	0.028	100	Contig239	>gb|BG452414.1|BG452414 NF078D02LF1F1014 Developing leaf Medicago truncatula cDNA clone	511	262	7e-69	89	Contig239	>gb|FE686375.1|FE686375 Pv010A_M13R_B05.ab1 Phaseolus vulgaris cv Early gallatin Phaseolus	686	50	2e-05	80
240	Contig240	551	Contig240	>Q8K215|LYRM4_MOUSE LYR motif-containing protein 4 - Mus musculus	91	63	7e-10	37	+2	68	334	2	89	Contig240	>gb|FE670842.1|FE670842 mh2_0035_H07 Chickpea leave library Cicer arietinum cDNA clone	589	98	7e-21	88	Contig240	>gb|EE604718.1|EE604718 CCUPAS120LF03d05F Pigeon pea Leaf cDNA Library Cajanus cajan cDNA	736	28	0.67	100	Contig240	>gb|BI701706.1|BI701706 sai19b07.y1 Gm-c1053 Glycine max cDNA clone GENOME SYSTEMS CLONE	556	190	6e-47	83	Contig240	>gb|BI418220| LjNEST46b4r	595	84	3e-15	84	Contig240	>gb|BI273327.1|BI273327 NF100C06FL1F1049 Developing flower Medicago truncatula cDNA clone	437	52	2e-05	84	Contig240	>gb|FE693255.1|FE693255 Pv016A_M13F_D07.ab1 Phaseolus vulgaris cv Early gallatin Phaseolus	462	176	1e-43	82
241	Contig241	705	Contig241	>Q9FVI1|ADF2_PETHY Actin-depolymerizing factor 2 - Petunia hybrida	143	249	9e-66	88	-3	652	242	1	137	Contig241	>gb|FE672198.1|FE672198 mh1_0015_C01 Drought-stressed chickpea leave library Cicer	667	246	2e-65	82	Contig241	>gb|EE604770.1|EE604770 CCUPAS120LF03a08R Pigeon pea Leaf cDNA Library Cajanus cajan cDNA	197	32	0.055	87	Contig241	>gb|EV282271.1|EV282271 GLNBE61TF JCVI-SOY3 Glycine max cDNA 5, mRNA sequence	774	527	1e-148	90	Contig241	>gnl|lis|1802037 TA1536_34305 Actin-binding, cofilin/tropomyosin type [Medicago	767	232	6e-60	82	Contig241	>gb|AW574133.1|AW574133 EST316724 GVN Medicago truncatula cDNA clone pGVN-51O20, mRNA	552	617	1e-175	92	Contig241	>gb|CV541305.1|CV541305 RTS_103_C10 Phaseolus vulgaris P- root EST library Phaseolus	557	509	1e-143	90
242	Contig242	259	Contig242	>Q99PV3|MKLN1_RAT Muskelin - Rattus norvegicus (Rat)	735	29	5.6	28	+2	62	238	435	494	Contig242	>gb|CD051349.1|CD051349 EST0267 subtracted cDNA library of drought-stressed chickpea Cicer	406	32	0.16	100	Contig242	>gb|EE604826.1|EE604826 CCUPAS120LF03g03R Pigeon pea Leaf cDNA Library Cajanus cajan cDNA	590	28	0.31	100	Contig242	>gb|AW348525.1|AW348525 GM210002B12E6 Gm-r1021 Glycine max cDNA clone Gm-r1021-611 3, mRNA	509	34	3.8	100	Contig242	>gnl|lis|1822220 TA14332_34305 Cytochrome P450 monooxygenase CYP83H1 [Medicago	428	34	0.97	100	Contig242	>gb|BE998302.1|BE998302 EST430025 GVSN Medicago truncatula cDNA clone pGVSN-9B21, mRNA	281	36	0.42	92	Contig242	>gb|CV530047.1|CV530047 ALV_012C_D02 Phaseolus vulgaris leaf EST library PV_GEa Phaseolus	669	34	0.59	100
243	Contig243	324	Contig243	>Q85A51|CCSA_ANTFO Cytochrome c biogenesis protein ccsA - Anthoceros	339	29	4	34	-2	146	21	214	257	Contig243	>gb|FE671019.1|FE671019 mh1_0001_B05 Drought-stressed chickpea leave library Cicer	544	30	0.8	100	Contig243	>gb|EE604582.1|EE604582 CCUPAS120LF02f11F Pigeon pea Leaf cDNA Library Cajanus cajan cDNA	388	28	0.39	100	Contig243	>gb|FK366115.1|FK366115 454GmaGlobSeed100747 Soybean Seeds Containing Globular-Stage	86	38	0.31	100	Contig243	>gb|AV775047| AV775047	573	36	0.31	100	Contig243	>gb|BG588832.1|BG588832 EST490641 MHRP- Medicago truncatula cDNA clone pMHRP-57L17, mRNA	825	36	0.53	100	Contig243	>gb|FE898316.1|FE898316 PvEST4169 Bean pod tissue cDNA Entry Library Phaseolus vulgaris	480	34	0.75	95
244	Contig244	851	Contig244	>P43280|METK1_SOLLC S-adenosylmethionine synthetase 1 - Solanum	393	392	1e-108	92	+3	6	617	188	392	Contig244	>gb|FE671798.1|FE671798 mh1_0010_B07 Drought-stressed chickpea leave library Cicer	422	430	1e-121	94	Contig244	>gb|EE605139.1|EE605139 CCUPAS120LF05f03R Pigeon pea Leaf cDNA Library Cajanus cajan cDNA	464	30	0.26	100	Contig244	>gb|CO981282.1|CO981282 GM89010B2D05.r1 Gm-r1089 Glycine max cDNA clone Gm-r1089-3634 3,	784	894	0	93	Contig244	>gnl|lis|1811915 TA390_34305 S-adenosyl-L-methionine synthetase 1 [Daucus carota	1584	694	0	89	Contig244	>gb|BG450313.1|BG450313 NF036A11DT1F1085 Drought Medicago truncatula cDNA clone NF036A11DT	664	618	1e-176	88	Contig244	>gb|CV542420.1|CV542420 RTS_120_B04 Phaseolus vulgaris P- root EST library Phaseolus	776	787	0	91
245	Contig245	593	Contig245	>P98088|MUC5A_HUMAN Mucin-5AC precursor - Homo sapiens (Human)	5030	43	0.001	26	-1	500	84	3539	3678	Contig245	>gb|FE672707.1|FE672707 mh1_0021_H02 Drought-stressed chickpea leave library Cicer	422	34	0.096	100	Contig245	>gb|EE595391.1|EE595391 CCUPAS120LF01c08F Pigeon pea Leaf cDNA Library Cajanus cajan cDNA	681	30	0.18	94	Contig245	>gb|CD408268.1|CD408268 Gm_ck34370 Soybean induced by Salicylic Acid Glycine max cDNA 3,	598	674	0	92	Contig245	>gb|AU089317| AU089317	713	250	2e-65	83	Contig245	>gb|BI271335.1|BI271335 NF057F09FL1F1079 Developing flower Medicago truncatula cDNA clone	637	119	9e-26	81	Contig245	>gb|FE708920.1|FE708920 Pv057D_M13R_H10.ab1 Phaseolus vulgaris cv Early gallatin Phaseolus	454	579	1e-164	91
246	Contig246	809	Contig246	>Q2PMU9|ATPE_SOYBN ATP synthase epsilon chain - Glycine max	134	246	9e-65	96	+3	306	704	1	134	Contig246	>gb|DY475140.1|DY475140 U100 Chickpea (ICC3996) post-inoculation EST library Cicer	255	329	2e-90	93	Contig246	>gb|EE604587.1|EE604587 CCUPAS120LF02g06F Pigeon pea Leaf cDNA Library Cajanus cajan cDNA	646	28	0.99	94	Contig246	>gb|BG839136.1|BG839136 Gm01_10a09_F Gm01_AAFC_ECORC_Glycine_max_cold_stressed_leaves	758	1253	0	96	Contig246	>gnl|lis|7477 TC7967 UP|ATPB_LOTJA (Q9BBU0) ATP synthase beta chain , complete	2457	898	0	90	Contig246	>gb|BF634137.1|BF634137 NF084A09DT1F1068 Drought Medicago truncatula cDNA clone NF084A09DT	465	603	1e-171	94	Contig246	>gb|CV529122.1|CV529122 ALV_009C_D01 Phaseolus vulgaris leaf EST library PV_GEa Phaseolus	757	1170	0	95
247	Contig247	760	Contig247	>P48631|FD6E2_SOYBN Omega-6 fatty acid desaturase, endoplasmic	383	291	2e-78	92	-1	751	326	242	383	Contig247	>gb|FE669172.1|FE669172 mh2_0013_F04 Chickpea leave library Cicer arietinum cDNA clone	613	30	1.9	100	Contig247	>gb|EE605163.1|EE605163 CCUPAS120LF05h07R Pigeon pea Leaf cDNA Library Cajanus cajan cDNA	430	30	0.24	100	Contig247	>gb|FK019892.1|FK019892 GLNDF61TF JCVI-SOY3 Glycine max cDNA 5, mRNA sequence	731	644	0	88	Contig247	>gnl|lis|1813602 TA380_34305 Microsomal omega-6 fatty acid desaturase [Glycine max	1643	424	1e-118	87	Contig247	>gb|BG456870.1|BG456870 NF096G02PL1F1018 Phosphate starved leaf Medicago truncatula cDNA	669	379	1e-104	85	Contig247	>gb|FE691882.1|FE691882 Pv044D_M13R_D02.ab1 Phaseolus vulgaris cv Early gallatin Phaseolus	883	521	1e-147	89
248	Contig248	811	Contig248	>O60613|SEP15_HUMAN 15 kDa selenoprotein precursor - Homo sapiens	162	70	1e-11	37	-1	811	497	32	135	Contig248	>gb|FE668602.1|FE668602 mh2_0002_G07 Chickpea leave library Cicer arietinum cDNA clone	576	34	0.13	100	Contig248	>gb|EE604685.1|EE604685 CCUPAS120LF03a05F Pigeon pea Leaf cDNA Library Cajanus cajan cDNA	513	30	0.25	100	Contig248	>gb|EH221209.1|EH221209 JGI_ABWZ1852.fwd ABWZ Phakopsora pachyrhizi infected soybean leaf	680	585	1e-165	89	Contig248	>gnl|lis|1806466 TA9727_34305 Hypothetical protein [Arabidopsis thaliana (Mouse-ear	837	434	1e-121	89	Contig248	>gb|AL372312.1|AL372312 MtBA50B01F1 MtBA Medicago truncatula cDNA clone MtBA50B01 T3, mRNA	473	434	1e-120	90	Contig248	>gb|FE686002.1|FE686002 Pv009D_M13R_B12.ab1 Phaseolus vulgaris cv Early gallatin Phaseolus	602	420	1e-117	90
249	Contig249	811	Contig249	>Q9P6N9|PER1_SCHPO Protein PER1 homolog precursor -	331	72	2e-12	33	-1	733	425	204	309	Contig249	>gb|FE669506.1|FE669506 mh2_0017_C12 Chickpea leave library Cicer arietinum cDNA clone	399	32	0.52	100	Contig249	>gb|EE604877.1|EE604877 CCUPAS120LF04d05F Pigeon pea Leaf cDNA Library Cajanus cajan cDNA	180	30	0.25	100	Contig249	>gb|EV264910.1|EV264910 GLLAO19TF JCVI-SOY1 Glycine max cDNA 5, mRNA sequence	675	577	1e-163	92	Contig249	>gnl|lis|1528606 AV766746	557	281	8e-75	87	Contig249	>gb|AL368966.1|AL368966 MtBA28A08F1 MtBA Medicago truncatula cDNA clone MtBA28A08 T3, mRNA	456	357	3e-97	88	Contig249	>gb|FE702895.1|FE702895 Pv033B_M13F_C02.ab1 Phaseolus vulgaris cv Early gallatin Phaseolus	807	515	1e-145	90
250	Contig250	605	Contig250	>P54683|TAGB_DICDI Prestalk-specific protein tagB precursor -	1906	39	0.017	26	+3	12	317	1811	1894	Contig250	>gb|FE668993.1|FE668993 mh2_0010_A11 Chickpea leave library Cicer arietinum cDNA clone	446	32	0.39	95	Contig250	>gb|DV105913.1|DV105913 cajKS18 Pigeonpea water stress induced cDNA library Cajanus cajan	736	28	0.74	100	Contig250	>gb|BU081817.1|BU081817 saq99h12.y1 Gm-c1049 Glycine max cDNA clone SOYBEAN CLONE ID:	420	123	1e-26	93	Contig250	>gnl|lis|1818794 TA5289_34305 Hypothetical protein [Cicer arietinum (Chickpea)	644	64	3e-09	89	Contig250	>gb|AL373068.1|AL373068 MtBA55E01R1 MtBA Medicago truncatula cDNA clone MtBA55E01 T7, mRNA	542	287	2e-76	85	Contig250	>gb|FE687475.1|FE687475 Pv010D_M13R_D06.ab1 Phaseolus vulgaris cv Early gallatin Phaseolus	727	109	3e-23	91
251	Contig251	989	Contig251	>P27520|CB215_PEA Chlorophyll a-b binding protein 215, chloroplast	265	511	1e-144	91	-2	943	149	1	265	Contig251	>gb|FE668972.1|FE668972 mh2_0009_A05 Chickpea leave library Cicer arietinum cDNA clone	556	440	1e-124	85	Contig251	>gb|EE605164.1|EE605164 CCUPAS120LF05h08R Pigeon pea Leaf cDNA Library Cajanus cajan cDNA	821	101	1e-22	84	Contig251	>gb|FE678276.1|FE678276 Pv053A_M13R_B08.ab1 Phaseolus vulgaris cv Early gallatin Phaseolus	917	1039	0	91	Contig251	>gnl|lis|1812594 TA285_34305 Light harvesting chlorophyll a /b binding protein of	1345	844	0	88	Contig251	>gb|AW981145.1|AW981145 EST392339 DSIL Medicago truncatula cDNA clone pDSIL-12G21, mRNA	792	609	1e-173	86	Contig251	>gb|CV529665.1|CV529665 ALV_011B_E02 Phaseolus vulgaris leaf EST library PV_GEa Phaseolus	828	1039	0	91
252	Contig252	897	Contig252	>Q9SQL2|CB24_PEA Chlorophyll a-b binding protein P4, chloroplast	252	456	1e-128	86	-3	847	95	1	251	Contig252	>gb|FE669122.1|FE669122 mh2_0013_A11 Chickpea leave library Cicer arietinum cDNA clone	634	527	1e-150	88	Contig252	>gb|EE604933.1|EE604933 CCUPAS120LF04a10R Pigeon pea Leaf cDNA Library Cajanus cajan cDNA	872	44	2e-05	100	Contig252	>gb|EH261164.1|EH261164 JGI_ACBU4947.fwd ACBU Phakopsora pachyrhizi infected soybean leaf	812	1096	0	92	Contig252	>gnl|lis|1803529 TA1740_34305 Chlorophyll a/b-binding protein [Lycopersicon	1014	743	0	87	Contig252	>gb|EV260084.1|EV260084 MTYE361TF JCVI-MT1 Medicago truncatula cDNA 5, mRNA sequence	757	408	1e-112	83	Contig252	>gb|FE675087.1|FE675087 Pv018C_M13F_B03.ab1 Phaseolus vulgaris cv Early gallatin Phaseolus	928	1086	0	91
253	Contig253	715	Contig253	>Q43019|NLTP3_PRUDU Non-specific lipid-transfer protein 3 precursor	123	132	1e-30	52	+1	88	432	5	123	Contig253	>gb|FE671856.1|FE671856 mh1_0010_H08 Drought-stressed chickpea leave library Cicer	566	34	0.12	100	Contig253	>gb|EE605087.1|EE605087 CCUPAS120LF05h12F Pigeon pea Leaf cDNA Library Cajanus cajan cDNA	730	42	6e-05	100	Contig253	>gb|FE698905.1|FE698905 Pv041C_M13R_E05.ab1 Phaseolus vulgaris cv Early gallatin Phaseolus	667	198	3e-49	84	Contig253	>gnl|lis|1811959 TA854_34305 Nonspecific lipid-transfer protein precursor [Cicer	707	54	3e-06	89	Contig253	>gb|BE319767.2|BE319767 NF021A11RT1F1081 Developing root Medicago truncatula cDNA clone	587	38	0.3	100	Contig253	>gb|CB542935.1|CB542935 PVEPSE3027B24.g Common bean seedling EST Library inoculated with	517	198	5e-50	84
254	Contig254	616	Contig254	>Q41387|PSBW_SPIOL Photosystem II reaction center W protein,	137	184	3e-46	69	+1	76	477	1	137	Contig254	>gb|FE670463.1|FE670463 mh2_0028_E07 Chickpea leave library Cicer arietinum cDNA clone	543	210	8e-55	83	Contig254	>gb|EE604709.1|EE604709 CCUPAS120LF03c07F Pigeon pea Leaf cDNA Library Cajanus cajan cDNA	251	70	2e-13	95	Contig254	>gb|FG990381.1|FG990381 GLLD426TF JCVI-SOY1 Glycine max cDNA 5, mRNA sequence	590	541	1e-152	86	Contig254	>gnl|lis|9617 TC9260 similar to UP|Q8W536 (Q8W536) Photosystem II reaction	492	274	1e-72	84	Contig254	>gb|AW683294.1|AW683294 NF010B12LF1F1096 Developing leaf Medicago truncatula cDNA clone	592	206	5e-52	82	Contig254	>gb|CB541688.1|CB541688 PVEPSE3001D07.g Common bean seedling EST Library inoculated with	553	464	1e-130	86
255	Contig255	667	Contig255	>Q00539|NAM8_YEAST Protein NAM8 - Saccharomyces cerevisiae (Bakers	523	95	3e-19	40	+2	68	445	296	420	Contig255	>gb|FE673020.1|FE673020 mh1_0029_E07 Drought-stressed chickpea leave library Cicer	278	127	1e-29	93	Contig255	>gb|EE605069.1|EE605069 CCUPAS120LF05g04F Pigeon pea Leaf cDNA Library Cajanus cajan cDNA	546	28	0.81	100	Contig255	>gb|EH040019.1|EH040019 GMSeed0812 Soybean endosperm tissue in developing seeds Glycine max	872	660	0	88	Contig255	>gnl|lis|20626 TC14208 similar to UP|Q9LEB4 (Q9LEB4) RNA binding protein 45,	837	363	2e-99	85	Contig255	>gb|BF519793.1|BF519793 EST457257 DSIL Medicago truncatula cDNA clone pDSIL-21P17, mRNA	588	254	3e-66	83	Contig255	>gb|FE680332.1|FE680332 Pv010A_M13R_D02.ab1 Phaseolus vulgaris cv Early gallatin Phaseolus	803	591	1e-168	88
256	Contig256	498	Contig256	>Q8BG26|RUSC1_MOUSE RUN and SH3 domain-containing protein 1 - Mus	893	35	0.21	40	+1	250	366	38	77	Contig256	>gb|FE668446.1|FE668446 mh2_0001_A10 Chickpea leave library Cicer arietinum cDNA clone	470	38	0.005	100	Contig256	>gb|EE604607.1|EE604607 CCUPAS120LF02a05R Pigeon pea Leaf cDNA Library Cajanus cajan cDNA	414	28	0.61	100	Contig256	>gb|CD401748.1|CD401748 Gm_ck24153 Soybean induced by Salicylic Acid Glycine max cDNA 3,	580	389	1e-106	92	Contig256	>gnl|lis|1807567 TA9711_34305 CYC2 [Lotus japonicus]	1550	40	0.031	100	Contig256	>gb|AW127666.2|AW127666 M110410 DSLC Medicago truncatula cDNA clone L228, mRNA sequence	372	105	1e-21	88	Contig256	>gb|FD792423.1|FD792423 08VNAA8_T7_006_B11_16MAR2006_093 08VNAA8 Phaseolus vulgaris cDNA,	475	313	8e-85	89
257	Contig257	1227	Contig257	>Q3BAI2|YCX91_PHAAO Uncharacterized protein ORF91 - Phalaenopsis	91	69	5e-13	66	-3	817	650	3	58	Contig257	>gb|FE669547.1|FE669547 mh2_0017_G05 Chickpea leave library Cicer arietinum cDNA clone	597	948	0	97	Contig257	>gb|DV105925.1|DV105925 cajKS5 Pigeonpea water stress induced cDNA library Cajanus cajan cDNA	761	78	2e-15	84	Contig257	>gb|FE688802.1|FE688802 Pv024B_M13R_H05.ab1 Phaseolus vulgaris cv Early gallatin Phaseolus	879	1606	0	98	Contig257	>gnl|lis|1812708 TA122_34305	3148	2315	0	98	Contig257	>gb|ES611215.1|ES611215 MTGland_A005_2007-02-17/MTGlandA005_A07_032_1 Medicago truncatula A17	762	1354	0	97	Contig257	>gb|FE688802.1|FE688802 Pv024B_M13R_H05.ab1 Phaseolus vulgaris cv Early gallatin Phaseolus	879	1606	0	98
258	Contig258	477	Contig258	>Q9FGZ9|UBL5_ARATH Ubiquitin-like protein 5 - Arabidopsis thaliana	73	149	4e-36	97	+1	58	276	1	73	Contig258	>gb|FE671769.1|FE671769 mh1_0009_G11 Drought-stressed chickpea leave library Cicer	350	36	0.019	100	Contig258	>gb|EE605044.1|EE605044 CCUPAS120LF05d10F Pigeon pea Leaf cDNA Library Cajanus cajan cDNA	429	30	0.15	100	Contig258	>gb|FG990687.1|FG990687 GLLD804TF JCVI-SOY1 Glycine max cDNA 5, mRNA sequence	519	486	1e-136	91	Contig258	>gnl|lis|1801207 TA4925_34305 Ubiquitin-like protein 5 [Arabidopsis thaliana	469	337	9e-92	92	Contig258	>gb|AW127403.2|AW127403 M110586 DSIL Medicago truncatula cDNA clone IL116, mRNA sequence	324	246	4e-64	88	Contig258	>gb|CB543690.1|CB543690 PVEPSE3030O06.g Common bean seedling EST Library inoculated with	462	404	1e-112	90
259	Contig259	410	Contig259	>Q40459|PSBO_TOBAC Oxygen-evolving enhancer protein 1, chloroplast	332	115	3e-49	90	+3	228	410	74	134	Contig259	>gb|FE672095.1|FE672095 mh1_0014_A11 Drought-stressed chickpea leave library Cicer	587	163	1e-40	86	Contig259	>gb|DY742677.1|DY742677 cajKS54 Pigeonpea stress induced cDNA library Cajanus cajan cDNA,	401	28	0.5	100	Contig259	>gb|AI960839.1|AI960839 sc91c04.y1 Gm-c1019 Glycine max cDNA clone GENOME SYSTEMS CLONE ID:	493	438	1e-121	89	Contig259	>gnl|lis|1812117 TA747_34305 Oxygen-evolving enhancer protein 1, chloroplast	619	200	1e-50	88	Contig259	>gb|AW256320.1|AW256320 EST304527 KV2 Medicago truncatula cDNA clone KV2-4G24, mRNA	525	145	1e-33	85	Contig259	>gb|CB539376.1|CB539376 PVEPSE2004E03.g Common bean seedling EST Library - PVEPSE2	435	416	1e-116	88
260	Contig260	494												Contig260	>gb|FE670248.1|FE670248 mh2_0025_H04 Chickpea leave library Cicer arietinum cDNA clone	561	32	0.31	100	Contig260	>gb|EE604641.1|EE604641 CCUPAS120LF02e05R Pigeon pea Leaf cDNA Library Cajanus cajan cDNA	531	28	0.6	100	Contig260	>gb|EV280879.1|EV280879 GLNAY46TF JCVI-SOY3 Glycine max cDNA 5, mRNA sequence	848	708	0	94	Contig260	>gb|BP067250| BP067250	474	80	4e-14	92	Contig260	>gb|CB065355.1|CB065355 EST645036 HOGA Medicago truncatula cDNA clone HOGA-2G1, mRNA	668	206	4e-52	86	Contig260	>gb|FG233473.1|FG233473 pvrebbc010002_B16_M1321_phred13_vc root hairs of Phaseolus vulgaris	565	547	1e-155	92
261	Contig261	640	Contig261	>P33444|RS3A_CATRO 40S ribosomal protein S3a - Catharanthus roseus	260	245	1e-64	86	-3	635	216	122	260	Contig261	>gb|CK148692.1|CK148692 AGT-28-G10 Suppressive subtractive hybridization library Cicer	522	34	0.1	100	Contig261	>gb|DY742697.1|DY742697 cajKS74 Pigeonpea stress induced cDNA library Cajanus cajan cDNA,	401	30	0.2	100	Contig261	>gb|AW350725.1|AW350725 GM210010A20G10 Gm-r1021 Glycine max cDNA clone Gm-r1021-3764 3,	680	620	1e-176	91	Contig261	>gnl|lis|1813494 TA319_34305 Ribosomal protein S3a [Cicer arietinum (Chickpea)	1106	436	1e-121	87	Contig261	>gb|CA920860.1|CA920860 EST638578 MTUS Medicago truncatula cDNA clone MTUS-33G2, mRNA	831	379	1e-104	85	Contig261	>gb|FE690481.1|FE690481 Pv056B_M13R_H08.ab1 Phaseolus vulgaris cv Early gallatin Phaseolus	579	462	1e-129	87
262	Contig262	899	Contig262	>Q3E813|YL154_YEAST Uncharacterized protein YLR154C-G -	49	76	2e-13	72	+3	687	830	2	49	Contig262	>gb|FE670288.1|FE670288 mh2_0026_C10 Chickpea leave library Cicer arietinum cDNA clone	616	613	1e-176	96	Contig262	>gb|EE595472.1|EE595472 CCUPAS120LF01d10R Pigeon pea Leaf cDNA Library Cajanus cajan cDNA	182	157	2e-39	97	Contig262	>gb|BE660646.1|BE660646 639 GmaxSC Glycine max cDNA, mRNA sequence	671	605	1e-171	96	Contig262	>gnl|lis|1813216 TA51_34305	6663	613	1e-174	96	Contig262	>gb|AW736209.1|AW736209 EST332195 KV3 Medicago truncatula cDNA clone pKV3-5N24, mRNA	551	605	1e-172	96	Contig262	>gb|CV531021.1|CV531021 ALV_015C_G10 Phaseolus vulgaris leaf EST library PV_GEa Phaseolus	682	581	1e-165	95
263	Contig263	227	Contig263	>Q9UTD8|YID1_SCHPO Uncharacterized protein C227.01c -	373	33	0.31	31	+2	20	208	52	121	Contig263	>gb|FE672268.1|FE672268 mh1_0016_A01 Drought-stressed chickpea leave library Cicer	682	377	1e-105	100	Contig263	>gb|EE604709.1|EE604709 CCUPAS120LF03c07F Pigeon pea Leaf cDNA Library Cajanus cajan cDNA	251	30	0.068	100	Contig263	>gb|CO985632.1|CO985632 GM89015A1E10.r2 Gm-r1089 Glycine max cDNA clone Gm-r1089-5587 3,	775	88	3e-16	94	Contig263	>gnl|lis|1825176 TA7160_34305	716	70	2e-11	90	Contig263	>gb|BE943332.1|BE943332 EST422911 MGHG Medicago truncatula cDNA clone pMGHG-15O22, mRNA	539	98	1e-19	86	Contig263	>gb|FD790222.1|FD790222 07VANA7_T7_026_E08_28FEB2006_056 07VANA7 Phaseolus vulgaris cDNA,	526	44	0.0005	85
264	Contig264	446	Contig264	>P09094|G3PC_TOBAC Glyceraldehyde-3-phosphate dehydrogenase,	326	129	4e-30	93	+3	3	200	258	323	Contig264	>gb|CD051345.1|CD051345 EST0928 subtracted cDNA library of drought-stressed chickpea Cicer	399	80	1e-15	84	Contig264	>gb|EE604735.1|EE604735 CCUPAS120LF03f02F Pigeon pea Leaf cDNA Library Cajanus cajan cDNA	819	28	0.54	100	Contig264	>gb|BE821871.1|BE821871 GM700015B20B11 Gm-r1070 Glycine max cDNA clone Gm-r1070-5854 3,	710	303	5e-81	93	Contig264	>gnl|lis|1480546 S390	234	133	3e-30	84	Contig264	>gb|EV256812.1|EV256812 MTYD114TF JCVI-MT1 Medicago truncatula cDNA 5, mRNA sequence	758	139	7e-32	85	Contig264	>gb|FE677823.1|FE677823 Pv008B_M13F_H12.ab1 Phaseolus vulgaris cv Early gallatin Phaseolus	679	270	1e-71	91
265	Contig265	379	Contig265	>Q42656|AGAL_COFAR Alpha-galactosidase precursor - Coffea arabica	378	36	0.031	48	-3	371	273	346	377	Contig265	>gb|FE671437.1|FE671437 mh1_0005_F10 Drought-stressed chickpea leave library Cicer	604	34	0.06	100	Contig265	>gb|EE604972.1|EE604972 CCUPAS120LF04e05R Pigeon pea Leaf cDNA Library Cajanus cajan cDNA	399	30	0.12	100	Contig265	>gb|BU548750.1|BU548750 GM880015B20H06 Gm-r1088 Glycine max cDNA clone Gm-r1088-5748 3,	595	117	5e-25	84	Contig265	>gnl|lis|1818550 TA5345_34305 Protein At3g56310 [Arabidopsis thaliana (Mouse-ear	899	111	8e-24	85	Contig265	>gb|BE203822.1|BE203822 EST396498 KV0 Medicago truncatula cDNA clone pKV0-11J23, mRNA	570	167	3e-40	92	Contig265	>gb|FD792773.1|FD792773 08VNAA8_T7_014_B12_10MAR2006_094 08VNAA8 Phaseolus vulgaris cDNA,	584	90	2e-17	91
266	Contig266	557	Contig266	>Q9W6V6|TEN1_CHICK Teneurin-1 - Gallus gallus (Chicken)	2705	35	0.16	35	+2	92	244	157	213	Contig266	>gb|FE668562.1|FE668562 mh2_0002_C12 Chickpea leave library Cicer arietinum cDNA clone	576	32	0.36	100	Contig266	>gb|EE604578.1|EE604578 CCUPAS120LF02f07F Pigeon pea Leaf cDNA Library Cajanus cajan cDNA	510	28	0.68	100	Contig266	>gb|FK004098.1|FK004098 GLMDE67TFB JCVI-SOY2 Glycine max cDNA 5, mRNA sequence	545	52	4e-05	87	Contig266	>gnl|lis|1810686 TA11667_34305 Thylakoid membrane phosphoprotein 14 kDa,	822	36	0.55	100	Contig266	>gb|AW560241.1|AW560241 EST315289 DSIR Medicago truncatula cDNA clone pDSIR-26F1, mRNA	666	34	3.7	100	Contig266	>gb|CB543579.1|CB543579 PVEPSE3030G19.g Common bean seedling EST Library inoculated with	402	34	1.3	100
267	Contig267	899	Contig267	>P31336|PST2_GOSHI Photosystem II 5 kDa protein, chloroplast	105	137	9e-32	68	+3	312	623	1	103	Contig267	>gb|FE672749.1|FE672749 mh1_0022_E09 Drought-stressed chickpea leave library Cicer	260	36	0.037	100	Contig267	>gb|EE604929.1|EE604929 CCUPAS120LF04a06R Pigeon pea Leaf cDNA Library Cajanus cajan cDNA	367	32	0.071	100	Contig267	>gb|FE703044.1|FE703044 Pv051A_M13R_F06.ab1 Phaseolus vulgaris cv Early gallatin Phaseolus	490	393	1e-107	85	Contig267	>gb|BP038458| BP038458	427	168	9e-41	89	Contig267	>gb|BG457864.1|BG457864 NF033H09PL1F1077 Phosphate starved leaf Medicago truncatula cDNA	537	244	3e-63	84	Contig267	>gb|CB542668.1|CB542668 PVEPSE3023A01.g Common bean seedling EST Library inoculated with	464	400	1e-111	86
268	Contig268	379	Contig268	>Q8TGM6|TAR1_YEAST Protein TAR1 - Saccharomyces cerevisiae (Bakers	124	60	3e-09	57	+3	6	182	41	98	Contig268	>gb|DY475540.1|DY475540 CA0988 Chickpea (ICC3996) post-inoculation EST library Cicer	926	127	5e-30	97	Contig268	>gb|EE604817.1|EE604817 CCUPAS120LF03f04R Pigeon pea Leaf cDNA Library Cajanus cajan cDNA	218	48	5e-07	94	Contig268	>gb|CA850484.1|CA850484 D02A04.seq cDNA Peking library 2, 4 day SCN3 Glycine max cDNA clone	392	119	1e-25	95	Contig268	>gnl|lis|1811864 TA1_34305 Hypothetical protein P0459B01.18 [Oryza sativa (japonica	468	119	3e-26	95	Contig268	>gb|AJ500099.1|AJ500099 AJ500099 MTGIM Medicago truncatula cDNA clone mtgmacc120012f08,	363	145	9e-34	90	Contig268	>gb|CB541672.1|CB541672 PVEPSE3001B06.g Common bean seedling EST Library inoculated with	565	111	5e-24	94
269	Contig269	409	Contig269	>P34896|GLYC_HUMAN Serine hydroxymethyltransferase, cytosolic - Homo	483	39	0.003	38	+1	1	150	425	479	Contig269	>gb|FE672571.1|FE672571 mh1_0019_D09 Drought-stressed chickpea leave library Cicer	404	650	0	99	Contig269	>gb|EE604679.1|EE604679 CCUPAS120LF02h10R Pigeon pea Leaf cDNA Library Cajanus cajan cDNA	566	28	0.49	100	Contig269	>gb|FE699277.1|FE699277 Pv043C_M13R_G11.ab1 Phaseolus vulgaris cv Early gallatin Phaseolus	763	145	2e-33	86	Contig269	>gnl|lis|1802374 TA1956_34305 Hypothetical protein 6F11 [Cucumis melo (Muskmelon)]	552	204	8e-52	93	Contig269	>gb|AW980652.1|AW980652 EST391805 GVN Medicago truncatula cDNA clone pGVN-55D3, mRNA	673	254	2e-66	90	Contig269	>gb|FE699277.1|FE699277 Pv043C_M13R_G11.ab1 Phaseolus vulgaris cv Early gallatin Phaseolus	763	145	4e-34	86
270	Contig270	338	Contig270	>Q9ZU38|RPIA_ARATH Probable ribose-5-phosphate isomerase -	265	66	3e-11	53	+2	11	190	205	264	Contig270	>gb|FE668667.1|FE668667 mh2_0003_E01 Chickpea leave library Cicer arietinum cDNA clone	645	28	3.3	100	Contig270	>gb|FD380655.1|FD380655 cajKS96 Pigeonpea water stress induced cDNA library Cajanus cajan	420	28	0.41	100	Contig270	>gb|AW349490.1|AW349490 GM210007A20H1 Gm-r1021 Glycine max cDNA clone Gm-r1021-2642 3,	693	272	1e-71	93	Contig270	>gnl|lis|1812609 TA703_34305 Putative ribose-5-phosphate isomerase [Oryza sativa	690	214	6e-55	89	Contig270	>gb|AL372867.1|AL372867 MtBA54B06R1 MtBA Medicago truncatula cDNA clone MtBA54B06 T7, mRNA	454	127	2e-28	85	Contig270	>gb|EE743289.1|EE743289 PvEST0106 Bean pod tissue cDNA Entry Library Phaseolus vulgaris	674	240	7e-63	91
271	Contig271	734	Contig271	>P36966|PEX6_YARLI Peroxisomal biogenesis factor 6 - Yarrowia	1024	59	2e-08	40	+2	2	247	921	1024	Contig271	>gb|EH058934.1|EH058934 CPBa09.z.esd subtracted cDNA library of drought stressed chickpea	493	34	0.12	100	Contig271	>gb|EE605046.1|EE605046 CCUPAS120LF05d12F Pigeon pea Leaf cDNA Library Cajanus cajan cDNA	589	30	0.23	100	Contig271	>gb|BM085910.1|BM085910 sah33a11.y1 Gm-c1036 Glycine max cDNA clone SOYBEAN CLONE ID:	449	383	1e-104	94	Contig271	>gnl|lis|1805072 TA3111_34305 At1g03000/F22D16.27 [Arabidopsis thaliana (Mouse-ear	1411	280	3e-74	89	Contig271	>gb|CX542327.1|CX542327 s13dNF82E06GS049_467970 Germinating Seed Medicago truncatula cDNA,	502	210	4e-53	85	Contig271	>gb|FE702664.1|FE702664 Pv032C_M13R_H11.ab1 Phaseolus vulgaris cv Early gallatin Phaseolus	813	42	0.007	90
272	Contig272	389	Contig272	>Q01915|ATPAM_SOYBN ATP synthase subunit alpha, mitochondrial -	508	243	1e-64	97	+2	5	388	362	489	Contig272	>gb|DY475301.1|DY475301 U264 Chickpea (ICC3996) post-inoculation EST library Cicer	255	337	3e-93	98	Contig272	>gb|EE604757.1|EE604757 CCUPAS120LF03h04F Pigeon pea Leaf cDNA Library Cajanus cajan cDNA	659	28	0.47	90	Contig272	>gb|EV272617.1|EV272617 GLMBM10TF JCVI-SOY2 Glycine max cDNA 5, mRNA sequence	541	668	0	96	Contig272	>gnl|lis|1824162 TA6063_34305 ATP synthase subunit alpha [Arabidopsis thaliana	931	42	0.006	85	Contig272	>gb|BG583840.1|BG583840 EST485597 GVN Medicago truncatula cDNA clone pGVN-74N5 5 end, mRNA	585	287	1e-76	99	Contig272	>gb|CB542030.1|CB542030 PVEPSE3008F08.g Common bean seedling EST Library inoculated with	418	611	1e-174	98
273	Contig273	744	Contig273	>Q8GPG3|DDHB_RHOSU Dimethylsulfide dehydrogenase subunit beta -	325	33	1.8	56	+2	17	85	237	259	Contig273	>gb|FE669503.1|FE669503 mh2_0017_C09 Chickpea leave library Cicer arietinum cDNA clone	542	76	4e-14	87	Contig273	>gb|DY742691.1|DY742691 cajKS68 Pigeonpea stress induced cDNA library Cajanus cajan cDNA,	358	26	3.6	100	Contig273	>gb|CD397316.1|CD397316 Gm_ck18031 Soybean induced by Salicylic Acid Glycine max cDNA 3,	645	202	2e-50	87	Contig273	>gnl|lis|1805912 TA9396_34305	802	76	9e-13	100	Contig273	>gb|BF518725.1|BF518725 EST456177 DSIL Medicago truncatula cDNA clone pDSIL-17F9, mRNA	401	88	4e-16	89	Contig273	>gb|CV533265.1|CV533265 LVS_037_C09 Phaseolus vulgaris leaf EST library Phaseolus vulgaris	685	139	4e-32	93
274	Contig274	331	Contig274	>Q9FGH4|E139_ARATH Putative glucan endo-1,3-beta-glucosidase 9	476	31	1.4	50	+1	7	72	425	446	Contig274	>gb|CV793598.1|CV793598 DEF0329 Chickpea (ICC3996) post-inoculation EST library Cicer	264	34	0.052	100	Contig274	>gb|EE604742.1|EE604742 CCUPAS120LF03f10F Pigeon pea Leaf cDNA Library Cajanus cajan cDNA	579	28	0.4	94	Contig274	>gb|CO982195.1|CO982195 GM89006A2A04.r2 Gm-r1089 Glycine max cDNA clone Gm-r1089-1928 3,	799	129	1e-28	96	Contig274	>gnl|lis|1821624 TA12316_34305 T8K14.10 [Arabidopsis thaliana (Mouse-ear cress)]	571	64	1e-09	93	Contig274	>gb|BE124640.1|BE124640 EST393675 GVN Medicago truncatula cDNA clone pGVN-67M1, mRNA	552	40	0.035	100	Contig274	>gb|FD789736.1|FD789736 07VANA7_T7_020_G09_24FEB2006_067 07VANA7 Phaseolus vulgaris cDNA,	318	36	0.19	95
275	Contig275	421	Contig275	>Q9FYC2|PAO_ARATH Pheophorbide a oxygenase, chloroplast precursor -	537	42	0.0007	28	-2	414	76	424	534	Contig275	>gb|EH058706.1|EH058706 CPA02c08.y.esd subtracted cDNA library of drought stressed chickpea	982	30	1.1	100	Contig275	>gb|EE595445.1|EE595445 CCUPAS120LF01a12R Pigeon pea Leaf cDNA Library Cajanus cajan cDNA	363	28	0.51	100	Contig275	>gb|BU547017.1|BU547017 GM880011B20F07 Gm-r1088 Glycine max cDNA clone Gm-r1088-4118 3,	620	484	1e-135	92	Contig275	>gb|AV769989| AV769989	400	60	3e-08	87	Contig275	>gb|EV259498.1|EV259498 MTYDW69TF JCVI-MT1 Medicago truncatula cDNA 5, mRNA sequence	778	268	1e-70	84	Contig275	>gb|FE697079.1|FE697079 Pv021B_M13R_D04.ab1 Phaseolus vulgaris cv Early gallatin Phaseolus	876	432	1e-120	90
276	Contig276	571	Contig276	>Q55700|FTSH1_SYNY3 Cell division protease ftsH homolog 1 -	627	110	3e-24	44	+3	6	365	507	625	Contig276	>gb|FE671865.1|FE671865 mh1_0011_A06 Drought-stressed chickpea leave library Cicer	499	115	3e-26	84	Contig276	>gb|EE604540.1|EE604540 CCUPAS120LF02a09F Pigeon pea Leaf cDNA Library Cajanus cajan cDNA	349	30	0.18	100	Contig276	>gb|BE803985.1|BE803985 sr81f06.y1 Gm-c1052 Glycine max cDNA clone GENOME SYSTEMS CLONE ID:	537	698	0	93	Contig276	>gb|BP043428| BP043428	545	446	1e-124	89	Contig276	>gb|AL374802.1|AL374802 MtBB09D01R1 MtBB Medicago truncatula cDNA clone MtBB09D01 T7, mRNA	550	440	1e-122	88	Contig276	>gb|FE704041.1|FE704041 Pv055B_M13R_E06.ab1 Phaseolus vulgaris cv Early gallatin Phaseolus	917	630	1e-180	92
277	Contig277	835	Contig277	>Q42962|PGKY_TOBAC Phosphoglycerate kinase, cytosolic - Nicotiana	401	357	5e-98	89	+1	7	615	199	401	Contig277	>gb|FE668934.1|FE668934 mh2_0007_D09 Chickpea leave library Cicer arietinum cDNA clone	441	123	2e-28	87	Contig277	>gb|EE604961.1|EE604961 CCUPAS120LF04d03R Pigeon pea Leaf cDNA Library Cajanus cajan cDNA	666	186	2e-48	87	Contig277	>gb|FG995093.1|FG995093 GLLEH72TF JCVI-SOY1 Glycine max cDNA 5, mRNA sequence	794	648	0	88	Contig277	>gnl|lis|7080 TC8009 homologue to UP|Q9LKJ2 (Q9LKJ2) Cytosolic phosphoglycerate	1697	628	1e-179	88	Contig277	>gb|EV256922.1|EV256922 MTYD247TF JCVI-MT1 Medicago truncatula cDNA 5, mRNA sequence	772	868	0	92	Contig277	>gb|FE690413.1|FE690413 Pv035C_M13R_F02.ab1 Phaseolus vulgaris cv Early gallatin Phaseolus	803	583	1e-165	87
278	Contig278	746	Contig278	>P13983|EXTN_TOBAC Extensin precursor - Nicotiana tabacum (Common	620	36	0.22	41	+1	556	699	269	313	Contig278	>gb|DY475510.1|DY475510 U495 Chickpea (ICC3996) post-inoculation EST library Cicer	255	40	0.002	100	Contig278	>gb|CO636161.1|CO636161 cajIV-1 Pigeonpea stress induced cDNA library Cajanus cajan cDNA	501	34	0.015	95	Contig278	>gb|CK606383.1|CK606383 gmrhRww6-11_G06_T7 Soybean root hair subtracted cDNA library	733	96	4e-18	95	Contig278	>gb|BW599837| BW599837	469	84	4e-15	91	Contig278	>gb|EX530282.1|EX530282 MTGland_A065_2007-06-28/MTGlandA065_B07_031_1 Medicago truncatula	1020	70	9e-11	92	Contig278	>gb|FG234656.1|FG234656 pvrecac010001_H9_M1321_phred13_vc root hairs of Phaseolus vulgaris	252	56	5e-07	91
279	Contig279	478	Contig279	>O81488|Y5621_ARATH PHD finger protein At5g26210 - Arabidopsis	255	122	5e-28	66	+2	2	235	165	247	Contig279	>gb|FE669979.1|FE669979 mh2_0022_F01 Chickpea leave library Cicer arietinum cDNA clone	497	54	8e-08	81	Contig279	>gb|DY742699.1|DY742699 cajKS76 Pigeonpea stress induced cDNA library Cajanus cajan cDNA,	724	28	0.58	100	Contig279	>gb|CD394115.1|CD394115 Gm_ck13768 Soybean induced by Salicylic Acid Glycine max cDNA 3,	589	369	1e-100	92	Contig279	>gnl|lis|1811510 TA11108_34305 Alfin-1 [Medicago sativa (Alfalfa)]	460	250	2e-65	94	Contig279	>gb|BI311543.1|BI311543 EST5313293 GESD Medicago truncatula cDNA clone pGESD13M11 5 end,	614	341	1e-92	94	Contig279	>gb|FE690457.1|FE690457 Pv044C_M13R_B11.ab1 Phaseolus vulgaris cv Early gallatin Phaseolus	879	353	9e-97	94
280	Contig280	687	Contig280	>Q9NYU2|UGGG1_HUMAN UDP-glucose:glycoprotein glucosyltransferase 1	1531	131	3e-30	56	-1	681	352	1420	1529	Contig280	>gb|FE669944.1|FE669944 mh2_0022_B09 Chickpea leave library Cicer arietinum cDNA clone	371	30	1.7	94	Contig280	>gb|EE604748.1|EE604748 CCUPAS120LF03g05F Pigeon pea Leaf cDNA Library Cajanus cajan cDNA	536	28	0.84	94	Contig280	>gb|BI427636.1|BI427636 sah82e11.y1 Gm-c1050 Glycine max cDNA clone GENOME SYSTEMS CLONE	555	402	1e-110	89	Contig280	>gnl|lis|1804474 TA3561_34305	753	115	9e-25	87	Contig280	>gb|DY618078.1|DY618078 AC4324 NOLLY Medicago truncatula cDNA 5, mRNA sequence	898	543	1e-153	91	Contig280	>gb|CB539465.1|CB539465 PVEPSE2005G09.g Common bean seedling EST Library - PVEPSE2	564	36	0.41	100
281	Contig281	631	Contig281	>P04929|HRPX_PLALO Histidine-rich glycoprotein precursor -	351	47	7e-05	30	-3	449	156	158	236	Contig281	>gb|FE668663.1|FE668663 mh2_0003_D09 Chickpea leave library Cicer arietinum cDNA clone	743	1172	0	99	Contig281	>gb|DY742661.1|DY742661 cajKS38 Pigeonpea stress induced cDNA library Cajanus cajan cDNA,	628	28	0.77	100	Contig281	>gb|AW349965.1|AW349965 GM210006B10A9 Gm-r1021 Glycine max cDNA clone Gm-r1021-1961 3,	678	42	0.04	100	Contig281	>gnl|lis|1799931 TA4090_34305 Hypothetical protein P0034A04.101-1 [Oryza sativa	638	38	0.16	96	Contig281	>gb|AW203189.1|AW203189 T113676e KV2 Medicago truncatula cDNA clone pKV2-2K23, mRNA	563	46	0.001	89	Contig281	>gb|FD789005.1|FD789005 07VANA7_T7_012_C09_24FEB2006_075 07VANA7 Phaseolus vulgaris cDNA,	239	40	0.024	100
282	Contig282	303	Contig282	>Q6L406|R1B19_SOLDE Putative late blight resistance protein homolog	1326	48	9e-06	40	+2	53	247	1209	1275	Contig282	>gb|DY475214.1|DY475214 U175 Chickpea (ICC3996) post-inoculation EST library Cicer	255	38	0.003	90	Contig282	>gb|EE604697.1|EE604697 CCUPAS120LF03b06F Pigeon pea Leaf cDNA Library Cajanus cajan cDNA	251	28	0.36	100	Contig282	>gb|CA801030.1|CA801030 sau23e12.y1 Gm-c1062 Glycine max cDNA clone SOYBEAN CLONE ID:	571	262	1e-68	88	Contig282	>gb|AW163965| Ljirnpest17-384-g12	409	198	3e-50	85	Contig282	>gb|BF648967.1|BF648967 NF053H12EC1F1102 Elicited cell culture Medicago truncatula cDNA	530	367	1e-100	93	Contig282	>gb|FE899765.1|FE899765 PvEST5623 Bean pod tissue cDNA Entry Library Phaseolus vulgaris	771	168	2e-41	88
283	Contig283	839	Contig283	>Q08655|ASR1_SOLLC Abscisic stress-ripening protein 1 - Solanum	115	135	2e-31	73	-1	515	264	16	101	Contig283	>gb|FE673168.1|FE673168 mh1_0032_C05 Drought-stressed chickpea leave library Cicer	652	218	4e-57	85	Contig283	>gb|EE604705.1|EE604705 CCUPAS120LF03c03F Pigeon pea Leaf cDNA Library Cajanus cajan cDNA	689	989	0	96	Contig283	>gb|BU550396.1|BU550396 GM880020B10H06 Gm-r1088 Glycine max cDNA clone Gm-r1088-7667 3,	586	416	1e-115	93	Contig283	>gnl|lis|1813541 TA616_34305	1141	295	6e-79	89	Contig283	>gb|BI308250.1|BI308250 EST529660 GPOD Medicago truncatula cDNA clone pGPOD-2F21 5 end,	518	228	2e-58	87	Contig283	>gb|CV531235.1|CV531235 ALV_016C_C01 Phaseolus vulgaris leaf EST library PV_GEa Phaseolus	860	345	4e-94	92
284	Contig284	757	Contig284	>Q38913|EXTN1_ARATH Extensin-1 precursor - Arabidopsis thaliana	373	57	7e-08	30	+1	370	741	248	352	Contig284	>gb|FE669916.1|FE669916 mh2_0021_H03 Chickpea leave library Cicer arietinum cDNA clone	580	436	1e-123	96	Contig284	>gb|EE604708.1|EE604708 CCUPAS120LF03c06F Pigeon pea Leaf cDNA Library Cajanus cajan cDNA	637	32	0.059	100	Contig284	>gb|FE686861.1|FE686861 Pv019A_M13R_D02.ab1 Phaseolus vulgaris cv Early gallatin Phaseolus	897	92	6e-17	86	Contig284	>gnl|lis|1802370 TA1102_34305 AT5g46250/MPL12_3 [Arabidopsis thaliana (Mouse-ear	1686	105	1e-21	84	Contig284	>gb|BG453897.1|BG453897 NF102E06LF1F1040 Developing leaf Medicago truncatula cDNA clone	665	143	8e-33	85	Contig284	>gb|FD793997.1|FD793997 08VNAA8_T7_032_A01_16MAR2006_015 08VNAA8 Phaseolus vulgaris cDNA,	292	92	9e-18	86
285	Contig285	638	Contig285	>O42843|YFH5_SCHPO Uncharacterized membrane protein C23A1.05 -	101	37	0.096	34	-2	460	314	20	67	Contig285	>gb|FE669875.1|FE669875 mh2_0021_D08 Chickpea leave library Cicer arietinum cDNA clone	569	32	0.41	95	Contig285	>gb|EE604941.1|EE604941 CCUPAS120LF04b06R Pigeon pea Leaf cDNA Library Cajanus cajan cDNA	865	30	0.2	100	Contig285	>gb|CX710799.1|CX710799 gmrtDrNS01_23-D_M13R_F02_006.s1 Water stressed 5h segment 1	558	426	1e-118	87	Contig285	>gnl|lis|1822520 TA14385_34305	695	151	2e-35	86	Contig285	>gb|BQ165599.1|BQ165599 EST611468 KVKC Medicago truncatula cDNA clone pKVKC-10D4, mRNA	573	186	5e-46	84	Contig285	>gb|CV543258.1|CV543258 RTS_132_F11 Phaseolus vulgaris P- root EST library Phaseolus	723	72	7e-12	89
286	Contig286	127												Contig286	>gb|FE672020.1|FE672020 mh1_0013_C07 Drought-stressed chickpea leave library Cicer	597	30	0.29	100	Contig286	>gb|EE604771.1|EE604771 CCUPAS120LF03a11R Pigeon pea Leaf cDNA Library Cajanus cajan cDNA	462	28	0.14	100	Contig286	>gb|FK322029.1|FK322029 454GmaGlobSeed56661 Soybean Seeds Containing Globular-Stage	92	38	0.11	100	Contig286	>gnl|lis|1810821 TA11291_34305	364	32	1.8	100	Contig286	>gb|AW774843.1|AW774843 EST333994 KV3 Medicago truncatula cDNA clone pKV3-24I11, mRNA	403	40	0.012	100	Contig286	>gb|FE708018.1|FE708018 Pv053A_M13R_D05.ab1 Phaseolus vulgaris cv Early gallatin Phaseolus	911	32	1.1	100
287	Contig287	798	Contig287	>Q39839|NDK1_SOYBN Nucleoside diphosphate kinase 1 - Glycine max	149	293	8e-79	97	+1	67	513	1	149	Contig287	>gb|FE672973.1|FE672973 mh1_0028_H01 Drought-stressed chickpea leave library Cicer	495	482	1e-136	88	Contig287	>gb|DY742696.1|DY742696 cajKS73 Pigeonpea stress induced cDNA library Cajanus cajan cDNA,	381	28	0.98	100	Contig287	>gb|CA851892.1|CA851892 D18F12_L24_12.ab1 cDNA Peking library 2, 4 day SCN3 Glycine max	579	694	0	93	Contig287	>gnl|lis|1818938 TA5048_34305 NM23-LV [Homo sapiens (Human)]	540	521	1e-147	89	Contig287	>gb|DW017454.1|DW017454 EST1226415 MTY Medicago truncatula cDNA clone MTYAT81, mRNA	687	408	1e-113	87	Contig287	>gb|CV537875.1|CV537875 NOD_247_E07 Phaseolus vulgaris nodule EST library Phaseolus	669	549	1e-155	89
288	Contig288	408	Contig288	>P51430|RS62_ARATH 40S ribosomal protein S6-2 - Arabidopsis thaliana	249	130	1e-30	87	+3	6	242	171	249	Contig288	>gb|FE669364.1|FE669364 mh2_0015_G02 Chickpea leave library Cicer arietinum cDNA clone	507	206	8e-54	85	Contig288	>gb|EE604667.1|EE604667 CCUPAS120LF02g10R Pigeon pea Leaf cDNA Library Cajanus cajan cDNA	572	470	1e-134	98	Contig288	>gb|CA852835.1|CA852835 E12E09_I09_09.ab1 cDNA Peking library 6, 8 day SCN3 Glycine max	422	478	1e-133	90	Contig288	>gnl|lis|1817284 TA2395_34305 Ribosomal protein S6e [Medicago truncatula (Barrel	1148	190	1e-47	87	Contig288	>gb|AL376563.1|AL376563 MtBB24F08R1 MtBB Medicago truncatula cDNA clone MtBB24F08 T7, mRNA	524	250	2e-65	91	Contig288	>gb|FE683128.1|FE683128 Pv055A_M13R_C06.ab1 Phaseolus vulgaris cv Early gallatin Phaseolus	905	389	1e-107	87
289	Contig289	363	Contig289	>Q2PMM5|YCF2_SOYBN Protein ycf2 - Glycine max (Soybean)	2287	117	8e-27	96	+2	179	358	491	550	Contig289	>gb|DY475486.1|DY475486 U469 Chickpea (ICC3996) post-inoculation EST library Cicer	255	135	2e-32	89	Contig289	>gb|EE595367.1|EE595367 CCUPAS120LF01a02F Pigeon pea Leaf cDNA Library Cajanus cajan cDNA	611	34	0.007	100	Contig289	>gb|CF921790.1|CF921790 gmrhRww24-03-T7_E05_1_039 Soybean root hair subtracted cDNA library	739	664	0	98	Contig289	>gnl|lis|13633 TC10870 similar to GB|CAA77438.1|2924285|CHNTXX Ycf2 protein	6897	200	1e-50	89	Contig289	>gb|BQ148666.1|BQ148666 NF080D01FL1F1014 Developing flower Medicago truncatula cDNA clone	548	274	1e-72	91	Contig289	>gb|CB540305.1|CB540305 PVEPSE2017F08.g Common bean seedling EST Library - PVEPSE2	576	34	0.84	100
290	Contig290	723	Contig290	>Q38799|ODPB_ARATH Pyruvate dehydrogenase E1 component subunit beta,	363	58	4e-08	68	+1	28	141	84	121	Contig290	>gb|FE669251.1|FE669251 mh2_0014_E04 Chickpea leave library Cicer arietinum cDNA clone	511	42	0.0005	96	Contig290	>gb|EE595490.1|EE595490 CCUPAS120LF01f11R Pigeon pea Leaf cDNA Library Cajanus cajan cDNA	174	32	0.057	100	Contig290	>gb|CA802991.1|CA802991 sau45e10.y1 Gm-c1071 Glycine max cDNA clone SOYBEAN CLONE ID:	387	194	5e-48	90	Contig290	>gnl|lis|1822198 TA14195_34305 Hypothetical protein [Arabidopsis thaliana	487	212	6e-54	94	Contig290	>gb|CF068035.1|CF068035 EST668756 MTUS Medicago truncatula cDNA clone MTUS-2H11, mRNA	311	163	8e-39	87	Contig290	>gb|CV541425.1|CV541425 RTS_105_A05 Phaseolus vulgaris P- root EST library Phaseolus	759	186	2e-46	89
291	Contig291	380	Contig291	>P50156|TIP11_ORYSJ Probable aquaporin TIP1-1 - Oryza sativa subsp.	250	43	0.0002	94	+3	6	62	232	250	Contig291	>gb|FE670808.1|FE670808 mh2_0035_E04 Chickpea leave library Cicer arietinum cDNA clone	639	355	1e-98	100	Contig291	>gb|EE604990.1|EE604990 CCUPAS120LF04g03R Pigeon pea Leaf cDNA Library Cajanus cajan cDNA	647	28	0.46	100	Contig291	>gb|FE682821.1|FE682821 Pv058C_M13R_H06.ab1 Phaseolus vulgaris cv Early gallatin Phaseolus	722	98	5e-19	95	Contig291	>gnl|lis|1804554 TA3009_34305	573	38	0.093	95	Contig291	>gb|AL380951.1|AL380951 MtBB55F02R1 MtBB Medicago truncatula cDNA clone MtBB55F02 T7, mRNA	399	76	7e-13	90	Contig291	>gb|CB544127.1|CB544127 PVEPSE2018E10.g Common bean seedling EST Library - PVEPSE2	284	98	7e-20	95
292	Contig292	774	Contig292	>Q8LD27|PSB6_ARATH Proteasome subunit beta type-6 precursor -	233	138	1e-48	82	-1	510	265	150	233	Contig292	>gb|CK149016.1|CK149016 AGT-35_E07 Suppressive subtractive hybridization library Cicer	804	30	2	100	Contig292	>gb|CO636155.1|CO636155 cajII9 Pigeonpea stress induced cDNA library Cajanus cajan cDNA	738	26	3.7	100	Contig292	>gb|FG999250.1|FG999250 GLPA985TR JCVI-SOY1 Glycine max cDNA 5, mRNA sequence	757	561	1e-158	87	Contig292	>gnl|lis|1813066 TA639_34305 Proteasome subunit beta type 6 precursor [Arabidopsis	1149	347	2e-94	85	Contig292	>gb|EV261703.1|EV261703 MTYEM73TF JCVI-MT1 Medicago truncatula cDNA 5, mRNA sequence	799	313	4e-84	85	Contig292	>gb|FE687885.1|FE687885 Pv015B_M13R_E08.ab1 Phaseolus vulgaris cv Early gallatin Phaseolus	852	484	1e-136	88
293	Contig293	733	Contig293	>Q943Z6|SRP19_ARATH Signal recognition particle 19 kDa protein -	145	194	4e-49	66	+3	141	533	7	145	Contig293	>gb|CD766044.1|CD766044 cAFLP-17 chickpea leaf cDNA-AFLP fragments Cicer arietinum cDNA	302	36	0.03	100	Contig293	>gb|DY742691.1|DY742691 cajKS68 Pigeonpea stress induced cDNA library Cajanus cajan cDNA,	358	28	0.9	100	Contig293	>gb|BI893490.1|BI893490 sai66h06.y1 Gm-c1068 Glycine max cDNA clone GENOME SYSTEMS CLONE	528	618	1e-175	92	Contig293	>gnl|lis|1503239 LjNEST48b7r	563	319	3e-86	85	Contig293	>gb|BF519652.1|BF519652 EST457116 DSIL Medicago truncatula cDNA clone pDSIL-21G14, mRNA	549	287	2e-76	84	Contig293	>gb|FE897394.1|FE897394 PvEST3245 Bean pod tissue cDNA Entry Library Phaseolus vulgaris	739	420	1e-117	88
294	Contig294	1664	Contig294	>Q59296|CATA_CAMJE Catalase - Campylobacter jejuni	507	64	2e-09	96	-3	198	118	480	506	Contig294	>gb|CD051291.1|CD051291 EST0312 subtracted cDNA library of drought-stressed chickpea Cicer	685	276	4e-74	95	Contig294	>gb|FD380648.1|FD380648 cajKS88 Pigeonpea water stress induced cDNA library Cajanus cajan	336	276	5e-75	95	Contig294	>gb|DW585113.1|DW585113 SoyphotoFA59 Soybean leaf substracted cDNA library induced by	690	440	1e-121	97	Contig294	>gnl|lis|1814376 TA13779_34305 Hypothetical protein [Burkholderia vietnamiensis G4]	563	40	0.11	85	Contig294	>gb|ES408323.1|ES408323 91_aleat6H Medicago truncatula SSH 6 Hours Medicago truncatula	1165	458	1e-127	97	Contig294	>gb|FE675637.1|FE675637 Pv038Cr_M13F_A01.ab1 Phaseolus vulgaris cv Early gallatin Phaseolus	942	280	4e-74	93
295	Contig295	783	Contig295	>Q8C3L1|CC032_MOUSE Uncharacterized protein C3orf32 homolog - Mus	340	45	0.0005	32	+1	433	615	176	230	Contig295	>gb|FE671267.1|FE671267 mh1_0003_G08 Drought-stressed chickpea leave library Cicer	564	337	6e-93	87	Contig295	>gb|EE604875.1|EE604875 CCUPAS120LF04d03F Pigeon pea Leaf cDNA Library Cajanus cajan cDNA	610	30	0.24	100	Contig295	>gb|CO980168.1|CO980168 GM89007A2E02.r1 Gm-r1089 Glycine max cDNA clone Gm-r1089-2500 3,	780	938	0	91	Contig295	>gnl|lis|1803459 TA1871_34305 Hypothetical protein At5g06130 [Arabidopsis thaliana	1248	593	1e-168	86	Contig295	>gb|EY477949.1|EY477949 METB851TF JCVI-MT3 Medicago truncatula cDNA 5, mRNA sequence	674	436	1e-121	85	Contig295	>gb|FE693294.1|FE693294 Pv031B_M13R_D02.ab1 Phaseolus vulgaris cv Early gallatin Phaseolus	916	82	9e-15	85
296	Contig296	377	Contig296	>Q99NH0|ANR17_MOUSE Ankyrin repeat domain-containing protein 17 - Mus	2603	30	2.2	45	-1	299	207	1546	1576	Contig296	>gb|CK148821.1|CK148821 36_C8 Suppressive subtractive hybridization library Cicer arietinum	636	30	0.94	100	Contig296	>gb|DY742661.1|DY742661 cajKS38 Pigeonpea stress induced cDNA library Cajanus cajan cDNA,	628	28	0.45	100	Contig296	>gb|BE821681.1|BE821681 GM700015A20B10 Gm-r1070 Glycine max cDNA clone Gm-r1070-5828 3,	672	38	0.36	100	Contig296	>gnl|lis|1807062 TA9669_34305 Proline rich protein 3 [Cicer arietinum (Chickpea)	560	36	0.37	100	Contig296	>gb|AJ388798.1|AJ388798 AJ388798 Medicago truncatula R108 Medicago truncatula cDNA clone	634	40	0.04	100	Contig296	>gb|FE701420.1|FE701420 Pv052D_M13R_E12.ab1 Phaseolus vulgaris cv Early gallatin Phaseolus	868	34	0.88	100
297	Contig297	1448	Contig297	>Q28092|CYLC2_BOVIN Cylicin-2 - Bos taurus (Bovine)	488	67	3e-10	30	-1	1445	999	245	414	Contig297	>gb|FE669484.1|FE669484 mh2_0017_B02 Chickpea leave library Cicer arietinum cDNA clone	607	763	0	94	Contig297	>gb|DV105912.1|DV105912 cajKS16 Pigeonpea water stress induced cDNA library Cajanus cajan	752	708	0	96	Contig297	>gb|DW247030.1|DW247030 JC7_B07 Forward JC Glycine max cDNA 5, mRNA sequence	672	731	0	93	Contig297	>gnl|lis|1813216 TA51_34305	6663	708	0	93	Contig297	>gb|BG450834.1|BG450834 NF093E12DT1F1097 Drought Medicago truncatula cDNA clone NF093E12DT	682	739	0	93	Contig297	>gb|FD793937.1|FD793937 08VNAA8_T7_031_C06_16MAR2006_044 08VNAA8 Phaseolus vulgaris cDNA,	616	739	0	93
298	Contig298	653	Contig298	>Q5RBL9|RTN3_PONPY Reticulon-3 - Pongo pygmaeus (Orangutan)	236	52	3e-06	30	+2	53	301	124	206	Contig298	>gb|FE669558.1|FE669558 mh2_0017_H08 Chickpea leave library Cicer arietinum cDNA clone	595	56	3e-08	86	Contig298	>gb|EE604601.1|EE604601 CCUPAS120LF02h10F Pigeon pea Leaf cDNA Library Cajanus cajan cDNA	714	28	0.8	100	Contig298	>gb|BI971455.1|BI971455 GM830013B10D05 Gm-r1083 Glycine max cDNA clone Gm-r1083-4785 3,	785	555	1e-156	86	Contig298	>gnl|lis|1469723 BP039853	563	194	1e-48	84	Contig298	>gb|BI270006.1|BI270006 NF003B11FL1F1093 Developing flower Medicago truncatula cDNA clone	657	256	6e-67	83	Contig298	>gb|FD788311.1|FD788311 07VANA7_T7_004_C07_17FEB2006_059 07VANA7 Phaseolus vulgaris cDNA,	531	394	1e-109	86
299	Contig299	542	Contig299	>Q2SR32|SYS_MYCCT Seryl-tRNA synthetase - Mycoplasma capricolum	422	31	2.9	38	+2	95	199	66	101	Contig299	>gb|DY475531.1|DY475531 CA0043 Chickpea (ICC3996) post-inoculation EST library Cicer	826	30	1.4	100	Contig299	>gb|EE605046.1|EE605046 CCUPAS120LF05d12F Pigeon pea Leaf cDNA Library Cajanus cajan cDNA	589	36	0.003	100	Contig299	>gb|BU549029.1|BU549029 GM880019A20A11 Gm-r1088 Glycine max cDNA clone Gm-r1088-6934 3,	548	46	0.002	100	Contig299	>gnl|lis|1812592 TA959_34305 Coatomer protein complex, beta prime; beta-COP	745	36	0.53	100	Contig299	>gb|AW559664.1|AW559664 EST314776 DSIR Medicago truncatula cDNA clone pDSIR-24F15, mRNA	629	42	0.015	96	Contig299	>gb|BQ481469.1|BQ481469 PV_GEa0015a12f Phaseolus vulgaris leaf EST library PV_GEa Phaseolus	1065	36	0.32	100
300	Contig300	155												Contig300	>gb|FE672419.1|FE672419 mh1_0017_E11 Drought-stressed chickpea leave library Cicer	510	220	2e-58	98	Contig300	>gb|EE604925.1|EE604925 CCUPAS120LF04a02R Pigeon pea Leaf cDNA Library Cajanus cajan cDNA	347	28	0.18	100	Contig300	>gb|FK592841.1|FK592841 454GmaGlobSeed327473 Soybean Seeds Containing Globular-Stage	119	40	0.035	95	Contig300	>gb|BP075580| BP075580	454	36	0.14	100	Contig300	>gb|BQ151464.1|BQ151464 NF086A02LF1F1005 Developing leaf Medicago truncatula cDNA clone	618	40	0.015	88	Contig300	>gb|FE677679.1|FE677679 Pv007B_M13F_F09.ab1 Phaseolus vulgaris cv Early gallatin	822	34	0.34	100
301	Contig301	732	Contig301	>P54774|CDC48_SOYBN Cell division cycle protein 48 homolog - Glycine	807	335	1e-91	89	+1	7	561	622	807	Contig301	>gb|FE672290.1|FE672290 mh1_0016_B11 Drought-stressed chickpea leave library Cicer	678	172	2e-43	83	Contig301	>gb|EE595496.1|EE595496 CCUPAS120LF01g09R Pigeon pea Leaf cDNA Library Cajanus cajan cDNA	507	28	0.9	100	Contig301	>gb|CF922223.1|CF922223 gmrhRww24-08-T7_F07_1_053 Soybean root hair subtracted cDNA library	720	761	0	92	Contig301	>gb|AW163981| Ljirnpest18-403-a7 mRNA for cell division cycle 48 protein	459	88	2e-16	85	Contig301	>gb|CB891809.1|CB891809 EST648778 KV3 Medicago truncatula cDNA clone KV3-52M19, mRNA	803	188	1e-46	80	Contig301	>gb|CV542093.1|CV542093 RTS_115_F07 Phaseolus vulgaris P- root EST library Phaseolus	599	147	2e-34	83
302	Contig302	567	Contig302	>P27285|POLS_SINDO Structural polyprotein - Sindbis virus subtype	1245	32	1.9	33	+1	52	258	888	961	Contig302	>gb|FE670144.1|FE670144 mh2_0024_F02 Chickpea leave library Cicer arietinum cDNA clone	537	628	0	99	Contig302	>gb|EE605154.1|EE605154 CCUPAS120LF05g09R Pigeon pea Leaf cDNA Library Cajanus cajan cDNA	313	188	3e-49	96	Contig302	>gb|BG839018.1|BG839018 Gm01_16h07_F Gm01_AAFC_ECORC_Glycine_max_cold_stressed_leaves	682	934	0	98	Contig302	>gnl|lis|1813216 TA51_34305	6663	999	0	98	Contig302	>gb|DY617381.1|DY617381 AC3308 NOLLY Medicago truncatula cDNA 5, mRNA sequence	864	1015	0	99	Contig302	>gb|CV670771.1|CV670771 Pv 18S rRNA2-3r Phaseolus vulgaris (variety OAC Rex) / cDNA	581	1007	0	99
303	Contig303	393	Contig303	>Q8V7G3|CAPSD_TTVV7 Capsid protein - Torque teno virus (isolate	743	30	0.14	42	+3	39	131	5	39	Contig303	>gb|FE668954.1|FE668954 mh2_0008_B09 Chickpea leave library Cicer arietinum cDNA clone	357	34	0.063	100	Contig303	>gb|EE604831.1|EE604831 CCUPAS120LF03g08R Pigeon pea Leaf cDNA Library Cajanus cajan cDNA	360	34	0.008	100	Contig303	>gb|CD399927.1|CD399927 Gm_ck21668 Soybean induced by Salicylic Acid Glycine max cDNA 3,	554	137	6e-31	86	Contig303	>gnl|lis|1804089 TA3345_34305 Phosphofructokinase [Medicago truncatula (Barrel	608	36	0.38	100	Contig303	>gb|AW126312.2|AW126312 N100419e rootphos(-) Medicago truncatula cDNA clone MHRP-5F6, mRNA	428	80	5e-14	86	Contig303	>gb|CB541823.1|CB541823 PVEPSE3004B02.g Common bean seedling EST Library inoculated with	322	72	4e-12	84
304	Contig304	790	Contig304	>Q9C6S1|FH14_ARATH Formin-like protein 14 - Arabidopsis thaliana	1230	41	0.006	35	-1	265	2	641	723	Contig304	>gb|FE669337.1|FE669337 mh2_0015_D10 Chickpea leave library Cicer arietinum cDNA clone	560	32	0.51	100	Contig304	>gb|DV105923.1|DV105923 cajKS4 Pigeonpea water stress induced cDNA library Cajanus cajan	739	30	0.24	100	Contig304	>gb|AW306530.1|AW306530 se52b03.y1 Gm-c1017 Glycine max cDNA clone GENOME SYSTEMS CLONE ID:	528	333	9e-90	89	Contig304	>gnl|lis|1805513 TA3794_34305 Expressed protein [Arabidopsis thaliana (Mouse-ear	683	34	3.1	100	Contig304	>gb|BG645839.1|BG645839 EST507458 KV3 Medicago truncatula cDNA clone pKV3-47B6 5 end, mRNA	695	36	1.3	95	Contig304	>gb|CV538285.1|CV538285 POD_003_G03 Phaseolus vulgaris pod EST library Phaseolus vulgaris	507	379	1e-104	91
305	Contig305	467	Contig305	>P27322|HSP72_SOLLC Heat shock cognate 70 kDa protein 2 - Solanum	644	248	8e-66	93	-3	387	1	1	129	Contig305	>gb|CD766030.1|CD766030 cAFLP-4 chickpea leaf cDNA-AFLP fragments Cicer arietinum cDNA	169	90	1e-18	81	Contig305	>gb|DY742684.1|DY742684 cajKS61 Pigeonpea stress induced cDNA library Cajanus cajan cDNA,	581	32	0.036	100	Contig305	>gb|BF324184.1|BF324184 su34e06.y1 Gm-c1068 Glycine max cDNA clone GENOME SYSTEMS CLONE ID:	398	525	1e-148	92	Contig305	>gnl|lis|1827905 TA8169_34305 ENSANGP00000001468 [Anopheles gambiae str. PEST]	522	367	1e-100	87	Contig305	>gb|BQ139103.1|BQ139103 NF011B06PH1F1046 Phoma-infected Medicago truncatula cDNA clone	628	365	1e-100	87	Contig305	>gb|FD792619.1|FD792619 08VNAA8_T7_008_E03_16MAR2006_023 08VNAA8 Phaseolus vulgaris cDNA,	448	515	1e-145	89
306	Contig306	762	Contig306	>Q1XDL8|PREA_PORYE Prenyl transferase - Porphyra yezoensis	323	81	5e-15	46	-1	753	505	223	305	Contig306	>gb|CK148791.1|CK148791 22_C12 Suppressive subtractive hybridization library Cicer	377	30	1.9	100	Contig306	>gb|EE595406.1|EE595406 CCUPAS120LF01d12F Pigeon pea Leaf cDNA Library Cajanus cajan cDNA	772	30	0.24	100	Contig306	>gb|CO981740.1|CO981740 GM89012A2B06.r1 Gm-r1089 Glycine max cDNA clone Gm-r1089-4284 3,	766	361	4e-98	89	Contig306	>gb|BP029933| BP029933	522	111	2e-23	88	Contig306	>gb|BF639872.1|BF639872 NF017E04IN1F1035 Insect herbivory Medicago truncatula cDNA clone	514	202	1e-50	83	Contig306	>gb|FE681982.1|FE681982 Pv006B_M13R_A04.ab1 Phaseolus vulgaris cv Early gallatin Phaseolus	910	359	2e-98	89
307	Contig307	821	Contig307	>O13854|ADG2_SCHPO Serine/threonine-rich protein adg2 precursor -	670	37	0.11	26	-2	343	2	182	293	Contig307	>gb|FE672342.1|FE672342 mh1_0016_G06 Drought-stressed chickpea leave library Cicer	583	50	2e-06	96	Contig307	>gb|EE595493.1|EE595493 CCUPAS120LF01g04R Pigeon pea Leaf cDNA Library Cajanus cajan cDNA	337	28	1	100	Contig307	>gb|EV269850.1|EV269850 GLMAO55TF JCVI-SOY2 Glycine max cDNA 5, mRNA sequence	636	585	1e-165	90	Contig307	>gb|BP038190| BP038190	493	204	2e-51	85	Contig307	>gb|AW685425.1|AW685425 NF029B11NR1F1000 Nodulated root Medicago truncatula cDNA clone	670	387	1e-106	84	Contig307	>gb|CV531148.1|CV531148 ALV_016B_A09 Phaseolus vulgaris leaf EST library PV_GEa Phaseolus	894	34	2	100
308	Contig308	396	Contig308	>P42054|VDAC_PEA Outer plastidial membrane protein porin - Pisum	276	39	0.005	85	-1	393	331	256	276	Contig308	>gb|FE668649.1|FE668649 mh2_0003_C07 Chickpea leave library Cicer arietinum cDNA clone	629	32	0.25	95	Contig308	>gb|EE604959.1|EE604959 CCUPAS120LF04d01R Pigeon pea Leaf cDNA Library Cajanus cajan cDNA	600	30	0.12	100	Contig308	>gb|CD401149.1|CD401149 Gm_ck23175 Soybean induced by Salicylic Acid Glycine max cDNA 3,	252	236	8e-61	90	Contig308	>gnl|lis|1658090 AY316737 Lotus corniculatus var. japonicus VDAC1.1 mRNA, complete	1186	88	1e-16	89	Contig308	>gb|BQ155557.1|BQ155557 NF081F08IR1F1075 Irradiated Medicago truncatula cDNA clone	496	92	1e-17	89	Contig308	>gb|CV539474.1|CV539474 POD_019_D02 Phaseolus vulgaris pod EST library Phaseolus vulgaris	738	200	7e-51	88
309	Contig309	707	Contig309	>Q02752|PHPA_PLACH Acidic phosphoprotein precursor - Plasmodium	441	38	0.039	68	+2	353	427	394	418	Contig309	>gb|CK148991.1|CK148991 AGT-35_G05 Suppressive subtractive hybridization library Cicer	547	34	0.11	100	Contig309	>gb|EE604710.1|EE604710 CCUPAS120LF03c08F Pigeon pea Leaf cDNA Library Cajanus cajan cDNA	723	28	0.86	100	Contig309	>gb|CD410617.1|CD410617 Gm_ck38796 Soybean induced by Salicylic Acid Glycine max cDNA 3,	571	145	4e-33	93	Contig309	>gnl|lis|1800878 TA4224_34305 RabGAP/TBC [Medicago truncatula (Barrel medic)]	629	127	2e-28	91	Contig309	>gb|DY632986.1|DY632986 Medicago--01-O10.b1 Subtracted medicago cDNA library specific for	289	44	0.005	82	Contig309	>gb|FE681504.1|FE681504 Pv012A_M13R_E10.ab1 Phaseolus vulgaris cv Early gallatin Phaseolus	777	38	0.11	100
310	Contig310	883	Contig310	>Q40469|IF4A6_TOBAC Eukaryotic initiation factor 4A-6 - Nicotiana	253	361	3e-99	98	+1	7	555	71	253	Contig310	>gb|AJ006044.1|AJ006044 AJ006044 chickpea mRNA CAN-5 Cicer arietinum cDNA clone CanB19,	621	30	2.2	100	Contig310	>gb|EE605064.1|EE605064 CCUPAS120LF05f11F Pigeon pea Leaf cDNA Library Cajanus cajan cDNA	476	30	0.27	91	Contig310	>gb|CX548043.1|CX548043 gmrtDrNS01_17-A_M13R_C03_027.s2 Water stressed 5h segment 2	884	1031	0	93	Contig310	>gnl|lis|1813499 TA494_34305 DEAD box RNA helicase [Pisum sativum (Garden pea)]	1680	434	1e-120	85	Contig310	>gb|BI308174.1|BI308174 EST529584 GPOD Medicago truncatula cDNA clone pGPOD-2G22 5 end,	806	430	1e-119	84	Contig310	>gb|FE695788.1|FE695788 Pv044D_M13R_C11.ab1 Phaseolus vulgaris cv Early gallatin Phaseolus	868	801	0	93
311	Contig311	410	Contig311	>Q9STY6|RS202_ARATH 40S ribosomal protein S20-2 - Arabidopsis	122	111	5e-25	92	-1	404	234	66	122	Contig311	>gb|FE671864.1|FE671864 mh1_0011_A05 Drought-stressed chickpea leave library Cicer	506	603	1e-173	100	Contig311	>gb|EE604804.1|EE604804 CCUPAS120LF03e02R Pigeon pea Leaf cDNA Library Cajanus cajan cDNA	232	30	0.13	100	Contig311	>gb|AW348989.1|AW348989 GM210004A12G12 Gm-r1021 Glycine max cDNA clone Gm-r1021-1463 3,	609	226	8e-58	91	Contig311	>gnl|lis|1822577 TA14127_34305 40S ribosomal protein S20-1 [Arabidopsis thaliana	605	210	1e-53	89	Contig311	>gb|AL371720.1|AL371720 MtBA46A12F1 MtBA Medicago truncatula cDNA clone MtBA46A12 T3, mRNA	471	264	2e-69	89	Contig311	>gb|CB539755.1|CB539755 PVEPSE2010A10.g Common bean seedling EST Library - PVEPSE2	589	224	5e-58	90
312	Contig312	738	Contig312	>P36042|YKU2_YEAST Putative uncharacterized protein YKL202W -	193	42	0.004	38	+1	322	690	44	166	Contig312	>gb|FE671411.1|FE671411 mh1_0005_D07 Drought-stressed chickpea leave library Cicer	645	32	0.47	100	Contig312	>gb|EE604727.1|EE604727 CCUPAS120LF03e05F Pigeon pea Leaf cDNA Library Cajanus cajan cDNA	888	28	0.9	100	Contig312	>gb|BI674271.1|BI674271 sag06a04.y1 Gm-c1080 Glycine max cDNA clone GENOME SYSTEMS CLONE	474	149	3e-34	91	Contig312	>gnl|lis|1800733 TA4442_34305 Photosystem II 7kD protein [Arabidopsis thaliana	524	36	0.73	100	Contig312	>gb|BF649137.1|BF649137 NF054B10EC1F1079 Elicited cell culture Medicago truncatula cDNA	516	92	2e-17	93	Contig312	>gb|CV537328.1|CV537328 NOD_240_H06 Phaseolus vulgaris nodule EST library Phaseolus	578	36	0.44	100
313	Contig313	777	Contig313	>Q9FPQ6|GP1_CHLRE Vegetative cell wall protein gp1 precursor -	555	100	1e-20	39	+2	230	763	150	323	Contig313	>gb|FE669074.1|FE669074 mh2_0011_E03 Chickpea leave library Cicer arietinum cDNA clone	471	38	0.008	100	Contig313	>gb|EE604867.1|EE604867 CCUPAS120LF04c05F Pigeon pea Leaf cDNA Library Cajanus cajan cDNA	356	32	0.061	100	Contig313	>gb|EV276530.1|EV276530 GLMCU14TF JCVI-SOY2 Glycine max cDNA 5, mRNA sequence	553	105	4e-21	91	Contig313	>gb|BF177554| Ljirnpest31-485-e12	246	46	0.0008	100	Contig313	>gb|AW697253.1|AW697253 NF113G11ST1F1087 Developing stem Medicago truncatula cDNA clone	761	46	0.001	100	Contig313	>gb|FG228900.1|FG228900 pvreabc010002_D17_M13rev_phred13_vc root hairs of Phaseolus	674	58	1e-07	88
314	Contig314	491	Contig314	>Q38890|GUN25_ARATH Endoglucanase 25 - Arabidopsis thaliana	621	69	1e-11	75	-3	486	361	578	621	Contig314	>gb|EL585369.1|EL585369 CaHa245 Chickpea Insect-Induced Library Cicer arietinum cDNA clone	444	92	4e-19	89	Contig314	>gb|EE604652.1|EE604652 CCUPAS120LF02R05R Pigeon pea Leaf cDNA Library Cajanus cajan cDNA	739	30	0.15	100	Contig314	>gb|CD393333.1|CD393333 Gm_ck12834 Soybean induced by Salicylic Acid Glycine max cDNA 3,	515	488	1e-136	88	Contig314	>gnl|lis|1817117 TA2915_34305 Endo-1,4-beta-D-glucanase KORRIGAN [Pisum sativum	735	121	1e-26	86	Contig314	>gb|AL373619.1|AL373619 MtBB01H02F1 MtBB Medicago truncatula cDNA clone MtBB01H02 T3, mRNA	475	123	5e-27	86	Contig314	>gb|CV539970.1|CV539970 POD_025_G03 Phaseolus vulgaris pod EST library Phaseolus vulgaris	390	141	7e-33	87
315	Contig315	792	Contig315	>P47192|VA722_ARATH Vesicle-associated membrane protein 722 -	221	243	6e-64	85	-2	788	372	83	221	Contig315	>gb|FE670997.1|FE670997 mh2_0038_H06 Chickpea leave library Cicer arietinum cDNA clone	595	119	3e-27	81	Contig315	>gb|DY742659.1|DY742659 cajKS35 Pigeonpea stress induced cDNA library Cajanus cajan cDNA,	672	28	0.97	100	Contig315	>gb|FK026781.1|FK026781 GLRAV32TR JCVI-SOY3 Glycine max cDNA 5, mRNA sequence	782	745	0	94	Contig315	>gnl|lis|1826436 TA7791_34305 Vesicle-associated membrane protein 725 [Arabidopsis	567	248	1e-64	91	Contig315	>gb|BE320069.2|BE320069 NF023B12RT1F1093 Developing root Medicago truncatula cDNA clone	471	309	6e-83	87	Contig315	>gb|FE698912.1|FE698912 Pv058C_M13R_G01.ab1 Phaseolus vulgaris cv Early gallatin Phaseolus	826	704	0	93
316	Contig316	393	Contig316	>O13825|YOS1_SCHPO Protein transport protein yos1 -	81	47	1e-05	37	-1	378	151	3	81	Contig316	>gb|FE673483.1|FE673483 mh1_0037_B12 Drought-stressed chickpea leave library Cicer	282	34	0.063	100	Contig316	>gb|EE604822.1|EE604822 CCUPAS120LF03f10R Pigeon pea Leaf cDNA Library Cajanus cajan cDNA	658	30	0.12	94	Contig316	>gb|BI784786.1|BI784786 saf93d02.y3 Gm-c1079 Glycine max cDNA clone GENOME SYSTEMS CLONE	505	313	4e-84	90	Contig316	>gnl|lis|1814210 TA13047_34305 Sugar transporter superfamily [Medicago truncatula	478	34	1.5	100	Contig316	>gb|AJ502975.1|AJ502975 AJ502975 MTAMP Medicago truncatula cDNA clone mtgmadc120028a04,	457	216	3e-55	86	Contig316	>gb|FG231980.1|FG231980 pvreacc010006_E10_M13rev_phred13_vc root hairs of Phaseolus	403	254	5e-67	87
317	Contig317	313	Contig317	>P39265|ALSB_ECOLI D-allose-binding periplasmic protein precursor -	311	30	1.8	36	-1	121	8	45	82	Contig317	>gb|FE672138.1|FE672138 mh1_0014_E08 Drought-stressed chickpea leave library Cicer	510	593	1e-170	99	Contig317	>gb|EE604557.1|EE604557 CCUPAS120LF02c10F Pigeon pea Leaf cDNA Library Cajanus cajan cDNA	578	26	1.5	100	Contig317	>gb|CD412709.1|CD412709 Gm_ck43874 Soybean induced by Salicylic Acid Glycine max cDNA 3,	561	115	2e-24	87	Contig317	>gnl|lis|1817735 TA2249_34305 calmodulin binding [Arabidopsis thaliana]	1255	38	0.076	100	Contig317	>gb|BE124103.1|BE124103 EST394228 DSIL Medicago truncatula cDNA clone pDSIL-13G15, mRNA	573	58	1e-07	86	Contig317	>gb|CB542209.1|CB542209 PVEPSE3012B09.g Common bean seedling EST Library inoculated with	473	36	0.18	100
318	Contig318	689	Contig318	>P23246|SFPQ_HUMAN Splicing factor, proline- and glutamine-rich -	707	65	3e-10	38	+1	40	474	93	228	Contig318	>gb|DY475555.1|DY475555 CA0534 Chickpea (ICC3996) post-inoculation EST library Cicer	1048	44	0.0001	89	Contig318	>gb|FD380656.1|FD380656 cajKS97 Pigeonpea water stress induced cDNA library Cajanus cajan	249	30	0.21	100	Contig318	>gb|BE660715.1|BE660715 794 GmaxSC Glycine max cDNA, mRNA sequence	544	88	8e-16	88	Contig318	>gnl|lis|1808833 TA10727_34305 Protein phosphatase 2C ABI2 [Arabidopsis thaliana	404	94	3e-18	84	Contig318	>gb|AW776573.1|AW776573 EST335638 DSIL Medicago truncatula cDNA clone pDSIL-8E18, mRNA	720	157	5e-37	91	Contig318	>gb|FE702516.1|FE702516 Pv032B_M13R_G11.ab1 Phaseolus vulgaris cv Early gallatin Phaseolus	829	82	8e-15	92
319	Contig319	895	Contig319	>Q0ZJ19|YCF3_VITVI Photosystem I assembly protein ycf3 - Vitis	168	161	5e-39	100	+1	643	870	43	118	Contig319	>gb|DY475345.1|DY475345 U325 Chickpea (ICC3996) post-inoculation EST library Cicer	255	339	2e-93	91	Contig319	>gb|CO636160.1|CO636160 cajRII-1 Pigeonpea stress induced cDNA library Cajanus cajan cDNA	143	135	7e-33	100	Contig319	>gb|FK007263.1|FK007263 GLMDW60TFB JCVI-SOY2 Glycine max cDNA 5, mRNA sequence	707	967	0	94	Contig319	>gb|AV766219| AV766219	436	373	1e-102	95	Contig319	>gb|CB892986.1|CB892986 EST645778 HOGA Medicago truncatula cDNA clone HOGA-26M4, mRNA	755	751	0	90	Contig319	>gb|CB542269.1|CB542269 PVEPSE3013C06.g Common bean seedling EST Library inoculated with	410	434	1e-121	96
320	Contig320	715	Contig320	>P32110|GSTX6_SOYBN Probable glutathione S-transferase - Glycine max	225	287	3e-77	61	+3	42	713	1	224	Contig320	>gb|FE672171.1|FE672171 mh1_0014_H09 Drought-stressed chickpea leave library Cicer	669	34	0.12	100	Contig320	>gb|EE604957.1|EE604957 CCUPAS120LF04c11R Pigeon pea Leaf cDNA Library Cajanus cajan cDNA	556	30	0.22	100	Contig320	>gb|EV267327.1|EV267327 GLLBH55TF JCVI-SOY1 Glycine max cDNA 5, mRNA sequence	758	626	1e-178	86	Contig320	>gnl|lis|1807141 TA9293_34305 Probable glutathione S-transferase [Glycine max	968	74	3e-12	82	Contig320	>gb|BI309950.1|BI309950 EST5311700 GESD Medicago truncatula cDNA clone pGESD4J21 5 end,	744	236	6e-61	81	Contig320	>gb|CV531977.1|CV531977 LVS_010_G09 Phaseolus vulgaris leaf EST library Phaseolus vulgaris	678	452	1e-126	87
321	Contig321	560	Contig321	>P83941|ELOC_RAT Transcription elongation factor B polypeptide 1 -	112	90	6e-18	48	+3	39	308	19	110	Contig321	>gb|FE669329.1|FE669329 mh2_0015_D02 Chickpea leave library Cicer arietinum cDNA clone	475	30	1.4	100	Contig321	>gb|EE604663.1|EE604663 CCUPAS120LF02g05R Pigeon pea Leaf cDNA Library Cajanus cajan cDNA	417	26	2.7	100	Contig321	>gb|BU964481.1|BU964481 sat15b07.y1 Gm-c1036 Glycine max cDNA clone SOYBEAN CLONE ID:	604	527	1e-148	89	Contig321	>gb|BW594518| BW594518	481	240	2e-62	85	Contig321	>gb|EV259145.1|EV259145 MTYDS63TF JCVI-MT1 Medicago truncatula cDNA 5, mRNA sequence	666	228	1e-58	85	Contig321	>gb|FE674317.1|FE674317 Pv059Br_M13F_F08.ab1 Phaseolus vulgaris cv Early gallatin Phaseolus	962	478	1e-134	89
322	Contig322	665												Contig322	>gb|FE668751.1|FE668751 mh2_0004_D02 Chickpea leave library Cicer arietinum cDNA clone	649	30	1.7	94	Contig322	>gb|EE604609.1|EE604609 CCUPAS120LF02a08R Pigeon pea Leaf cDNA Library Cajanus cajan cDNA	464	30	0.21	94	Contig322	>gb|FK015562.1|FK015562 GLNC196TF JCVI-SOY3 Glycine max cDNA 5, mRNA sequence	673	438	1e-121	92	Contig322	>gb|BU494484| Ljirnpest52-333-g1	385	135	1e-30	86	Contig322	>gb|CX527357.1|CX527357 s13dNF42G03AT024_515226 Aphid-Infected Shoots Medicago truncatula	619	327	2e-88	88	Contig322	>gb|CV534392.1|CV534392 NOD_203_C01 Phaseolus vulgaris nodule EST library Phaseolus	558	392	1e-108	90
323	Contig323	875	Contig323	>P46254|HS22M_PEA Heat shock 22 kDa protein, mitochondrial precursor	202	291	3e-78	77	-1	812	192	1	202	Contig323	>gb|FE668486.1|FE668486 mh2_0001_E07 Chickpea leave library Cicer arietinum cDNA clone	630	32	0.56	100	Contig323	>gb|EE604581.1|EE604581 CCUPAS120LF02f10F Pigeon pea Leaf cDNA Library Cajanus cajan cDNA	813	30	0.27	100	Contig323	>gb|CF806823.1|CF806823 psHB016xE10f USDA-IFAFS:Expression of Phytophthora sojae genes	692	192	2e-47	80	Contig323	>gnl|lis|1802648 TA1383_34305 Heat shock 22 kDa protein, mitochondrial precursor	823	86	1e-15	87	Contig323	>gb|BG647089.1|BG647089 EST508708 HOGA Medicago truncatula cDNA clone pHOGA-15L23 5 end,	807	460	1e-128	87	Contig323	>gb|EX305380.1|EX305380 PvEST2628 Bean pod tissue cDNA Entry Library Phaseolus vulgaris	707	145	8e-34	83
324	Contig324	658	Contig324	>P09762|WIN2_SOLTU Wound-induced protein WIN2 precursor - Solanum	211	137	3e-32	71	+3	285	566	117	210	Contig324	>gb|FE672212.1|FE672212 mh1_0015_D05 Drought-stressed chickpea leave library Cicer	585	682	0	98	Contig324	>gb|EE605167.1|EE605167 CCUPAS120LF05h11R Pigeon pea Leaf cDNA Library Cajanus cajan cDNA	346	28	0.8	100	Contig324	>gb|EV269439.1|EV269439 GLMAJ30TF JCVI-SOY2 Glycine max cDNA 5, mRNA sequence	676	60	2e-07	82	Contig324	>gnl|lis|1804855 TA3519_34305 HVA22-like protein i [Arabidopsis thaliana (Mouse-ear	1343	34	2.6	95	Contig324	>gb|AW559231.1|AW559231 EST306067 DSIR Medicago truncatula cDNA clone pDSIR-7D16, mRNA	534	178	1e-43	84	Contig324	>gb|CB543028.1|CB543028 PVEPSE3027J13.g Common bean seedling EST Library inoculated with	389	36	0.39	85
325	Contig325	681	Contig325	>Q8WZ42|TITIN_HUMAN Titin - Homo sapiens (Human)	34350	37	0.063	32	+1	64	366	11018	11119	Contig325	>gb|FE671655.1|FE671655 mh1_0008_A09 Drought-stressed chickpea leave library Cicer	575	80	2e-15	83	Contig325	>gb|EE604674.1|EE604674 CCUPAS120LF02h05R Pigeon pea Leaf cDNA Library Cajanus cajan cDNA	577	28	0.83	100	Contig325	>gb|BU083826.1|BU083826 sar31d10.y1 Gm-c1049 Glycine max cDNA clone SOYBEAN CLONE ID:	597	474	1e-132	87	Contig325	>gb|AV768947| AV768947	490	182	5e-45	82	Contig325	>gb|BE942634.1|BE942634 EST422213 MGHG Medicago truncatula cDNA clone pMGHG-9A13, mRNA	541	84	5e-15	81	Contig325	>gb|FE692517.1|FE692517 Pv015B_M13R_B06.ab1 Phaseolus vulgaris cv Early gallatin Phaseolus	824	410	1e-114	85
326	Contig326	650	Contig326	>Q8GYN5|RIN4_ARATH RPM1-interacting protein 4 - Arabidopsis thaliana	211	58	2e-08	40	+1	88	294	143	204	Contig326	>gb|FE671385.1|FE671385 mh1_0005_B04 Drought-stressed chickpea leave library Cicer	588	58	7e-09	82	Contig326	>gb|EE604702.1|EE604702 CCUPAS120LF03b12F Pigeon pea Leaf cDNA Library Cajanus cajan cDNA	841	30	0.2	100	Contig326	>gb|CX708599.1|CX708599 gmrtDrNS01_38-C_M13R_A11_095.s2 Water stressed 5h segment 2	679	904	0	92	Contig326	>gb|BU494076| Ljirnpest46-691-a7 mRNA for homolog of putative nitrate induced	442	224	1e-57	85	Contig326	>gb|AW560821.1|AW560821 EST315869 DSIR Medicago truncatula cDNA clone pDSIR-30G1, mRNA	474	309	5e-83	90	Contig326	>gb|CV541212.1|CV541212 RTS_102_B04 Phaseolus vulgaris P- root EST library Phaseolus	575	815	0	93
327	Contig327	660	Contig327	>O01761|UNC89_CAEEL Muscle M-line assembly protein unc-89 -	8081	45	0.0004	23	+2	23	595	1688	1860	Contig327	>gb|CD051291.1|CD051291 EST0312 subtracted cDNA library of drought-stressed chickpea Cicer	685	46	3e-05	82	Contig327	>gb|FD380644.1|FD380644 cajKS84 Pigeonpea water stress induced cDNA library Cajanus cajan	386	46	3e-06	82	Contig327	>gb|CF922568.1|CF922568 gmrhRww24-12-T7_G03_1_019 Soybean root hair subtracted cDNA library	387	155	4e-36	87	Contig327	>gb|AV422366| AV422366	475	34	2.6	100	Contig327	>gb|DY633004.1|DY633004 Medicago--01-B21.b1 Subtracted medicago cDNA library specific for	233	76	1e-12	86	Contig327	>gb|FE674286.1|FE674286 Pv059Ar_M13F_E06.ab1 Phaseolus vulgaris cv Early gallatin Phaseolus	980	48	0.0001	82
328	Contig328	712	Contig328	>P14544|COX1_LEITA Cytochrome c oxidase subunit 1 - Leishmania	549	37	0.12	27	-2	327	7	437	540	Contig328	>gb|FE669019.1|FE669019 mh2_0010_D09 Chickpea leave library Cicer arietinum cDNA clone	510	32	0.46	100	Contig328	>gb|DY742682.1|DY742682 cajKS59 Pigeonpea stress induced cDNA library Cajanus cajan cDNA,	341	32	0.056	100	Contig328	>gb|EV277463.1|EV277463 GLMD460TF JCVI-SOY2 Glycine max cDNA 5, mRNA sequence	786	224	6e-57	84	Contig328	>gnl|lis|1817509 TA2715_34305 Anti-H(O) lectin [Lotus tetragonolobus (Winged pea)	1063	34	2.8	100	Contig328	>gb|AL383890.1|AL383890 MtBC17E05F1 MtBC Medicago truncatula cDNA clone MtBC17E05 T3, mRNA	437	58	3e-07	89	Contig328	>gb|CV538572.1|CV538572 POD_007_D11 Phaseolus vulgaris pod EST library Phaseolus vulgaris	701	40	0.027	100
329	ICP7035_CS01_G07	777	ICP7035_CS01_G07	>P41469|Y069_NPVAC Uncharacterized 30.4 kDa protein in LEF3-IAP2	262	31	7.4	38	+2	329	451	55	96	ICP7035_CS01_G07	>gb|FE673169.1|FE673169 mh1_0032_C06 Drought-stressed chickpea leave library Cicer	582	32	0.5	100	ICP7035_CS01_G07	>gb|EE604807.1|EE604807 CCUPAS120LF03e05R Pigeon pea Leaf cDNA Library Cajanus cajan cDNA	840	36	0.004	92	ICP7035_CS01_G07	>gb|CA852040.1|CA852040 E02A09_E06_10.ab1 cDNA Peking library 6, 8 day SCN3 Glycine max	738	36	3	100	ICP7035_CS01_G07	>gnl|lis|1460590 AV424475	315	36	0.77	95	ICP7035_CS01_G07	>gb|AL389134.1|AL389134 MtBC53A03R1 MtBC Medicago truncatula cDNA clone MtBC53A03 T7, mRNA	692	38	0.33	100	ICP7035_CS01_G07	>gb|CV535367.1|CV535367 NOD_215_F09 Phaseolus vulgaris nodule EST library Phaseolus	680	40	0.03	100
330	ICP7035_CS01_G09	1200	ICP7035_CS01_G09	>Q07G17|PCGF3_XENTR Polycomb group RING finger protein 3 - Xenopus	242	32	4.9	29	+2	329	565	4	68	ICP7035_CS01_G09	>gb|FE669252.1|FE669252 mh2_0014_E05 Chickpea leave library Cicer arietinum cDNA clone	474	32	0.78	100	ICP7035_CS01_G09	>gb|EE604866.1|EE604866 CCUPAS120LF04c03F Pigeon pea Leaf cDNA Library Cajanus cajan cDNA	164	28	1.5	100	ICP7035_CS01_G09	>gb|BI971053.1|BI971053 GM830012A20E09 Gm-r1083 Glycine max cDNA clone Gm-r1083-4434 3,	781	40	0.3	100	ICP7035_CS01_G09	>gb|BP064891| BP064891	480	34	4.7	100	ICP7035_CS01_G09	>gb|BF520758.1|BF520758 EST458231 DSIL Medicago truncatula cDNA clone pDSIL-39E24, mRNA	600	36	2	100	ICP7035_CS01_G09	>gb|FG232377.1|FG232377 pvrebac010001a_G21_M1321_phred13_vc root hairs of Phaseolus	304	36	0.73	100
331	ICP7035_CS01_H05	387	ICP7035_CS01_H05	>P51426|RL39_ORYSJ 60S ribosomal protein L39 - Oryza sativa subsp.	51	110	2e-24	96	-1	339	187	1	51	ICP7035_CS01_H05	>gb|DY475394.1|DY475394 U376 Chickpea (ICC3996) post-inoculation EST library Cicer	255	38	0.004	92	ICP7035_CS01_H05	>gb|EE604562.1|EE604562 CCUPAS120LF02d07F Pigeon pea Leaf cDNA Library Cajanus cajan cDNA	251	32	0.03	100	ICP7035_CS01_H05	>gb|BU080719.1|BU080719 saq28b07.y1 Gm-c1045 Glycine max cDNA clone SOYBEAN CLONE ID:	575	256	8e-67	94	ICP7035_CS01_H05	>gnl|lis|1822904 TA6357_34305 Putative 60S ribosomal protein L39 [Oryza sativa	472	264	9e-70	93	ICP7035_CS01_H05	>gb|BE239601.1|BE239601 EST403650 MHRP- Medicago truncatula cDNA clone pMHRP-28P19, mRNA	360	157	3e-37	87	ICP7035_CS01_H05	>gb|CB542995.1|CB542995 PVEPSE3027G20.g Common bean seedling EST Library inoculated with	342	313	6e-85	88
332	ICP7035_CS01_A08	859	ICP7035_CS01_A08	>Q9XIR8|SEM11_ARATH Probable 26 proteasome complex subunit sem1-1 -	74	123	1e-27	80	+2	29	244	1	73	ICP7035_CS01_A08	>gb|FE670358.1|FE670358 mh2_0027_A09 Chickpea leave library Cicer arietinum cDNA clone	525	311	4e-85	94	ICP7035_CS01_A08	>gb|DV105925.1|DV105925 cajKS5 Pigeonpea water stress induced cDNA library Cajanus cajan	761	34	0.017	89	ICP7035_CS01_A08	>gb|CA852362.1|CA852362 E06H04_P04_16.ab1 cDNA Peking library 6, 8 day SCN3 Glycine max	548	474	1e-132	91	ICP7035_CS01_A08	>gb|BW597030| BW597030	470	331	1e-89	92	ICP7035_CS01_A08	>gb|AL380179.1|AL380179 MtBB50H07F1 MtBB Medicago truncatula cDNA clone MtBB50H07 T3, mRNA	472	299	6e-80	91	ICP7035_CS01_A08	>gb|FG233779.1|FG233779 pvrebbc010002_N14_M1321_phred13_vc root hairs of Phaseolus vulgaris	435	345	4e-94	93
333	ICP7035_CS01_B05	684	ICP7035_CS01_B05	>Q96PE1|GP124_HUMAN Probable G-protein coupled receptor 124	1331	31	4.6	50	-3	625	536	89	118	ICP7035_CS01_B05	>gb|FE668798.1|FE668798 mh2_0004_H04 Chickpea leave library Cicer arietinum cDNA clone	588	198	3e-51	83	ICP7035_CS01_B05	>gb|DY742683.1|DY742683 cajKS60 Pigeonpea stress induced cDNA library Cajanus cajan cDNA,	298	214	7e-57	85	ICP7035_CS01_B05	>gb|BE661742.1|BE661742 969 GmaxSC Glycine max cDNA, mRNA sequence	766	250	9e-65	85	ICP7035_CS01_B05	>gnl|lis|1801761 TA4466_34305 Unknow protein [Oryza sativa (japonica	668	178	7e-44	86	ICP7035_CS01_B05	>gb|AW691939.1|AW691939 NF045G11ST1F1000 Developing stem Medicago truncatula cDNA clone	654	202	9e-51	84	ICP7035_CS01_B05	>gb|FD791986.1|FD791986 08VNAA8_T7_001_B06_17FEB2006_046 08VNAA8 Phaseolus vulgaris cDNA,	585	220	1e-56	83
334	ICP7035_CS01_B10	730	ICP7035_CS01_B10	>Q9XZS3|CCD72_DROME Coiled-coil domain-containing protein 72 homolog	64	37	0.12	41	+2	116	253	6	51	ICP7035_CS01_B10	>gb|DY475173.1|DY475173 U134 Chickpea (ICC3996) post-inoculation EST library Cicer	255	36	0.03	81	ICP7035_CS01_B10	>gb|EE604957.1|EE604957 CCUPAS120LF04c11R Pigeon pea Leaf cDNA Library Cajanus cajan cDNA	556	206	2e-54	85	ICP7035_CS01_B10	>gb|BQ628690.1|BQ628690 sao69c06.y1 Gm-c1073 Glycine max cDNA clone SOYBEAN CLONE ID:	479	101	6e-20	82	ICP7035_CS01_B10	>gb|BW599813| BW599813	561	36	0.72	95	ICP7035_CS01_B10	>gb|AW685263.1|AW685263 NF028C11NR1F1000 Nodulated root Medicago truncatula cDNA clone	508	36	1.2	86	ICP7035_CS01_B10	>gb|FD791423.1|FD791423 07VANA7_T7_041_B08_01MAR2006_062 07VANA7 Phaseolus vulgaris cDNA,	297	56	5e-07	79
335	ICP7035_CS01_C11	354	ICP7035_CS01_C11	>Q949P1|ABAH1_ARATH Abscisic acid 8-hydroxylase 1 - Arabidopsis	467	70	2e-12	54	+3	84	263	1	61	ICP7035_CS01_C11	>gb|FE669949.1|FE669949 mh2_0022_C02 Chickpea leave library Cicer arietinum cDNA clone	231	32	0.22	100	ICP7035_CS01_C11	>gb|EE604697.1|EE604697 CCUPAS120LF03b06F Pigeon pea Leaf cDNA Library Cajanus cajan cDNA	251	32	0.027	95	ICP7035_CS01_C11	>gb|BI471774.1|BI471774 sae83e01.y3 Gm-c1065 Glycine max cDNA clone GENOME SYSTEMS CLONE	544	123	7e-27	93	ICP7035_CS01_C11	>gb|BP062932| BP062932	563	38	0.087	100	ICP7035_CS01_C11	>gb|BF006212.1|BF006212 EST434647 DSLC Medicago truncatula cDNA clone pDSLC-39D20, mRNA	554	252	5e-66	92	ICP7035_CS01_C11	>gb|FE698580.1|FE698580 Pv058B_M13F_H10.ab1 Phaseolus vulgaris cv Early gallatin Phaseolus	784	64	9e-10	93
336	ICP7035_CS01_C06	154												ICP7035_CS01_C06	>gb|FE669512.1|FE669512 mh2_0017_D06 Chickpea leave library Cicer arietinum cDNA clone	636	32	0.092	100	ICP7035_CS01_C06	>gb|EE604923.1|EE604923 CCUPAS120LF04h11F Pigeon pea Leaf cDNA Library Cajanus cajan cDNA	677	26	0.7	100	ICP7035_CS01_C06	>gb|BU083323.1|BU083323 sar43e01.y1 Gm-c1049 Glycine max cDNA clone SOYBEAN CLONE ID:	526	36	0.55	100	ICP7035_CS01_C06	>gnl|lis|1824682 TA6466_34305 Hypothetical protein OJ1057_G07.1 [Oryza sativa	907	32	2.2	95	ICP7035_CS01_C06	>gb|AL366832.1|AL366832 MtBA10D11R1 MtBA Medicago truncatula cDNA clone MtBA10D11 T7, mRNA	407	36	0.24	100	ICP7035_CS01_C06	>gb|CV530928.1|CV530928 ALV_015B_F01 Phaseolus vulgaris leaf EST library PV_GEa Phaseolus	151	34	0.34	100
337	ICP7035_CS01_C07	767	ICP7035_CS01_C07	>P36784|VE2_HPV15 Regulatory protein E2 - Human papillomavirus type	382	35	0.29	27	+3	87	527	137	280	ICP7035_CS01_C07	>gb|FE668798.1|FE668798 mh2_0004_H04 Chickpea leave library Cicer arietinum cDNA clone	588	214	6e-56	83	ICP7035_CS01_C07	>gb|DY742683.1|DY742683 cajKS60 Pigeonpea stress induced cDNA library Cajanus cajan cDNA,	298	202	3e-53	84	ICP7035_CS01_C07	>gb|EH257739.1|EH257739 JGI_ACBU1720.fwd ACBU Phakopsora pachyrhizi infected soybean leaf	529	278	5e-73	85	ICP7035_CS01_C07	>gb|BW606944| BW606944	487	204	1e-51	88	ICP7035_CS01_C07	>gb|CB892431.1|CB892431 EST649400 KV3 Medicago truncatula cDNA clone KV3-54D21, mRNA	645	204	2e-51	88	ICP7035_CS01_C07	>gb|FD791986.1|FD791986 08VNAA8_T7_001_B06_17FEB2006_046 08VNAA8 Phaseolus vulgaris cDNA,	585	260	2e-68	85
338	ICP7035_CS01_C08	753	ICP7035_CS01_C08	>Q43291|RL211_ARATH 60S ribosomal protein L21-1 - Arabidopsis	164	99	2e-20	36	-1	663	175	1	163	ICP7035_CS01_C08	>gb|FE668780.1|FE668780 mh2_0004_F10 Chickpea leave library Cicer arietinum cDNA clone	633	34	0.12	100	ICP7035_CS01_C08	>gb|EE604588.1|EE604588 CCUPAS120LF02g07F Pigeon pea Leaf cDNA Library Cajanus cajan cDNA	744	32	0.059	100	ICP7035_CS01_C08	>gb|FE701128.1|FE701128 Pv028D_M13F_E10.ab1 Phaseolus vulgaris cv Early gallatin Phaseolus	733	36	2.9	100	ICP7035_CS01_C08	>gnl|lis|1815961 TA2995_34305	631	36	0.75	100	ICP7035_CS01_C08	>gb|AW684933.1|AW684933 NF023C04NR1F1000 Nodulated root Medicago truncatula cDNA clone	606	38	0.32	100	ICP7035_CS01_C08	>gb|BQ481685.1|BQ481685 PV_GEa0076p23f Phaseolus vulgaris leaf EST library PV_GEa Phaseolus	968	36	0.45	95
339	ICP7035_CS01_C10	1200	ICP7035_CS01_C10	>P34362|YLH8_CAEEL Uncharacterized protein C48B4.8 - Caenorhabditis	196	37	0.15	29	+1	664	885	13	77	ICP7035_CS01_C10	>gb|EB085040.1|EB085040 CA0857 Chickpea (ICC3996) post-inoculation EST library Cicer	649	34	0.2	95	ICP7035_CS01_C10	>gb|EE604851.1|EE604851 CCUPAS120LF04a07F Pigeon pea Leaf cDNA Library Cajanus cajan cDNA	251	32	0.095	100	ICP7035_CS01_C10	>gb|BM519644.1|BM519644 sak82a04.y1 Gm-c1036 Glycine max cDNA clone SOYBEAN CLONE ID:	569	38	1.2	95	ICP7035_CS01_C10	>gnl|lis|1803481 TA1703_34305	520	38	0.3	100	ICP7035_CS01_C10	>gb|BQ141758.1|BQ141758 NF019G01IN1F1005 Insect herbivory Medicago truncatula cDNA clone	1153	36	2	95	ICP7035_CS01_C10	>gb|FD796921.1|FD796921 09VNAN9_T7_015_F01_30JUN2006_005 09VNAN9 Phaseolus vulgaris cDNA,	224	38	0.18	100
340	ICP7035_CS01_D10	531	ICP7035_CS01_D10	>P24499|ATP6_TRYBB ATP synthase subunit a - Trypanosoma brucei	229	32	2.1	33	+1	268	498	29	97	ICP7035_CS01_D10	>gb|CK149099.1|CK149099 63_A9 Suppressive subtractive hybridization library Cicer arietinum	555	30	1.3	100	ICP7035_CS01_D10	>gb|CK394838.1|CK394838 cajIVSL33b Pigeonpea stress induced cDNA library Cajanus cajan cDNA	183	28	0.65	94	ICP7035_CS01_D10	>gb|CA800388.1|CA800388 sau15e04.y1 Gm-c1062 Glycine max cDNA clone SOYBEAN CLONE ID:	652	40	0.13	100	ICP7035_CS01_D10	>gnl|lis|1529290 AV775986	489	36	0.52	100	ICP7035_CS01_D10	>gb|AL366644.1|AL366644 MtBA09C07F1 MtBA Medicago truncatula cDNA clone MtBA09C07 T3, mRNA	487	38	0.22	92	ICP7035_CS01_D10	>gb|CB540923.1|CB540923 PVEPSE2026C03.g Common bean seedling EST Library - PVEPSE2	486	34	1.3	100
341	ICP7035_CS09_A01	890	ICP7035_CS09_A01	>Q92269|NRFA_PENUR Nitrogen regulatory protein nrfA - Penicillium	865	34	1.1	27	+3	111	419	225	330	ICP7035_CS09_A01	>gb|CD051291.1|CD051291 EST0312 subtracted cDNA library of drought-stressed chickpea	685	60	3e-09	100	ICP7035_CS09_A01	>gb|CK394836.1|CK394836 cajS10 Pigeonpea stress induced cDNA library Cajanus cajan cDNA	277	42	7e-05	100	ICP7035_CS09_A01	>gb|DY762998.1|DY762998 29sin3 Transcript-derived fragments specifically found in	367	98	1e-18	96	ICP7035_CS09_A01	>gnl|lis|1537483 S254	130	38	0.22	86	ICP7035_CS09_A01	>gb|AJ621860.1|AJ621860 AJ621860 Medicago truncatula J5 roots Medicago truncatula cDNA	1151	90	1e-16	96	ICP7035_CS09_A01	>gb|EH791055.1|EH791055 RTS_106_D12 Phaseolus vulgaris P- root EST library Phaseolus	1133	54	2e-06	100
342	ICP7035_CS10_A01	748	ICP7035_CS10_A01	>Q6GFG0|Y1988_STAAR Uncharacterized RNA methyltransferase SAR1988 -	453	31	5.3	44	+1	10	123	334	368	ICP7035_CS10_A01	>gb|FE670901.1|FE670901 mh2_0036_H07 Chickpea leave library Cicer arietinum cDNA clone	491	34	0.12	100	ICP7035_CS10_A01	>gb|EE604880.1|EE604880 CCUPAS120LF04d08F Pigeon pea Leaf cDNA Library Cajanus cajan cDNA	716	30	0.23	100	ICP7035_CS10_A01	>gb|FK014581.1|FK014581 GLNBQ60TF JCVI-SOY3 Glycine max cDNA 5, mRNA sequence	681	82	5e-14	87	ICP7035_CS10_A01	>gnl|lis|1821013 TA12936_34305 OSJNBa0094O15.14 protein [Oryza sativa (japonica	358	68	2e-10	88	ICP7035_CS10_A01	>gb|BF004026.1|BF004026 EST432524 KV1 Medicago truncatula cDNA clone pKV1-14I16, mRNA	737	36	1.3	100	ICP7035_CS10_A01	>gb|FE897139.1|FE897139 PvEST2988 Bean pod tissue cDNA Entry Library Phaseolus vulgaris	715	34	1.8	100
343	ICP7035_CS10_A04	386	ICP7035_CS10_A04	>O19913|YCF44_CYACA Uncharacterized protein ycf44 - Cyanidium	396	31	1.3	32	-2	181	20	50	105	ICP7035_CS10_A04	>gb|FE672577.1|FE672577 mh1_0019_E05 Drought-stressed chickpea leave library Cicer	309	32	0.24	100	ICP7035_CS10_A04	>gb|EE604541.1|EE604541 CCUPAS120LF02a10F Pigeon pea Leaf cDNA Library Cajanus cajan cDNA	676	28	0.47	100	ICP7035_CS10_A04	>gb|BE657609.2|BE657609 GM700002B10E2 Gm-r1070 Glycine max cDNA clone Gm-r1070-603 3, mRNA	532	200	4e-50	94	ICP7035_CS10_A04	>gnl|lis|1820715 TA12774_34305 Hypothetical protein At2g20920 [Arabidopsis thaliana	562	34	1.5	95	ICP7035_CS10_A04	>gb|BQ152909.1|BQ152909 NF026E06IR1F1051 Irradiated Medicago truncatula cDNA clone	412	62	1e-08	88	ICP7035_CS10_A04	>gb|CV533781.1|CV533781 LVS_043_D06 Phaseolus vulgaris leaf EST library Phaseolus vulgaris	439	188	3e-47	93
344	ICP7035_CS09_A06	617	ICP7035_CS09_A06	>P28175|LFC_TACTR Limulus clotting factor C precursor - Tachypleus	1019	36	0.12	35	-1	611	438	604	665	ICP7035_CS09_A06	>gb|FE668717.1|FE668717 mh2_0004_A03 Chickpea leave library Cicer arietinum cDNA clone	650	86	3e-17	91	ICP7035_CS09_A06	>gb|DY742684.1|DY742684 cajKS61 Pigeonpea stress induced cDNA library Cajanus cajan cDNA,	581	78	9e-16	89	ICP7035_CS09_A06	>gb|CK605776.1|CK605776 gmrhRww6-04_A08_T7 Soybean root hair subtracted cDNA library	851	198	3e-49	83	ICP7035_CS09_A06	>gb|BW617202| BW617202	538	86	7e-16	92	ICP7035_CS09_A06	>gb|AJ548032.1|AJ548032 AJ548032 MTAPHEU Medicago truncatula cDNA clone mtaehac110006g07,	362	220	3e-56	86	ICP7035_CS09_A06	>gb|CB542390.1|CB542390 PVEPSE3015F03.g Common bean seedling EST Library inoculated with	417	266	2e-70	91
345	ICP7035_CS09_A10	872	ICP7035_CS09_A10	>Q80TZ9|RERE_MOUSE Arginine-glutamic acid dipeptide repeats protein -	1558	53	2e-06	26	+2	194	841	798	1008	ICP7035_CS09_A10	>gb|EH058755.1|EH058755 CPA03a05.y.esd subtracted cDNA library of drought stressed chickpea	412	32	0.56	100	ICP7035_CS09_A10	>gb|EE604817.1|EE604817 CCUPAS120LF03f04R Pigeon pea Leaf cDNA Library Cajanus cajan cDNA	218	28	1.1	100	ICP7035_CS09_A10	>gb|BE820322.1|BE820322 GM700011B10C6 Gm-r1070 Glycine max cDNA clone Gm-r1070-4355 3,	588	36	3.4	100							ICP7035_CS09_A10	>gb|BE942625.1|BE942625 EST422204 MGHG Medicago truncatula cDNA clone pMGHG-8P18, mRNA	532	34	5.8	100	ICP7035_CS09_A10	>gb|CV537333.1|CV537333 NOD_241_A03 Phaseolus vulgaris nodule EST library Phaseolus	765	38	0.13	95
346	ICP7035_CS12_A02	884	ICP7035_CS12_A02	>Q9XGX5|RBS2_AMAHP Ribulose bisphosphate carboxylase small chain 2,	184	29	1.4	33	+3	315	467	58	106	ICP7035_CS12_A02	>gb|FE670973.1|FE670973 mh2_0038_F05 Chickpea leave library Cicer arietinum cDNA clone	590	32	0.57	100	ICP7035_CS12_A02	>gb|EE604915.1|EE604915 CCUPAS120LF04g11F Pigeon pea Leaf cDNA Library Cajanus cajan cDNA	578	42	7e-05	83	ICP7035_CS12_A02	>gb|BE191481.1|BE191481 sn77b05.y1 Gm-c1038 Glycine max cDNA clone GENOME SYSTEMS CLONE ID:	298	38	0.88	85	ICP7035_CS12_A02	>gb|AV422971| AV422971	466	34	3.5	100	ICP7035_CS12_A02	>gb|AW257226.1|AW257226 EST305363 KV2 Medicago truncatula cDNA clone KV2-7B18, mRNA	535	36	1.5	100	ICP7035_CS12_A02	>gb|CV535625.1|CV535625 NOD_218_G11 Phaseolus vulgaris nodule EST library Phaseolus	671	34	2.1	100
347	ICP7035_CS12_A07	829	ICP7035_CS12_A07	>Q9ET54|PALLD_MOUSE Palladin - Mus musculus (Mouse)	1408	32	4.8	61	+1	694	756	767	787	ICP7035_CS12_A07	>gb|CK149144.1|CK149144 AGT-5_C10 Suppressive subtractive hybridization library Cicer	500	40	0.002	95	ICP7035_CS12_A07	>gb|EE604852.1|EE604852 CCUPAS120LF04a08F Pigeon pea Leaf cDNA Library Cajanus cajan cDNA	717	30	0.26	100	ICP7035_CS12_A07	>gb|DY762990.1|DY762990 32sin1 Transcript-derived fragments specifically found in	446	44	0.013	96	ICP7035_CS12_A07	>gnl|lis|1825934 TA7131_34305 No apical meristem (NAM) protein [Medicago truncatula	935	34	3.2	100	ICP7035_CS12_A07	>gb|BQ158037.1|BQ158037 NF017G08PL1F1065 Phosphate starved leaf Medicago truncatula cDNA	816	44	0.006	96	ICP7035_CS12_A07	>gb|CV529780.1|CV529780 ALV_011D_A05 Phaseolus vulgaris leaf EST library PV_GEa Phaseolus	829	36	0.5	100
348	ICP7035_CS09_B01	889	ICP7035_CS09_B01	>Q90268|PAX2A_DANRE Paired box protein Pax-2a - Danio rerio	410	32	3.2	35	-1	625	506	239	278	ICP7035_CS09_B01	>gb|EH058834.1|EH058834 CPA03h07.y.esd subtracted cDNA library of drought stressed chickpea	637	50	2e-06	93	ICP7035_CS09_B01	>gb|DV105923.1|DV105923 cajKS4 Pigeonpea water stress induced cDNA library Cajanus cajan	739	30	0.28	94	ICP7035_CS09_B01	>gb|DY762980.1|DY762980 75sin2 Transcript-derived fragments specifically found in	349	68	1e-09	89	ICP7035_CS09_B01	>gb|BW600816| BW600816	407	38	0.22	100	ICP7035_CS09_B01	>gb|EH058295.1|EH058295 EST0152 MTOROCRE Medicago truncatula cDNA clone mtorocre57.002,	847	68	4e-10	89	ICP7035_CS09_B01	>gb|CB556051.1|CB556051 PVEPSE3024F07.g Common bean seedling EST Library inoculated with	117	38	0.14	100
349	ICP7035_CS10_B01	1200												ICP7035_CS10_B01	>gb|EH059012.1|EH059012 CPAd07.z.esd subtracted cDNA library of drought stressed chickpea	424	32	0.78	100	ICP7035_CS10_B01	>gb|CO636154.1|CO636154 cajP2 Pigeonpea stress induced cDNA library Cajanus cajan cDNA	321	32	0.095	100	ICP7035_CS10_B01	>gb|FE693837.1|FE693837 Pv016D_M13F_D03.ab1 Phaseolus vulgaris cv Early gallatin Phaseolus	854	38	1.2	100	ICP7035_CS10_B01	>gnl|lis|1817562 TA2682_34305 Hypothetical protein [Arabidopsis thaliana (Mouse-ear	628	34	4.7	100	ICP7035_CS10_B01	>gb|BF520644.1|BF520644 EST458117 DSIL Medicago truncatula cDNA clone pDSIL-39A15, mRNA	470	36	2	100	ICP7035_CS10_B01	>gb|FE693837.1|FE693837 Pv016D_M13F_D03.ab1 Phaseolus vulgaris cv Early gallatin Phaseolus	854	38	0.18	100
350	ICP7035_CS09_B06	801	ICP7035_CS09_B06	>P06599|EXTN_DAUCA Extensin precursor - Daucus carota (Carrot)	306	160	5e-39	52	-2	353	3	100	277	ICP7035_CS09_B06	>gb|FE670026.1|FE670026 mh2_0023_B04 Chickpea leave library Cicer arietinum cDNA clone	221	34	0.13	95	ICP7035_CS09_B06	>gb|EE604875.1|EE604875 CCUPAS120LF04d03F Pigeon pea Leaf cDNA Library Cajanus cajan cDNA	610	28	0.98	100	ICP7035_CS09_B06	>gb|CF805965.1|CF805965 psHB002xG04f USDA-IFAFS:Expression of Phytophthora sojae genes	622	260	1e-67	88	ICP7035_CS09_B06	>gb|BI420337| LjNEST55g8r	397	101	2e-20	96	ICP7035_CS09_B06	>gb|DY617426.1|DY617426 AC3413 NOLLY Medicago truncatula cDNA 5, mRNA sequence	626	123	7e-27	83	ICP7035_CS09_B06	>gb|CV543572.1|CV543572 RTS_136_H07 Phaseolus vulgaris P- root EST library Phaseolus	599	157	2e-37	84
351	ICP7035_CS10_B07	759	ICP7035_CS10_B07	>P02812|PRB2_HUMAN Basic salivary proline-rich protein 2 precursor -	416	86	2e-16	29	+3	42	743	96	336	ICP7035_CS10_B07	>gb|EB085040.1|EB085040 CA0857 Chickpea (ICC3996) post-inoculation EST library Cicer	649	40	0.002	95	ICP7035_CS10_B07	>gb|EE604996.1|EE604996 CCUPAS120LF04g09R Pigeon pea Leaf cDNA Library Cajanus cajan cDNA	507	32	0.06	100	ICP7035_CS10_B07	>gb|CK606365.1|CK606365 gmrhRww6-11_E05_T7 Soybean root hair subtracted cDNA library	587	66	3e-09	90	ICP7035_CS10_B07	>gnl|lis|28146 TC17843	640	38	0.19	100	ICP7035_CS10_B07	>gb|DY633036.1|DY633036 Medicago--02-K11.b1 Subtracted medicago cDNA library specific for	343	80	9e-14	94	ICP7035_CS10_B07	>gb|CB541036.1|CB541036 PVEPSE2028A05.g Common bean seedling EST Library - PVEPSE2	525	36	0.46	100
352	ICP7035_CS10_B12	852	ICP7035_CS10_B12	>Q90922|NET1_CHICK Netrin-1 precursor - Gallus gallus (Chicken)	606	33	2.3	37	-1	198	64	50	94	ICP7035_CS10_B12	>gb|FE668568.1|FE668568 mh2_0002_D06 Chickpea leave library Cicer arietinum cDNA clone	653	1090	0	97	ICP7035_CS10_B12	>gb|DY742683.1|DY742683 cajKS60 Pigeonpea stress induced cDNA library Cajanus cajan cDNA,	298	577	1e-166	99	ICP7035_CS10_B12	>gb|EH258256.1|EH258256 JGI_ACBU1923.fwd ACBU Phakopsora pachyrhizi infected soybean leaf	735	1001	0	99	ICP7035_CS10_B12	>gnl|lis|1801761 TA4466_34305 Unknow protein [Oryza sativa (japonica	668	811	0	99	ICP7035_CS10_B12	>gb|AW776956.1|AW776956 EST336021 DSIL Medicago truncatula cDNA clone pDSIL-16L2, mRNA	590	833	0	96	ICP7035_CS10_B12	>gb|FD791986.1|FD791986 08VNAA8_T7_001_B06_17FEB2006_046 08VNAA8 Phaseolus vulgaris cDNA,	585	1009	0	99
353	ICP7035_CS12_B01	729	ICP7035_CS12_B01	>P05143|PRP2_MOUSE Proline-rich protein 2 precursor - Mus musculus	317	124	3e-28	38	+3	39	728	94	305	ICP7035_CS12_B01	>gb|CK148976.1|CK148976 AGT-47_F07 Suppressive subtractive hybridization library Cicer	899	30	1.8	91	ICP7035_CS12_B01	>gb|EE604644.1|EE604644 CCUPAS120LF02e08R Pigeon pea Leaf cDNA Library Cajanus cajan cDNA	849	34	0.014	100							ICP7035_CS12_B01	>gb|BW613509| BW613509	476	34	2.8	100	ICP7035_CS12_B01	>gb|BQ141703.1|BQ141703 NF013H01IN1F1013 Insect herbivory Medicago truncatula cDNA clone	1341	36	1.2	100	ICP7035_CS12_B01	>gb|FE678013.1|FE678013 Pv007C_M13F_A05.ab1 Phaseolus vulgaris cv Early gallatin Phaseolus	885	34	1.7	100
354	ICP7035_CS12_B03	800	ICP7035_CS12_B03	>O81788|WOX13_ARATH WUSCHEL-related homeobox 13 - Arabidopsis	268	224	4e-58	63	+1	91	582	1	184	ICP7035_CS12_B03	>gb|DY475342.1|DY475342 U322 Chickpea (ICC3996) post-inoculation EST library Cicer	254	30	2	94	ICP7035_CS12_B03	>gb|DV105919.1|DV105919 cajKS3 Pigeonpea water stress induced cDNA library Cajanus cajan	758	30	0.25	100	ICP7035_CS12_B03	>gb|EV279189.1|EV279189 GLNAF05TF JCVI-SOY3 Glycine max cDNA 5, mRNA sequence	868	591	1e-167	87	ICP7035_CS12_B03	>gb|BW599295| BW599295	484	64	4e-09	82	ICP7035_CS12_B03	>gb|AW256650.1|AW256650 EST304787 KV2 Medicago truncatula cDNA clone KV2-5I18, mRNA	702	107	4e-22	82	ICP7035_CS12_B03	>gb|CV536645.1|CV536645 NOD_231_H01 Phaseolus vulgaris nodule EST library Phaseolus	699	535	1e-151	86
355	ICP7035_CS11_B04	735	ICP7035_CS11_B04	>O49939|TLP40_SPIOL Peptidyl-prolyl cis-trans isomerase, chloroplast	449	161	3e-39	68	-3	364	2	57	178	ICP7035_CS11_B04	>gb|FE672336.1|FE672336 mh1_0016_F12 Drought-stressed chickpea leave library Cicer	599	34	0.12	100	ICP7035_CS11_B04	>gb|EE604810.1|EE604810 CCUPAS120LF03e08R Pigeon pea Leaf cDNA Library Cajanus cajan cDNA	450	28	0.9	100	ICP7035_CS11_B04	>gb|FE683690.1|FE683690 Pv006D_M13F_C02.ab1 Phaseolus vulgaris cv Early gallatin Phaseolus	816	367	1e-100	87	ICP7035_CS11_B04	>gnl|lis|1809065 TA10487_34305 Poly(A) polymerase [Pisum sativum (Garden pea)]	931	258	1e-67	83	ICP7035_CS11_B04	>gb|AW696923.1|AW696923 NF112B10ST1F1080 Developing stem Medicago truncatula cDNA clone	657	252	1e-65	84	ICP7035_CS11_B04	>gb|CB540569.1|CB540569 PVEPSE2021D02.g Common bean seedling EST Library - PVEPSE2	601	383	1e-105	88
356	ICP7035_CS12_B04	598	ICP7035_CS12_B04	>Q9LKG7|UGPA_ASTME UTP--glucose-1-phosphate uridylyltransferase -	471	182	7e-46	85	-3	593	276	366	471	ICP7035_CS12_B04	>gb|EH058836.1|EH058836 CPAc01.z.esd subtracted cDNA library of drought stressed chickpea	676	30	1.5	100	ICP7035_CS12_B04	>gb|DY742679.1|DY742679 cajKS56 Pigeonpea stress induced cDNA library Cajanus cajan cDNA,	648	28	0.73	100	ICP7035_CS12_B04	>gb|FE706874.1|FE706874 Pv047C_M13R_F01.ab1 Phaseolus vulgaris cv Early gallatin Phaseolus	568	454	1e-126	93	ICP7035_CS12_B04	>gnl|lis|1658094 AY187006 Lotus corniculatus var. japonicus glutamine synthetase PR2	1293	34	2.3	100	ICP7035_CS12_B04	>gb|AW574001.1|AW574001 EST316592 GVN Medicago truncatula cDNA clone pGVN-50F10, mRNA	625	381	1e-104	90	ICP7035_CS12_B04	>gb|CV530346.1|CV530346 ALV_013B_H11 Phaseolus vulgaris leaf EST library PV_GEa Phaseolus	916	468	1e-131	93
357	ICP7035_CS11_B12	837	ICP7035_CS11_B12	>P34811|EFGC_SOYBN Elongation factor G, chloroplast precursor -	788	211	3e-54	98	+1	1	327	680	788	ICP7035_CS11_B12	>gb|FE669197.1|FE669197 mh2_0013_H05 Chickpea leave library Cicer arietinum cDNA clone	679	36	0.034	100	ICP7035_CS11_B12	>gb|EE604987.1|EE604987 CCUPAS120LF04f09R Pigeon pea Leaf cDNA Library Cajanus cajan cDNA	423	30	0.26	100	ICP7035_CS11_B12	>gb|BG839372.1|BG839372 Gm01_14g09_F Gm01_AAFC_ECORC_Glycine_max_cold_stressed_leaves	675	739	0	94	ICP7035_CS11_B12	>gnl|lis|1807077 TA9509_34305 Elongation factor G, chloroplast precursor [Glycine	1045	492	1e-138	93	ICP7035_CS11_B12	>gb|BQ147606.1|BQ147606 NF044G04FL1F1035 Developing flower Medicago truncatula cDNA clone	827	400	1e-110	89	ICP7035_CS11_B12	>gb|FE689071.1|FE689071 Pv020D_M13R_H09.ab1 Phaseolus vulgaris cv Early gallatin Phaseolus	881	636	0	91
358	ICP7035_CS09_C01	782	ICP7035_CS09_C01	>P14772|BPT1_YEAST Bile pigment transporter 1 - Saccharomyces	1559	34	0.88	28	-3	558	334	6	77	ICP7035_CS09_C01	>gb|CK148918.1|CK148918 42_F1_F01 Suppressive subtractive hybridization library Cicer	708	34	0.13	100	ICP7035_CS09_C01	>gb|EE604684.1|EE604684 CCUPAS120LF03a04F Pigeon pea Leaf cDNA Library Cajanus cajan cDNA	629	28	0.96	100	ICP7035_CS09_C01	>gb|CB063854.1|CB063854 sav65d10.y1 Gm-c1069 Glycine max cDNA clone SOYBEAN CLONE ID:	462	36	3.1	100	ICP7035_CS09_C01	>gnl|lis|1801673 TA4155_34305 Cytoplasmic aconitate hydratase [Arabidopsis thaliana	712	34	3.1	100	ICP7035_CS09_C01	>gb|BQ135614.1|BQ135614 NF008D11EC1F1094 Elicited cell culture Medicago truncatula cDNA	1384	36	1.3	100	ICP7035_CS09_C01	>gb|CV536538.1|CV536538 NOD_230_E07 Phaseolus vulgaris nodule EST library Phaseolus	708	32	7.4	100
359	ICP7035_CS10_C01	792	ICP7035_CS10_C01	>P38228|TCM62_YEAST Mitochondrial chaperone TCM62 - Saccharomyces	572	35	0.53	25	+2	338	598	14	100	ICP7035_CS10_C01	>gb|EH059316.1|EH059316 CPAh10.z.esd subtracted cDNA library of drought stressed chickpea	800	32	0.51	91	ICP7035_CS10_C01	>gb|EE604684.1|EE604684 CCUPAS120LF03a04F Pigeon pea Leaf cDNA Library Cajanus cajan cDNA	629	40	0.0003	95							ICP7035_CS10_C01	>gnl|lis|1825485 TA7603_34305 Hypothetical protein OSJNBa0077L08.15 [Oryza sativa	516	36	0.78	100	ICP7035_CS10_C01	>gb|AL366612.1|AL366612 MtBA09A12R1 MtBA Medicago truncatula cDNA clone MtBA09A12 T7, mRNA	543	34	5.3	100	ICP7035_CS10_C01	>gb|EX304163.1|EX304163 PvEST1404 Bean pod tissue cDNA Entry Library Phaseolus vulgaris	760	34	1.9	95
360	ICP7035_CS12_C04	310	ICP7035_CS12_C04	>Q9C6S1|FH14_ARATH Formin-like protein 14 - Arabidopsis thaliana	1230	32	0.48	36	+1	1	174	529	579	ICP7035_CS12_C04	>gb|FE673395.1|FE673395 mh1_0035_G03 Drought-stressed chickpea leave library Cicer	313	36	0.012	100	ICP7035_CS12_C04	>gb|EE604929.1|EE604929 CCUPAS120LF04a06R Pigeon pea Leaf cDNA Library Cajanus cajan cDNA	367	30	0.094	100	ICP7035_CS12_C04	>gb|FK442473.1|FK442473 454GmaGlobSeed177105 Soybean Seeds Containing Globular-Stage	158	38	0.3	95	ICP7035_CS12_C04	>gnl|lis|1811263 TA11355_34305	571	34	1.2	100	ICP7035_CS12_C04	>gb|BQ152415.1|BQ152415 NF018B01IR1F1012 Irradiated Medicago truncatula cDNA clone	948	38	0.13	95	ICP7035_CS12_C04	>gb|CV529345.1|CV529345 ALV_010B_D06 Phaseolus vulgaris leaf EST library PV_GEa Phaseolus	470	34	0.71	95
361	ICP7035_CS11_C05	401	ICP7035_CS11_C05	>Q5BAX7|SMP3_EMENI GPI mannosyltransferase 4 - Emericella nidulans	530	33	0.33	34	-1	344	180	69	126	ICP7035_CS11_C05	>gb|CK148971.1|CK148971 AGT-9-G02 Suppressive subtractive hybridization library Cicer	545	28	4	100	ICP7035_CS11_C05	>gb|EE604892.1|EE604892 CCUPAS120LF04e09F Pigeon pea Leaf cDNA Library Cajanus cajan cDNA	624	28	0.48	100	ICP7035_CS11_C05	>gb|BE804156.1|BE804156 sr75b04.y1 Gm-c1052 Glycine max cDNA clone GENOME SYSTEMS CLONE ID:	632	34	6	100	ICP7035_CS11_C05	>gb|BP035492| BP035492	548	34	1.5	100							ICP7035_CS11_C05	>gb|EX305277.1|EX305277 PvEST2524 Bean pod tissue cDNA Entry Library Phaseolus vulgaris	637	34	0.93	100
362	ICP7035_CS11_C07	813	ICP7035_CS11_C07	>Q9Y5Z4|HEBP2_HUMAN Heme-binding protein 2 - Homo sapiens (Human)	205	99	2e-20	38	-2	659	162	38	195	ICP7035_CS11_C07	>gb|FE669619.1|FE669619 mh2_0018_F02 Chickpea leave library Cicer arietinum cDNA clone	564	36	0.033	100	ICP7035_CS11_C07	>gb|EE604841.1|EE604841 CCUPAS120LF03h07R Pigeon pea Leaf cDNA Library Cajanus cajan cDNA	562	30	0.25	100	ICP7035_CS11_C07	>gb|BI968502.1|BI968502 GM830005B12A05 Gm-r1083 Glycine max cDNA clone Gm-r1083-1569 3,	779	755	0	91	ICP7035_CS11_C07	>gnl|lis|20888 TC14894 weakly similar to UP|Q9LD82 (Q9LD82) ESTs AU029648,	982	549	1e-155	87	ICP7035_CS11_C07	>gb|DW017841.1|DW017841 EST1226802 MTY Medicago truncatula cDNA clone MTYAY76, mRNA	811	482	1e-135	85	ICP7035_CS11_C07	>gb|CV540190.1|CV540190 POD_028_D12 Phaseolus vulgaris pod EST library Phaseolus vulgaris	718	636	0	88
363	ICP7035_CS11_C12	714	ICP7035_CS11_C12	>P09975|YCF2_MARPO Protein ycf2 - Marchantia polymorpha (Liverwort)	2136	36	0.2	31	+2	431	712	382	461	ICP7035_CS11_C12	>gb|FE668510.1|FE668510 mh2_0001_G07 Chickpea leave library Cicer arietinum cDNA clone	639	34	0.12	100	ICP7035_CS11_C12	>gb|CO636159.1|CO636159 cajII-10 Pigeonpea stress induced cDNA library Cajanus cajan cDNA	787	28	0.87	100	ICP7035_CS11_C12	>gb|FK520799.1|FK520799 454GmaGlobSeed255431 Soybean Seeds Containing Globular-Stage	276	40	0.18	100	ICP7035_CS11_C12	>gb|BP046046| BP046046	545	40	0.045	100	ICP7035_CS11_C12	>gb|AW774627.1|AW774627 EST333778 KV3 Medicago truncatula cDNA clone pKV3-23M21, mRNA	589	40	0.077	100	ICP7035_CS11_C12	>gb|CV529637.1|CV529637 ALV_011B_A10 Phaseolus vulgaris leaf EST library PV_GEa Phaseolus	804	36	0.43	100
364	ICP7035_CS12_C12	1087	ICP7035_CS12_C12	>P34051|VP47_NPVAC Viral transcription regulator p47 - Autographa	401	33	2.5	28	-1	628	416	106	178	ICP7035_CS12_C12	>gb|FE671719.1|FE671719 mh1_0009_B10 Drought-stressed chickpea leave library Cicer	288	32	0.7	100	ICP7035_CS12_C12	>gb|EE595369.1|EE595369 CCUPAS120LF01a04F Pigeon pea Leaf cDNA Library Cajanus cajan cDNA	689	30	0.34	100	ICP7035_CS12_C12	>gb|BE658468.1|BE658468 GM700006A20C9 Gm-r1070 Glycine max cDNA clone Gm-r1070-2034 3,	409	36	4.3	100	ICP7035_CS12_C12	>gnl|lis|1813014 TA331_34305 S-adenosylmethionine decarboxylase [Glycine max	1620	36	1.1	95	ICP7035_CS12_C12	>gb|BE204934.1|BE204934 EST397554 KV0 Medicago truncatula cDNA clone pKV0-18N13, mRNA	493	38	0.46	100	ICP7035_CS12_C12	>gb|FE690679.1|FE690679 Pv051B_M13R_B09.ab1 Phaseolus vulgaris cv Early gallatin Phaseolus	906	34	2.6	95
365	ICP7035_CS09_D01	750	ICP7035_CS09_D01	>Q96JG9|ZN469_HUMAN Zinc finger protein 469 - Homo sapiens (Human)	3925	35	0.49	30	-3	706	425	3463	3563	ICP7035_CS09_D01	>gb|FE668788.1|FE668788 mh2_0004_G06 Chickpea leave library Cicer arietinum cDNA clone	512	642	0	94	ICP7035_CS09_D01	>gb|DY742683.1|DY742683 cajKS60 Pigeonpea stress induced cDNA library Cajanus cajan cDNA,	298	151	9e-38	91	ICP7035_CS09_D01	>gb|EH258256.1|EH258256 JGI_ACBU1923.fwd ACBU Phakopsora pachyrhizi infected soybean leaf	735	724	0	96	ICP7035_CS09_D01	>gnl|lis|1812208 TA124_34305 Unknow protein [Oryza sativa (japonica	544	720	0	96	ICP7035_CS09_D01	>gb|CB892431.1|CB892431 EST649400 KV3 Medicago truncatula cDNA clone KV3-54D21, mRNA	645	410	1e-113	93	ICP7035_CS09_D01	>gb|FD795242.1|FD795242 08VNNA8_T7_025_E01_02MAR2006_007 08VNAA8 Phaseolus vulgaris cDNA,	592	730	0	96
366	ICP7035_CS10_D01	747	ICP7035_CS10_D01	>P40619|HMGL_IPONI HMG1/2-like protein - Ipomoea nil (Japanese	144	69	3e-11	47	+2	92	316	1	77	ICP7035_CS10_D01	>gb|FE671226.1|FE671226 mh1_0003_D02 Drought-stressed chickpea leave library Cicer	522	131	7e-31	86	ICP7035_CS10_D01	>gb|EE604604.1|EE604604 CCUPAS120LF02a01R Pigeon pea Leaf cDNA Library Cajanus cajan cDNA	251	32	0.059	100	ICP7035_CS10_D01	>gb|FK267998.1|FK267998 454GmaGlobSeed2630 Soybean Seeds Containing Globular-Stage Embryos	268	222	2e-56	92	ICP7035_CS10_D01	>gnl|lis|1815852 TA2702_34305 F2D10.18 [Arabidopsis thaliana (Mouse-ear cress)]	783	103	4e-21	85	ICP7035_CS10_D01	>gb|AW574097.1|AW574097 EST316688 GVN Medicago truncatula cDNA clone pGVN-51I10, mRNA	618	117	4e-25	88	ICP7035_CS10_D01	>gb|CV542486.1|CV542486 RTS_121_A05 Phaseolus vulgaris P- root EST library Phaseolus	374	178	5e-44	89
367	ICP7035_CS09_D04	833	ICP7035_CS09_D04	>Q9XFB0|YAB2_ARATH Axial regulator YABBY 2 - Arabidopsis thaliana	184	57	2e-10	29	+3	123	596	25	184	ICP7035_CS09_D04	>gb|FE672038.1|FE672038 mh1_0013_E02 Drought-stressed chickpea leave library Cicer	661	30	2.1	100	ICP7035_CS09_D04	>gb|DV105923.1|DV105923 cajKS4 Pigeonpea water stress induced cDNA library Cajanus cajan	739	26	4	100	ICP7035_CS09_D04	>gb|FG990406.1|FG990406 GLLD455TF JCVI-SOY1 Glycine max cDNA 5, mRNA sequence	864	198	4e-49	81	ICP7035_CS09_D04	>gb|AV772420| AV772420	454	36	0.83	100	ICP7035_CS09_D04	>gb|CX541787.1|CX541787 s13dNF93F12GS103_466876 Germinating Seed Medicago truncatula cDNA,	653	100	1e-19	82	ICP7035_CS09_D04	>gb|FE897566.1|FE897566 PvEST3417 Bean pod tissue cDNA Entry Library Phaseolus vulgaris	637	76	6e-13	92
368	ICP7035_CS09_D09	771	ICP7035_CS09_D09	>P10871|RCA_SPIOL Ribulose bisphosphate carboxylase/oxygenase	472	126	1e-28	43	-1	753	253	300	466	ICP7035_CS09_D09	>gb|FE668642.1|FE668642 mh2_0003_B12 Chickpea leave library Cicer arietinum cDNA clone	621	44	0.0001	89	ICP7035_CS09_D09	>gb|EE604903.1|EE604903 CCUPAS120LF04f09F Pigeon pea Leaf cDNA Library Cajanus cajan cDNA	425	30	0.24	100	ICP7035_CS09_D09	>gb|FE675347.1|FE675347 Pv052A_M13F_G08.ab1 Phaseolus vulgaris cv Early gallatin Phaseolus	757	60	2e-07	85	ICP7035_CS09_D09	>gb|BW596187| BW596187	486	50	5e-05	93	ICP7035_CS09_D09	>gb|AW775333.1|AW775333 EST334398 DSIL Medicago truncatula cDNA clone pDSIL-1M3, mRNA	679	46	0.001	89	ICP7035_CS09_D09	>gb|FE675347.1|FE675347 Pv052A_M13F_G08.ab1 Phaseolus vulgaris cv Early gallatin Phaseolus	757	60	3e-08	85
369	ICP7035_CS12_D01	753	ICP7035_CS12_D01	>P04280|PRP1_HUMAN Basic salivary proline-rich protein 1 precursor -	392	89	3e-17	32	+3	27	725	44	291	ICP7035_CS12_D01	>gb|FE671483.1|FE671483 mh1_0006_B09 Drought-stressed chickpea leave library Cicer	396	36	0.031	100	ICP7035_CS12_D01	>gb|CO636152.1|CO636152 III2b Pigeonpea stress induced cDNA library Cajanus cajan cDNA	279	34	0.015	92	ICP7035_CS12_D01	>gb|CK606481.1|CK606481 gmrhRww6-12_H08_T7 Soybean root hair subtracted cDNA library	541	38	0.74	100	ICP7035_CS12_D01	>gnl|lis|1824081 TA6615_34305 Putative leucine rich repeat protein [Oryza sativa	956	36	0.75	100	ICP7035_CS12_D01	>gb|BF632078.1|BF632078 NF017B01DT1F1010 Drought Medicago truncatula cDNA clone NF017B01DT	510	38	0.32	95	ICP7035_CS12_D01	>gb|FD788851.1|FD788851 07VANA7_T7_010_F01_26FEB2006_005 07VANA7 Phaseolus vulgaris cDNA,	224	36	0.45	100
370	ICP7035_CS11_D06	608	ICP7035_CS11_D06	>Q29RK4|RD23B_BOVIN UV excision repair protein RAD23 homolog B - Bos	408	44	0.0005	33	+3	6	332	61	175	ICP7035_CS11_D06	>gb|CK148950.1|CK148950 AGT-7-D10 Suppressive subtractive hybridization library Cicer	529	34	0.098	100	ICP7035_CS11_D06	>gb|EE595396.1|EE595396 CCUPAS120LF01d02F Pigeon pea Leaf cDNA Library Cajanus cajan cDNA	725	32	0.048	100	ICP7035_CS11_D06	>gb|EH221458.1|EH221458 JGI_ABWZ2459.fwd ABWZ Phakopsora pachyrhizi infected soybean leaf	694	42	0.038	96	ICP7035_CS11_D06	>gb|AV774442| AV774442	470	42	0.01	100	ICP7035_CS11_D06	>gb|BE942325.1|BE942325 EST421904 MGHG Medicago truncatula cDNA clone pMGHG-8M11, mRNA	494	40	0.065	100	ICP7035_CS11_D06	>gb|FE701590.1|FE701590 Pv029D_M13R_E02.ab1 Phaseolus vulgaris cv Early gallatin Phaseolus	684	40	0.023	100
371	ICP7035_CS11_D08	340	ICP7035_CS11_D08	>P58151|YCXC_ASTLO Uncharacterized 51.9 kDa protein in rps4-rps11	426	40	0.002	39	+2	17	229	340	414	ICP7035_CS11_D08	>gb|FE668603.1|FE668603 mh2_0002_G08 Chickpea leave library Cicer arietinum cDNA clone	386	34	0.054	95	ICP7035_CS11_D08	>gb|EE605020.1|EE605020 CCUPAS120LF05b07F Pigeon pea Leaf cDNA Library Cajanus cajan cDNA	325	36	0.002	95	ICP7035_CS11_D08	>gb|BU550933.1|BU550933 GM880019A11G07 Gm-r1088 Glycine max cDNA clone Gm-r1088-7213 3,	743	40	0.083	100	ICP7035_CS11_D08	>gb|BW594571| BW594571	484	36	0.33	100	ICP7035_CS11_D08	>gb|BQ151141.1|BQ151141 NF046E04LF1F1024 Developing leaf Medicago truncatula cDNA clone	1216	44	0.002	100	ICP7035_CS11_D08	>gb|EH792678.1|EH792678 RTS_115_A08 Phaseolus vulgaris P- root EST library Phaseolus	685	38	0.05	95
372	ICP7035_CS12_D08	747	ICP7035_CS12_D08	>Q8PAT3|TPMT_XANCP Thiopurine S-methyltransferase - Xanthomonas	218	31	5.3	36	+3	615	728	176	213	ICP7035_CS12_D08	>gb|FE669110.1|FE669110 mh2_0012_H04 Chickpea leave library Cicer arietinum cDNA clone	463	34	0.12	100	ICP7035_CS12_D08	>gb|EE604646.1|EE604646 CCUPAS120LF02e10R Pigeon pea Leaf cDNA Library Cajanus cajan cDNA	420	28	0.91	100	ICP7035_CS12_D08	>gb|EV269078.1|EV269078 GLMAF10TF JCVI-SOY2 Glycine max cDNA 5, mRNA sequence	479	38	0.74	100	ICP7035_CS12_D08	>gb|AV410333| AV410333	245	36	0.74	100	ICP7035_CS12_D08	>gb|AW686371.1|AW686371 NF037C03NR1F1000 Nodulated root Medicago truncatula cDNA clone	648	34	5	100	ICP7035_CS12_D08	>gb|BQ481695.1|BQ481695 PV_GEa0077c05f Phaseolus vulgaris leaf EST library PV_GEa Phaseolus	1042	38	0.11	100
373	ICP7035_CS11_D11	767	ICP7035_CS11_D11	>O23515|RL151_ARATH 60S ribosomal protein L15-1 - Arabidopsis	204	394	1e-109	91	+3	42	653	1	204	ICP7035_CS11_D11	>gb|FE668666.1|FE668666 mh2_0003_D12 Chickpea leave library Cicer arietinum cDNA clone	708	32	0.49	100	ICP7035_CS11_D11	>gb|EE604593.1|EE604593 CCUPAS120LF02g12F Pigeon pea Leaf cDNA Library Cajanus cajan cDNA	884	28	0.94	100	ICP7035_CS11_D11	>gb|CX548197.1|CX548197 gmrtDrNS01_18-A_M13R_H12_082.s3 Water stressed 48h segment 1	807	952	0	92	ICP7035_CS11_D11	>gnl|lis|1803055 TA1132_34305 Ribosomal protein L15e [Medicago truncatula (Barrel	896	624	1e-178	87	ICP7035_CS11_D11	>gb|BF635135.1|BF635135 NF080C09DT1F1069 Drought Medicago truncatula cDNA clone NF080C09DT	691	488	1e-136	84	ICP7035_CS11_D11	>gb|CV542872.1|CV542872 RTS_127_A05 Phaseolus vulgaris P- root EST library Phaseolus	600	914	0	94
374	ICP7035_CS09_E01	776	ICP7035_CS09_E01	>Q64716|INSRR_RAT Insulin receptor-related protein precursor -	581	31	7.4	43	-2	508	419	191	220	ICP7035_CS09_E01	>gb|FE671296.1|FE671296 mh1_0004_B02 Drought-stressed chickpea leave library Cicer	499	32	0.5	100	ICP7035_CS09_E01	>gb|DY742693.1|DY742693 cajKS70 Pigeonpea stress induced cDNA library Cajanus cajan cDNA,	382	32	0.061	100	ICP7035_CS09_E01	>gb|BQ741936.1|BQ741936 saq12f12.y1 Gm-c1045 Glycine max cDNA clone SOYBEAN CLONE ID:	593	36	3	100	ICP7035_CS09_E01	>gnl|lis|1819176 TA5364_34305 Putative receptor-like protein kinase [Arabidopsis	1279	34	3	100	ICP7035_CS09_E01	>gb|AW256417.1|AW256417 EST304484 KV2 Medicago truncatula cDNA clone KV2-4K13, mRNA	644	36	1.3	100	ICP7035_CS09_E01	>gb|CB540523.1|CB540523 PVEPSE2020G04.g Common bean seedling EST Library - PVEPSE2	475	32	7.3	100
375	ICP7035_CS10_E01	777	ICP7035_CS10_E01	>P06183|PSBR_SOLTU Photosystem II 10 kDa polypeptide, chloroplast	138	46	0.0002	34	+2	74	352	7	97	ICP7035_CS10_E01	>gb|FE670276.1|FE670276 mh2_0026_B10 Chickpea leave library Cicer arietinum cDNA clone	625	32	0.5	100	ICP7035_CS10_E01	>gb|EE605105.1|EE605105 CCUPAS120LF05c01R Pigeon pea Leaf cDNA Library Cajanus cajan cDNA	231	30	0.24	100	ICP7035_CS10_E01	>gb|AW102443.1|AW102443 sd88b08.y1 Gm-c1009 Glycine max cDNA clone GENOME SYSTEMS CLONE ID:	387	131	1e-28	84	ICP7035_CS10_E01	>gnl|lis|1826387 TA7881_34305 Nucleoid chloroplast DNA-binding protein-like	443	34	3	95	ICP7035_CS10_E01	>gb|AW256986.1|AW256986 EST305123 KV2 Medicago truncatula cDNA clone KV2-6F21, mRNA	473	36	1.3	100	ICP7035_CS10_E01	>gb|FE680118.1|FE680118 Pv035B_M13R_A08.ab1 Phaseolus vulgaris cv Early gallatin Phaseolus	600	88	1e-16	89
376	ICP7035_CS10_E03	695	ICP7035_CS10_E03	>Q9FY64|RS154_ARATH 40S ribosomal protein S15-4 - Arabidopsis	152	176	1e-43	59	-2	622	167	1	152	ICP7035_CS10_E03	>gb|EH058956.1|EH058956 CPBc07.z.esd subtracted cDNA library of drought stressed chickpea	474	38	0.007	84	ICP7035_CS10_E03	>gb|DV105917.1|DV105917 cajKS20 Pigeonpea water stress induced cDNA library Cajanus cajan	502	26	3.4	100	ICP7035_CS10_E03	>gb|FE704816.1|FE704816 Pv039C_M13F_G06.ab1 Phaseolus vulgaris cv Early gallatin Phaseolus	703	94	1e-17	78	ICP7035_CS10_E03	>gnl|lis|1802687 TA1454_34305 Ribosomal S15 protein [Retama raetam]	750	72	1e-11	80	ICP7035_CS10_E03	>gb|AA660744.1|AA660744 00636 MtRHE Medicago truncatula cDNA 5 similar to 40S ribosomal	641	48	0.0003	87	ICP7035_CS10_E03	>gb|FE898815.1|FE898815 PvEST4670 Bean pod tissue cDNA Entry Library Phaseolus vulgaris	744	94	2e-18	78
377	ICP7035_CS10_E12	1200	ICP7035_CS10_E12	>Q6S6S9|VCAP_EHV1V Major capsid protein - Equine herpesvirus 1 (strain	1376	32	4.9	53	-3	691	614	980	1005	ICP7035_CS10_E12	>gb|FE669328.1|FE669328 mh2_0015_D01 Chickpea leave library Cicer arietinum cDNA clone	469	30	3.1	94	ICP7035_CS10_E12	>gb|EE604789.1|EE604789 CCUPAS120LF03c07R Pigeon pea Leaf cDNA Library Cajanus cajan cDNA	784	28	1.5	100	ICP7035_CS10_E12	>gb|AI988698.1|AI988698 sd06h02.y1 Gm-c1020 Glycine max cDNA clone GENOME SYSTEMS CLONE ID:	469	36	4.7	100	ICP7035_CS10_E12	>gb|AV776553| AV776553	602	36	1.2	95	ICP7035_CS10_E12	>gb|AW695421.1|AW695421 NF095A06ST1F1040 Developing stem Medicago truncatula cDNA clone	482	36	2	100
378	ICP7035_CS12_E09	754	ICP7035_CS12_E09	>P04280|PRP1_HUMAN Basic salivary proline-rich protein 1 precursor -	392	114	5e-25	33	+1	58	750	133	387	ICP7035_CS12_E09	>gb|EB085040.1|EB085040 CA0857 Chickpea (ICC3996) post-inoculation EST library Cicer	649	40	0.002	95	ICP7035_CS12_E09	>gb|EE604840.1|EE604840 CCUPAS120LF03h06R Pigeon pea Leaf cDNA Library Cajanus cajan cDNA	755	30	0.23	100	ICP7035_CS12_E09	>gb|CK606365.1|CK606365 gmrhRww6-11_E05_T7 Soybean root hair subtracted cDNA library	587	180	8e-44	90	ICP7035_CS12_E09	>gb|BP030612| BP030612	303	38	0.19	100	ICP7035_CS12_E09	>gb|DY633036.1|DY633036 Medicago--02-K11.b1 Subtracted medicago cDNA library specific for	343	163	8e-39	89	ICP7035_CS12_E09	>gb|FE709580.1|FE709580 Pv016B_M13F_H05.ab1 Phaseolus vulgaris cv Early gallatin Phaseolus	534	72	8e-12	97
379	ICP7035_CS12_E12	839	ICP7035_CS12_E12	>A5A7I8|CDPK5_SOLTU Calcium-dependent protein kinases 5 - Solanum	535	525	1e-148	92	+1	7	837	177	453	ICP7035_CS12_E12	>gb|FE672069.1|FE672069 mh1_0013_G09 Drought-stressed chickpea leave library Cicer	680	34	0.14	100	ICP7035_CS12_E12	>gb|EE604825.1|EE604825 CCUPAS120LF03g02R Pigeon pea Leaf cDNA Library Cajanus cajan cDNA	420	26	4.1	100	ICP7035_CS12_E12	>gb|FE682904.1|FE682904 Pv046D_M13F_H05.ab1 Phaseolus vulgaris cv Early gallatin Phaseolus	869	1055	0	94	ICP7035_CS12_E12	>gnl|lis|1807367 TA9055_34305 Calcium-dependent calmodulin-independent protein	815	48	0.0002	88	ICP7035_CS12_E12	>gb|BG646300.1|BG646300 EST507919 HOGA Medicago truncatula cDNA clone pHOGA-7E11 5 end,	633	854	0	91	ICP7035_CS12_E12	>gb|FE682904.1|FE682904 Pv046D_M13F_H05.ab1 Phaseolus vulgaris cv Early gallatin Phaseolus	869	1055	0	94
380	ICP7035_CS09_F02	671	ICP7035_CS09_F02	>Q99PL5|RRBP1_MOUSE Ribosome-binding protein 1 - Mus musculus (Mouse)	1605	60	1e-08	29	+2	14	658	426	651	ICP7035_CS09_F02	>gb|FE672065.1|FE672065 mh1_0013_G05 Drought-stressed chickpea leave library Cicer	195	32	0.43	100	ICP7035_CS09_F02	>gb|EE604537.1|EE604537 CCUPAS120LF02a05F Pigeon pea Leaf cDNA Library Cajanus cajan cDNA	335	28	0.82	94	ICP7035_CS09_F02	>gb|CK605837.1|CK605837 gmrhRww6-04_G12_T7 Soybean root hair subtracted cDNA library	498	46	0.003	91	ICP7035_CS09_F02	>gb|AU089254| AU089254	574	38	0.17	100	ICP7035_CS09_F02	>gb|EC366261.1|EC366261 6C6 Medicago truncatula Clontech PCR select cDNA subtraction	420	48	0.0003	91	ICP7035_CS09_F02	>gb|CV529293.1|CV529293 ALV_010A_F12 Phaseolus vulgaris leaf EST library PV_GEa Phaseolus	743	40	0.026	100
381	ICP7035_CS10_F04	722	ICP7035_CS10_F04	>Q9EQX9|UBE2N_RAT Ubiquitin-conjugating enzyme E2 N - Rattus	152	42	0.004	28	+2	161	520	17	136	ICP7035_CS10_F04	>gb|FE668749.1|FE668749 mh2_0004_C12 Chickpea leave library Cicer arietinum cDNA clone	518	54	1e-07	92	ICP7035_CS10_F04	>gb|CO636152.1|CO636152 III2b Pigeonpea stress induced cDNA library Cajanus cajan cDNA	279	46	4e-06	100	ICP7035_CS10_F04	>gb|CD486884.1|CD486884 Gm_ckr0326 Soybean induced by Salicylic Acid Glycine max cDNA 5,	481	66	3e-09	83	ICP7035_CS10_F04	>gnl|lis|1813711 TA375_34305	2528	54	3e-06	92	ICP7035_CS10_F04	>gb|AW697091.1|AW697091 NF112C05ST1F1037 Developing stem Medicago truncatula cDNA clone	650	54	5e-06	92	ICP7035_CS10_F04	>gb|CB280611.1|CB280611 PVEPLE1005F09.g Common bean leaf EST Library - PVEPLE1 Phaseolus	559	58	1e-07	82
382	ICP7035_CS09_F09	892	ICP7035_CS09_F09	>Q8BTI8|SRRM2_MOUSE Serine/arginine repetitive matrix protein 2 - Mus	2703	35	0.64	28	+3	579	881	844	943	ICP7035_CS09_F09	>gb|FE668717.1|FE668717 mh2_0004_A03 Chickpea leave library Cicer arietinum cDNA clone	650	44	0.0002	86	ICP7035_CS09_F09	>gb|DY742684.1|DY742684 cajKS61 Pigeonpea stress induced cDNA library Cajanus cajan cDNA,	581	40	0.0003	88	ICP7035_CS09_F09	>gb|BG839433.1|BG839433 Gm01_16g06_F Gm01_AAFC_ECORC_Glycine_max_cold_stressed_leaves	687	44	0.014	82	ICP7035_CS09_F09	>gnl|lis|1813711 TA375_34305	2528	44	0.004	82	ICP7035_CS09_F09	>gb|AW736440.1|AW736440 EST332454 KV3 Medicago truncatula cDNA clone pKV3-13K20, mRNA	576	44	0.006	86	ICP7035_CS09_F09	>gb|CB541804.1|CB541804 PVEPSE3003F10.g Common bean seedling EST Library inoculated with	607	44	0.002	82
383	ICP7035_CS11_F01	818	ICP7035_CS11_F01	>O48561|CATA4_SOYBN Catalase-4 - Glycine max (Soybean)	492	361	2e-99	83	-3	810	190	286	492	ICP7035_CS11_F01	>gb|FE671360.1|FE671360 mh1_0004_H01 Drought-stressed chickpea leave library Cicer	501	412	1e-115	93	ICP7035_CS11_F01	>gb|EE604583.1|EE604583 CCUPAS120LF02f12F Pigeon pea Leaf cDNA Library Cajanus cajan cDNA	289	30	0.25	100	ICP7035_CS11_F01	>gb|EH262451.1|EH262451 JGI_ACBU6206.rev ACBU Phakopsora pachyrhizi infected soybean leaf	803	1082	0	92	ICP7035_CS11_F01	>gnl|lis|6494 TC8016 homologue to UP|CAT4_SOYBN (O48561) Catalase 4 , partial	727	519	1e-146	90	ICP7035_CS11_F01	>gb|BG447954.1|BG447954 NF104G11EC1F1086 Elicited cell culture Medicago truncatula cDNA	685	642	0	88	ICP7035_CS11_F01	>gb|FE677465.1|FE677465 Pv058A_M13R_E06.ab1 Phaseolus vulgaris cv Early gallatin Phaseolus	874	944	0	91
384	ICP7035_CS12_F01	737	ICP7035_CS12_F01	>P19142|PAL2_PHAVU Phenylalanine ammonia-lyase class 2 - Phaseolus	712	357	2e-98	91	-1	731	174	527	712	ICP7035_CS12_F01	>gb|EH059126.1|EH059126 CPB03b05.y.esd subtracted cDNA library of drought stressed chickpea	550	34	0.12	100	ICP7035_CS12_F01	>gb|DY742666.1|DY742666 cajKS43 Pigeonpea stress induced cDNA library Cajanus cajan cDNA,	678	30	0.23	100	ICP7035_CS12_F01	>gb|EV268589.1|EV268589 GLMA823TF JCVI-SOY2 Glycine max cDNA 5, mRNA sequence	702	737	0	91	ICP7035_CS12_F01	>gnl|lis|1459088 BP046014	625	268	1e-70	85	ICP7035_CS12_F01	>gb|BE319843.2|BE319843 NF022F03RT1F1027 Developing root Medicago truncatula cDNA clone	382	216	6e-55	83	ICP7035_CS12_F01	>gb|CV541341.1|CV541341 RTS_103_G11 Phaseolus vulgaris P- root EST library Phaseolus	589	660	0	89
385	ICP7035_CS11_F02	352	ICP7035_CS11_F02	>Q9LZR8|Y5370_ARATH PAN domain-containing protein At5g03700	482	36	0.041	29	+3	6	155	359	409	ICP7035_CS11_F02	>gb|FE673081.1|FE673081 mh1_0030_E12 Drought-stressed chickpea leave library Cicer	344	32	0.22	100	ICP7035_CS11_F02	>gb|EE604842.1|EE604842 CCUPAS120LF03h08R Pigeon pea Leaf cDNA Library Cajanus cajan cDNA	251	32	0.027	100	ICP7035_CS11_F02	>gb|BI967747.1|BI967747 GM830003A12C09 Gm-r1083 Glycine max cDNA clone Gm-r1083-881 3,	683	149	1e-34	87	ICP7035_CS11_F02	>gnl|lis|1822978 TA6379_34305 Curculin-like (Mannose-binding) lectin [Medicago	490	145	5e-34	86	ICP7035_CS11_F02	>gb|BE941865.1|BE941865 EST421444 MGHG Medicago truncatula cDNA clone pMGHG-6D4, mRNA	370	186	3e-46	89	ICP7035_CS11_F02	>gb|CV543632.1|CV543632 RTS_137_F08 Phaseolus vulgaris P- root EST library Phaseolus	633	92	4e-18	82
386	ICP7035_CS12_F02	241	ICP7035_CS12_F02	>Q9LFN8|GLR26_ARATH Glutamate receptor 2.6 precursor - Arabidopsis	967	30	3.4	55	+3	129	215	624	650	ICP7035_CS12_F02	>gb|FE670268.1|FE670268 mh2_0026_B01 Chickpea leave library Cicer arietinum cDNA clone	276	30	0.59	100	ICP7035_CS12_F02	>gb|EE604674.1|EE604674 CCUPAS120LF02h05R Pigeon pea Leaf cDNA Library Cajanus cajan cDNA	577	30	0.072	100	ICP7035_CS12_F02	>gb|CX701380.1|CX701380 gmrtDrNS01_37-A_M13R_F10_070.s2 Water stressed 5h segment 2	1010	139	8e-32	92	ICP7035_CS12_F02	>gnl|lis|1544481 AV779406	195	36	0.23	100	ICP7035_CS12_F02	>gb|EY478652.1|EY478652 METBG69TF JCVI-MT3 Medicago truncatula cDNA 5, mRNA sequence	693	52	7e-06	85	ICP7035_CS12_F02	>gb|CV540127.1|CV540127 POD_027_F09 Phaseolus vulgaris pod EST library Phaseolus vulgaris	751	96	2e-19	89
387	ICP7035_CS11_F04	685	ICP7035_CS11_F04	>P27774|KPPR_MESCR Phosphoribulokinase, chloroplast precursor -	397	267	4e-71	86	+3	9	440	254	397	ICP7035_CS11_F04	>gb|FE669134.1|FE669134 mh2_0013_B12 Chickpea leave library Cicer arietinum cDNA clone	649	486	1e-137	89	ICP7035_CS11_F04	>gb|DY742688.1|DY742688 cajKS65 Pigeonpea stress induced cDNA library Cajanus cajan cDNA,	585	720	0	100	ICP7035_CS11_F04	>gb|AW153269.1|AW153269 se42e06.y1 Gm-c1017 Glycine max cDNA clone GENOME SYSTEMS CLONE ID:	457	672	0	95	ICP7035_CS11_F04	>gnl|lis|1821084 TA12916_34305	537	40	0.043	100	ICP7035_CS11_F04	>gb|BF006313.1|BF006313 EST434811 DSLC Medicago truncatula cDNA clone pDSLC-40E20, mRNA	579	480	1e-134	90	ICP7035_CS11_F04	>gb|CV529964.1|CV529964 ALV_012B_D06 Phaseolus vulgaris leaf EST library PV_GEa Phaseolus	786	603	1e-172	92
388	ICP7035_CS11_F06	437	ICP7035_CS11_F06	>Q9NRR4|RNC_HUMAN Ribonuclease 3 - Homo sapiens (Human)	1374	37	0.039	46	-3	147	19	149	201	ICP7035_CS11_F06	>gb|FE669406.1|FE669406 mh2_0016_B12 Chickpea leave library Cicer arietinum cDNA clone	622	32	0.28	100	ICP7035_CS11_F06	>gb|EE604865.1|EE604865 CCUPAS120LF04c02F Pigeon pea Leaf cDNA Library Cajanus cajan cDNA	605	28	0.53	100	ICP7035_CS11_F06	>gb|BU760676.1|BU760676 sas56h09.y1 Gm-c1023 Glycine max cDNA clone SOYBEAN CLONE ID:	455	48	0.0004	90	ICP7035_CS11_F06	>gnl|lis|1826291 TA7612_34305 At4g15930 [Arabidopsis thaliana (Mouse-ear cress)]	764	38	0.11	95	ICP7035_CS11_F06	>gb|CA922568.1|CA922568 EST640286 MTUS Medicago truncatula cDNA clone MTUS-55D9, mRNA	635	194	1e-48	88	ICP7035_CS11_F06	>gb|CV535121.1|CV535121 NOD_212_G11 Phaseolus vulgaris nodule EST library Phaseolus	603	38	0.065	95
389	ICP7035_CS12_F08	309	ICP7035_CS12_F08	>P46914|COTS_BACSU Spore coat protein S - Bacillus subtilis	351	36	0.043	27	-2	239	3	170	253	ICP7035_CS12_F08	>gb|FE671865.1|FE671865 mh1_0011_A06 Drought-stressed chickpea leave library Cicer	499	32	0.19	100	ICP7035_CS12_F08	>gb|EE595406.1|EE595406 CCUPAS120LF01d12F Pigeon pea Leaf cDNA Library Cajanus cajan cDNA	772	30	0.094	100	ICP7035_CS12_F08	>gb|BQ612382.1|BQ612382 sap69c05.y1 Gm-c1087 Glycine max cDNA clone SOYBEAN CLONE ID:	441	38	0.3	92	ICP7035_CS12_F08	>gnl|lis|21473 TC15774 similar to UP|Q9FPI4 (Q9FPI4) AT5g16110	1134	38	0.075	100	ICP7035_CS12_F08	>gb|BI267523.1|BI267523 NF109A10IN1F1081 Insect herbivory Medicago truncatula cDNA clone	602	38	0.13	100	ICP7035_CS12_F08	>gb|CV541703.1|CV541703 RTS_109_B02 Phaseolus vulgaris P- root EST library Phaseolus	641	32	2.8	100
390	ICP7035_CS12_F09	825	ICP7035_CS12_F09	>Q9SJ12|ATP7_ARATH Probable ATP synthase 24 kDa subunit,	240	323	8e-88	67	+2	86	805	1	240	ICP7035_CS12_F09	>gb|FE669801.1|FE669801 mh2_0020_F03 Chickpea leave library Cicer arietinum cDNA clone	498	34	0.13	100	ICP7035_CS12_F09	>gb|EE604848.1|EE604848 CCUPAS120LF04a03F Pigeon pea Leaf cDNA Library Cajanus cajan cDNA	362	32	0.065	100	ICP7035_CS12_F09	>gb|FK015654.1|FK015654 GLNC305TF JCVI-SOY3 Glycine max cDNA 5, mRNA sequence	844	1009	0	92	ICP7035_CS12_F09	>gnl|lis|1803319 TA1479_34305 Hypothetical protein [Medicago truncatula (Barrel	1136	839	0	89	ICP7035_CS12_F09	>gb|AW981215.1|AW981215 EST392305 DSIL Medicago truncatula cDNA clone pDSIL-12A21, mRNA	711	323	4e-87	84	ICP7035_CS12_F09	>gb|FE706402.1|FE706402 Pv045C_M13F_D02.ab1 Phaseolus vulgaris cv Early gallatin Phaseolus	874	898	0	90
391	ICP7035_CS09_G06	483	ICP7035_CS09_G06	>A6Q102|PPCK_NITSB Phosphoenolpyruvate carboxykinase [ATP] -	525	30	4.8	58	-3	301	251	65	81	ICP7035_CS09_G06	>gb|FE669106.1|FE669106 mh2_0012_F12 Chickpea leave library Cicer arietinum cDNA clone	338	36	0.02	100	ICP7035_CS09_G06	>gb|DV105923.1|DV105923 cajKS4 Pigeonpea water stress induced cDNA library Cajanus cajan	739	30	0.15	100	ICP7035_CS09_G06	>gb|CD398274.1|CD398274 Gm_ck19476 Soybean induced by Salicylic Acid Glycine max cDNA 3,	427	153	1e-35	97	ICP7035_CS09_G06	>gnl|lis|1816782 TA2441_34305	411	48	0.0001	100	ICP7035_CS09_G06	>gb|AW690157.1|AW690157 NF028E03ST1F1000 Developing stem Medicago truncatula cDNA clone	564	38	0.2	92	ICP7035_CS09_G06	>gb|FE675961.1|FE675961 Pv007A_M13F_F03.ab1 Phaseolus vulgaris cv Early gallatin Phaseolus	890	109	2e-23	86
392	ICP7035_CS09_G12	758	ICP7035_CS09_G12	>Q93VI8|TLP7_ARATH Tubby-like F-box protein 7 - Arabidopsis thaliana	379	74	7e-13	45	-3	477	175	277	375	ICP7035_CS09_G12	>gb|CD051291.1|CD051291 EST0312 subtracted cDNA library of drought-stressed chickpea Cicer	685	94	2e-19	89	ICP7035_CS09_G12	>gb|DV105925.1|DV105925 cajKS5 Pigeonpea water stress induced cDNA library Cajanus cajan	761	94	2e-20	89	ICP7035_CS09_G12	>gb|CF922568.1|CF922568 gmrhRww24-12-T7_G03_1_019 Soybean root hair subtracted cDNA library	387	165	5e-39	85	ICP7035_CS09_G12	>gnl|lis|1824113 TA6053_34305 Tubby; Di-trans-poly-cis-decaprenylcistransferase;	569	36	0.75	100	ICP7035_CS09_G12	>gb|ES466819.1|ES466819 382_ALEAT23H Medicago truncatula SSH 23 Hours Medicago truncatula	1143	135	2e-30	84	ICP7035_CS09_G12	>gb|FE674603.1|FE674603 Pv059Br_M13F_D03.ab1 Phaseolus vulgaris cv Early gallatin Phaseolus	885	96	6e-19	89
393	ICP7035_CS12_G01	502	ICP7035_CS12_G01	>Q4QQS1|T184A_RAT Transmembrane protein 184A - Rattus norvegicus	425	36	0.075	40	+2	32	166	377	421	ICP7035_CS12_G01	>gb|FE672943.1|FE672943 mh1_0027_H04 Drought-stressed chickpea leave library Cicer	100	40	0.001	95	ICP7035_CS12_G01	>gb|DY742684.1|DY742684 cajKS61 Pigeonpea stress induced cDNA library Cajanus cajan cDNA,	581	28	0.61	100	ICP7035_CS12_G01	>gb|CK605622.1|CK605622 gmrhRww6-02_B02_T7 Soybean root hair subtracted cDNA library	568	129	2e-28	88	ICP7035_CS12_G01	>gb|AW720479| LjNEST19g4r	461	50	3e-05	92	ICP7035_CS12_G01	>gb|CB891346.1|CB891346 EST648315 KV3 Medicago truncatula cDNA clone KV3-49N24, mRNA	762	170	2e-41	87	ICP7035_CS12_G01	>gb|CB542390.1|CB542390 PVEPSE3015F03.g Common bean seedling EST Library inoculated with	417	351	4e-96	88
394	ICP7035_CS11_G07	657	ICP7035_CS11_G07	>Q5FND2|GATC_GLUOX Aspartyl/glutamyl-tRNA(Asn/Gln) amidotransferase	95	59	1e-08	33	+1	163	438	2	94	ICP7035_CS11_G07	>gb|CK148760.1|CK148760 63_D2 Suppressive subtractive hybridization library Cicer arietinum	572	32	0.42	100	ICP7035_CS11_G07	>gb|EE595414.1|EE595414 CCUPAS120LF01f03F Pigeon pea Leaf cDNA Library Cajanus cajan cDNA	426	30	0.2	100	ICP7035_CS11_G07	>gb|EH260379.1|EH260379 JGI_ACBU3447.fwd ACBU Phakopsora pachyrhizi infected soybean leaf	573	543	1e-153	89	ICP7035_CS11_G07	>gb|BP046621| BP046621	476	70	5e-11	88	ICP7035_CS11_G07	>gb|BI264921.1|BI264921 NF112C05PL1F1038 Phosphate starved leaf Medicago truncatula cDNA	541	178	1e-43	84	ICP7035_CS11_G07	>gb|CB539554.1|CB539554 PVEPSE2007B03.g Common bean seedling EST Library - PVEPSE2	600	34	1.6	100
395	ICP7035_CS11_G08	840	ICP7035_CS11_G08	>Q562D6|NAP1_MOUSE Nef-associated protein 1 - Mus musculus (Mouse)	431	140	7e-33	45	+3	249	791	20	173	ICP7035_CS11_G08	>gb|FE669839.1|FE669839 mh2_0021_A06 Chickpea leave library Cicer arietinum cDNA clone	558	252	3e-67	87	ICP7035_CS11_G08	>gb|EE605112.1|EE605112 CCUPAS120LF05c09R Pigeon pea Leaf cDNA Library Cajanus cajan cDNA	607	28	1	100	ICP7035_CS11_G08	>gb|BF324293.1|BF324293 su23c08.y1 Gm-c1068 Glycine max cDNA clone GENOME SYSTEMS CLONE ID:	506	494	1e-138	88	ICP7035_CS11_G08	>gb|BW632049| BW632049	485	34	3.3	100	ICP7035_CS11_G08	>gb|EY476215.1|EY476215 METAO85TF JCVI-MT3 Medicago truncatula cDNA 5, mRNA sequence	780	250	5e-65	87	ICP7035_CS11_G08	>gb|CV537940.1|CV537940 NOD_248_C12 Phaseolus vulgaris nodule EST library Phaseolus	346	36	0.51	100
396	ICP7035_CS12_G08	768	ICP7035_CS12_G08	>Q9UPN6|RBM16_HUMAN Putative RNA-binding protein 16 - Homo sapiens	1271	33	1.5	31	-3	601	356	930	1005	ICP7035_CS12_G08	>gb|FE669454.1|FE669454 mh2_0016_G04 Chickpea leave library Cicer arietinum cDNA clone	533	36	0.032	100	ICP7035_CS12_G08	>gb|EE595428.1|EE595428 CCUPAS120LF01g10F Pigeon pea Leaf cDNA Library Cajanus cajan cDNA	763	32	0.06	100	ICP7035_CS12_G08	>gb|FK010639.1|FK010639 GLQAA79TF JCVI-SOY2 Glycine max cDNA 5, mRNA sequence	686	68	8e-10	85	ICP7035_CS12_G08	>gnl|lis|1507827 AV769398	471	36	0.76	100	ICP7035_CS12_G08	>gb|BE998720.1|BE998720 EST430443 GVSN Medicago truncatula cDNA clone pGVSN-12L8, mRNA	655	40	0.083	92	ICP7035_CS12_G08	>gb|FE694607.1|FE694607 Pv017D_M13F_G01.ab1 Phaseolus vulgaris cv Early gallatin Phaseolus	842	50	3e-05	96
397	ICP7035_CS10_H10	655	ICP7035_CS10_H10	>Q9Y7N7|NAR1_SCHPO Nuclear architecture-related protein 1 -	538	35	0.22	35	-1	562	404	405	455	ICP7035_CS10_H10	>gb|FE669608.1|FE669608 mh2_0018_E02 Chickpea leave library Cicer arietinum cDNA clone	561	230	9e-61	81	ICP7035_CS10_H10	>gb|DY742683.1|DY742683 cajKS60 Pigeonpea stress induced cDNA library Cajanus cajan cDNA,	298	198	4e-52	84	ICP7035_CS10_H10	>gb|EH259672.1|EH259672 JGI_ACBU3289.fwd ACBU Phakopsora pachyrhizi infected soybean leaf	486	287	4e-76	83	ICP7035_CS10_H10	>gnl|lis|1801761 TA4466_34305 Unknow protein [Oryza sativa (japonica	668	167	3e-40	84	ICP7035_CS10_H10	>gb|AW691939.1|AW691939 NF045G11ST1F1000 Developing stem Medicago truncatula cDNA clone	654	182	8e-45	82	ICP7035_CS10_H10	>gb|FD791986.1|FD791986 08VNAA8_T7_001_B06_17FEB2006_046 08VNAA8 Phaseolus vulgaris cDNA,	585	252	4e-66	81
398	ICP7035_CS11_H01	824	ICP7035_CS11_H01	>O04905|UMPK_ARATH Uridylate kinase - Arabidopsis thaliana	202	337	3e-92	83	+1	73	693	1	201	ICP7035_CS11_H01	>gb|FE670577.1|FE670577 mh2_0029_H02 Chickpea leave library Cicer arietinum cDNA clone	333	34	0.13	95	ICP7035_CS11_H01	>gb|EE604919.1|EE604919 CCUPAS120LF04h06F Pigeon pea Leaf cDNA Library Cajanus cajan cDNA	321	34	0.016	100	ICP7035_CS11_H01	>gb|FG991466.1|FG991466 GLLDT32TF JCVI-SOY1 Glycine max cDNA 5, mRNA sequence	818	1039	0	92	ICP7035_CS11_H01	>gnl|lis|1817744 TA2846_34305 Flagellar adenylate kinase [Chlamydomonas	964	739	0	90	ICP7035_CS11_H01	>gb|CF068053.1|CF068053 EST668774 MTUS Medicago truncatula cDNA clone MTUS-3B9, mRNA	802	737	0	88	ICP7035_CS11_H01	>gb|FE707809.1|FE707809 Pv052A_M13R_D09.ab1 Phaseolus vulgaris cv Early gallatin Phaseolus	856	928	0	91
399	ICP7035_CS11_H04	746	ICP7035_CS11_H04	>P05143|PRP2_MOUSE Proline-rich protein 2 precursor - Mus musculus	317	100	7e-21	31	+2	53	745	30	281	ICP7035_CS11_H04	>gb|EH058837.1|EH058837 CPA03h09.y.esd subtracted cDNA library of drought stressed chickpea	900	36	0.031	100	ICP7035_CS11_H04	>gb|EE604946.1|EE604946 CCUPAS120LF04b11R Pigeon pea Leaf cDNA Library Cajanus cajan cDNA	720	30	0.23	100	ICP7035_CS11_H04	>gb|CK606365.1|CK606365 gmrhRww6-11_E05_T7 Soybean root hair subtracted cDNA library	587	117	1e-24	86	ICP7035_CS11_H04	>gb|BW595179| BW595179	490	36	0.74	100	ICP7035_CS11_H04	>gb|DY633036.1|DY633036 Medicago--02-K11.b1 Subtracted medicago cDNA library specific for	343	149	1e-34	89	ICP7035_CS11_H04	>gb|CV535107.1|CV535107 NOD_212_F07 Phaseolus vulgaris nodule EST library Phaseolus	632	34	1.8	100
400	ICP7035_CS12_H04	765	ICP7035_CS12_H04	>Q4UMR8|RL24_RICFE 50S ribosomal protein L24 - Rickettsia felis	109	105	2e-22	53	+1	85	393	5	104	ICP7035_CS12_H04	>gb|FE670325.1|FE670325 mh2_0026_F11 Chickpea leave library Cicer arietinum cDNA clone	625	34	0.12	100	ICP7035_CS12_H04	>gb|EE604696.1|EE604696 CCUPAS120LF03b05F Pigeon pea Leaf cDNA Library Cajanus cajan cDNA	299	30	0.24	100	ICP7035_CS12_H04	>gb|CX710034.1|CX710034 gmrtDrNS01_15-D_M13R_A03_031.s1 Water stressed 5h segment 1	823	872	0	92	ICP7035_CS12_H04	>gnl|lis|24450 TC16487 similar to UP|Q9LT09 (Q9LT09) 50S ribosomal protein L24,	934	626	1e-178	91	ICP7035_CS12_H04	>gb|AW560171.1|AW560171 EST315219 DSIR Medicago truncatula cDNA clone pDSIR-26G8, mRNA	730	478	1e-133	87	ICP7035_CS12_H04	>gb|FE674623.1|FE674623 Pv038Dr_M13F_H12.ab1 Phaseolus vulgaris cv Early gallatin Phaseolus	855	773	0	92
401	ICP7035_CS14_A02	218	ICP7035_CS14_A02	>Q25460|FP1_MYTED Adhesive plaque matrix protein - Mytilus edulis	875	37	0.028	35	+3	18	218	118	181	ICP7035_CS14_A02	>gb|FE671362.1|FE671362 mh1_0004_H03 Drought-stressed chickpea leave library Cicer	579	30	0.53	100	ICP7035_CS14_A02	>gb|EE604699.1|EE604699 CCUPAS120LF03b08F Pigeon pea Leaf cDNA Library Cajanus cajan cDNA	854	30	0.065	100	ICP7035_CS14_A02	>gb|BI892557.1|BI892557 saf35b06.y4 Gm-c1077 Glycine max cDNA clone GENOME SYSTEMS CLONE	409	36	0.8	100	ICP7035_CS14_A02	>gnl|lis|1814315 TA13952_34305	486	32	3.2	95	ICP7035_CS14_A02	>gb|CA857928.1|CA857928 EST635183 GLSD Medicago truncatula cDNA clone pGLSD-26B15, mRNA	858	34	1.4	95	ICP7035_CS14_A02	>gb|FE899629.1|FE899629 PvEST5485 Bean pod tissue cDNA Entry Library Phaseolus vulgaris	724	32	1.9	100
402	ICP7035_CS13_A04	909	ICP7035_CS13_A04	>P28759|SODF_SOYBN Superoxide dismutase [Fe], chloroplast precursor	248	47	0.0001	34	+2	182	481	7	106	ICP7035_CS13_A04	>gb|EH059103.1|EH059103 CPB02h04.y.esd subtracted cDNA library of drought stressed chickpea	286	111	8e-25	100	ICP7035_CS13_A04	>gb|CK394836.1|CK394836 cajS10 Pigeonpea stress induced cDNA library Cajanus cajan cDNA	277	36	0.005	100	ICP7035_CS13_A04	>gb|DY763061.1|DY763061 65S2 Transcript-derived fragments specifically found in SS2-2	343	147	1e-33	100	ICP7035_CS13_A04	>gnl|lis|1537483 S254	130	100	7e-20	93	ICP7035_CS13_A04	>gb|EH058295.1|EH058295 EST0152 MTOROCRE Medicago truncatula cDNA clone mtorocre57.002,	847	145	2e-33	100	ICP7035_CS13_A04	>gb|EH791055.1|EH791055 RTS_106_D12 Phaseolus vulgaris P- root EST library Phaseolus	1133	48	0.0001	100
403	ICP7035_CS14_A04	842	ICP7035_CS14_A04	>P18161|KYK2_DICDI Tyrosine-protein kinase 2 - Dictyostelium	1155	30	0.39	24	+3	222	470	286	382	ICP7035_CS14_A04	>gb|FE671396.1|FE671396 mh1_0005_C03 Drought-stressed chickpea leave library Cicer	670	32	0.54	100	ICP7035_CS14_A04	>gb|EE605049.1|EE605049 CCUPAS120LF05e04F Pigeon pea Leaf cDNA Library Cajanus cajan cDNA	251	28	1	100	ICP7035_CS14_A04	>gb|BU548046.1|BU548046 GM880013B20E11 Gm-r1088 Glycine max cDNA clone Gm-r1088-4846 3,	279	92	6e-17	83	ICP7035_CS14_A04	>gnl|lis|1808322 TA10390_34305	461	42	0.014	100	ICP7035_CS14_A04	>gb|CB892942.1|CB892942 EST645734 HOGA Medicago truncatula cDNA clone HOGA-26C2, mRNA	767	44	0.006	96	ICP7035_CS14_A04	>gb|CV537940.1|CV537940 NOD_248_C12 Phaseolus vulgaris nodule EST library Phaseolus	346	34	2	100
404	ICP7035_CS14_A06	651	ICP7035_CS14_A06	>Q9FLQ7|FH20_ARATH Formin-like protein 20 - Arabidopsis thaliana	1615	143	6e-34	42	+3	33	650	987	1177	ICP7035_CS14_A06	>gb|FE670177.1|FE670177 mh2_0025_A02 Chickpea leave library Cicer arietinum cDNA clone	359	30	1.6	100	ICP7035_CS14_A06	>gb|EE605165.1|EE605165 CCUPAS120LF05h09R Pigeon pea Leaf cDNA Library Cajanus cajan cDNA	251	30	0.2	100	ICP7035_CS14_A06	>gb|AI442762.1|AI442762 sa26a12.x1 Gm-c1004 Glycine max cDNA clone GENOME SYSTEMS CLONE ID:	273	40	0.16	95							ICP7035_CS14_A06	>gb|BQ144332.1|BQ144332 NF071A07DT1F1052 Drought Medicago truncatula cDNA clone NF071A07DT	1163	36	1.1	100	ICP7035_CS14_A06	>gb|FE692620.1|FE692620 Pv015B_M13R_F03.ab1 Phaseolus vulgaris cv Early gallatin Phaseolus	784	36	0.39	100
405	ICP7035_CS14_A07	841	ICP7035_CS14_A07	>Q8NC74|CT151_HUMAN Uncharacterized protein C20orf151 - Homo sapiens	664	37	0.15	32	+3	585	824	251	345	ICP7035_CS14_A07	>gb|DY475507.1|DY475507 U492 Chickpea (ICC3996) post-inoculation EST library Cicer	255	30	2.1	100	ICP7035_CS14_A07	>gb|EE595375.1|EE595375 CCUPAS120LF01b01F Pigeon pea Leaf cDNA Library Cajanus cajan cDNA	388	30	0.26	100	ICP7035_CS14_A07	>gb|BI969378.1|BI969378 GM830008A10G09 Gm-r1083 Glycine max cDNA clone Gm-r1083-2993 3,	751	36	3.3	100	ICP7035_CS14_A07	>gnl|lis|1810567 TA11971_34305	516	34	3.3	100	ICP7035_CS14_A07	>gb|BG458059.1|BG458059 NF050E11PL1F1084 Phosphate starved leaf Medicago truncatula cDNA	582	34	5.6	100	ICP7035_CS14_A07	>gb|CB542405.1|CB542405 PVEPSE3015H03.g Common bean seedling EST Library inoculated with	457	36	0.51	95
406	ICP7035_CS15_A01	540	ICP7035_CS15_A01	>Q9FKD7|SINL7_ARATH E3 ubiquitin-protein ligase SINA-like 7 -	286	36	0.11	30	+2	8	253	197	281	ICP7035_CS15_A01	>gb|FE669144.1|FE669144 mh2_0013_C10 Chickpea leave library Cicer arietinum cDNA clone	642	30	1.4	100	ICP7035_CS15_A01	>gb|DY742661.1|DY742661 cajKS38 Pigeonpea stress induced cDNA library Cajanus cajan cDNA,	628	26	2.6	100	ICP7035_CS15_A01	>gb|FE702439.1|FE702439 Pv031D_M13R_H06.ab1 Phaseolus vulgaris cv Early gallatin Phaseolus	881	240	7e-62	89	ICP7035_CS15_A01	>gb|BP031690| BP031690	530	119	5e-26	84	ICP7035_CS15_A01	>gb|DW015813.1|DW015813 EST1224774 MTY Medicago truncatula cDNA clone MTYAA02, mRNA	839	42	0.015	85	ICP7035_CS15_A01	>gb|FE702439.1|FE702439 Pv031D_M13R_H06.ab1 Phaseolus vulgaris cv Early gallatin Phaseolus	881	240	1e-62	89
407	ICP7035_CS16_A02	561	ICP7035_CS16_A02	>Q93VI8|TLP7_ARATH Tubby-like F-box protein 7 - Arabidopsis thaliana	379	45	7e-11	47	+2	14	166	292	335	ICP7035_CS16_A02	>gb|FE668664.1|FE668664 mh2_0003_D10 Chickpea leave library Cicer arietinum cDNA clone	640	54	1e-07	88	ICP7035_CS16_A02	>gb|EE604593.1|EE604593 CCUPAS120LF02g12F Pigeon pea Leaf cDNA Library Cajanus cajan cDNA	884	28	0.68	100	ICP7035_CS16_A02	>gb|BI969505.1|BI969505 GM830008A22C04 Gm-r1083 Glycine max cDNA clone Gm-r1083-2792 3,	664	38	0.55	92	ICP7035_CS16_A02	>gnl|lis|1824113 TA6053_34305 Tubby; Di-trans-poly-cis-decaprenylcistransferase;	569	38	0.14	92	ICP7035_CS16_A02	>gb|EY474143.1|EY474143 META224TF JCVI-MT3 Medicago truncatula cDNA 5, mRNA sequence	808	40	0.06	92	ICP7035_CS16_A02	>gb|BQ481710.1|BQ481710 PV_GEa0082h19f Phaseolus vulgaris leaf EST library PV_GEa Phaseolus	977	32	5.2	100
408	ICP7035_CS16_A03	758	ICP7035_CS16_A03	>Q3MJK5|CD2L7_RAT Cell division cycle 2-related protein kinase 7 -	1484	57	7e-08	41	+3	144	407	503	584	ICP7035_CS16_A03	>gb|FE670793.1|FE670793 mh2_0035_C12 Chickpea leave library Cicer arietinum cDNA clone	580	64	1e-10	91	ICP7035_CS16_A03	>gb|DY742665.1|DY742665 cajKS42 Pigeonpea stress induced cDNA library Cajanus cajan cDNA,	360	28	0.93	100	ICP7035_CS16_A03	>gb|CD407161.1|CD407161 Gm_ck32181 Soybean induced by Salicylic Acid Glycine max cDNA 3,	648	137	1e-30	89	ICP7035_CS16_A03	>gnl|lis|1814598 TA13197_34305	577	68	2e-10	86	ICP7035_CS16_A03	>gb|AW686215.1|AW686215 NF035C11NR1F1000 Nodulated root Medicago truncatula cDNA clone	656	40	0.082	100	ICP7035_CS16_A03	>gb|CB539851.1|CB539851 PVEPSE2011D04.g Common bean seedling EST Library - PVEPSE2	523	101	9e-21	86
409	ICP7035_CS15_A05	695	ICP7035_CS15_A05	>P14918|EXTN_MAIZE Extensin precursor - Zea mays (Maize)	267	108	3e-23	35	+1	7	687	39	265	ICP7035_CS15_A05	>gb|FE673217.1|FE673217 mh1_0033_B08 Drought-stressed chickpea leave library Cicer	441	34	0.11	100	ICP7035_CS15_A05	>gb|EE595495.1|EE595495 CCUPAS120LF01g08R Pigeon pea Leaf cDNA Library Cajanus cajan cDNA	687	30	0.21	100	ICP7035_CS15_A05	>gb|FK021130.1|FK021130 GLNDR30TR JCVI-SOY3 Glycine max cDNA 5, mRNA sequence	174	40	0.17	95	ICP7035_CS15_A05	>gnl|lis|1802407 TA1853_34305	1222	36	0.69	95	ICP7035_CS15_A05	>gb|AA660823.1|AA660823 00717 MtRHE Medicago truncatula cDNA 5, mRNA sequence	629	36	1.2	100	ICP7035_CS15_A05	>gb|BQ481482.1|BQ481482 PV_GEa0018l03f Phaseolus vulgaris leaf EST library PV_GEa Phaseolus	1077	40	0.027	100
410	ICP7035_CS16_A06	837	ICP7035_CS16_A06	>P21820|TPIS_COPJA Triosephosphate isomerase, cytosolic - Coptis	253	406	1e-117	84	+3	72	761	1	230	ICP7035_CS16_A06	>gb|FE671609.1|FE671609 mh1_0007_E08 Drought-stressed chickpea leave library Cicer	619	432	1e-121	91	ICP7035_CS16_A06	>gb|EE604619.1|EE604619 CCUPAS120LF02b08R Pigeon pea Leaf cDNA Library Cajanus cajan cDNA	390	32	0.066	100	ICP7035_CS16_A06	>gb|CK606096.1|CK606096 gmrhRww6-08_B07_T7 Soybean root hair subtracted cDNA library	826	1037	0	92	ICP7035_CS16_A06	>gnl|lis|1817438 TA2126_34305 Triosphosphate isomerase-like protein [Solanum	621	531	1e-150	87	ICP7035_CS16_A06	>gb|DY618067.1|DY618067 AC4311 NOLLY Medicago truncatula cDNA 5, mRNA sequence	877	759	0	87	ICP7035_CS16_A06	>gb|FE691813.1|FE691813 Pv050C_M13F_H04.ab1 Phaseolus vulgaris cv Early gallatin Phaseolus	890	1033	0	92
411	ICP7035_CS15_A12	864	ICP7035_CS15_A12	>O22059|CPC_ARATH Transcription factor CAPRICE - Arabidopsis	94	67	1e-10	55	+1	106	285	17	76	ICP7035_CS15_A12	>gb|CK148672.1|CK148672 AGT-11_C02 Suppressive subtractive hybridization library Cicer	574	32	0.56	100	ICP7035_CS15_A12	>gb|EE605125.1|EE605125 CCUPAS120LF05d12R Pigeon pea Leaf cDNA Library Cajanus cajan cDNA	651	30	0.27	94	ICP7035_CS15_A12	>gb|BI321189.1|BI321189 saf48e11.y3 Gm-c1077 Glycine max cDNA clone GENOME SYSTEMS CLONE	453	323	1e-86	91	ICP7035_CS15_A12	>gb|CB827663| LjNEST77d3r	437	246	5e-64	87	ICP7035_CS15_A12	>gb|AW775893.1|AW775893 EST334958 DSIL Medicago truncatula cDNA clone pDSIL-3M20, mRNA	730	38	0.37	88	ICP7035_CS15_A12	>gb|CV538421.1|CV538421 POD_005_D04 Phaseolus vulgaris pod EST library Phaseolus vulgaris	498	119	4e-26	86
412	ICP7035_CS16_A12	507	ICP7035_CS16_A12	>Q1RGQ4|RL33_RICBR 50S ribosomal protein L33 - Rickettsia bellii	56	61	2e-09	54	+1	265	417	2	54	ICP7035_CS16_A12	>gb|CK148956.1|CK148956 AGT-11-D05 Suppressive subtractive hybridization library Cicer	514	30	1.3	100	ICP7035_CS16_A12	>gb|EE604958.1|EE604958 CCUPAS120LF04c12R Pigeon pea Leaf cDNA Library Cajanus cajan cDNA	670	28	0.62	100	ICP7035_CS16_A12	>gb|FE693025.1|FE693025 Pv015D_M13R_C01.ab1 Phaseolus vulgaris cv Early gallatin Phaseolus	262	159	2e-37	90	ICP7035_CS16_A12	>gb|AV781041| AV781041	499	36	0.5	100	ICP7035_CS16_A12	>gb|EY475549.1|EY475549 METAH56TF JCVI-MT3 Medicago truncatula cDNA 5, mRNA sequence	790	36	0.84	100	ICP7035_CS16_A12	>gb|CB540921.1|CB540921 PVEPSE2026C01.g Common bean seedling EST Library - PVEPSE2	443	202	2e-51	89
413	ICP7035_CS14_B01	1180	ICP7035_CS14_B01	>Q9BY21|GPR87_HUMAN Probable G-protein coupled receptor 87 - Homo	358	34	1.6	24	-3	821	636	229	290							ICP7035_CS14_B01	>gb|DY742694.1|DY742694 cajKS71 Pigeonpea stress induced cDNA library Cajanus cajan cDNA,	458	28	1.5	100	ICP7035_CS14_B01	>gb|BM523817.1|BM523817 sam88h09.y2 Gm-c1087 Glycine max cDNA clone SOYBEAN CLONE ID:	561	36	4.6	100	ICP7035_CS14_B01	>gb|AW720085| LjNEST13f5r	524	36	1.2	100	ICP7035_CS14_B01	>gb|BF649675.1|BF649675 NF083G02EC1F1018 Elicited cell culture Medicago truncatula cDNA	498	36	2	100	ICP7035_CS14_B01	>gb|CV530082.1|CV530082 ALV_012C_G02 Phaseolus vulgaris leaf EST library PV_GEa Phaseolus	699	34	2.8	100
414	ICP7035_CS14_B02	840	ICP7035_CS14_B02	>Q9FVI1|ADF2_PETHY Actin-depolymerizing factor 2 - Petunia hybrida	143	255	2e-67	89	+3	147	560	1	138	ICP7035_CS14_B02	>gb|FE672198.1|FE672198 mh1_0015_C01 Drought-stressed chickpea leave library Cicer	667	333	1e-91	85	ICP7035_CS14_B02	>gb|EE604770.1|EE604770 CCUPAS120LF03a08R Pigeon pea Leaf cDNA Library Cajanus cajan cDNA	197	32	0.066	87	ICP7035_CS14_B02	>gb|FE699357.1|FE699357 Pv043A_M13F_C06.ab1 Phaseolus vulgaris cv Early gallatin Phaseolus	788	841	0	90	ICP7035_CS14_B02	>gnl|lis|1802037 TA1536_34305 Actin-binding, cofilin/tropomyosin type [Medicago	767	357	2e-97	86	ICP7035_CS14_B02	>gb|AW574133.1|AW574133 EST316724 GVN Medicago truncatula cDNA clone pGVN-51O20, mRNA	552	470	1e-131	89	ICP7035_CS14_B02	>gb|FE699357.1|FE699357 Pv043A_M13F_C06.ab1 Phaseolus vulgaris cv Early gallatin Phaseolus	788	841	0	90
415	ICP7035_CS14_B08	451	ICP7035_CS14_B08	>P15577|NU2M_PARTE NADH-ubiquinone oxidoreductase chain 2 -	193	56	7e-08	32	-3	404	3	45	188	ICP7035_CS14_B08	>gb|FE673217.1|FE673217 mh1_0033_B08 Drought-stressed chickpea leave library Cicer	441	34	0.072	100	ICP7035_CS14_B08	>gb|EE604622.1|EE604622 CCUPAS120LF02c02R Pigeon pea Leaf cDNA Library Cajanus cajan cDNA	251	26	2.2	100	ICP7035_CS14_B08	>gb|BQ253831.1|BQ253831 san67h01.y1 Gm-c1052 Glycine max cDNA clone SOYBEAN CLONE ID:	146	38	0.44	100	ICP7035_CS14_B08	>gb|AV780542| AV780542	501	34	1.7	95	ICP7035_CS14_B08	>gb|BQ158449.1|BQ158449 NF057G08PL1F1066 Phosphate starved leaf Medicago truncatula cDNA	779	36	0.75	100	ICP7035_CS14_B08	>gb|CX129683.1|CX129683 EST1450 negro jamapa bean root cDNA Phaseolus vulgaris cDNA clone	788	34	1.1	100
416	ICP7035_CS13_B11	223	ICP7035_CS13_B11	>P37530|YAAG_BACSU Uncharacterized protein yaaG - Bacillus subtilis	207	29	5.9	29	+1	76	216	100	146	ICP7035_CS13_B11	>gb|FE670699.1|FE670699 mh2_0031_C02 Chickpea leave library Cicer arietinum cDNA clone	475	28	2.1	100	ICP7035_CS13_B11	>gb|EE604657.1|EE604657 CCUPAS120LF02R10R Pigeon pea Leaf cDNA Library Cajanus cajan cDNA	251	26	1	100	ICP7035_CS13_B11	>gb|AW704305.1|AW704305 sk17f02.y1 Gm-c1028 Glycine max cDNA clone GENOME SYSTEMS CLONE ID:	332	94	4e-18	85	ICP7035_CS13_B11	>gnl|lis|1827468 TA8024_34305 HEN4 [Arabidopsis thaliana (Mouse-ear cress)]	533	52	4e-06	100	ICP7035_CS13_B11	>gb|AW257360.1|AW257360 EST305497 KV2 Medicago truncatula cDNA clone KV2-9K16, mRNA	575	42	0.006	100	ICP7035_CS13_B11	>gb|CV537372.1|CV537372 NOD_241_E02 Phaseolus vulgaris nodule EST library Phaseolus	643	36	0.13	95
417	ICP7035_CS13_B12	815	ICP7035_CS13_B12	>Q9LYA9|Y3314_ARATH Uncharacterized protein At3g63140, chloroplast	406	416	1e-116	83	-2	814	95	165	404	ICP7035_CS13_B12	>gb|FE668583.1|FE668583 mh2_0002_E11 Chickpea leave library Cicer arietinum cDNA clone	650	98	1e-20	85	ICP7035_CS13_B12	>gb|EE604569.1|EE604569 CCUPAS120LF02e07F Pigeon pea Leaf cDNA Library Cajanus cajan cDNA	683	30	0.25	100	ICP7035_CS13_B12	>gb|FE688432.1|FE688432 Pv032B_M13R_E10.ab1 Phaseolus vulgaris cv Early gallatin Phaseolus	867	1033	0	92	ICP7035_CS13_B12	>gnl|lis|8914 TC8980 similar to UP|Q7X998 (Q7X998) mRNA-binding protein	598	539	1e-152	88	ICP7035_CS13_B12	>gb|EV261479.1|EV261479 MTYEK02TF JCVI-MT1 Medicago truncatula cDNA 5, mRNA sequence	761	686	0	87	ICP7035_CS13_B12	>gb|FE688432.1|FE688432 Pv032B_M13R_E10.ab1 Phaseolus vulgaris cv Early gallatin Phaseolus	867	1033	0	92
418	ICP7035_CS15_B01	495	ICP7035_CS15_B01	>P19464|ACCO_PERAE 1-aminocyclopropane-1-carboxylate oxidase -	320	42	3e-07	63	-1	489	391	214	246	ICP7035_CS15_B01	>gb|FE668631.1|FE668631 mh2_0003_A12 Chickpea leave library Cicer arietinum cDNA clone	619	34	0.08	100	ICP7035_CS15_B01	>gb|CK394834.1|CK394834 cajIISL8 Pigeonpea stress induced cDNA library Cajanus cajan cDNA	233	30	0.15	100	ICP7035_CS15_B01	>gb|FE687822.1|FE687822 Pv047A_M13R_G12.ab1 Phaseolus vulgaris cv Early gallatin Phaseolus	564	68	5e-10	86	ICP7035_CS15_B01	>gnl|lis|1803035 TA1100_34305 1-aminocyclopropane-1-carboxylic acid oxidase	1253	54	2e-06	85	ICP7035_CS15_B01	>gb|BE202840.1|BE202840 EST402862 KV1 Medicago truncatula cDNA clone pKV1-3O10, mRNA	546	56	9e-07	94	ICP7035_CS15_B01	>gb|CV530483.1|CV530483 ALV_013D_F03 Phaseolus vulgaris leaf EST library PV_GEa Phaseolus	860	68	8e-11	86
419	ICP7035_CS15_B04	741	ICP7035_CS15_B04	>Q94738|HSP97_STRFN 97 kDa heat shock protein - Strongylocentrotus	886	67	1e-10	30	+3	60	458	754	866	ICP7035_CS15_B04	>gb|DY475335.1|DY475335 U315 Chickpea (ICC3996) post-inoculation EST library Cicer	255	34	0.12	100	ICP7035_CS15_B04	>gb|EE604634.1|EE604634 CCUPAS120LF02d06R Pigeon pea Leaf cDNA Library Cajanus cajan cDNA	700	30	0.23	94	ICP7035_CS15_B04	>gb|BU763524.1|BU763524 sas44a08.y1 Gm-c1080 Glycine max cDNA clone SOYBEAN CLONE ID:	579	567	1e-160	90	ICP7035_CS15_B04	>gnl|lis|1816020 TA2173_34305	571	58	2e-07	94	ICP7035_CS15_B04	>gb|BG648247.1|BG648247 EST509866 HOGA Medicago truncatula cDNA clone pHOGA-19A18 5 end,	745	274	3e-72	82	ICP7035_CS15_B04	>gb|FD786966.1|FD786966 06VA2_T7_007_H04_20DEC2005_018 06VA2 Phaseolus vulgaris cDNA, mRNA	327	202	3e-51	93
420	ICP7035_CS16_B06	429	ICP7035_CS16_B06	>Q9FLQ7|FH20_ARATH Formin-like protein 20 - Arabidopsis thaliana	1615	57	3e-08	46	-3	415	230	1087	1149	ICP7035_CS16_B06	>gb|FE668641.1|FE668641 mh2_0003_B11 Chickpea leave library Cicer arietinum cDNA clone	528	38	0.004	92	ICP7035_CS16_B06	>gb|EE605166.1|EE605166 CCUPAS120LF05h10R Pigeon pea Leaf cDNA Library Cajanus cajan cDNA	796	28	0.52	100	ICP7035_CS16_B06	>gb|BM121537.1|BM121537 A01h16 cDNA Peking library 2D SCN3 Glycine max cDNA clone A01h16	659	38	0.42	100	ICP7035_CS16_B06	>gb|BP068941| BP068941	487	36	0.42	100	ICP7035_CS16_B06	>gb|BE317470.2|BE317470 NF070A08LF1F1053 Developing leaf Medicago truncatula cDNA clone	134	40	0.045	95	ICP7035_CS16_B06	>gb|BQ481920.1|BQ481920 PV_GEa0158o09r Phaseolus vulgaris leaf EST library PV_GEa Phaseolus	872	38	0.064	95
421	ICP7035_CS13_C01	460	ICP7035_CS13_C01	>Q8TGM6|TAR1_YEAST Protein TAR1 - Saccharomyces cerevisiae (Bakers	124	33	0.5	41	-2	456	298	43	98	ICP7035_CS13_C01	>gb|FE669105.1|FE669105 mh2_0012_F11 Chickpea leave library Cicer arietinum cDNA clone	397	64	8e-11	85	ICP7035_CS13_C01	>gb|EE604817.1|EE604817 CCUPAS120LF03f04R Pigeon pea Leaf cDNA Library Cajanus cajan cDNA	218	44	9e-06	96	ICP7035_CS13_C01	>gb|FK005581.1|FK005581 GLMDN18TFB JCVI-SOY2 Glycine max cDNA 5, mRNA sequence	486	159	2e-37	88	ICP7035_CS13_C01	>gb|BU494307| Ljirnpest49-033-f1	230	86	5e-16	94	ICP7035_CS13_C01	>gb|BI264029.1|BI264029 NF107D03PL1F1030 Phosphate starved leaf Medicago truncatula cDNA	544	125	1e-27	96	ICP7035_CS13_C01	>gb|FG234658.1|FG234658 pvrecac010001_I12_M13rev_phred13_vc root hairs of Phaseolus	318	151	7e-36	84
422	ICP7035_CS13_C04	636	ICP7035_CS13_C04	>Q9FLQ7|FH20_ARATH Formin-like protein 20 - Arabidopsis thaliana	1615	121	3e-27	42	+3	48	617	1009	1205	ICP7035_CS13_C04	>gb|FE672982.1|FE672982 mh1_0029_A06 Drought-stressed chickpea leave library Cicer	342	38	0.007	95	ICP7035_CS13_C04	>gb|EE604593.1|EE604593 CCUPAS120LF02g12F Pigeon pea Leaf cDNA Library Cajanus cajan cDNA	884	26	3.1	94	ICP7035_CS13_C04	>gb|CK606375.1|CK606375 gmrhRww6-11_F04_T7 Soybean root hair subtracted cDNA library	451	44	0.01	96	ICP7035_CS13_C04	>gnl|lis|1810197 TA11756_34305	470	34	2.5	100	ICP7035_CS13_C04	>gb|AJ847137.1|AJ847137 AJ847137 MtSTW Medicago truncatula cDNA clone MtTW05M14N2, mRNA	284	62	2e-08	100	ICP7035_CS13_C04	>gb|FE899757.1|FE899757 PvEST5615 Bean pod tissue cDNA Entry Library Phaseolus vulgaris	724	36	0.38	100
423	ICP7035_CS14_C04	707	ICP7035_CS14_C04	>Q04118|PRB3_HUMAN Basic salivary proline-rich protein 3 precursor -	309	61	4e-09	34	+2	191	556	206	302	ICP7035_CS14_C04	>gb|FE669264.1|FE669264 mh2_0014_F07 Chickpea leave library Cicer arietinum cDNA clone	315	36	0.029	95	ICP7035_CS14_C04	>gb|EE605100.1|EE605100 CCUPAS120LF05b04R Pigeon pea Leaf cDNA Library Cajanus cajan cDNA	382	28	0.86	100	ICP7035_CS14_C04	>gb|CK606375.1|CK606375 gmrhRww6-11_F04_T7 Soybean root hair subtracted cDNA library	451	38	0.7	100	ICP7035_CS14_C04	>gnl|lis|1807145 TA9419_34305 Nuclear inhibitor of PP1-like [Oryza sativa (japonica	540	34	2.8	100	ICP7035_CS14_C04	>gb|BQ157718.1|BQ157718 NF107G08IR1F1068 Irradiated Medicago truncatula cDNA clone	679	38	0.3	100	ICP7035_CS14_C04	>gb|CV530370.1|CV530370 ALV_013C_C02 Phaseolus vulgaris leaf EST library PV_GEa Phaseolus	827	34	1.7	100
424	ICP7035_CS14_C07	640	ICP7035_CS14_C07	>O44437|SMD3_DROME Small nuclear ribonucleoprotein SM D3 -	151	147	4e-35	54	+2	41	406	2	119	ICP7035_CS14_C07	>gb|FE673469.1|FE673469 mh1_0037_A01 Drought-stressed chickpea leave library Cicer	426	34	0.1	100	ICP7035_CS14_C07	>gb|EE605046.1|EE605046 CCUPAS120LF05d12F Pigeon pea Leaf cDNA Library Cajanus cajan cDNA	589	30	0.2	100	ICP7035_CS14_C07	>gb|BE822947.1|BE822947 GM700019A20D12 Gm-r1070 Glycine max cDNA clone Gm-r1070-7464 3,	575	664	0	94	ICP7035_CS14_C07	>gnl|lis|1823457 TA6149_34305 Like-Sm ribonucleoprotein-related, core [Medicago	678	537	1e-152	91	ICP7035_CS14_C07	>gb|AW683754.1|AW683754 NF018E08LF1F1066 Developing leaf Medicago truncatula cDNA clone	617	470	1e-131	89	ICP7035_CS14_C07	>gb|CV539568.1|CV539568 POD_020_F04 Phaseolus vulgaris pod EST library Phaseolus vulgaris	693	630	1e-180	94
425	ICP7035_CS14_C10	810												ICP7035_CS14_C10	>gb|FE670162.1|FE670162 mh2_0024_G10 Chickpea leave library Cicer arietinum cDNA clone	256	36	0.033	100	ICP7035_CS14_C10	>gb|EE595474.1|EE595474 CCUPAS120LF01e01R Pigeon pea Leaf cDNA Library Cajanus cajan cDNA	617	36	0.004	92	ICP7035_CS14_C10	>gb|FG992178.1|FG992178 GLLE071TR JCVI-SOY1 Glycine max cDNA 5, mRNA sequence	706	44	0.013	100	ICP7035_CS14_C10	>gb|AV425390| AV425390	326	38	0.2	100	ICP7035_CS14_C10	>gb|AL384843.1|AL384843 MtBC24G11R2 MtBC Medicago truncatula cDNA clone MtBC24G11 T7, mRNA	470	38	0.34	100	ICP7035_CS14_C10	>gb|CV536473.1|CV536473 NOD_229_F03 Phaseolus vulgaris nodule EST library Phaseolus	740	34	1.9	100
426	ICP7035_CS14_C11	836	ICP7035_CS14_C11	>P35074|RPB1_CAEBR DNA-directed RNA polymerase II subunit RPB1 -	1853	37	0.15	37	+3	27	227	1703	1764	ICP7035_CS14_C11	>gb|FE671485.1|FE671485 mh1_0006_B11 Drought-stressed chickpea leave library Cicer	705	634	0	89	ICP7035_CS14_C11	>gb|EE604938.1|EE604938 CCUPAS120LF04b03R Pigeon pea Leaf cDNA Library Cajanus cajan cDNA	474	28	1	100	ICP7035_CS14_C11	>gb|EH257357.1|EH257357 JGI_ACBU1364.fwd ACBU Phakopsora pachyrhizi infected soybean leaf	697	765	0	92	ICP7035_CS14_C11	>gnl|lis|1804376 TA3596_34305 Zinc finger, B-box [Medicago truncatula (Barrel	697	545	1e-154	87	ICP7035_CS14_C11	>gb|BG646828.1|BG646828 EST508447 HOGA Medicago truncatula cDNA clone pHOGA-9N8 5 end,	697	628	1e-179	90	ICP7035_CS14_C11	>gb|CV530501.1|CV530501 ALV_013D_G12 Phaseolus vulgaris leaf EST library PV_GEa Phaseolus	770	775	0	92
427	ICP7035_CS16_C03	786	ICP7035_CS16_C03	>Q5UPW9|YL291_MIMIV Uncharacterized protein L291 - Acanthamoeba	595	33	1.5	44	-2	737	630	460	494	ICP7035_CS16_C03	>gb|FE669473.1|FE669473 mh2_0017_A01 Chickpea leave library Cicer arietinum cDNA clone	602	30	2	100	ICP7035_CS16_C03	>gb|EE604539.1|EE604539 CCUPAS120LF02a08F Pigeon pea Leaf cDNA Library Cajanus cajan cDNA	314	30	0.24	94	ICP7035_CS16_C03	>gb|AW201873.1|AW201873 sf08c03.y1 Gm-c1027 Glycine max cDNA clone GENOME SYSTEMS CLONE ID:	569	299	1e-79	84	ICP7035_CS16_C03	>gnl|lis|1807166 TA9559_34305	580	111	2e-23	82	ICP7035_CS16_C03	>gb|BG449387.1|BG449387 NF052B09IN1F1075 Insect herbivory Medicago truncatula cDNA clone	662	58	4e-07	88	ICP7035_CS16_C03	>gb|BQ481867.1|BQ481867 PV_GEa0148o16r Phaseolus vulgaris leaf EST library PV_GEa Phaseolus	434	36	0.47	95
428	ICP7035_CS16_C05	783	ICP7035_CS16_C05	>P26140|HEMA_I88A6 Hemagglutinin precursor [Contains: Hemagglutinin	566	35	0.52	26	+2	323	628	235	338	ICP7035_CS16_C05	>gb|EH059125.1|EH059125 CPB03b04.y.esd subtracted cDNA library of drought stressed chickpea	316	32	0.5	100	ICP7035_CS16_C05	>gb|EE604539.1|EE604539 CCUPAS120LF02a08F Pigeon pea Leaf cDNA Library Cajanus cajan cDNA	314	28	0.96	94	ICP7035_CS16_C05	>gb|CX709303.1|CX709303 gmrtDrNS01_05-D_M13R_H07_049.s3 Water stressed 48h segment 1	796	400	1e-110	82	ICP7035_CS16_C05	>gnl|lis|1808009 TA10459_34305 Hypothetical protein [Medicago truncatula (Barrel	589	208	9e-53	83	ICP7035_CS16_C05	>gb|AJ503122.1|AJ503122 AJ503122 MTAMP Medicago truncatula cDNA clone mtgmadc120029h04,	494	68	4e-10	85	ICP7035_CS16_C05	>gb|FE694668.1|FE694668 Pv018A_M13F_B11.ab1 Phaseolus vulgaris cv Early gallatin Phaseolus	478	359	3e-98	89
429	ICP7035_CS16_C08	835	ICP7035_CS16_C08	>P09694|IR04_HCMVA Uncharacterized protein IRL4 - Human	170	34	1.3	47	-1	817	707	12	46	ICP7035_CS16_C08	>gb|DY475555.1|DY475555 CA0534 Chickpea (ICC3996) post-inoculation EST library Cicer	1048	34	0.14	100	ICP7035_CS16_C08	>gb|EE604817.1|EE604817 CCUPAS120LF03f04R Pigeon pea Leaf cDNA Library Cajanus cajan cDNA	218	30	0.26	100	ICP7035_CS16_C08	>gb|CK606725.1|CK606725 gmrhRww6-15_H07_T7 Soybean root hair subtracted cDNA library	698	92	6e-17	84	ICP7035_CS16_C08	>gnl|lis|1812737 TA437_34305 ATP synthase gamma chain, chloroplast precursor [Pisum	1513	34	3.3	100	ICP7035_CS16_C08	>gb|BQ140310.1|BQ140310 NF034B01PH1F1013 Phoma-infected Medicago truncatula cDNA clone	219	42	0.023	90	ICP7035_CS16_C08	>gb|CV537330.1|CV537330 NOD_240_H09 Phaseolus vulgaris nodule EST library Phaseolus	670	38	0.13	95
430	ICP7035_CS15_C12	227	ICP7035_CS15_C12	>Q5R491|TMM66_PONPY Transmembrane protein 66 precursor - Pongo	339	28	7.6	30	+2	29	196	203	252	ICP7035_CS15_C12	>gb|FE670934.1|FE670934 mh2_0038_C02 Chickpea leave library Cicer arietinum cDNA clone	646	28	2.2	100	ICP7035_CS15_C12	>gb|EE604848.1|EE604848 CCUPAS120LF04a03F Pigeon pea Leaf cDNA Library Cajanus cajan cDNA	362	26	1.1	100	ICP7035_CS15_C12	>gb|CA851721.1|CA851721 D16G11_N23_14.ab1 cDNA Peking library 2, 4 day SCN3 Glycine max	476	64	4e-09	87	ICP7035_CS15_C12	>gb|BU494307| Ljirnpest49-033-f1	230	34	0.84	100	ICP7035_CS15_C12	>gb|AJ548029.1|AJ548029 AJ548029 MTAPHEU Medicago truncatula cDNA clone mtaehac110004g09,	452	62	6e-09	87	ICP7035_CS15_C12	>gb|FG232970.1|FG232970 pvrebac010002a_G2_M1321_phred13_vc root hairs of Phaseolus vulgaris	171	80	1e-14	84
431	ICP7035_CS14_D01	829	ICP7035_CS14_D01	>Q93VI8|TLP7_ARATH Tubby-like F-box protein 7 - Arabidopsis thaliana	379	190	8e-48	93	+2	32	319	284	379	ICP7035_CS14_D01	>gb|FE668664.1|FE668664 mh2_0003_D10 Chickpea leave library Cicer arietinum cDNA clone	640	805	0	97	ICP7035_CS14_D01	>gb|EE604994.1|EE604994 CCUPAS120LF04g07R Pigeon pea Leaf cDNA Library Cajanus cajan cDNA	233	70	3e-13	97	ICP7035_CS14_D01	>gb|CA937012.1|CA937012 sav27h06.y1 Gm-c1048 Glycine max cDNA clone SOYBEAN CLONE ID:	551	365	3e-99	89	ICP7035_CS14_D01	>gnl|lis|1449873 BP052882	520	400	1e-110	90	ICP7035_CS14_D01	>gb|BG583821.1|BG583821 EST485578 GVN Medicago truncatula cDNA clone pGVN-74J13 5 end,	388	365	1e-99	91	ICP7035_CS14_D01	>gb|CV529827.1|CV529827 ALV_011D_F04 Phaseolus vulgaris leaf EST library PV_GEa Phaseolus	776	62	9e-09	84
432	ICP7035_CS13_D02	410	ICP7035_CS13_D02	>Q84WM0|RL292_ARATH 60S ribosomal protein L29-2 - Arabidopsis	61	114	1e-25	86	-1	374	192	1	61	ICP7035_CS13_D02	>gb|CK148779.1|CK148779 69_H11 Suppressive subtractive hybridization library Cicer	468	30	1	100	ICP7035_CS13_D02	>gb|EE605034.1|EE605034 CCUPAS120LF05c09F Pigeon pea Leaf cDNA Library Cajanus cajan cDNA	386	28	0.5	100	ICP7035_CS13_D02	>gb|CD391265.1|CD391265 Gm_ck10134 Soybean induced by Salicylic Acid Glycine max cDNA 3,	426	329	8e-89	94	ICP7035_CS13_D02	>gnl|lis|1480769 BP037300	419	212	3e-54	91	ICP7035_CS13_D02	>gb|AL377934.1|AL377934 MtBB34H08F1 MtBB Medicago truncatula cDNA clone MtBB34H08 T3, mRNA	308	232	6e-60	90	ICP7035_CS13_D02	>gb|CV532252.1|CV532252 LVS_022_G02 Phaseolus vulgaris leaf EST library Phaseolus vulgaris	414	309	1e-83	92
433	ICP7035_CS14_D03	838	ICP7035_CS14_D03	>Q75HV0|CCP31_ORYSJ Cyclin-P3-1 - Oryza sativa subsp. japonica	236	221	3e-57	54	+2	134	724	1	199	ICP7035_CS14_D03	>gb|FE670298.1|FE670298 mh2_0026_D08 Chickpea leave library Cicer arietinum cDNA clone	597	32	0.54	100	ICP7035_CS14_D03	>gb|CO636156.1|CO636156 cajII27 Pigeonpea stress induced cDNA library Cajanus cajan cDNA	571	28	1	100	ICP7035_CS14_D03	>gb|CO985943.1|CO985943 GM89015B2H11.r2 Gm-r1089 Glycine max cDNA clone Gm-r1089-5758 3,	794	708	0	91	ICP7035_CS14_D03	>gb|AW428917| Ljirnpest25-051-g4 putative PREG-like regulatory protein	481	341	1e-92	86	ICP7035_CS14_D03	>gb|DW019418.1|DW019418 EST1228379 MTY Medicago truncatula cDNA clone MTYBI68, mRNA	779	521	1e-147	87	ICP7035_CS14_D03	>gb|FE699903.1|FE699903 Pv026A_M13R_G10.ab1 Phaseolus vulgaris cv Early gallatin Phaseolus	707	68	1e-10	100
434	ICP7035_CS13_D04	405	ICP7035_CS13_D04	>Q9M1G9|EXTN2_ARATH Extensin-2 precursor - Arabidopsis thaliana	743	50	3e-06	30	-3	403	125	517	624	ICP7035_CS13_D04	>gb|FE670179.1|FE670179 mh2_0025_A04 Chickpea leave library Cicer arietinum cDNA clone	386	34	0.065	100	ICP7035_CS13_D04	>gb|EE604867.1|EE604867 CCUPAS120LF04c05F Pigeon pea Leaf cDNA Library Cajanus cajan cDNA	356	28	0.49	100	ICP7035_CS13_D04	>gb|CF921754.1|CF921754 gmrhRww24-03-T7_B04_1_030 Soybean root hair subtracted cDNA library	529	36	1.5	100	ICP7035_CS13_D04	>gnl|lis|1809458 TA10504_34305 Protein phosphatase 2C-like [Medicago truncatula	506	34	1.6	100	ICP7035_CS13_D04	>gb|AJ846149.1|AJ846149 AJ846149 MtSC4 Medicago truncatula cDNA clone MtC407G11N2, mRNA	421	36	0.67	100	ICP7035_CS13_D04	>gb|BQ481743.1|BQ481743 PV_GEa0091j17r Phaseolus vulgaris leaf EST library PV_GEa Phaseolus	947	34	0.94	100
435	ICP7035_CS14_D05	550	ICP7035_CS14_D05	>P46270|QCR9_SOLTU Cytochrome b-c1 complex subunit 9 - Solanum	72	67	4e-11	50	+2	83	298	1	72	ICP7035_CS14_D05	>gb|FE669101.1|FE669101 mh2_0012_E12 Chickpea leave library Cicer arietinum cDNA clone	401	34	0.089	100	ICP7035_CS14_D05	>gb|EE604566.1|EE604566 CCUPAS120LF02d12F Pigeon pea Leaf cDNA Library Cajanus cajan cDNA	361	32	0.043	100	ICP7035_CS14_D05	>gb|CD401776.1|CD401776 Gm_ck24191 Soybean induced by Salicylic Acid Glycine max cDNA 3,	473	301	2e-80	85	ICP7035_CS14_D05	>gb|AV419455| AV419455	278	46	0.0006	84	ICP7035_CS14_D05	>gb|AL379126.1|AL379126 MtBB43B06R1 MtBB Medicago truncatula cDNA clone MtBB43B06 T7, mRNA	496	60	6e-08	90	ICP7035_CS14_D05	>gb|CV533432.1|CV533432 LVS_039_B10 Phaseolus vulgaris leaf EST library Phaseolus vulgaris	576	161	8e-39	83
436	ICP7035_CS13_D08	571	ICP7035_CS13_D08	>P14918|EXTN_MAIZE Extensin precursor - Zea mays (Maize)	267	73	1e-12	33	+2	8	535	39	190	ICP7035_CS13_D08	>gb|FE669405.1|FE669405 mh2_0016_B11 Chickpea leave library Cicer arietinum cDNA clone	480	30	1.4	94	ICP7035_CS13_D08	>gb|EE604840.1|EE604840 CCUPAS120LF03h06R Pigeon pea Leaf cDNA Library Cajanus cajan cDNA	755	30	0.18	100	ICP7035_CS13_D08	>gb|BI968870.1|BI968870 GM830006B11G01 Gm-r1083 Glycine max cDNA clone Gm-r1083-2233 3,	730	36	2.2	100	ICP7035_CS13_D08	>gnl|lis|1822680 TA14306_34305 Hypothetical protein [Medicago truncatula (Barrel	542	34	2.2	100	ICP7035_CS13_D08	>gb|BF006664.1|BF006664 EST435162 DSLC Medicago truncatula cDNA clone pDSLC-42F16, mRNA	432	38	0.24	95	ICP7035_CS13_D08	>gb|CV532581.1|CV532581 LVS_027_H03 Phaseolus vulgaris leaf EST library Phaseolus vulgaris	575	34	1.3	100
437	ICP7035_CS14_D08	840	ICP7035_CS14_D08	>P32583|SRP40_YEAST Suppressor protein SRP40 - Saccharomyces	406	43	0.002	22	+1	10	471	173	325	ICP7035_CS14_D08	>gb|FE671235.1|FE671235 mh1_0003_D11 Drought-stressed chickpea leave library Cicer	524	56	4e-08	87	ICP7035_CS14_D08	>gb|EE605049.1|EE605049 CCUPAS120LF05e04F Pigeon pea Leaf cDNA Library Cajanus cajan cDNA	251	30	0.26	100	ICP7035_CS14_D08	>gb|EH262281.1|EH262281 JGI_ACBU6248.fwd ACBU Phakopsora pachyrhizi infected soybean leaf	800	569	1e-160	87	ICP7035_CS14_D08	>gnl|lis|1807206 TA9505_34305 AT5g14910/F2G14_30 [Arabidopsis thaliana (Mouse-ear	898	36	0.83	100	ICP7035_CS14_D08	>gb|DW017849.1|DW017849 EST1226810 MTY Medicago truncatula cDNA clone MTYAY89, mRNA	828	131	3e-29	90	ICP7035_CS14_D08	>gb|FE706495.1|FE706495 Pv046A_M13R_A03.ab1 Phaseolus vulgaris cv Early gallatin Phaseolus	854	363	2e-99	82
438	ICP7035_CS16_D01	739	ICP7035_CS16_D01	>P35132|UBC9_ARATH SUMO-conjugating enzyme UBC9 - Arabidopsis	148	32	2.3	25	+1	106	477	9	132	ICP7035_CS16_D01	>gb|EH059035.1|EH059035 CPAd09.z.esd subtracted cDNA library of drought stressed chickpea	1232	32	0.47	100	ICP7035_CS16_D01	>gb|EE595447.1|EE595447 CCUPAS120LF01b02R Pigeon pea Leaf cDNA Library Cajanus cajan cDNA	386	28	0.9	100	ICP7035_CS16_D01	>gb|FE690958.1|FE690958 Pv013D_M13F_D03.ab1 Phaseolus vulgaris cv Early gallatin Phaseolus	793	46	0.003	96	ICP7035_CS16_D01	>gnl|lis|1800646 TA4860_34305 Glucose-6-phosphate dehydrogenase [Medicago	676	34	2.9	100	ICP7035_CS16_D01	>gb|BG450272.1|BG450272 NF014B10DT1F1089 Drought Medicago truncatula cDNA clone NF014B10DT	671	44	0.005	96	ICP7035_CS16_D01	>gb|FE690958.1|FE690958 Pv013D_M13F_D03.ab1 Phaseolus vulgaris cv Early gallatin Phaseolus	793	46	0.0005	96
439	ICP7035_CS16_D02	833	ICP7035_CS16_D02	>Q01042|IE68_SHV21 Immediate-early protein - Saimiriine herpesvirus	407	58	5e-08	27	+1	7	489	92	245	ICP7035_CS16_D02	>gb|CV793600.1|CV793600 DEF0452 Chickpea (ICC3996) post-inoculation EST library Cicer	381	30	2.1	100	ICP7035_CS16_D02	>gb|EE604738.1|EE604738 CCUPAS120LF03f05F Pigeon pea Leaf cDNA Library Cajanus cajan cDNA	834	28	1	100	ICP7035_CS16_D02	>gb|FE698816.1|FE698816 Pv033C_M13R_E07.ab1 Phaseolus vulgaris cv Early gallatin Phaseolus	832	54	1e-05	85	ICP7035_CS16_D02	>gnl|lis|1815399 TA13842_34305	495	38	0.21	100	ICP7035_CS16_D02	>gb|BI308594.1|BI308594 EST530004 GPOD Medicago truncatula cDNA clone pGPOD-7G4 5 end,	554	38	0.35	100	ICP7035_CS16_D02	>gb|CB542691.1|CB542691 PVEPSE3023D01.g Common bean seedling EST Library inoculated with	577	54	2e-06	85
440	ICP7035_CS15_D06	613	ICP7035_CS15_D06	>Q9C0L9|SEY1_CANAL Protein SEY1 - Candida albicans (Yeast)	790	30	6.3	32	+1	202	375	441	499	ICP7035_CS15_D06	>gb|DT659965.1|DT659965 cAFLP-29 chickpea leaf cDNA-AFLP fragments Cicer arietinum cDNA	550	44	0.0001	96	ICP7035_CS15_D06	>gb|EE604566.1|EE604566 CCUPAS120LF02d12F Pigeon pea Leaf cDNA Library Cajanus cajan cDNA	361	26	3	100	ICP7035_CS15_D06	>gb|BE584323.1|BE584323 5-4F-HA PsojaeHA Glycine max/Phytophthora sojae mixed EST library	132	44	0.01	96	ICP7035_CS15_D06	>gb|BP070702| BP070702	511	34	2.4	100	ICP7035_CS15_D06	>gb|AJ621860.1|AJ621860 AJ621860 Medicago truncatula J5 roots Medicago truncatula cDNA	1151	44	0.004	96	ICP7035_CS15_D06	>gb|FE693512.1|FE693512 Pv058C_M13R_D04.ab1 Phaseolus vulgaris cv Early gallatin Phaseolus	892	38	0.093	100
441	ICP7035_CS15_D07	379	ICP7035_CS15_D07	>Q9P7I1|KHA1_SCHPO K(+)/H(+) antiporter 1 - Schizosaccharomyces	898	29	3.7	33	+3	45	197	557	607	ICP7035_CS15_D07	>gb|DY475384.1|DY475384 U365 Chickpea (ICC3996) post-inoculation EST library Cicer	255	440	1e-124	100	ICP7035_CS15_D07	>gb|CO636157.1|CO636157 cajII28 Pigeonpea stress induced cDNA library Cajanus cajan cDNA	718	28	0.46	100	ICP7035_CS15_D07	>gb|CX704356.1|CX704356 gmrtDrNS01_30-B_M13R_B03_029.s4 Water stressed 48h segment 2	863	113	8e-24	84	ICP7035_CS15_D07	>gnl|lis|1812682 TA123_34305 Peptidase C1A, papain; Somatotropin hormone [Medicago	813	36	0.37	95	ICP7035_CS15_D07	>gb|AL378315.1|AL378315 MtBB37D06R1 MtBB Medicago truncatula cDNA clone MtBB37D06 T7, mRNA	489	244	1e-63	86	ICP7035_CS15_D07	>gb|FE689452.1|FE689452 Pv054B_M13R_H04.ab1 Phaseolus vulgaris cv Early gallatin Phaseolus	876	40	0.014	100
442	ICP7035_CS15_D11	817	ICP7035_CS15_D11	>P49332|GSTXC_TOBAC Probable glutathione S-transferase parC -	221	289	1e-77	64	-3	737	93	4	221	ICP7035_CS15_D11	>gb|FE669476.1|FE669476 mh2_0017_A04 Chickpea leave library Cicer arietinum cDNA clone	592	36	0.034	95	ICP7035_CS15_D11	>gb|EE604567.1|EE604567 CCUPAS120LF02e01F Pigeon pea Leaf cDNA Library Cajanus cajan cDNA	513	26	4	100	ICP7035_CS15_D11	>gb|EV276941.1|EV276941 GLMCY78TF JCVI-SOY2 Glycine max cDNA 5, mRNA sequence	677	151	8e-35	82	ICP7035_CS15_D11	>gnl|lis|1828228 TA8437_34305 F3F9.11 [Arabidopsis thaliana (Mouse-ear cress)]	509	129	1e-28	81	ICP7035_CS15_D11	>gb|AW329038.2|AW329038 N200237e rootphos(-) Medicago truncatula cDNA clone MHRP-15E9, mRNA	602	151	3e-35	81	ICP7035_CS15_D11	>gb|FD795716.1|FD795716 08VNNA8_T7_041_B01_3MAR2006_013 08VNAA8 Phaseolus vulgaris cDNA,	727	94	2e-18	82
443	ICP7035_CS15_D12	457	ICP7035_CS15_D12	>P93541|DHE3_SOLLC Glutamate dehydrogenase - Solanum lycopersicum	412	167	2e-41	86	+1	10	270	326	412	ICP7035_CS15_D12	>gb|DY475308.1|DY475308 U286 Chickpea (ICC3996) post-inoculation EST library Cicer	255	42	0.0003	96	ICP7035_CS15_D12	>gb|EE595440.1|EE595440 CCUPAS120LF01a03R Pigeon pea Leaf cDNA Library Cajanus cajan cDNA	669	28	0.55	100	ICP7035_CS15_D12	>gb|AW350759.1|AW350759 GM210009A20C9 Gm-r1021 Glycine max cDNA clone Gm-r1021-3186 3,	680	278	3e-73	88	ICP7035_CS15_D12	>gnl|lis|1825817 TA7424_34305 Glutamate dehydrogenase 2 [Glycine max (Soybean)]	569	68	1e-10	89	ICP7035_CS15_D12	>gb|AL372216.1|AL372216 MtBA49D05R1 MtBA Medicago truncatula cDNA clone MtBA49D05 T7, mRNA	524	327	1e-88	89	ICP7035_CS15_D12	>gb|FE707156.1|FE707156 Pv049A_M13R_C06.ab1 Phaseolus vulgaris cv Early gallatin Phaseolus	929	194	5e-49	84
444	ICP7035_CS16_D12	276	ICP7035_CS16_D12	>Q29545|ICA_PIG Inhibitor of carbonic anhydrase precursor - Sus	704	30	2.5	33	-3	178	20	87	139	ICP7035_CS16_D12	>gb|FE670632.1|FE670632 mh2_0030_E02 Chickpea leave library Cicer arietinum cDNA clone	437	28	2.7	94	ICP7035_CS16_D12	>gb|EE595393.1|EE595393 CCUPAS120LF01c11F Pigeon pea Leaf cDNA Library Cajanus cajan cDNA	326	30	0.083	100	ICP7035_CS16_D12	>gb|AW100903.1|AW100903 sd62h03.y1 Gm-c1008 Glycine max cDNA clone GENOME SYSTEMS CLONE ID:	192	38	0.26	100	ICP7035_CS16_D12	>gnl|lis|1814018 TA13206_34305	584	36	0.26	100	ICP7035_CS16_D12	>gb|EX527827.1|EX527827 MTGland_A033_2007-06-18/MTGlandA033_F08_027_1 Medicago truncatula	1056	38	0.11	95	ICP7035_CS16_D12	>gb|FE705752.1|FE705752 Pv042D_M13F_E09.ab1 Phaseolus vulgaris cv Early gallatin Phaseolus	884	36	0.16	100
445	ICP7035_CS13_E01	478	ICP7035_CS13_E01	>O22309|7OMT9_MEDSA Isoflavone-7-O-methyltransferase 9 - Medicago	352	286	4e-77	84	+3	6	476	159	315	ICP7035_CS13_E01	>gb|CK148863.1|CK148863 58_B11 Suppressive subtractive hybridization library Cicer	621	32	0.3	100	ICP7035_CS13_E01	>gb|EE604981.1|EE604981 CCUPAS120LF04f03R Pigeon pea Leaf cDNA Library Cajanus cajan cDNA	293	30	0.15	100	ICP7035_CS13_E01	>gb|FG992516.1|FG992516 GLLE273TR JCVI-SOY1 Glycine max cDNA 5, mRNA sequence	649	149	2e-34	79	ICP7035_CS13_E01	>gnl|lis|1443728 AV768779	477	54	2e-06	80	ICP7035_CS13_E01	>gb|CA921971.1|CA921971 EST639689 MTUS Medicago truncatula cDNA clone MTUS-46H12, mRNA	693	533	1e-150	89	ICP7035_CS13_E01	>gb|CV542531.1|CV542531 RTS_121_F03 Phaseolus vulgaris P- root EST library Phaseolus	586	44	0.001	96
446	ICP7035_CS14_E03	827												ICP7035_CS14_E03	>gb|FE673418.1|FE673418 mh1_0036_B12 Drought-stressed chickpea leave library Cicer	551	34	0.13	100	ICP7035_CS14_E03	>gb|EE604634.1|EE604634 CCUPAS120LF02d06R Pigeon pea Leaf cDNA Library Cajanus cajan cDNA	700	36	0.004	100	ICP7035_CS14_E03	>gb|BI469852.1|BI469852 saf44c08.y3 Gm-c1077 Glycine max cDNA clone GENOME SYSTEMS CLONE	577	38	0.82	100	ICP7035_CS14_E03	>gb|BP080182| BP080182	266	38	0.21	100	ICP7035_CS14_E03	>gb|BF003723.1|BF003723 EST432221 KV1 Medicago truncatula cDNA clone pKV1-13B15, mRNA	549	40	0.089	100	ICP7035_CS14_E03	>gb|CB540119.1|CB540119 PVEPSE2015A07.g Common bean seedling EST Library - PVEPSE2	575	34	2	100
447	ICP7035_CS14_E04	598	ICP7035_CS14_E04	>Q9SQI3|FATB_GOSHI Myristoyl-acyl carrier protein thioesterase,	413	154	4e-37	69	+3	6	323	306	411	ICP7035_CS14_E04	>gb|FE673500.1|FE673500 mh1_0037_E01 Drought-stressed chickpea leave library Cicer	465	139	2e-33	88	ICP7035_CS14_E04	>gb|EE604599.1|EE604599 CCUPAS120LF02h08F Pigeon pea Leaf cDNA Library Cajanus cajan cDNA	844	28	0.73	100	ICP7035_CS14_E04	>gb|BG726351.1|BG726351 sae09b09.y1 Gm-c1067 Glycine max cDNA clone GENOME SYSTEMS CLONE	518	345	2e-93	90	ICP7035_CS14_E04	>gnl|lis|1523529 BP056198	497	80	4e-14	88	ICP7035_CS14_E04	>gb|CA923105.1|CA923105 EST640823 MTUS Medicago truncatula cDNA clone MTUS-63A9, mRNA	729	242	9e-63	85	ICP7035_CS14_E04	>gb|FE700592.1|FE700592 Pv037A_M13R_C05.ab1 Phaseolus vulgaris cv Early gallatin Phaseolus	791	165	6e-40	88
448	ICP7035_CS14_E06	780	ICP7035_CS14_E06	>P25317|GSTXA_TOBAC Probable glutathione S-transferase parA -	220	71	6e-12	29	+1	103	672	10	200	ICP7035_CS14_E06	>gb|FE668451.1|FE668451 mh2_0001_B03 Chickpea leave library Cicer arietinum cDNA clone	553	32	0.5	100	ICP7035_CS14_E06	>gb|EE595415.1|EE595415 CCUPAS120LF01f04F Pigeon pea Leaf cDNA Library Cajanus cajan cDNA	674	30	0.24	100	ICP7035_CS14_E06	>gb|EH225208.1|EH225208 JGI_ABWZ5829.rev ABWZ Phakopsora pachyrhizi infected soybean leaf	528	42	0.049	96	ICP7035_CS14_E06	>gb|AV420450| AV420450	413	42	0.013	96	ICP7035_CS14_E06	>gb|BF003730.1|BF003730 EST432228 KV1 Medicago truncatula cDNA clone pKV1-13D7, mRNA	602	34	5.2	100	ICP7035_CS14_E06	>gb|FE708430.1|FE708430 Pv055A_M13R_F08.ab1 Phaseolus vulgaris cv Early gallatin Phaseolus	832	34	1.9	100
449	ICP7035_CS13_E07	741	ICP7035_CS13_E07	>Q95JC9|PRP_PIG Basic proline-rich protein precursor [Contains:	676	142	2e-33	38	+1	4	738	244	492	ICP7035_CS13_E07	>gb|EB085026.1|EB085026 CA0694 Chickpea (ICC3996) post-inoculation EST library Cicer	714	34	0.12	100	ICP7035_CS13_E07	>gb|EE605167.1|EE605167 CCUPAS120LF05h11R Pigeon pea Leaf cDNA Library Cajanus cajan cDNA	346	26	3.6	100	ICP7035_CS13_E07	>gb|CK605900.1|CK605900 gmrhRww6-05_E10_T7 Soybean root hair subtracted cDNA library	389	38	0.73	100							ICP7035_CS13_E07	>gb|BE942176.1|BE942176 EST421755 MGHG Medicago truncatula cDNA clone pMGHG-7B10, mRNA	263	34	4.9	100	ICP7035_CS13_E07	>gb|FG229497.1|FG229497 pvreabc010004_A1_M13rev_phred13_vc root hairs of Phaseolus vulgaris	724	42	0.007	100
450	ICP7035_CS16_E01	650	ICP7035_CS16_E01	>O23758|NLTP_CICAR Non-specific lipid-transfer protein precursor -	116	228	2e-59	96	-1	569	222	1	116	ICP7035_CS16_E01	>gb|FE673213.1|FE673213 mh1_0033_B04 Drought-stressed chickpea leave library Cicer	641	1221	0	99	ICP7035_CS16_E01	>gb|EE605087.1|EE605087 CCUPAS120LF05h12F Pigeon pea Leaf cDNA Library Cajanus cajan cDNA	730	60	2e-10	87	ICP7035_CS16_E01	>gb|CD418166.1|CD418166 Gm_ck9181 Soybean induced by Salicylic Acid Glycine max cDNA 3,	581	86	3e-15	88	ICP7035_CS16_E01	>gnl|lis|19019 TC14628 similar to UP|NLTP_CICAR (O23758) Nonspecific	604	103	3e-21	94	ICP7035_CS16_E01	>gb|EV256644.1|EV256644 MTYCZ30TF JCVI-MT1 Medicago truncatula cDNA 5, mRNA sequence	641	256	6e-67	84	ICP7035_CS16_E01	>gb|CB539594.1|CB539594 PVEPSE2007F03.g Common bean seedling EST Library - PVEPSE2	490	60	3e-08	87
451	ICP7035_CS15_E05	696	ICP7035_CS15_E05	>A2A6M5|CACO2_MOUSE Calcium-binding and coiled-coil	331	72	2e-12	28	+3	333	617	212	306	ICP7035_CS15_E05	>gb|CK148716.1|CK148716 AGT-44_F09 Suppressive subtractive hybridization library Cicer	931	30	1.8	100	ICP7035_CS15_E05	>gb|DV105923.1|DV105923 cajKS4 Pigeonpea water stress induced cDNA library Cajanus cajan	739	28	0.85	100													ICP7035_CS15_E05	>gb|BE997955.1|BE997955 EST429678 GVSN Medicago truncatula cDNA clone pGVSN-8B7, mRNA	518	36	1.2	100	ICP7035_CS15_E05	>gb|CV541518.1|CV541518 RTS_106_D05 Phaseolus vulgaris P- root EST library Phaseolus	532	32	6.5	100
452	ICP7035_CS15_E06	729	ICP7035_CS15_E06	>P00865|RBS1_SOYBN Ribulose bisphosphate carboxylase small chain 1,	178	35	0.35	33	+2	38	244	3	71	ICP7035_CS15_E06	>gb|DY475456.1|DY475456 U439 Chickpea (ICC3996) post-inoculation EST library Cicer	193	30	1.8	100	ICP7035_CS15_E06	>gb|EE604606.1|EE604606 CCUPAS120LF02a04R Pigeon pea Leaf cDNA Library Cajanus cajan cDNA	413	28	0.89	94	ICP7035_CS15_E06	>gb|FE697552.1|FE697552 Pv055A_M13R_D03.ab1 Phaseolus vulgaris cv Early gallatin Phaseolus	922	40	0.18	95	ICP7035_CS15_E06	>gb|AV766634| AV766634	486	36	0.72	95	ICP7035_CS15_E06	>gb|BG588831.1|BG588831 EST490640 MHRP- Medicago truncatula cDNA clone pMHRP-57L15, mRNA	439	42	0.02	100	ICP7035_CS15_E06	>gb|FE697552.1|FE697552 Pv055A_M13R_D03.ab1 Phaseolus vulgaris cv Early gallatin Phaseolus	922	40	0.028	95
453	ICP7035_CS16_E06	498	ICP7035_CS16_E06	>Q86XF7|ZN575_HUMAN Zinc finger protein 575 - Homo sapiens (Human)	245	30	5.3	31	+3	156	317	123	168	ICP7035_CS16_E06	>gb|FE669105.1|FE669105 mh2_0012_F11 Chickpea leave library Cicer arietinum cDNA clone	397	48	5e-06	82	ICP7035_CS16_E06	>gb|EE604566.1|EE604566 CCUPAS120LF02d12F Pigeon pea Leaf cDNA Library Cajanus cajan cDNA	361	28	0.61	100	ICP7035_CS16_E06	>gb|CK606255.1|CK606255 gmrhRww6-10_B06_T7 Soybean root hair subtracted cDNA library	205	66	2e-09	83	ICP7035_CS16_E06	>gnl|lis|1813711 TA375_34305	2528	56	5e-07	83	ICP7035_CS16_E06	>gb|AJ847533.1|AJ847533 AJ847533 MtSTA Medicago truncatula cDNA clone MtTA03J21S6, mRNA	780	56	9e-07	84	ICP7035_CS16_E06	>gb|CB280611.1|CB280611 PVEPLE1005F09.g Common bean leaf EST Library - PVEPLE1 Phaseolus	559	62	5e-09	85
454	ICP7035_CS16_E09	839	ICP7035_CS16_E09	>P41127|RL131_ARATH 60S ribosomal protein L13-1 - Arabidopsis	206	373	1e-103	86	+1	88	705	1	206	ICP7035_CS16_E09	>gb|FE671558.1|FE671558 mh1_0006_H12 Drought-stressed chickpea leave library Cicer	588	496	1e-140	86	ICP7035_CS16_E09	>gb|EE604947.1|EE604947 CCUPAS120LF04b12R Pigeon pea Leaf cDNA Library Cajanus cajan cDNA	591	30	0.26	100	ICP7035_CS16_E09	>gb|EV280747.1|EV280747 GLNAW95TF JCVI-SOY3 Glycine max cDNA 5, mRNA sequence	841	870	0	89	ICP7035_CS16_E09	>gnl|lis|1805057 TA3536_34305 60S ribosomal protein L13-1 [Arabidopsis thaliana	981	626	1e-178	87	ICP7035_CS16_E09	>gb|BI264337.1|BI264337 NF120B12PL1F1101 Phosphate starved leaf Medicago truncatula cDNA	666	521	1e-147	85	ICP7035_CS16_E09	>gb|FE682323.1|FE682323 Pv006B_M13R_F02.ab1 Phaseolus vulgaris cv Early gallatin Phaseolus	772	817	0	91
455	ICP7035_CS15_E11	405	ICP7035_CS15_E11	>P24499|ATP6_TRYBB ATP synthase subunit a - Trypanosoma brucei	229	48	1e-05	28	-3	352	95	156	228
456	ICP7035_CS16_E12	697	ICP7035_CS16_E12	>Q9SR72|GL32_ARATH Germin-like protein subfamily 3 member 2	227	70	1e-11	31	-1	676	281	91	222	ICP7035_CS16_E12	>gb|FE672554.1|FE672554 mh1_0019_B10 Drought-stressed chickpea leave library Cicer	468	34	0.11	100	ICP7035_CS16_E12	>gb|EE604671.1|EE604671 CCUPAS120LF02h02R Pigeon pea Leaf cDNA Library Cajanus cajan cDNA	486	28	0.85	100	ICP7035_CS16_E12	>gb|AW133345.1|AW133345 se17g02.y1 Gm-c1013 Glycine max cDNA clone GENOME SYSTEMS CLONE ID:	459	36	2.7	95	ICP7035_CS16_E12	>gnl|lis|1505764 BP066665	551	36	0.69	100	ICP7035_CS16_E12	>gb|CA918525.1|CA918525 EST642672 GESD Medicago truncatula cDNA clone GESD-27C15, mRNA	755	38	0.3	100	ICP7035_CS16_E12	>gb|BQ481916.1|BQ481916 PV_GEa0157l07r Phaseolus vulgaris leaf EST library PV_GEa Phaseolus	853	36	0.42	95
457	ICP7035_CS14_F01	514	ICP7035_CS14_F01	>A5E726|DBP6_LODEL ATP-dependent RNA helicase DBP6 - Lodderomyces	663	38	0.021	30	+3	237	512	46	129	ICP7035_CS14_F01	>gb|FE673237.1|FE673237 mh1_0033_D04 Drought-stressed chickpea leave library Cicer	610	123	1e-28	90	ICP7035_CS14_F01	>gb|EE604830.1|EE604830 CCUPAS120LF03g07R Pigeon pea Leaf cDNA Library Cajanus cajan cDNA	637	30	0.16	100	ICP7035_CS14_F01	>gb|BM188019.1|BM188019 saj83g08.y1 Gm-c1074 Glycine max cDNA clone SOYBEAN CLONE ID:	542	347	4e-94	92	ICP7035_CS14_F01	>gb|BP058327| BP058327	530	84	2e-15	84	ICP7035_CS14_F01	>gb|BE248598.2|BE248598 NF021D02DT1F1015 Drought Medicago truncatula cDNA clone NF021D02DT	401	100	7e-20	81	ICP7035_CS14_F01	>gb|CV529948.1|CV529948 ALV_012B_B09 Phaseolus vulgaris leaf EST library PV_GEa Phaseolus	847	283	8e-76	89
458	ICP7035_CS14_F04	839	ICP7035_CS14_F04	>Q9CYZ8|SSBP2_MOUSE Single-stranded DNA-binding protein 2 - Mus	361	37	0.089	27	+3	408	773	176	283	ICP7035_CS14_F04	>gb|FE670340.1|FE670340 mh2_0026_H02 Chickpea leave library Cicer arietinum cDNA clone	593	117	1e-26	88	ICP7035_CS14_F04	>gb|DY742669.1|DY742669 cajKS46 Pigeonpea stress induced cDNA library Cajanus cajan cDNA,	600	32	0.066	100	ICP7035_CS14_F04	>gb|EH261957.1|EH261957 JGI_ACBU5261.fwd ACBU Phakopsora pachyrhizi infected soybean leaf	749	603	1e-171	87	ICP7035_CS14_F04	>gb|AV419340| AV419340	300	78	2e-13	90	ICP7035_CS14_F04	>gb|BM779740.1|BM779740 EST590316 KV2 Medicago truncatula cDNA clone pKV2-52N12, mRNA	772	180	4e-44	81	ICP7035_CS14_F04	>gb|CV531317.1|CV531317 ALV_016D_C03 Phaseolus vulgaris leaf EST library PV_GEa Phaseolus	864	519	1e-146	88
459	ICP7035_CS14_F05	568	ICP7035_CS14_F05	>Q0MQE2|NDUB7_PONPY NADH dehydrogenase [ubiquinone] 1 beta	137	59	1e-08	36	-3	506	285	33	106	ICP7035_CS14_F05	>gb|FE669043.1|FE669043 mh2_0010_H05 Chickpea leave library Cicer arietinum cDNA clone	560	34	0.092	100	ICP7035_CS14_F05	>gb|EE604845.1|EE604845 CCUPAS120LF03h11R Pigeon pea Leaf cDNA Library Cajanus cajan cDNA	720	32	0.044	95	ICP7035_CS14_F05	>gb|CD406393.1|CD406393 Gm_ck31224 Soybean induced by Salicylic Acid Glycine max cDNA 3,	586	289	9e-77	87	ICP7035_CS14_F05	>gnl|lis|1801093 TA4479_34305 Expressed protein [Arabidopsis thaliana (Mouse-ear	573	220	2e-56	87	ICP7035_CS14_F05	>gb|AW328869.2|AW328869 N200060e rootphos(-) Medicago truncatula cDNA clone MHRP-13F3, mRNA	503	218	1e-55	86	ICP7035_CS14_F05	>gb|CV536647.1|CV536647 NOD_231_H03 Phaseolus vulgaris nodule EST library Phaseolus	487	254	8e-67	85
460	ICP7035_CS14_F07	696	ICP7035_CS14_F07	>Q95JC9|PRP_PIG Basic proline-rich protein precursor [Contains:	676	197	4e-50	46	+2	11	679	223	477	ICP7035_CS14_F07	>gb|DY475558.1|DY475558 CA0890 Chickpea (ICC3996) post-inoculation EST library Cicer	1059	36	0.029	100	ICP7035_CS14_F07	>gb|EE604572.1|EE604572 CCUPAS120LF02e10F Pigeon pea Leaf cDNA Library Cajanus cajan cDNA	346	34	0.014	100	ICP7035_CS14_F07	>gb|EH220740.1|EH220740 JGI_ABWZ1510.rev ABWZ Phakopsora pachyrhizi infected soybean leaf	457	42	0.044	96	ICP7035_CS14_F07	>gb|DQ436462.1| DQ436462 Lotus japonicus adenylate isopentenyltransferase (IPT1)	1316	36	0.69	100	ICP7035_CS14_F07	>gb|AL382900.1|AL382900 MtBC10F04F1 MtBC Medicago truncatula cDNA clone MtBC10F04 T3, mRNA	455	42	0.019	100	ICP7035_CS14_F07	>gb|FE697677.1|FE697677 Pv022B_M13R_D08.ab1 Phaseolus vulgaris cv Early gallatin Phaseolus	644	36	0.42	100
461	ICP7035_CS14_F11	772	ICP7035_CS14_F11	>P10165|PRPG2_RAT Proline-rich proteoglycan 2 precursor - Rattus	295	81	6e-15	32	+2	86	769	93	280	ICP7035_CS14_F11	>gb|EH058909.1|EH058909 CPA04g09.y.esd subtracted cDNA library of drought stressed chickpea	557	32	0.49	100	ICP7035_CS14_F11	>gb|DV105907.1|DV105907 cajKS2 Pigeonpea water stress induced cDNA library Cajanus cajan	649	30	0.24	100	ICP7035_CS14_F11	>gb|BI969718.1|BI969718 GM830008B21F05 Gm-r1083 Glycine max cDNA clone Gm-r1083-2962 3,	705	36	3	100	ICP7035_CS14_F11	>gb|BP042653| BP042653	452	34	3	100	ICP7035_CS14_F11	>gb|AW267899.1|AW267899 EST306177 DSIR Medicago truncatula cDNA clone pDSIR-8B15, mRNA	662	36	1.3	100	ICP7035_CS14_F11	>gb|FE699784.1|FE699784 Pv025D_M13R_G09.ab1 Phaseolus vulgaris cv Early gallatin Phaseolus	858	34	1.8	100
462	ICP7035_CS16_F01	834	ICP7035_CS16_F01	>P25794|PIP2_PEA Probable aquaporin PIP-type 7a - Pisum sativum	289	459	1e-129	90	+1	7	744	44	289	ICP7035_CS16_F01	>gb|FE668571.1|FE668571 mh2_0002_D09 Chickpea leave library Cicer arietinum cDNA clone	698	319	2e-87	83	ICP7035_CS16_F01	>gb|EE604801.1|EE604801 CCUPAS120LF03d09R Pigeon pea Leaf cDNA Library Cajanus cajan cDNA	785	28	1	100	ICP7035_CS16_F01	>gb|CX711102.1|CX711102 gmrtDrNS01_28-D_M13R_A12_096.s4 Water stressed 48h segment 2	911	714	0	89	ICP7035_CS16_F01	>gnl|lis|1811888 TA98_34305 Aquaporin protein PIP1;1 [Medicago truncatula (Barrel	1460	636	0	86	ICP7035_CS16_F01	>gb|AW684277.1|AW684277 NF014H07NR1F1000 Nodulated root Medicago truncatula cDNA clone	570	394	1e-108	88	ICP7035_CS16_F01	>gb|FE899105.1|FE899105 PvEST4960 Bean pod tissue cDNA Entry Library Phaseolus vulgaris	659	696	0	88
463	ICP7035_CS15_F02	844	ICP7035_CS15_F02	>Q93VI8|TLP7_ARATH Tubby-like F-box protein 7 - Arabidopsis thaliana	379	192	1e-48	94	+2	32	319	284	379	ICP7035_CS15_F02	>gb|FE668664.1|FE668664 mh2_0003_D10 Chickpea leave library Cicer arietinum cDNA clone	640	791	0	97	ICP7035_CS15_F02	>gb|EE604994.1|EE604994 CCUPAS120LF04g07R Pigeon pea Leaf cDNA Library Cajanus cajan cDNA	233	70	3e-13	97	ICP7035_CS15_F02	>gb|CA937012.1|CA937012 sav27h06.y1 Gm-c1048 Glycine max cDNA clone SOYBEAN CLONE ID:	551	373	1e-101	89	ICP7035_CS15_F02	>gnl|lis|1449873 BP052882	520	400	1e-110	90	ICP7035_CS15_F02	>gb|BG583821.1|BG583821 EST485578 GVN Medicago truncatula cDNA clone pGVN-74J13 5 end,	388	365	1e-99	91	ICP7035_CS15_F02	>gb|CV529827.1|CV529827 ALV_011D_F04 Phaseolus vulgaris leaf EST library PV_GEa Phaseolus	776	62	9e-09	84
464	ICP7035_CS15_F06	813	ICP7035_CS15_F06	>Q94JM3|ARFB_ARATH Auxin response factor 2 - Arabidopsis thaliana	859	181	5e-45	67	+3	3	374	731	854	ICP7035_CS15_F06	>gb|CK148686.1|CK148686 AGT-27-B06 Suppressive subtractive hybridization library Cicer	540	30	2.1	94	ICP7035_CS15_F06	>gb|CK394837.1|CK394837 cajIVSL33a Pigeonpea stress induced cDNA library Cajanus cajan cDNA	258	26	3.9	100	ICP7035_CS15_F06	>gb|BM893417.1|BM893417 sam55g01.y1 Gm-c1069 Glycine max cDNA clone SOYBEAN CLONE ID:	546	545	1e-153	88	ICP7035_CS15_F06	>gnl|lis|1802615 TA1301_34305 Auxin response factor 2 [Lycopersicon esculentum	701	129	1e-28	88	ICP7035_CS15_F06	>gb|BQ148835.1|BQ148835 NF083A10FL1F1072 Developing flower Medicago truncatula cDNA clone	707	287	2e-76	86	ICP7035_CS15_F06	>gb|FE688408.1|FE688408 Pv041C_M13F_E04.ab1 Phaseolus vulgaris cv Early gallatin Phaseolus	863	466	1e-130	85
465	ICP7035_CS16_F06	684	ICP7035_CS16_F06	>Q8BGT6|MILK1_MOUSE MICAL-like protein 1 - Mus musculus (Mouse)	870	36	0.14	30	-2	428	78	501	604	ICP7035_CS16_F06	>gb|EH058949.1|EH058949 CPBb12.z.esd subtracted cDNA library of drought stressed chickpea	1347	34	0.11	100	ICP7035_CS16_F06	>gb|EE604814.1|EE604814 CCUPAS120LF03e12R Pigeon pea Leaf cDNA Library Cajanus cajan cDNA	846	28	0.84	100	ICP7035_CS16_F06	>gb|CX706510.1|CX706510 gmrtDrNS01_12-C_M13R_H04_018.s3 Water stressed 48h segment 1	629	799	0	92	ICP7035_CS16_F06	>gnl|lis|1810142 TA11062_34305 Hypothetical protein [Brassica oleracea (Wild	549	192	5e-48	85	ICP7035_CS16_F06	>gb|AJ502801.1|AJ502801 AJ502801 MTAMP Medicago truncatula cDNA clone mtgmadc120026a02,	549	337	2e-91	85	ICP7035_CS16_F06	>gb|FE703611.1|FE703611 Pv035A_M13R_H03.ab1 Phaseolus vulgaris cv Early gallatin Phaseolus	551	513	1e-145	91
466	ICP7035_CS16_F07	518	ICP7035_CS16_F07	>Q9XGX5|RBS2_AMAHP Ribulose bisphosphate carboxylase small chain 2,	184	73	8e-13	35	+3	159	518	43	162	ICP7035_CS16_F07	>gb|FE671687.1|FE671687 mh1_0008_F02 Drought-stressed chickpea leave library Cicer	407	52	4e-07	100	ICP7035_CS16_F07	>gb|EE604554.1|EE604554 CCUPAS120LF02c05F Pigeon pea Leaf cDNA Library Cajanus cajan cDNA	492	50	2e-07	100	ICP7035_CS16_F07	>gb|CA913535.1|CA913535 PCSC12385 Scarlet Runner Bean Suspensor Region TriplEx2 Phaseolus	226	50	0.0001	100	ICP7035_CS16_F07	>gnl|lis|1813711 TA375_34305	2528	54	2e-06	84	ICP7035_CS16_F07	>gb|AJ847533.1|AJ847533 AJ847533 MtSTA Medicago truncatula cDNA clone MtTA03J21S6, mRNA	780	50	6e-05	100	ICP7035_CS16_F07	>gb|FD791072.1|FD791072 07VANA7_T7_036_E05_01MAR2006_039 07VANA7 Phaseolus vulgaris cDNA,	187	54	1e-06	84
467	ICP7035_CS15_F09	493	ICP7035_CS15_F09	>Q6P7H4|NIPA_XENLA NIPA-like protein - Xenopus laevis (African	477	33	0.6	38	-3	446	279	100	150	ICP7035_CS15_F09	>gb|FE668776.1|FE668776 mh2_0004_F06 Chickpea leave library Cicer arietinum cDNA clone	579	30	1.2	100	ICP7035_CS15_F09	>gb|EE604814.1|EE604814 CCUPAS120LF03e12R Pigeon pea Leaf cDNA Library Cajanus cajan cDNA	846	28	0.6	100	ICP7035_CS15_F09	>gb|FE687601.1|FE687601 Pv010D_M13R_G09.ab1 Phaseolus vulgaris cv Early gallatin Phaseolus	928	90	1e-16	94	ICP7035_CS15_F09	>gnl|lis|1806801 TA9305_34305 Putative PCF2-like DNA binding protein [Arabidopsis	483	34	1.9	100	ICP7035_CS15_F09	>gb|CX521032.1|CX521032 s13dNF64H07VI062_449850 Virus-Infected Leaves Medicago truncatula	633	78	2e-13	92	ICP7035_CS15_F09	>gb|CB543196.1|CB543196 PVEPSE3028H12.g Common bean seedling EST Library inoculated with	608	90	2e-17	94
468	ICP7035_CS15_F10	295	ICP7035_CS15_F10	>Q92QL5|PYRB_RHIME Aspartate carbamoyltransferase - Rhizobium	313	32	0.49	28	+2	128	274	84	129	ICP7035_CS15_F10	>gb|EH058889.1|EH058889 CPA04e11.y.esd subtracted cDNA library of drought stressed chickpea	1833	28	2.9	100	ICP7035_CS15_F10	>gb|EE604831.1|EE604831 CCUPAS120LF03g08R Pigeon pea Leaf cDNA Library Cajanus cajan cDNA	360	28	0.35	100	ICP7035_CS15_F10	>gb|CD394114.1|CD394114 Gm_ck13767 Soybean induced by Salicylic Acid Glycine max cDNA 3,	525	111	2e-23	83	ICP7035_CS15_F10	>gnl|lis|1825369 TA7751_34305	542	34	1.1	92	ICP7035_CS15_F10	>gb|BF639510.1|BF639510 NF013H02IN1F1026 Insect herbivory Medicago truncatula cDNA clone	548	36	0.48	100	ICP7035_CS15_F10	>gb|FE699072.1|FE699072 Pv024C_M13R_G07.ab1 Phaseolus vulgaris cv Early gallatin Phaseolus	786	54	7e-07	84
469	ICP7035_CS15_F12	839	ICP7035_CS15_F12	>Q93VI8|TLP7_ARATH Tubby-like F-box protein 7 - Arabidopsis thaliana	379	181	5e-45	82	+2	2	319	274	379	ICP7035_CS15_F12	>gb|FE668664.1|FE668664 mh2_0003_D10 Chickpea leave library Cicer arietinum cDNA clone	640	716	0	95	ICP7035_CS15_F12	>gb|EE604994.1|EE604994 CCUPAS120LF04g07R Pigeon pea Leaf cDNA Library Cajanus cajan cDNA	233	70	3e-13	97	ICP7035_CS15_F12	>gb|BI426520.1|BI426520 sag04c01.y1 Gm-c1080 Glycine max cDNA clone GENOME SYSTEMS CLONE	545	313	9e-84	87	ICP7035_CS15_F12	>gnl|lis|1449873 BP052882	520	353	3e-96	88	ICP7035_CS15_F12	>gb|BG583821.1|BG583821 EST485578 GVN Medicago truncatula cDNA clone pGVN-74J13 5 end,	388	333	4e-90	89	ICP7035_CS15_F12	>gb|CV529827.1|CV529827 ALV_011D_F04 Phaseolus vulgaris leaf EST library PV_GEa Phaseolus	776	62	9e-09	84
470	ICP7035_CS14_G03	730	ICP7035_CS14_G03	>Q6TMG5|NEMO_RAT NF-kappa-B essential modulator - Rattus norvegicus	412	40	0.014	25	+2	2	406	101	240	ICP7035_CS14_G03	>gb|FE668691.1|FE668691 mh2_0003_G01 Chickpea leave library Cicer arietinum cDNA clone	591	151	7e-37	87	ICP7035_CS14_G03	>gb|EE604649.1|EE604649 CCUPAS120LF02R02R Pigeon pea Leaf cDNA Library Cajanus cajan cDNA	514	32	0.057	100	ICP7035_CS14_G03	>gb|BQ610650.1|BQ610650 sap48h06.y1 Gm-c1087 Glycine max cDNA clone SOYBEAN CLONE ID:	585	521	1e-146	89	ICP7035_CS14_G03	>gb|AV422100| AV422100	472	38	0.18	100	ICP7035_CS14_G03	>gb|AJ498902.1|AJ498902 AJ498902 MTPOSE Medicago truncatula cDNA clone mt--acc955209h11,	639	123	7e-27	80	ICP7035_CS14_G03	>gb|FE693273.1|FE693273 Pv016A_M13R_E10.ab1 Phaseolus vulgaris cv Early gallatin Phaseolus	870	299	2e-80	87
471	ICP7035_CS13_G04	369	ICP7035_CS13_G04	>O48927|C78A3_SOYBN Cytochrome P450 78A3 - Glycine max (Soybean)	523	193	2e-49	76	+1	10	369	348	470	ICP7035_CS13_G04	>gb|CD051325.1|CD051325 EST0748 subtracted cDNA library of drought-stressed chickpea Cicer	504	34	0.059	89	ICP7035_CS13_G04	>gb|EE604554.1|EE604554 CCUPAS120LF02c05F Pigeon pea Leaf cDNA Library Cajanus cajan cDNA	492	26	1.8	100	ICP7035_CS13_G04	>gb|BI973185.1|BI973185 sai85a11.y1 Gm-c1065 Glycine max cDNA clone GENOME SYSTEMS CLONE	549	317	3e-85	87	ICP7035_CS13_G04	>gnl|lis|1825245 TA7437_34305 Putative flavonoid 3-hydroxylase [Trifolium pratense	703	36	0.36	95	ICP7035_CS13_G04	>gb|BG648529.1|BG648529 EST510148 HOGA Medicago truncatula cDNA clone pHOGA-23E5 5 end,	720	143	4e-33	85	ICP7035_CS13_G04	>gb|FE694200.1|FE694200 Pv017B_M13R_E03.ab1 Phaseolus vulgaris cv Early gallatin Phaseolus	810	276	1e-73	86
472	ICP7035_CS14_G08	817												ICP7035_CS14_G08	>gb|FE673412.1|FE673412 mh1_0036_A05 Drought-stressed chickpea leave library Cicer	573	34	0.13	100	ICP7035_CS14_G08	>gb|EE604929.1|EE604929 CCUPAS120LF04a06R Pigeon pea Leaf cDNA Library Cajanus cajan cDNA	367	30	0.25	100	ICP7035_CS14_G08	>gb|BE659659.1|BE659659 GM700010A20F7 Gm-r1070 Glycine max cDNA clone Gm-r1070-4094 3,	556	40	0.2	92	ICP7035_CS14_G08	>gb|AV425390| AV425390	326	38	0.2	100	ICP7035_CS14_G08	>gb|AL384843.1|AL384843 MtBC24G11R2 MtBC Medicago truncatula cDNA clone MtBC24G11 T7, mRNA	470	36	1.4	100	ICP7035_CS14_G08	>gb|FE687212.1|FE687212 Pv058C_M13R_C01.ab1 Phaseolus vulgaris cv Early gallatin Phaseolus	905	38	0.12	95
473	ICP7035_CS13_G10	842	ICP7035_CS13_G10	>P69326|UBIQ_WHEAT Ubiquitin - Triticum aestivum (Wheat)	76	150	7e-36	100	+2	65	292	1	76	ICP7035_CS13_G10	>gb|FE672146.1|FE672146 mh1_0014_F06 Drought-stressed chickpea leave library Cicer	670	365	1e-101	84	ICP7035_CS13_G10	>gb|EE604922.1|EE604922 CCUPAS120LF04h10F Pigeon pea Leaf cDNA Library Cajanus cajan cDNA	457	119	4e-28	83	ICP7035_CS13_G10	>gb|CF920372.1|CF920372 gmrhRww3-13_D01_1_009 Soybean root hair subtracted cDNA library	784	900	0	91	ICP7035_CS13_G10	>gnl|lis|1812578 TA84_34305 Ubiquitin C variant [Homo sapiens (Human)]	1452	787	0	87	ICP7035_CS13_G10	>gb|BI308257.1|BI308257 EST529667 GPOD Medicago truncatula cDNA clone pGPOD-2H11 5 end,	750	408	1e-113	82	ICP7035_CS13_G10	>gb|CV530041.1|CV530041 ALV_012C_C08 Phaseolus vulgaris leaf EST library PV_GEa Phaseolus	844	839	0	88
474	ICP7035_CS15_G04	398	ICP7035_CS15_G04	>P15605|YM04_PARTE Uncharacterized mitochondrial protein ORF4 -	156	48	6e-06	32	-1	305	15	21	114	ICP7035_CS15_G04	>gb|DY475531.1|DY475531 CA0043 Chickpea (ICC3996) post-inoculation EST library Cicer	826	36	0.016	100	ICP7035_CS15_G04	>gb|EE604611.1|EE604611 CCUPAS120LF02a10R Pigeon pea Leaf cDNA Library Cajanus cajan cDNA	781	30	0.12	100	ICP7035_CS15_G04	>gb|FK644007.1|FK644007 454GmaGlobSeed378639 Soybean Seeds Containing Globular-Stage	135	42	0.025	100	ICP7035_CS15_G04	>gb|BP067189| BP067189	453	36	0.39	100	ICP7035_CS15_G04	>gb|EX526472.1|EX526472 MTGland-A071_2007-08-18_1/MTGland-71_J16_028_1 Medicago truncatula	550	40	0.042	100	ICP7035_CS15_G04	>gb|FE899633.1|FE899633 PvEST5489 Bean pod tissue cDNA Entry Library Phaseolus vulgaris	781	38	0.059	100
475	ICP7035_CS16_G06	809	ICP7035_CS16_G06	>P34811|EFGC_SOYBN Elongation factor G, chloroplast precursor -	788	209	1e-53	97	+1	1	327	680	788	ICP7035_CS16_G06	>gb|FE669197.1|FE669197 mh2_0013_H05 Chickpea leave library Cicer arietinum cDNA clone	679	36	0.033	100	ICP7035_CS16_G06	>gb|EE604987.1|EE604987 CCUPAS120LF04f09R Pigeon pea Leaf cDNA Library Cajanus cajan cDNA	423	30	0.25	100	ICP7035_CS16_G06	>gb|BG839372.1|BG839372 Gm01_14g09_F Gm01_AAFC_ECORC_Glycine_max_cold_stressed_leaves	675	731	0	94	ICP7035_CS16_G06	>gnl|lis|1807077 TA9509_34305 Elongation factor G, chloroplast precursor [Glycine	1045	484	1e-135	93	ICP7035_CS16_G06	>gb|BQ147606.1|BQ147606 NF044G04FL1F1035 Developing flower Medicago truncatula cDNA clone	827	392	1e-108	89	ICP7035_CS16_G06	>gb|FE689071.1|FE689071 Pv020D_M13R_H09.ab1 Phaseolus vulgaris cv Early gallatin Phaseolus	881	628	1e-179	91
476	ICP7035_CS15_G08	806	ICP7035_CS15_G08	>Q95JC9|PRP_PIG Basic proline-rich protein precursor [Contains:	676	62	4e-09	34	+2	365	766	376	501	ICP7035_CS15_G08	>gb|FE671744.1|FE671744 mh1_0009_E04 Drought-stressed chickpea leave library Cicer	455	40	0.002	100	ICP7035_CS15_G08	>gb|EE604604.1|EE604604 CCUPAS120LF02a01R Pigeon pea Leaf cDNA Library Cajanus cajan cDNA	251	32	0.063	100	ICP7035_CS15_G08	>gb|BE660467.1|BE660467 641 GmaxSC Glycine max cDNA, mRNA sequence	604	159	3e-37	90	ICP7035_CS15_G08	>gnl|lis|1814779 TA13953_34305	893	52	1e-05	100	ICP7035_CS15_G08	>gb|BF649451.1|BF649451 NF064D12EC1F1096 Elicited cell culture Medicago truncatula cDNA	589	168	1e-40	90	ICP7035_CS15_G08	>gb|CV538424.1|CV538424 POD_005_D07 Phaseolus vulgaris pod EST library Phaseolus vulgaris	746	117	2e-25	86
477	ICP7035_CS16_G09	813	ICP7035_CS16_G09	>Q45480|YLYB_BACSU Uncharacterized RNA pseudouridine synthase ylyB -	303	34	0.94	25	-1	411	205	81	150	ICP7035_CS16_G09	>gb|FE673192.1|FE673192 mh1_0032_G06 Drought-stressed chickpea leave library Cicer	618	32	0.52	100	ICP7035_CS16_G09	>gb|EE604784.1|EE604784 CCUPAS120LF03c02R Pigeon pea Leaf cDNA Library Cajanus cajan cDNA	600	30	0.25	100	ICP7035_CS16_G09	>gb|CD417493.1|CD417493 Gm_ck8237 Soybean induced by Salicylic Acid Glycine max cDNA 3,	699	133	2e-29	81	ICP7035_CS16_G09	>gb|AV773323| AV773323	490	56	9e-07	87	ICP7035_CS16_G09	>gb|CA920962.1|CA920962 EST638680 MTUS Medicago truncatula cDNA clone MTUS-34E7, mRNA	852	392	1e-108	83	ICP7035_CS16_G09	>gb|CV530136.1|CV530136 ALV_012D_D06 Phaseolus vulgaris leaf EST library PV_GEa Phaseolus	893	100	4e-20	82
478	ICP7035_CS15_G10	425	ICP7035_CS15_G10	>Q28FI8|CB5D2_XENTR Cytochrome b5 domain-containing protein 2 -	273	31	2	32	-2	211	86	182	227	ICP7035_CS15_G10	>gb|CK148919.1|CK148919 42_E9_E09 Suppressive subtractive hybridization library Cicer	619	30	1.1	100	ICP7035_CS15_G10	>gb|EE604962.1|EE604962 CCUPAS120LF04d04R Pigeon pea Leaf cDNA Library Cajanus cajan cDNA	428	72	4e-14	89	ICP7035_CS15_G10	>gb|EV269343.1|EV269343 GLMAI11TF JCVI-SOY2 Glycine max cDNA 5, mRNA sequence	414	78	5e-13	84	ICP7035_CS15_G10	>gb|BP042379| BP042379	560	36	0.41	100	ICP7035_CS15_G10	>gb|BQ148689.1|BQ148689 NF080E02FL1F1019 Developing flower Medicago truncatula cDNA clone	470	36	0.7	100	ICP7035_CS15_G10	>gb|FD787205.1|FD787205 06VA2_T7_011_G11_02DEC2005_083 06VA2 Phaseolus vulgaris cDNA, mRNA	499	48	7e-05	85
479	ICP7035_CS15_G11	785	ICP7035_CS15_G11	>P45434|SSRA_ARATH Translocon-associated protein subunit alpha	258	256	8e-68	65	-2	784	227	72	257	ICP7035_CS15_G11	>gb|FE671840.1|FE671840 mh1_0010_G03 Drought-stressed chickpea leave library Cicer	361	58	9e-09	81	ICP7035_CS15_G11	>gb|EE604950.1|EE604950 CCUPAS120LF04c04R Pigeon pea Leaf cDNA Library Cajanus cajan cDNA	611	28	0.96	100	ICP7035_CS15_G11	>gb|CX703397.1|CX703397 gmrtDrNS01_16-B_M13R_C11_091.s0 Water stressed gmrtDrNS01 Glycine	822	856	0	93	ICP7035_CS15_G11	>gnl|lis|1813727 TA802_34305 Putative SSR alpha subunit [Oryza sativa (japonica	1132	642	0	89	ICP7035_CS15_G11	>gb|DY618407.1|DY618407 AC4766 NOLLY Medicago truncatula cDNA 5, mRNA sequence	977	694	0	90	ICP7035_CS15_G11	>gb|FE682937.1|FE682937 Pv008C_M13F_B11.ab1 Phaseolus vulgaris cv Early gallatin Phaseolus	810	708	0	91
480	ICP7035_CS13_H06	610	ICP7035_CS13_H06	>Q9D023|BR44_MOUSE Brain protein 44 - Mus musculus (Mouse)	127	79	1e-15	48	+3	51	272	19	92	ICP7035_CS13_H06	>gb|FE669171.1|FE669171 mh2_0013_F03 Chickpea leave library Cicer arietinum cDNA clone	593	30	1.5	100	ICP7035_CS13_H06	>gb|EE604583.1|EE604583 CCUPAS120LF02f12F Pigeon pea Leaf cDNA Library Cajanus cajan cDNA	289	26	2.9	100	ICP7035_CS13_H06	>gb|EV268664.1|EV268664 GLMA916TF JCVI-SOY2 Glycine max cDNA 5, mRNA sequence	584	387	1e-106	88	ICP7035_CS13_H06	>gb|BW595509| BW595509	488	204	1e-51	83	ICP7035_CS13_H06	>gb|AL372317.1|AL372317 MtBA50B04R1 MtBA Medicago truncatula cDNA clone MtBA50B04 T7, mRNA	519	204	2e-51	83	ICP7035_CS13_H06	>gb|EX304712.1|EX304712 PvEST1958 Bean pod tissue cDNA Entry Library Phaseolus vulgaris	563	347	7e-95	87
481	ICP7035_CS14_H07	275	ICP7035_CS14_H07	>P04540|NU5M_TRYBB NADH-ubiquinone oxidoreductase chain 5 -	590	37	0.026	35	+3	120	266	460	510	ICP7035_CS14_H07	>gb|EH058962.1|EH058962 CPBc12.z.esd subtracted cDNA library of drought stressed chickpea	541	30	0.67	100	ICP7035_CS14_H07	>gb|EE595503.1|EE595503 CCUPAS120LF01h04R Pigeon pea Leaf cDNA Library Cajanus cajan cDNA	605	30	0.083	100	ICP7035_CS14_H07	>gb|BU083728.1|BU083728 sar30b09.y1 Gm-c1049 Glycine max cDNA clone SOYBEAN CLONE ID:	575	40	0.066	100							ICP7035_CS14_H07	>gb|BG648938.1|BG648938 EST510557 HOGA Medicago truncatula cDNA clone pHOGA-24G4 5 end,	810	32	7	100	ICP7035_CS14_H07	>gb|CV539965.1|CV539965 POD_025_F06 Phaseolus vulgaris pod EST library Phaseolus vulgaris	682	34	0.63	100
482	ICP7035_CS13_H08	743	ICP7035_CS13_H08	>Q28478|ADAM2_MACFA Disintegrin and metalloproteinase	735	35	0.37	30	+1	10	279	549	634	ICP7035_CS13_H08	>gb|FE670763.1|FE670763 mh2_0035_A04 Chickpea leave library Cicer arietinum cDNA clone	580	34	0.12	100	ICP7035_CS13_H08	>gb|EE604831.1|EE604831 CCUPAS120LF03g08R Pigeon pea Leaf cDNA Library Cajanus cajan cDNA	360	32	0.058	95	ICP7035_CS13_H08	>gb|BQ297431.1|BQ297431 sao34c11.y1 Gm-c1054 Glycine max cDNA clone SOYBEAN CLONE ID:	487	357	6e-97	90	ICP7035_CS13_H08	>gnl|lis|1467352 BP056928	521	38	0.19	100	ICP7035_CS13_H08	>gb|BF519581.1|BF519581 EST457045 DSIL Medicago truncatula cDNA clone pDSIL-21K11, mRNA	581	204	2e-51	84	ICP7035_CS13_H08	>gb|CB542045.1|CB542045 PVEPSE3009A04.g Common bean seedling EST Library inoculated with	353	105	6e-22	88
483	ICP7035_CS14_H10	487	ICP7035_CS14_H10	>P57264|NUON_BUCAI NADH-quinone oxidoreductase subunit N - Buchnera	486	29	8.4	34	-1	286	173	260	297	ICP7035_CS14_H10	>gb|FE670567.1|FE670567 mh2_0029_G03 Chickpea leave library Cicer arietinum cDNA clone	279	32	0.31	100	ICP7035_CS14_H10	>gb|CO636159.1|CO636159 cajII-10 Pigeonpea stress induced cDNA library Cajanus cajan cDNA	787	28	0.59	100	ICP7035_CS14_H10	>gb|BI469664.1|BI469664 sah62g12.y1 Gm-c1049 Glycine max cDNA clone GENOME SYSTEMS CLONE	573	38	0.47	95	ICP7035_CS14_H10	>gb|CB826632| LjNEST65b7r	536	36	0.48	95	ICP7035_CS14_H10	>gb|BE943361.1|BE943361 EST422940 MGHG Medicago truncatula cDNA clone pMGHG-15F9, mRNA	470	34	3.2	100	ICP7035_CS14_H10	>gb|CV540763.1|CV540763 POD_036_E01 Phaseolus vulgaris pod EST library Phaseolus vulgaris	474	34	1.1	100
484	ICP7035_CS13_H11	525	ICP7035_CS13_H11	>Q76H85|H4_SILLA Histone H4 - Silene latifolia (White campion)	103	203	3e-52	99	-1	459	151	1	103	ICP7035_CS13_H11	>gb|FE669053.1|FE669053 mh2_0011_A09 Chickpea leave library Cicer arietinum cDNA clone	258	32	0.33	100	ICP7035_CS13_H11	>gb|DV105915.1|DV105915 cajKS10 Pigeonpea water stress induced cDNA library Cajanus cajan	499	28	0.64	100	ICP7035_CS13_H11	>gb|BE659772.1|BE659772 GM700010B20C3 Gm-r1070 Glycine max cDNA clone Gm-r1070-3966 3,	488	303	6e-81	87	ICP7035_CS13_H11	>gnl|lis|1808207 TA10129_34305 Homolog of Homo sapiens "Histone 1, H2ai [Takifugu	482	291	5e-78	86	ICP7035_CS13_H11	>gb|AL380165.1|AL380165 MtBB50G12F1 MtBB Medicago truncatula cDNA clone MtBB50G12 T3, mRNA	479	341	1e-92	88	ICP7035_CS13_H11	>gb|EX304531.1|EX304531 PvEST1776 Bean pod tissue cDNA Entry Library Phaseolus vulgaris	539	268	5e-71	85
485	ICP7035_CS14_H11	388	ICP7035_CS14_H11	>Q05431|APX1_ARATH L-ascorbate peroxidase 1, cytosolic - Arabidopsis	250	117	8e-27	87	+1	1	192	187	250	ICP7035_CS14_H11	>gb|FE669485.1|FE669485 mh2_0017_B03 Chickpea leave library Cicer arietinum cDNA clone	567	40	0.001	100	ICP7035_CS14_H11	>gb|EE604551.1|EE604551 CCUPAS120LF02c01F Pigeon pea Leaf cDNA Library Cajanus cajan cDNA	882	34	0.008	100	ICP7035_CS14_H11	>gb|AW349758.1|AW349758 GM210006A20A9 Gm-r1021 Glycine max cDNA clone Gm-r1021-1938 3,	633	260	5e-68	88	ICP7035_CS14_H11	>gnl|lis|1468000 LjPEST7c03	568	196	2e-49	87	ICP7035_CS14_H11	>gb|AJ388793.1|AJ388793 AJ388793 Medicago truncatula R108 Medicago truncatula cDNA clone	504	143	4e-33	84	ICP7035_CS14_H11	>gb|CV531188.1|CV531188 ALV_016B_E06 Phaseolus vulgaris leaf EST library PV_GEa Phaseolus	732	196	1e-49	87
486	ICP7035_CS14_H12	650	ICP7035_CS14_H12	>Q28092|CYLC2_BOVIN Cylicin-2 - Bos taurus (Bovine)	488	66	2e-10	30	+1	7	639	149	378	ICP7035_CS14_H12	>gb|FE671616.1|FE671616 mh1_0007_F03 Drought-stressed chickpea leave library Cicer	450	36	0.027	100	ICP7035_CS14_H12	>gb|EE605117.1|EE605117 CCUPAS120LF05d03R Pigeon pea Leaf cDNA Library Cajanus cajan cDNA	513	32	0.051	100	ICP7035_CS14_H12	>gb|EH262329.1|EH262329 JGI_ACBU6225.rev ACBU Phakopsora pachyrhizi infected soybean leaf	451	42	0.041	100	ICP7035_CS14_H12	>gb|AV778670| AV778670	516	36	0.64	100	ICP7035_CS14_H12	>gb|AJ847615.1|AJ847615 AJ847615 MtSTA Medicago truncatula cDNA clone MtTA05G23S6, mRNA	498	40	0.07	100	ICP7035_CS14_H12	>gb|EG594379.1|EG594379 SSH-84 Common bean supression subtractive hybridization library	493	34	1.5	100
487	ICP7035_CS15_H01	650	ICP7035_CS15_H01	>P28759|SODF_SOYBN Superoxide dismutase [Fe], chloroplast precursor	248	58	3e-08	32	-2	640	284	110	228	ICP7035_CS15_H01	>gb|FE668676.1|FE668676 mh2_0003_E10 Chickpea leave library Cicer arietinum cDNA clone	667	32	0.42	95	ICP7035_CS15_H01	>gb|EE604725.1|EE604725 CCUPAS120LF03d12F Pigeon pea Leaf cDNA Library Cajanus cajan cDNA	204	30	0.2	100	ICP7035_CS15_H01	>gb|BE583928.1|BE583928 10-1H-HA PsojaeHA Glycine max/Phytophthora sojae mixed EST library	678	36	2.5	100	ICP7035_CS15_H01	>gb|BP041757| BP041757	472	36	0.64	100	ICP7035_CS15_H01	>gb|AW689878.1|AW689878 NF025D03ST1F1000 Developing stem Medicago truncatula cDNA clone	635	34	4.3	95	ICP7035_CS15_H01	>gb|FG232896.1|FG232896 pvrebac010002a_C4_M1321_phred13_vc root hairs of Phaseolus vulgaris	277	36	0.39	100
488	ICP7035_CS15_H08	675	ICP7035_CS15_H08	>Q6BZU2|CCS1_YARLI Superoxide dismutase 1 copper chaperone -	234	44	0.0005	33	+1	166	342	4	62	ICP7035_CS15_H08	>gb|DY475296.1|DY475296 U259 Chickpea (ICC3996) post-inoculation EST library Cicer	255	44	0.0001	96	ICP7035_CS15_H08	>gb|EE604781.1|EE604781 CCUPAS120LF03b10R Pigeon pea Leaf cDNA Library Cajanus cajan cDNA	374	30	0.21	100	ICP7035_CS15_H08	>gb|CO979862.1|CO979862 GM89006A1F01.r1 Gm-r1089 Glycine max cDNA clone Gm-r1089-2161 3,	621	662	0	91	ICP7035_CS15_H08	>gnl|lis|1800673 TA4424_34305 PPAK motif; Heavy metal transport/detoxification	690	50	4e-05	96	ICP7035_CS15_H08	>gb|AJ501701.1|AJ501701 AJ501701 MTAMP Medicago truncatula cDNA clone mtgmadc120010g02,	603	347	2e-94	86	ICP7035_CS15_H08	>gb|CV543235.1|CV543235 RTS_132_D07 Phaseolus vulgaris P- root EST library Phaseolus	669	46	0.0004	96
489	ICP7035_CS16_H12	840	ICP7035_CS16_H12	>P46256|ALF1_PEA Fructose-bisphosphate aldolase, cytoplasmic isozyme	357	385	1e-128	94	+2	65	679	1	205	ICP7035_CS16_H12	>gb|FE668467.1|FE668467 mh2_0001_C09 Chickpea leave library Cicer arietinum cDNA clone	563	444	1e-125	86	ICP7035_CS16_H12	>gb|EE595450.1|EE595450 CCUPAS120LF01b05R Pigeon pea Leaf cDNA Library Cajanus cajan cDNA	841	32	0.066	95	ICP7035_CS16_H12	>gb|FE682266.1|FE682266 Pv030B_M13F_B08.ab1 Phaseolus vulgaris cv Early gallatin Phaseolus	895	1053	0	92	ICP7035_CS16_H12	>gnl|lis|1814607 TA13246_34305 Fructose-bisphosphate aldolase, cytoplasmic isozyme	597	597	1e-169	87	ICP7035_CS16_H12	>gb|DW016184.1|DW016184 EST1225145 MTY Medicago truncatula cDNA clone MTYAE12, mRNA	823	720	0	87	ICP7035_CS16_H12	>gb|FE682266.1|FE682266 Pv030B_M13F_B08.ab1 Phaseolus vulgaris cv Early gallatin Phaseolus	895	1053	0	92
490	ICP7035_CS18_A02	500	ICP7035_CS18_A02	>Q06666|T2_MOUSE Octapeptide-repeat protein T2 - Mus musculus	185	42	0.002	50	+3	21	155	50	95	ICP7035_CS18_A02	>gb|FE672605.1|FE672605 mh1_0019_G11 Drought-stressed chickpea leave library Cicer	426	34	0.081	100	ICP7035_CS18_A02	>gb|FD380657.1|FD380657 cajKS98 Pigeonpea water stress induced cDNA library Cajanus cajan	200	34	0.01	100	ICP7035_CS18_A02	>gb|BE802997.1|BE802997 sr47f01.y1 Gm-c1051 Glycine max cDNA clone GENOME SYSTEMS CLONE ID:	424	38	0.49	95	ICP7035_CS18_A02	>gnl|lis|1811682 TA11747_34305	523	34	1.9	100	ICP7035_CS18_A02	>gb|AL379242.1|AL379242 MtBB44B09R1 MtBB Medicago truncatula cDNA clone MtBB44B09 T7, mRNA	524	36	0.83	95	ICP7035_CS18_A02	>gb|FG234853.1|FG234853 pvrecac010001_O18_M13rev_phred13_vc root hairs of Phaseolus	349	38	0.075	95
491	ICP7035_CS18_A06	464	ICP7035_CS18_A06	>P46302|RS28_MAIZE 40S ribosomal protein S28 - Zea mays (Maize)	65	114	2e-25	90	+3	75	269	1	65	ICP7035_CS18_A06	>gb|CK149068.1|CK149068 12_G3 Suppressive subtractive hybridization library Cicer arietinum	711	30	1.2	100	ICP7035_CS18_A06	>gb|EE604820.1|EE604820 CCUPAS120LF03f07R Pigeon pea Leaf cDNA Library Cajanus cajan cDNA	491	30	0.14	100	ICP7035_CS18_A06	>gb|BE821341.1|BE821341 GM700024A20G7 Gm-r1070 Glycine max cDNA clone Gm-r1070-3758 3,	383	280	7e-74	91	ICP7035_CS18_A06	>gnl|lis|1818761 TA5531_34305 Ribosomal protein small subunit 28 [Helianthus annuus	739	208	5e-53	87	ICP7035_CS18_A06	>gb|AW329043.2|AW329043 N200242e rootphos(-) Medicago truncatula cDNA clone MHRP-15F2, mRNA	513	174	1e-42	86	ICP7035_CS18_A06	>gb|CV533490.1|CV533490 LVS_039_H02 Phaseolus vulgaris leaf EST library Phaseolus vulgaris	418	280	1e-74	92
492	ICP7035_CS18_A10	495	ICP7035_CS18_A10	>P17772|OSS2_PEA Organ-specific protein S2 - Pisum sativum (Garden	181	32	1	51	+2	26	118	122	152	ICP7035_CS18_A10	>gb|CK149005.1|CK149005 21_P17-E10 Suppressive subtractive hybridization library Cicer	513	32	0.31	100	ICP7035_CS18_A10	>gb|EE605044.1|EE605044 CCUPAS120LF05d10F Pigeon pea Leaf cDNA Library Cajanus cajan cDNA	429	34	0.01	100	ICP7035_CS18_A10	>gb|BQ298802.1|BQ298802 sao50h12.y1 Gm-c1073 Glycine max cDNA clone SOYBEAN CLONE ID:	268	36	1.9	100	ICP7035_CS18_A10	>gnl|lis|1826736 TA7248_34305	538	38	0.12	100	ICP7035_CS18_A10	>gb|AA660785.1|AA660785 00678 MtRHE Medicago truncatula cDNA 5 similar to plant	647	42	0.013	100	ICP7035_CS18_A10	>gb|CB543449.1|CB543449 PVEPSE3029M12.g Common bean seedling EST Library inoculated with	502	32	4.6	100
493	ICP7035_CS17_A11	447	ICP7035_CS17_A11	>Q941X2|LAC3_ORYSJ Laccase-3 precursor - Oryza sativa subsp.	567	31	2.3	32	-3	322	107	222	294	ICP7035_CS17_A11	>gb|CD051311.1|CD051311 EST0686 subtracted cDNA library of drought-stressed chickpea Cicer	158	40	0.001	100	ICP7035_CS17_A11	>gb|DV105922.1|DV105922 cajKS23 Pigeonpea water stress induced cDNA library Cajanus cajan	565	28	0.54	100	ICP7035_CS17_A11	>gb|CK605680.1|CK605680 gmrhRww6-02_G11_T7 Soybean root hair subtracted cDNA library	402	38	0.43	100	ICP7035_CS17_A11	>gnl|lis|1812104 TA573_34305 Protein disulfide-isomerase precursor [Medicago sativa	1880	32	6.8	100	ICP7035_CS17_A11	>gb|BQ150767.1|BQ150767 NF056C01LF1F1002 Developing leaf Medicago truncatula cDNA clone	880	38	0.19	100	ICP7035_CS17_A11	>gb|BQ481475.1|BQ481475 PV_GEa0017g08f Phaseolus vulgaris leaf EST library PV_GEa Phaseolus	1196	32	4.1	95
494	ICP7035_CS17_A12	1197	ICP7035_CS17_A12	>Q6BUQ1|SRB8_DEBHA Mediator of RNA polymerase II transcription subunit	1661	32	8.3	25	+2	164	328	1215	1269	ICP7035_CS17_A12	>gb|EH058721.1|EH058721 CPA02e04.y.esd subtracted cDNA library of drought stressed chickpea	437	32	0.77	95	ICP7035_CS17_A12	>gb|EE604913.1|EE604913 CCUPAS120LF04g09F Pigeon pea Leaf cDNA Library Cajanus cajan cDNA	774	30	0.37	100	ICP7035_CS17_A12	>gb|CO982922.1|CO982922 GM89017A2B09.r1 Gm-r1089 Glycine max cDNA clone Gm-r1089-6210 3, mRNA	766	38	1.2	100	ICP7035_CS17_A12	>gnl|lis|1826343 TA7142_34305 Similarity to uridylate kinase [Arabidopsis thaliana	540	34	4.7	100	ICP7035_CS17_A12	>gb|BG582743.1|BG582743 EST484489 GVN Medicago truncatula cDNA clone pGVN-70H7 5 end, mRNA	746	36	2	95	ICP7035_CS17_A12	>gb|CV537416.1|CV537416 NOD_242_A06 Phaseolus vulgaris nodule EST library Phaseolus vulgaris	351	40	0.046	95
495	ICP7035_CS19_A01	718	ICP7035_CS19_A01	>Q01332|CRTZ_ESCVU Beta-carotene hydroxylase - Escherichia vulneris	176	79	2e-14	46	+2	446	718	11	97	ICP7035_CS19_A01	>gb|FE673286.1|FE673286 mh1_0033_H08 Drought-stressed chickpea leave library Cicer	663	260	1e-69	86	ICP7035_CS19_A01	>gb|EE604605.1|EE604605 CCUPAS120LF02a02R Pigeon pea Leaf cDNA Library Cajanus cajan cDNA	885	30	0.22	100	ICP7035_CS19_A01	>gb|CX708741.1|CX708741 gmrtDrNS01_39-C_M13R_F05_037.s1 Water stressed 5h segment 1	902	696	0	94	ICP7035_CS19_A01	>gnl|lis|1824726 TA6104_34305 Beta-carotene hydroxylase [Glycine max (Soybean)]	783	442	1e-123	89	ICP7035_CS19_A01	>gb|BI272069.1|BI272069 NF019H08FL1F1075 Developing flower Medicago truncatula cDNA clone	719	307	2e-82	84	ICP7035_CS19_A01	>gb|FE696286.1|FE696286 Pv020B_M13F_A06.ab1 Phaseolus vulgaris cv Early gallatin Phaseolus	762	601	1e-171	91
496	ICP7035_CS20_A01	805	ICP7035_CS20_A01	>Q42823|RBS_GLYTA Ribulose bisphosphate carboxylase small chain,	178	308	3e-83	81	+3	45	575	1	177	ICP7035_CS20_A01	>gb|FE668703.1|FE668703 mh2_0003_H01 Chickpea leave library Cicer arietinum cDNA clone	562	96	4e-20	83	ICP7035_CS20_A01	>gb|EE604915.1|EE604915 CCUPAS120LF04g11F Pigeon pea Leaf cDNA Library Cajanus cajan cDNA	578	549	1e-157	92	ICP7035_CS20_A01	>gb|AW132779.1|AW132779 se10b04.y1 Gm-c1013 Glycine max cDNA clone GENOME SYSTEMS CLONE ID:	316	280	1e-73	90	ICP7035_CS20_A01	>gnl|lis|1813746 TA255_34305 Ribulose bisphosphate carboxylase small chains,	739	168	8e-41	88	ICP7035_CS20_A01	>gb|AW268019.1|AW268019 EST306241 DSIR Medicago truncatula cDNA clone pDSIR-8B6, mRNA	688	86	2e-15	85	ICP7035_CS20_A01	>gb|CB542066.1|CB542066 PVEPSE3009E03.g Common bean seedling EST Library inoculated with	370	167	2e-40	86
497	ICP7035_CS19_A02	641	ICP7035_CS19_A02	>Q95JC9|PRP_PIG Basic proline-rich protein precursor [Contains:	676	103	8e-22	37	+1	52	639	361	558	ICP7035_CS19_A02	>gb|FE671041.1|FE671041 mh1_0001_D03 Drought-stressed chickpea leave library Cicer	459	34	0.1	100	ICP7035_CS19_A02	>gb|EE604713.1|EE604713 CCUPAS120LF03c12F Pigeon pea Leaf cDNA Library Cajanus cajan cDNA	753	26	3.1	100	ICP7035_CS19_A02	>gb|CK605905.1|CK605905 gmrhRww6-05_F03_T7 Soybean root hair subtracted cDNA library	430	40	0.16	95	ICP7035_CS19_A02	>gb|BW597752| BW597752	477	32	9.9	100	ICP7035_CS19_A02	>gb|EH058259.1|EH058259 EST0119 MTOROCRE Medicago truncatula cDNA clone mtorocre46.001,	215	36	1.1	100	ICP7035_CS19_A02	>gb|FG232683.1|FG232683 pvrebac010001_B10_M1321_phred13_vc root hairs of Phaseolus vulgaris	155	36	0.38	100
498	ICP7035_CS19_A05	752	ICP7035_CS19_A05	>P00865|RBS1_SOYBN Ribulose bisphosphate carboxylase small chain 1,	178	275	1e-73	74	+1	76	582	9	177	ICP7035_CS19_A05	>gb|FE668703.1|FE668703 mh2_0003_H01 Chickpea leave library Cicer arietinum cDNA clone	562	131	7e-31	81	ICP7035_CS19_A05	>gb|EE604998.1|EE604998 CCUPAS120LF04g11R Pigeon pea Leaf cDNA Library Cajanus cajan cDNA	539	581	1e-167	98	ICP7035_CS19_A05	>gb|CD408210.1|CD408210 Gm_ck34302 Soybean induced by Salicylic Acid Glycine max cDNA 3,	742	541	1e-152	86	ICP7035_CS19_A05	>gnl|lis|1813746 TA255_34305 Ribulose bisphosphate carboxylase small chains,	739	192	5e-48	87	ICP7035_CS19_A05	>gb|AW776436.1|AW776436 EST335501 DSIL Medicago truncatula cDNA clone pDSIL-7L16, mRNA	634	139	1e-31	80	ICP7035_CS19_A05	>gb|CV532616.1|CV532616 LVS_028_C07 Phaseolus vulgaris leaf EST library Phaseolus vulgaris	673	287	7e-77	85
499	ICP7035_CS19_A07	558	ICP7035_CS19_A07	>P43390|MT2_ACTCH Metallothionein-like protein type 2 PKIWI504 -	78	59	1e-08	40	-3	469	257	8	78	ICP7035_CS19_A07	>gb|EH058811.1|EH058811 CPA03f05.y.esd subtracted cDNA library of drought stressed chickpea	665	32	0.36	91	ICP7035_CS19_A07	>gb|EE604739.1|EE604739 CCUPAS120LF03f06F Pigeon pea Leaf cDNA Library Cajanus cajan cDNA	688	66	3e-12	88	ICP7035_CS19_A07	>gb|AW349872.1|AW349872 GM210006A11H5 Gm-r1021 Glycine max cDNA clone Gm-r1021-2265 3,	477	36	2.2	92	ICP7035_CS19_A07	>gb|AV765959| AV765959	681	34	2.2	100	ICP7035_CS19_A07	>gb|AW683963.1|AW683963 NF004D06NR1F1000 Nodulated root Medicago truncatula cDNA clone	580	34	3.7	100	ICP7035_CS19_A07	>gb|FG233512.1|FG233512 pvrebbc010002_C19_M13rev_phred13_vc root hairs of Phaseolus	478	40	0.021	95
500	ICP7035_CS18_B01	739	ICP7035_CS18_B01	>P0AAM1|CYBH_ECOLI Probable Ni/Fe-hydrogenase 1 B-type cytochrome	235	35	0.36	28	-2	672	424	53	124	ICP7035_CS18_B01	>gb|FE670193.1|FE670193 mh2_0025_B06 Chickpea leave library Cicer arietinum cDNA clone	270	34	0.12	100	ICP7035_CS18_B01	>gb|EE604775.1|EE604775 CCUPAS120LF03b04R Pigeon pea Leaf cDNA Library Cajanus cajan cDNA	251	30	0.23	94	ICP7035_CS18_B01	>gb|BI942882.1|BI942882 sm03c05.y1 Gm-c1027 Glycine max cDNA clone GENOME SYSTEMS CLONE ID:	581	206	1e-51	92	ICP7035_CS18_B01	>gnl|lis|1814649 TA13497_34305 Acetyl-coenzyme A carboxylase carboxyl transferase	543	34	2.9	100	ICP7035_CS18_B01	>gb|BI311389.1|BI311389 EST5313139 GESD Medicago truncatula cDNA clone pGESD10B8 5 end,	726	123	7e-27	89	ICP7035_CS18_B01	>gb|FD788334.1|FD788334 07VANA7_T7_004_E08_17FEB2006_056 07VANA7 Phaseolus vulgaris cDNA,	115	123	2e-27	91
501	ICP7035_CS17_B02	589	ICP7035_CS17_B02	>P36044|MNN4_YEAST Protein MNN4 - Saccharomyces cerevisiae (Bakers	1178	62	2e-09	34	+3	24	488	1037	1167	ICP7035_CS17_B02	>gb|FE671205.1|FE671205 mh1_0003_B05 Drought-stressed chickpea leave library Cicer	718	32	0.38	100	ICP7035_CS17_B02	>gb|EE595440.1|EE595440 CCUPAS120LF01a03R Pigeon pea Leaf cDNA Library Cajanus cajan cDNA	669	28	0.72	100	ICP7035_CS17_B02	>gb|FE679663.1|FE679663 Pv037C_M13R_D05.ab1 Phaseolus vulgaris cv Early gallatin Phaseolus	830	42	0.037	96	ICP7035_CS17_B02	>gb|BP060740| BP060740	219	38	0.15	100	ICP7035_CS17_B02	>gb|AW774006.1|AW774006 EST332992 KV3 Medicago truncatula cDNA clone pKV3-16F16, mRNA	659	36	0.98	100	ICP7035_CS17_B02	>gb|CV543177.1|CV543177 RTS_131_F01 Phaseolus vulgaris P- root EST library Phaseolus	466	42	0.006	96
[truncated: 807 more rows]
[truncated: 24 more columns]
