# Supplementary material for: The first set of EST resource for gene discovery and marker development in pigeonpea (Cajanus cajan L.)
Source: BMC Plant Biol. 2010 Mar 11;10:45. doi: 10.1186/1471-2229-10-45 (PMC2923520; doi:10.1186/1471-2229-10-45)
Supplement: Additional file 4 — BLASTX and BLASTN result of UG-III dataset. Table provides BLASTX and BLASTN results of UG-III dataset. [file 1471-2229-10-45-S4.XLS]

## Sheet: BLASTX_BLASTN result-UG-III
Sl.No	UG-III	UG-III_Length	UG-III_BLASTX quary	UG-III_BLASTX_seqName	UG-III_BLASTX_Length	UG-III_BLASTX_Score	UG-III_BLASTX_Expext value	UG-III_BLASTX_Identities	UG-III_BLASTX_Frame	UG-III_BLASTX_QueryStart	UG-III_BLASTX_QueryEnd	UG-III_BLASTX_SubjectStart	UG-III_BLASTX_SubjectEnd	UG-III_BLASTN_Ca_Query	UG-III_BLASTN_Ca_seqName	UG-III_BLASTN_Ca_Length	UG-III_BLASTN_Ca_Score	UG-III_BLASTN_Ca_Expect	UG-III_BLASTN_Ca_Identities	UG-III_BLASTN_Cc_Query	UG-III_BLASTN_Cc_seqName	UG-III_BLASTN_Cc_Length	UG-III_BLASTN_Cc_Score	UG-III_BLASTN_Cc_Expect	UG-III_BLASTN_Cc_Identities	UG-III_BLASTN_Gm_Query	UG-III_BLASTN_Gm_seqName	UG-III_BLASTN_Gm_Length	UG-III_BLASTN_Gm_Score	UG-III_BLASTN_Gm_Expect	UG-III_BLASTN_Gm_Identities	UG-III_BLASTN_Lj_Query	UG-III_BLASTN_Lj_seqName	UG-III_BLASTN_Lj_Length	UG-III_BLASTN_Lj_Score	UG-III_BLASTN_Lj_Expect	UG-III_BLASTN_Lj_Identities	UG-III_BLASTN_Mt_Query	UG-III_BLASTN_Mt_seqName	UG-III_BLASTN_Mt_Length	UG-III_BLASTN_Mt_Score	UG-III_BLASTN_Mt_Expect	UG-III_BLASTN_Mt_Identities	UG-III_BLASTN_Pv_Query	UG-III_BLASTN_Pv_seqName	UG-III_BLASTN_Pv_Length	UG-III_BLASTN_Pv_Score	UG-III_BLASTN_Pv_Expect	UG-III_BLASTN_Pv_Identities
1	Contig1	895	Contig1	>Q58294|RFCL_METJA Replication factor C large subunit -	516	49	3e-05	30	+2	479	847	408	514	Contig1	>gb|DY475555.1|DY475555 CA0534 Chickpea (ICC3996) post-inoculation EST library Cicer	1048	32	0.58	95	Contig1	>gb|EE604840.1|EE604840 CCUPAS120LF03h06R Pigeon pea Leaf cDNA Library Cajanus cajan cDNA	755	28	1.1	100	Contig1	>gb|CF806689.1|CF806689 psHB014xP04f USDA-IFAFS:Expression of Phytophthora sojae genes	668	119	3e-25	84	Contig1	>gnl|lis|1823659 TA6972_34305 Gb|AAC80623.1 [Arabidopsis thaliana (Mouse-ear	756	34	3.5	95	Contig1	>gb|DY633036.1|DY633036 Medicago--02-K11.b1 Subtracted medicago cDNA library specific for	343	107	5e-22	85	Contig1	>gb|FE709580.1|FE709580 Pv016B_M13F_H05.ab1 Phaseolus vulgaris cv Early gallatin Phaseolus	534	52	9e-06	92
2	Contig2	111												Contig2	>gb|FE672158.1|FE672158 mh1_0014_G07 Drought-stressed chickpea leave library Cicer	523	30	0.25	100	Contig2	>gb|EE604888.1|EE604888 CCUPAS120LF04e05F Pigeon pea Leaf cDNA Library Cajanus cajan cDNA	359	26	0.48	100	Contig2	>gb|FE703405.1|FE703405 Pv034C_M13R_D10.ab1 Phaseolus vulgaris cv Early gallatin Phaseolus	709	86	5e-16	90	Contig2	>gnl|lis|1814177 TA13378_34305 OSJNBa0017B10.3 protein [Oryza sativa (japonica	603	32	1.5	100	Contig2	>gb|BG646664.1|BG646664 EST508283 HOGA Medicago truncatula cDNA clone pHOGA-9O12 5 end,	697	34	0.65	100	Contig2	>gb|FD787037.1|FD787037 06VA2_T7_008_H04_20DEC2005_018 06VA2 Phaseolus vulgaris cDNA, mRNA	474	86	7e-17	90
3	Contig3	832	Contig3	>P31167|ADT1_ARATH ADP,ATP carrier protein 1, mitochondrial	381	109	1e-23	93	+1	7	180	324	381	Contig3	>gb|FE671860.1|FE671860 mh1_0010_H12 Drought-stressed chickpea leave library Cicer	594	36	0.034	100	Contig3	>gb|DY742691.1|DY742691 cajKS68 Pigeonpea stress induced cDNA library Cajanus cajan cDNA,	358	32	0.065	100	Contig3	>gb|CD415079.1|CD415079 Gm_ck5119 Soybean induced by Salicylic Acid Glycine max cDNA 3,	669	293	9e-78	87	Contig3	>gnl|lis|1477686 BP031626	498	218	1e-55	90	Contig3	>gb|AL367964.1|AL367964 MtBA21D08R1 MtBA Medicago truncatula cDNA clone MtBA21D08 T7, mRNA	530	214	3e-54	90	Contig3	>gb|CV541135.1|CV541135 RTS_101_C01 Phaseolus vulgaris P- root EST library Phaseolus	640	210	2e-53	89
4	Contig4	273	Contig4	>Q59K07|EAF3_CANAL Chromatin modification-related protein EAF3 -	369	37	0.027	32	+1	31	258	105	182	Contig4	>gb|CK148694.1|CK148694 AGT-30-G10 Suppressive subtractive hybridization library Cicer	496	30	0.67	94	Contig4	>gb|EE604842.1|EE604842 CCUPAS120LF03h08R Pigeon pea Leaf cDNA Library Cajanus cajan cDNA	251	28	0.32	100	Contig4	>gb|FE708714.1|FE708714 Pv056C_M13R_D08.ab1 Phaseolus vulgaris cv Early gallatin Phaseolus	204	182	7e-45	92	Contig4	>gb|BW631842| BW631842	477	38	0.066	100	Contig4	>gb|AL384479.1|AL384479 MtBC22D06F1 MtBC Medicago truncatula cDNA clone MtBC22D06 T3, mRNA	277	40	0.028	100	Contig4	>gb|FE708714.1|FE708714 Pv056C_M13R_D08.ab1 Phaseolus vulgaris cv Early gallatin Phaseolus	204	182	1e-45	92
5	Contig5	316	Contig5	>Q8TGM6|TAR1_YEAST Protein TAR1 - Saccharomyces cerevisiae (Bakers	124	69	5e-12	52	-1	313	95	43	116	Contig5	>gb|DY475540.1|DY475540 CA0988 Chickpea (ICC3996) post-inoculation EST library Cicer	926	72	2e-13	92	Contig5	>gb|DY742651.1|DY742651 cajKS27 Pigeonpea stress induced cDNA library Cajanus cajan cDNA,	720	28	0.38	100	Contig5	>gb|CK605785.1|CK605785 gmrhRww6-04_B10_T7 Soybean root hair subtracted cDNA library	381	438	1e-122	93	Contig5	>gnl|lis|1811864 TA1_34305 Hypothetical protein P0459B01.18 [Oryza sativa (japonica	468	72	6e-12	92	Contig5	>gb|AJ500126.1|AJ500126 AJ500126 MTGIM Medicago truncatula cDNA clone mtgmacc120013a07,	363	121	1e-26	92	Contig5	>gb|CB541672.1|CB541672 PVEPSE3001B06.g Common bean seedling EST Library inoculated with	565	80	1e-14	94
6	Contig6	748	Contig6	>P49211|RL321_ARATH 60S ribosomal protein L32-1 - Arabidopsis	133	233	7e-61	85	-3	725	327	1	133	Contig6	>gb|FE672047.1|FE672047 mh1_0013_E11 Drought-stressed chickpea leave library Cicer	531	369	1e-102	86	Contig6	>gb|EE604833.1|EE604833 CCUPAS120LF03g10R Pigeon pea Leaf cDNA Library Cajanus cajan cDNA	897	30	0.23	100	Contig6	>gb|CF922560.1|CF922560 gmrhRww24-12-T7_F06_1_038 Soybean root hair subtracted cDNA library	567	515	1e-144	90	Contig6	>gnl|lis|1817256 TA2801_34305 60S ribosomal protein L32-1 [Arabidopsis thaliana	608	293	2e-78	84	Contig6	>gb|AJ388750.1|AJ388750 AJ388750 Medicago truncatula R108 Medicago truncatula cDNA clone	627	202	9e-51	86	Contig6	>gb|FD788916.1|FD788916 07VANA7_T7_011_C09_25FEB2006_075 07VANA7 Phaseolus vulgaris cDNA,	499	442	1e-123	88
7	Contig7	106												Contig7	>gb|DY475089.1|DY475089 U045 Chickpea (ICC3996) post-inoculation EST library Cicer	146	84	2e-17	96	Contig7	>gb|EE604622.1|EE604622 CCUPAS120LF02c02R Pigeon pea Leaf cDNA Library Cajanus cajan cDNA	251	30	0.029	100	Contig7	>gb|BI425087.1|BI425087 saf87h10.y3 Gm-c1079 Glycine max cDNA clone GENOME SYSTEMS CLONE	554	125	5e-28	98	Contig7	>gb|BW611775| BW611775	474	78	3e-14	89	Contig7	>gb|CA921982.1|CA921982 EST639700 MTUS Medicago truncatula cDNA clone MTUS-47B7, mRNA	194	34	0.62	100	Contig7	>gb|FE703116.1|FE703116 Pv033D_M13R_E11.ab1 Phaseolus vulgaris cv Early gallatin Phaseolus	847	32	0.87	100
8	Contig8	621	Contig8	>P14918|EXTN_MAIZE Extensin precursor - Zea mays (Maize)	267	68	3e-11	36	+3	165	620	32	161	Contig8	>gb|EH058737.1|EH058737 CPAb04.z.esd subtracted cDNA library of drought stressed chickpea	771	28	6.2	100	Contig8	>gb|EE595500.1|EE595500 CCUPAS120LF01h01R Pigeon pea Leaf cDNA Library Cajanus cajan cDNA	618	28	0.76	100	Contig8	>gb|BE660615.1|BE660615 560 GmaxSC Glycine max cDNA, mRNA sequence	803	36	2.4	100	Contig8	>gb|AV781271| AV781271	506	36	0.61	100	Contig8	>gb|BE940958.1|BE940958 EST420537 MGHG Medicago truncatula cDNA clone pMGHG-2I22, mRNA	432	34	4.1	95	Contig8	>gb|CV535905.1|CV535905 NOD_222_C09 Phaseolus vulgaris nodule EST library Phaseolus	703	32	5.8	100
9	Contig9	484	Contig9	>P21226|CHI2_PEA Endochitinase A2 precursor - Pisum sativum (Garden	324	174	2e-43	81	+2	8	289	224	317	Contig9	>gb|FE672121.1|FE672121 mh1_0014_D03 Drought-stressed chickpea leave library Cicer	660	64	9e-11	83	Contig9	>gb|EE605092.1|EE605092 CCUPAS120LF05a06R Pigeon pea Leaf cDNA Library Cajanus cajan cDNA	327	32	0.038	100	Contig9	>gb|FE679585.1|FE679585 Pv057D_M13R_F02.ab1 Phaseolus vulgaris cv Early gallatin Phaseolus	880	180	5e-44	84	Contig9	>gnl|lis|1812176 TA572_34305 Endochitinase CH5B precursor [Phaseolus vulgaris	1225	135	7e-31	87	Contig9	>gb|AL382691.1|AL382691 MtBC09D09F1 MtBC Medicago truncatula cDNA clone MtBC09D09 T3, mRNA	482	74	4e-12	82	Contig9	>gb|CV542264.1|CV542264 RTS_118_A07 Phaseolus vulgaris P- root EST library Phaseolus	525	180	8e-45	84
10	Contig10	917	Contig10	>Q65X71|ACA6_ORYSJ Probable calcium-transporting ATPase 6, plasma	1021	50	2e-05	61	+3	6	122	982	1020	Contig10	>gb|CK149039.1|CK149039 57_H7 Suppressive subtractive hybridization library Cicer arietinum	776	64	2e-10	89	Contig10	>gb|EE605049.1|EE605049 CCUPAS120LF05e04F Pigeon pea Leaf cDNA Library Cajanus cajan cDNA	251	28	1.1	100	Contig10	>gb|CX704453.1|CX704453 gmrtDrNS01_31-B_M13R_B10_078.s4 Water stressed 48h segment 2	637	145	5e-33	88	Contig10	>gb|AV769560| AV769560	464	78	3e-13	85	Contig10	>gb|AW692871.1|AW692871 NF060D10ST1F1089 Developing stem Medicago truncatula cDNA clone	576	68	4e-10	85	Contig10	>gb|FG230879.1|FG230879 pvreacc010002_I4_M13rev_phred13_vc root hairs of Phaseolus vulgaris	910	101	1e-20	86
11	Contig11	439	Contig11	>Q93WU2|EOMT1_OCIBA Eugenol O-methyltransferase - Ocimum basilicum	357	62	1e-09	51	+3	51	218	302	357	Contig11	>gb|EH058702.1|EH058702 CPA02c05.y.esd subtracted cDNA library of drought stressed chickpea	473	32	0.28	100	Contig11	>gb|EE604789.1|EE604789 CCUPAS120LF03c07R Pigeon pea Leaf cDNA Library Cajanus cajan cDNA	784	32	0.034	100	Contig11	>gb|BI967168.1|BI967168 GM830001A10B12 Gm-r1083 Glycine max cDNA clone Gm-r1083-71 3, mRNA	738	252	2e-65	86	Contig11	>gb|BP047609| BP047609	548	58	1e-07	86	Contig11	>gb|BE203679.1|BE203679 EST396355 KV0 Medicago truncatula cDNA clone pKV0-11M7, mRNA	479	44	0.003	91	Contig11	>gb|FG229050.1|FG229050 pvreabc010002_L8_M13rev_phred13_vc root hairs of Phaseolus vulgaris	483	147	1e-34	82
12	Contig12	498	Contig12	>Q5T5P2|SKT_HUMAN Sickle tail protein homolog - Homo sapiens (Human)	1943	35	0.13	20	-3	358	137	1286	1359	Contig12	>gb|FE671157.1|FE671157 mh1_0002_F04 Drought-stressed chickpea leave library Cicer	631	32	0.32	100	Contig12	>gb|EE605059.1|EE605059 CCUPAS120LF05f05F Pigeon pea Leaf cDNA Library Cajanus cajan cDNA	774	30	0.15	100	Contig12	>gb|EV272487.1|EV272487 GLMBK55TF JCVI-SOY2 Glycine max cDNA 5, mRNA sequence	765	337	4e-91	87	Contig12	>gnl|lis|1818649 TA5659_34305	528	52	8e-06	85	Contig12	>gb|AW585323.1|AW585323 EST306018 KV2 Medicago truncatula cDNA clone KV2-11L10, mRNA	190	68	2e-10	91	Contig12	>gb|FE898832.1|FE898832 PvEST4687 Bean pod tissue cDNA Entry Library Phaseolus vulgaris	663	117	1e-25	85
13	Contig13	713	Contig13	>O70566|DIAP2_MOUSE Protein diaphanous homolog 2 - Mus musculus	1098	56	2e-07	38	+1	445	660	544	604	Contig13	>gb|CK148868.1|CK148868 59_E6 Suppressive subtractive hybridization library Cicer arietinum	658	30	1.8	100	Contig13	>gb|DV105911.1|DV105911 cajKS13 Pigeonpea water stress induced cDNA library Cajanus cajan	752	26	3.4	100	Contig13	>gb|BE659791.1|BE659791 GM700010B20E5 Gm-r1070 Glycine max cDNA clone Gm-r1070-4066 3,	541	186	1e-45	90	Contig13	>gnl|lis|1828070 TA8939_34305 Arabidopsis thaliana genomic DNA, chromosome 5, TAC	959	52	1e-05	89	Contig13	>gb|BG647175.1|BG647175 EST508794 HOGA Medicago truncatula cDNA clone pHOGA-15L18 5 end,	725	86	1e-15	93	Contig13	>gb|FE705190.1|FE705190 Pv040C_M13R_G09.ab1 Phaseolus vulgaris cv Early gallatin Phaseolus	679	76	5e-13	91
14	Contig14	498	Contig14	>P49827|YCF89_ODOSI Uncharacterized protein ycf89 - Odontella	355	30	5.3	42	-3	469	386	252	279	Contig14	>gb|DY475109.1|DY475109 U067 Chickpea (ICC3996) post-inoculation EST library Cicer	255	103	1e-22	96	Contig14	>gb|EE604609.1|EE604609 CCUPAS120LF02a08R Pigeon pea Leaf cDNA Library Cajanus cajan cDNA	464	28	0.61	100	Contig14	>gb|CA851989.1|CA851989 D19H04_O16_16.ab1 cDNA Peking library 2, 4 day SCN3 Glycine max	668	115	3e-24	96	Contig14	>gnl|lis|1492917 AV409965	395	105	6e-22	96	Contig14	>gb|BE205192.1|BE205192 EST397868 KV0 Medicago truncatula cDNA clone pKV0-20L3, mRNA	530	103	4e-21	96	Contig14	>gb|FE688802.1|FE688802 Pv024B_M13R_H05.ab1 Phaseolus vulgaris cv Early gallatin Phaseolus	879	115	4e-25	96
15	Contig15	741	Contig15	>Q2EEX5|YCF78_HELSJ Uncharacterized membrane protein ycf78 -	1168	35	0.36	43	-1	147	7	219	263	Contig15	>gb|FE673200.1|FE673200 mh1_0033_A02 Drought-stressed chickpea leave library Cicer	613	38	0.008	90	Contig15	>gb|EE604676.1|EE604676 CCUPAS120LF02h07R Pigeon pea Leaf cDNA Library Cajanus cajan cDNA	251	30	0.23	100	Contig15	>gb|BU549012.1|BU549012 GM880016A10H03 Gm-r1088 Glycine max cDNA clone Gm-r1088-6101 3,	620	200	9e-50	88	Contig15	>gnl|lis|1805104 TA3194_34305 Serine palmitoyltransferase [Lotus japonicus]	2174	56	8e-07	92	Contig15	>gb|AL371938.1|AL371938 MtBA47E04R1 MtBA Medicago truncatula cDNA clone MtBA47E04 T7, mRNA	504	52	2e-05	90	Contig15	>gb|EX304446.1|EX304446 PvEST1689 Bean pod tissue cDNA Entry Library Phaseolus vulgaris	653	36	0.45	100
16	Contig16	386	Contig16	>Q9JK41|COPT1_RAT High affinity copper uptake protein 1 - Rattus	187	32	0.74	31	+1	121	300	127	186	Contig16	>gb|FE671019.1|FE671019 mh1_0001_B05 Drought-stressed chickpea leave library Cicer	544	32	0.24	100	Contig16	>gb|EE595476.1|EE595476 CCUPAS120LF01e06R Pigeon pea Leaf cDNA Library Cajanus cajan cDNA	707	28	0.47	100	Contig16	>gb|CX702851.1|CX702851 gmrtDrNS01_10-B_M13R_C01_011.s0 Water stressed gmrtDrNS01 Glycine	866	115	2e-24	91	Contig16	>gnl|lis|1816693 TA2410_34305 Hypothetical protein [Cicer arietinum (Chickpea)	783	50	2e-05	83	Contig16	>gb|ES613591.1|ES613591 MTGland_B011_2007-05-03/MTGlandB11_B01_007_1 Medicago truncatula	597	38	0.16	100	Contig16	>gb|CV541353.1|CV541353 RTS_104_A09 Phaseolus vulgaris P- root EST library Phaseolus	730	105	3e-22	89
17	Contig17	1396	Contig17	>Q1G889|Y2075_LACDA UPF0246 protein Ldb2075 - Lactobacillus	245	36	0.53	33	-1	1297	1115	160	222	Contig17	>gb|FE671496.1|FE671496 mh1_0006_C10 Drought-stressed chickpea leave library Cicer arietinum	643	1225	0	99	Contig17	>gb|DY742684.1|DY742684 cajKS61 Pigeonpea stress induced cDNA library Cajanus cajan cDNA,	581	48	2e-06	85	Contig17	>gb|FE687997.1|FE687997 Pv037C_M13F_G01.ab1 Phaseolus vulgaris cv Early gallatin Phaseolus	895	1695	0	99	Contig17	>gnl|lis|1812708 TA122_34305	3148	2591	0	98	Contig17	>gb|EY476416.1|EY476416 METAR17TF JCVI-MT3 Medicago truncatula cDNA 5, mRNA sequence	843	1459	0	98	Contig17	>gb|FE687997.1|FE687997 Pv037C_M13F_G01.ab1 Phaseolus vulgaris cv Early gallatin Phaseolus	895	1695	0	99
18	Contig18	503	Contig18	>Q9SK33|WRK60_ARATH Probable WRKY transcription factor 60 -	271	63	7e-10	60	+2	59	214	213	267	Contig18	>gb|CK148877.1|CK148877 63_B3 Suppressive subtractive hybridization library Cicer arietinum	608	30	1.3	100	Contig18	>gb|DY742694.1|DY742694 cajKS71 Pigeonpea stress induced cDNA library Cajanus cajan cDNA,	458	32	0.039	100	Contig18	>gb|FE695942.1|FE695942 Pv019C_M13R_H07.ab1 Phaseolus vulgaris cv Early gallatin Phaseolus	655	244	4e-63	92	Contig18	>gnl|lis|1816779 TA2095_34305	316	34	1.9	95	Contig18	>gb|BG648651.1|BG648651 EST510270 HOGA Medicago truncatula cDNA clone pHOGA-23K18 5 end,	672	105	1e-21	88	Contig18	>gb|FE695942.1|FE695942 Pv019C_M13R_H07.ab1 Phaseolus vulgaris cv Early gallatin Phaseolus	655	244	7e-64	92
19	Contig19	731	Contig19	>P51091|LDOX_MALDO Leucoanthocyanidin dioxygenase - Malus domestica	357	47	9e-05	47	+2	2	136	296	341	Contig19	>gb|FE671588.1|FE671588 mh1_0007_C09 Drought-stressed chickpea leave library Cicer	678	46	3e-05	100	Contig19	>gb|EE604750.1|EE604750 CCUPAS120LF03g07F Pigeon pea Leaf cDNA Library Cajanus cajan cDNA	539	30	0.23	100	Contig19	>gb|BE658672.1|BE658672 GM700007A10A6 Gm-r1070 Glycine max cDNA clone Gm-r1070-2315 3,	567	252	3e-65	90	Contig19	>gnl|lis|1501356 BP040292	525	204	1e-51	87	Contig19	>gb|AW684968.1|AW684968 NF023F10NR1F1000 Nodulated root Medicago truncatula cDNA clone	658	111	3e-23	82	Contig19	>gb|CB541794.1|CB541794 PVEPSE3003E05.g Common bean seedling EST Library inoculated with	395	48	0.0001	100
20	Contig20	434	Contig20	>O65405|CRK28_ARATH Cysteine-rich receptor-like protein kinase 28	683	30	2.8	31	+3	231	356	203	246	Contig20	>gb|FE668676.1|FE668676 mh2_0003_E10 Chickpea leave library Cicer arietinum cDNA clone	667	32	0.27	95	Contig20	>gb|EE604596.1|EE604596 CCUPAS120LF02h03F Pigeon pea Leaf cDNA Library Cajanus cajan cDNA	251	26	2.1	94	Contig20	>gb|FK633707.1|FK633707 454GmaGlobSeed368339 Soybean Seeds Containing Globular-Stage	225	147	6e-34	87	Contig20	>gnl|lis|1821751 TA12462_34305 Hypothetical protein [Populus trichocarpa (Western	529	38	0.11	100	Contig20	>gb|BG648514.1|BG648514 EST510133 HOGA Medicago truncatula cDNA clone pHOGA-23A23 5 end,	772	36	0.72	100	Contig20	>gb|CB541256.1|CB541256 PVEPSE2031A02.g Common bean seedling EST Library - PVEPSE2	610	36	0.26	95
21	Contig21	578	Contig21	>P60040|RL72_ARATH 60S ribosomal protein L7-2 - Arabidopsis thaliana	242	210	4e-54	89	-3	576	244	132	242	Contig21	>gb|FE668580.1|FE668580 mh2_0002_E08 Chickpea leave library Cicer arietinum cDNA clone	639	317	4e-87	86	Contig21	>gb|EE605097.1|EE605097 CCUPAS120LF05b01R Pigeon pea Leaf cDNA Library Cajanus cajan cDNA	384	454	1e-129	97	Contig21	>gb|CD402169.1|CD402169 Gm_ck24772 Soybean induced by Salicylic Acid Glycine max cDNA 3,	554	601	1e-170	90	Contig21	>gb|BW597896| BW597896	485	369	1e-101	88	Contig21	>gb|BG450009.1|BG450009 NF011D04DT1F1042 Drought Medicago truncatula cDNA clone NF011D04DT	614	278	2e-73	85	Contig21	>gb|FD791533.1|FD791533 07VANA7_T7_042_D07_01MAR2006_057 07VANA7 Phaseolus vulgaris cDNA,	607	478	1e-134	92
22	Contig22	842	Contig22	>P41809|HKR1_YEAST Hansenula MRAKII killer toxin-resistant protein 1	1802	34	0.99	26	-2	715	296	696	822	Contig22	>gb|FE668717.1|FE668717 mh2_0004_A03 Chickpea leave library Cicer arietinum cDNA clone	650	68	1e-11	84	Contig22	>gb|DY742684.1|DY742684 cajKS61 Pigeonpea stress induced cDNA library Cajanus cajan cDNA,	581	66	5e-12	84	Contig22	>gb|CK605635.1|CK605635 gmrhRww6-02_C04_T7 Soybean root hair subtracted cDNA library	769	111	7e-23	84	Contig22	>gb|BW608224| BW608224	532	88	3e-16	84	Contig22	>gb|AL380818.1|AL380818 MtBB54G04F1 MtBB Medicago truncatula cDNA clone MtBB54G04 T3, mRNA	282	519	1e-146	99	Contig22	>gb|CB542390.1|CB542390 PVEPSE3015F03.g Common bean seedling EST Library inoculated with	417	260	2e-68	91
23	Contig23	739	Contig23	>P33447|ATTY_TRYCR Tyrosine aminotransferase - Trypanosoma cruzi	416	58	1e-13	32	-1	586	242	301	414	Contig23	>gb|FE669166.1|FE669166 mh2_0013_E10 Chickpea leave library Cicer arietinum cDNA clone	557	36	0.03	100	Contig23	>gb|EE604849.1|EE604849 CCUPAS120LF04a04F Pigeon pea Leaf cDNA Library Cajanus cajan cDNA	627	30	0.23	100	Contig23	>gb|EV277736.1|EV277736 GLMD757TF JCVI-SOY2 Glycine max cDNA 5, mRNA sequence	784	694	0	90	Contig23	>gnl|lis|1813905 TA13721_34305 Putatative tyrosine aminotransferase [Arabidopsis	387	90	6e-17	80	Contig23	>gb|AL387969.1|AL387969 MtBC45H03F1 MtBC Medicago truncatula cDNA clone MtBC45H03 T3, mRNA	475	341	2e-92	83	Contig23	>gb|CB541068.1|CB541068 PVEPSE2028D12.g Common bean seedling EST Library - PVEPSE2	500	34	1.8	100
24	Contig24	585	Contig24	>Q96471|DCAM_IPONI S-adenosylmethionine decarboxylase proenzyme -	362	73	1e-12	48	+3	3	209	289	358	Contig24	>gb|FE670682.1|FE670682 mh2_0031_A08 Chickpea leave library Cicer arietinum cDNA clone	574	96	3e-20	80	Contig24	>gb|EE605077.1|EE605077 CCUPAS120LF05g12F Pigeon pea Leaf cDNA Library Cajanus cajan cDNA	323	30	0.18	100	Contig24	>gb|FE689966.1|FE689966 Pv012D_M13R_F02.ab1 Phaseolus vulgaris cv Early gallatin Phaseolus	795	216	1e-54	87	Contig24	>gb|BW617202| BW617202	538	105	7e-22	85	Contig24	>gb|EX532305.1|EX532305 MTGland_B034_2007-06-23/MTGlandB034_G06_018_1 Medicago truncatula	454	109	8e-23	84	Contig24	>gb|FE689966.1|FE689966 Pv012D_M13R_F02.ab1 Phaseolus vulgaris cv Early gallatin Phaseolus	795	216	2e-55	87
25	Contig25	736	Contig25	>P15605|YM04_PARTE Uncharacterized mitochondrial protein ORF4 -	156	48	5e-05	41	-2	276	124	83	133	Contig25	>gb|CD051291.1|CD051291 EST0312 subtracted cDNA library of drought-stressed chickpea Cicer	685	117	1e-26	81	Contig25	>gb|FD380644.1|FD380644 cajKS84 Pigeonpea water stress induced cDNA library Cajanus cajan	386	117	1e-27	81	Contig25	>gb|EH039705.1|EH039705 GMSeed0527 Soybean endosperm tissue in developing seeds Glycine max	568	192	2e-47	82	Contig25	>gnl|lis|1473770 BP047424	419	36	0.73	100	Contig25	>gb|ES466819.1|ES466819 382_ALEAT23H Medicago truncatula SSH 23 Hours Medicago truncatula	1143	153	8e-36	80	Contig25	>gb|FE674350.1|FE674350 Pv059Cr_M13F_C01.ab1 Phaseolus vulgaris cv Early gallatin Phaseolus	951	125	6e-28	82
26	Contig26	565	Contig26	>Q8K2A8|ALG3_MOUSE Dolichyl-P-Man:Man(5)GlcNAc(2)-PP-dolichyl	438	34	0.37	45	+2	365	463	138	169	Contig26	>gb|FE668734.1|FE668734 mh2_0004_B09 Chickpea leave library Cicer arietinum cDNA clone	614	32	0.36	100	Contig26	>gb|EE605052.1|EE605052 CCUPAS120LF05e09F Pigeon pea Leaf cDNA Library Cajanus cajan cDNA	256	30	0.17	100	Contig26	>gb|AW350429.1|AW350429 GM210008B20E7 Gm-r1021 Glycine max cDNA clone Gm-r1021-2918 3,	586	496	1e-139	90	Contig26	>gnl|lis|1828418 TA8929_34305	490	137	2e-31	91	Contig26	>gb|AW257070.1|AW257070 EST305207 KV2 Medicago truncatula cDNA clone KV2-6J16, mRNA	571	139	9e-32	85	Contig26	>gb|CB539863.1|CB539863 PVEPSE2011E12.g Common bean seedling EST Library - PVEPSE2	545	198	4e-50	90
27	Contig27	742	Contig27	>Q09893|YAI5_SCHPO Uncharacterized protein C24B11.05 -	226	53	1e-06	29	+3	12	458	79	225	Contig27	>gb|FE672693.1|FE672693 mh1_0021_C04 Drought-stressed chickpea leave library Cicer	424	262	3e-70	84	Contig27	>gb|EE604617.1|EE604617 CCUPAS120LF02b06R Pigeon pea Leaf cDNA Library Cajanus cajan cDNA	529	30	0.23	100	Contig27	>gb|AW830134.1|AW830134 sm23d05.y1 Gm-c1028 Glycine max cDNA clone GENOME SYSTEMS CLONE ID:	553	398	1e-109	85	Contig27	>gnl|lis|1812268 TA334_34305 Putative phosphatase [Glycine max (Soybean)]	1344	262	7e-69	82	Contig27	>gb|EY476859.1|EY476859 METAW02TF JCVI-MT3 Medicago truncatula cDNA 5, mRNA sequence	755	111	3e-23	79	Contig27	>gb|CV536187.1|CV536187 NOD_225_G07 Phaseolus vulgaris nodule EST library Phaseolus	684	274	1e-72	84
28	Contig28	169												Contig28	>gb|FE670225.1|FE670225 mh2_0025_E12 Chickpea leave library Cicer arietinum cDNA clone	416	28	1.6	100	Contig28	>gb|EE604725.1|EE604725 CCUPAS120LF03d12F Pigeon pea Leaf cDNA Library Cajanus cajan cDNA	204	30	0.049	100	Contig28	>gb|BE821702.1|BE821702 GM700015A20D12 Gm-r1070 Glycine max cDNA clone Gm-r1070-5928 3,	661	38	0.15	100	Contig28	>gb|BW626476| BW626476	471	32	2.4	95	Contig28	>gb|EX526000.1|EX526000 MTGland-A070_2007-08-17/MTGland-70_C07_015_1 Medicago truncatula	696	34	1	100	Contig28	>gb|FE687721.1|FE687721 Pv039D_M13F_E04.ab1 Phaseolus vulgaris cv Early gallatin Phaseolus	534	32	1.5	100
29	Contig29	740	Contig29	>Q9ZT50|RHA2A_ARATH RING-H2 zinc finger protein RHA2a - Arabidopsis	155	72	2e-12	53	+1	4	159	88	139	Contig29	>gb|FE671228.1|FE671228 mh1_0003_D04 Drought-stressed chickpea leave library Cicer	607	34	0.12	100	Contig29	>gb|EE604909.1|EE604909 CCUPAS120LF04g05F Pigeon pea Leaf cDNA Library Cajanus cajan cDNA	538	32	0.058	100	Contig29	>gb|BG726892.1|BG726892 sae28d04.y1 Gm-c1067 Glycine max cDNA clone GENOME SYSTEMS CLONE	500	151	7e-35	86	Contig29	>gnl|lis|1826085 TA7668_34305 Zinc finger, RING-type; RINGv [Medicago truncatula	442	72	1e-11	81	Contig29	>gb|AJ501192.1|AJ501192 AJ501192 MTAMP Medicago truncatula cDNA clone mtgmadc120003h04,	601	64	5e-09	80	Contig29	>gb|CV542312.1|CV542312 RTS_118_F08 Phaseolus vulgaris P- root EST library Phaseolus	363	137	2e-31	90
30	Contig30	742	Contig30	>Q9MEF2|YCF2_OENHO Protein ycf2 - Oenothera hookeri (Hookers evening	2280	52	4e-06	39	+1	385	597	1131	1198	Contig30	>gb|DY475555.1|DY475555 CA0534 Chickpea (ICC3996) post-inoculation EST library Cicer	1048	30	1.9	85	Contig30	>gb|EE604648.1|EE604648 CCUPAS120LF02e12R Pigeon pea Leaf cDNA Library Cajanus cajan cDNA	838	28	0.91	94	Contig30	>gb|CK606365.1|CK606365 gmrhRww6-11_E05_T7 Soybean root hair subtracted cDNA library	587	117	1e-24	85	Contig30	>gb|AV414604| AV414604	427	34	2.9	100	Contig30	>gb|DY633036.1|DY633036 Medicago--02-K11.b1 Subtracted medicago cDNA library specific for	343	119	1e-25	86	Contig30	>gb|FE709580.1|FE709580 Pv016B_M13F_H05.ab1 Phaseolus vulgaris cv Early gallatin Phaseolus	534	48	0.0001	87
31	Contig31	506	Contig31	>P12460|TBB2_SOYBN Tubulin beta-2 chain - Glycine max (Soybean)	449	128	1e-29	95	+3	3	188	383	444	Contig31	>gb|FE671909.1|FE671909 mh1_0011_F01 Drought-stressed chickpea leave library Cicer	488	155	3e-38	85	Contig31	>gb|EE604842.1|EE604842 CCUPAS120LF03h08R Pigeon pea Leaf cDNA Library Cajanus cajan cDNA	251	28	0.62	94	Contig31	>gb|BM307379.1|BM307379 sak28e05.y1 Gm-c1075 Glycine max cDNA clone SOYBEAN CLONE ID:	543	264	5e-69	93	Contig31	>gnl|lis|1543599 BP078720	509	226	3e-58	91	Contig31	>gb|AL370454.1|AL370454 MtBA37H08R1 MtBA Medicago truncatula cDNA clone MtBA37H08 T7, mRNA	508	186	4e-46	89	Contig31	>gb|CV538372.1|CV538372 POD_004_G05 Phaseolus vulgaris pod EST library Phaseolus vulgaris	449	264	7e-70	92
32	Contig32	686	Contig32	>Q96452|1433C_SOYBN 14-3-3-like protein C - Glycine max (Soybean)	258	220	4e-57	94	+1	1	360	139	257	Contig32	>gb|FE671633.1|FE671633 mh1_0007_G08 Drought-stressed chickpea leave library Cicer	641	392	1e-109	89	Contig32	>gb|EE605130.1|EE605130 CCUPAS120LF05e05R Pigeon pea Leaf cDNA Library Cajanus cajan cDNA	521	58	9e-10	84	Contig32	>gb|AW423891.1|AW423891 sh57d03.y1 Gm-c1015 Glycine max cDNA clone GENOME SYSTEMS CLONE ID:	493	615	1e-174	90	Contig32	>gnl|lis|22719 TC15349 homologue to UP|143C_SOYBN (Q96452) 14-3-3-like protein C	1149	440	1e-122	91	Contig32	>gb|CA920312.1|CA920312 EST638030 MTUS Medicago truncatula cDNA clone MTUS-26E10, mRNA	686	428	1e-119	90	Contig32	>gb|CV543799.1|CV543799 RTS_139_F07 Phaseolus vulgaris P- root EST library Phaseolus	585	626	1e-179	90
33	Contig33	468	Contig33	>P31022|RAB7_PEA Ras-related protein Rab7 - Pisum sativum (Garden	206	136	4e-32	94	-3	466	263	139	206	Contig33	>gb|FE671822.1|FE671822 mh1_0010_E02 Drought-stressed chickpea leave library Cicer	483	70	1e-12	95	Contig33	>gb|EE604595.1|EE604595 CCUPAS120LF02h02F Pigeon pea Leaf cDNA Library Cajanus cajan cDNA	598	30	0.14	94	Contig33	>gb|BE658002.2|BE658002 GM700004B10E2 Gm-r1070 Glycine max cDNA clone Gm-r1070-1371 3,	502	589	1e-167	94	Contig33	>gnl|lis|1805732 TA3336_34305 RAB7C [Lotus japonicus]	1017	341	6e-93	93	Contig33	>gb|AL371888.1|AL371888 MtBA47B06R1 MtBA Medicago truncatula cDNA clone MtBA47B06 T7, mRNA	527	375	1e-103	86	Contig33	>gb|CB541649.1|CB541649 PVEPSE3017E05.b Common bean seedling EST Library inoculated with	444	617	1e-176	93
34	Contig34	691	Contig34	>A3LRW2|DBP3_PICST ATP-dependent RNA helicase DBP3 - Pichia stipitis	526	55	4e-07	45	+2	272	457	30	91	Contig34	>gb|CK148718.1|CK148718 AGT-18-C03 Suppressive subtractive hybridization library Cicer	599	48	7e-06	96	Contig34	>gb|EE604791.1|EE604791 CCUPAS120LF03c10R Pigeon pea Leaf cDNA Library Cajanus cajan cDNA	196	283	9e-78	98	Contig34	>gb|AW349046.1|AW349046 GM210003B22C7 Gm-r1021 Glycine max cDNA clone Gm-r1021-902 3, mRNA	680	105	3e-21	91	Contig34	>gnl|lis|1813502 TA56_34305 T6D22.2 [Arabidopsis thaliana (Mouse-ear cress)]	772	82	1e-14	90	Contig34	>gb|AI974315.1|AI974315 T110162e KV0 Medicago truncatula cDNA clone pKV0-1I3, mRNA sequence	428	56	1e-06	85	Contig34	>gb|EX303619.1|EX303619 PvEST0860 Bean pod tissue cDNA Entry Library Phaseolus vulgaris	666	58	1e-07	92
35	Contig35	752	Contig35	>O64635|C76C4_ARATH Cytochrome P450 76C4 - Arabidopsis thaliana	511	147	4e-35	58	-2	742	398	373	487	Contig35	>gb|FE669794.1|FE669794 mh2_0020_E08 Chickpea leave library Cicer arietinum cDNA clone	543	34	0.12	100	Contig35	>gb|EE604779.1|EE604779 CCUPAS120LF03b08R Pigeon pea Leaf cDNA Library Cajanus cajan cDNA	356	34	0.015	100	Contig35	>gb|FE700365.1|FE700365 Pv042D_M13R_C02.ab1 Phaseolus vulgaris cv Early gallatin Phaseolus	647	157	1e-36	82	Contig35	>gnl|lis|1811600 TA11771_34305 Phosphatidic acid phosphatase alpha [Vigna	490	34	2.9	100	Contig35	>gb|AL368565.1|AL368565 MtBA25C07R1 MtBA Medicago truncatula cDNA clone MtBA25C07 T7, mRNA	428	119	1e-25	83	Contig35	>gb|CV532227.1|CV532227 LVS_022_D10 Phaseolus vulgaris leaf EST library Phaseolus vulgaris	547	165	7e-40	82
36	Contig36	831	Contig36	>Q17RH7|TPRXL_HUMAN Putative protein TPRXL - Homo sapiens (Human)	257	64	1e-09	36	+3	237	680	62	205	Contig36	>gb|FE668786.1|FE668786 mh2_0004_G04 Chickpea leave library Cicer arietinum cDNA clone	532	94	2e-19	82	Contig36	>gb|DY742695.1|DY742695 cajKS72 Pigeonpea stress induced cDNA library Cajanus cajan cDNA,	419	28	1	100	Contig36	>gb|CD392951.1|CD392951 Gm_ck12241 Soybean induced by Salicylic Acid Glycine max cDNA 3,	628	504	1e-141	88	Contig36	>gnl|lis|1826083 TA7796_34305	791	80	6e-14	85	Contig36	>gb|AL381832.1|AL381832 MtBC03C04F1 MtBC Medicago truncatula cDNA clone MtBC03C04 T3, mRNA	406	70	1e-10	82	Contig36	>gb|FE692387.1|FE692387 Pv015A_M13R_F09.ab1 Phaseolus vulgaris cv Early gallatin Phaseolus	642	355	4e-97	86
37	Contig37	730	Contig37	>Q21827|GPTC1_CAEEL G patch domain-containing protein 1 homolog -	812	52	4e-06	64	+1	181	297	754	792	Contig37	>gb|EB085040.1|EB085040 CA0857 Chickpea (ICC3996) post-inoculation EST library Cicer	649	36	0.03	92	Contig37	>gb|EE595368.1|EE595368 CCUPAS120LF01a03F Pigeon pea Leaf cDNA Library Cajanus cajan cDNA	866	30	0.23	100	Contig37	>gb|FE674466.1|FE674466 Pv059Ar_M13F_B09.ab1 Phaseolus vulgaris cv Early gallatin Phaseolus	931	109	2e-22	88	Contig37	>gnl|lis|1805875 TA9622_34305 Syringolide-induced protein 13-1-1 [Glycine max	677	44	0.003	91	Contig37	>gb|AJ846035.1|AJ846035 AJ846035 MtSC4 Medicago truncatula cDNA clone MtC402H10N2, mRNA	296	76	1e-12	85	Contig37	>gb|FE674466.1|FE674466 Pv059Ar_M13F_B09.ab1 Phaseolus vulgaris cv Early gallatin Phaseolus	931	109	4e-23	88
38	Contig38	713	Contig38	>Q09117|BSPB_POPDE Bark storage protein B precursor - Populus	312	64	9e-10	28	+1	19	411	175	301	Contig38	>gb|FE671464.1|FE671464 mh1_0006_A01 Drought-stressed chickpea leave library Cicer	560	42	0.0005	93	Contig38	>gb|EE605152.1|EE605152 CCUPAS120LF05g07R Pigeon pea Leaf cDNA Library Cajanus cajan cDNA	382	28	0.87	94	Contig38	>gb|EV270194.1|EV270194 GLMAS57TF JCVI-SOY2 Glycine max cDNA 5, mRNA sequence	778	527	1e-148	90	Contig38	>gb|CB828595| LjNEST88d2r	494	149	7e-35	82	Contig38	>gb|AL384827.1|AL384827 MtBC24G03F1 MtBC Medicago truncatula cDNA clone MtBC24G03 T3, mRNA	463	182	8e-45	84	Contig38	>gb|FE690679.1|FE690679 Pv051B_M13R_B09.ab1 Phaseolus vulgaris cv Early gallatin Phaseolus	906	353	1e-96	85
39	Contig39	414	Contig39	>Q96330|FLS1_ARATH Flavonol synthase/flavanone 3-hydroxylase -	336	45	8e-05	43	-2	404	267	284	329	Contig39	>gb|DY475249.1|DY475249 U211 Chickpea (ICC3996) post-inoculation EST library Cicer	255	30	1	100	Contig39	>gb|EE604958.1|EE604958 CCUPAS120LF04c12R Pigeon pea Leaf cDNA Library Cajanus cajan cDNA	670	30	0.13	100	Contig39	>gb|CX702155.1|CX702155 gmrtDrNS01_02-B_T3_D03_025.s0 Water stressed gmrtDrNS01 Glycine max	697	182	1e-44	85	Contig39	>gnl|lis|1825338 TA7852_34305 Putative Isopenicillin N synthase and related	476	100	3e-20	82	Contig39	>gb|CA919739.1|CA919739 EST637457 MTUS Medicago truncatula cDNA clone MTUS-17C12, mRNA	832	105	9e-22	81	Contig39	>gb|FE697177.1|FE697177 Pv052D_M13R_F11.ab1 Phaseolus vulgaris cv Early gallatin Phaseolus	862	161	6e-39	84
40	Contig40	747	Contig40	>A2RM21|METC_LACLM Cystathionine beta-lyase - Lactococcus lactis	380	66	1e-10	29	+1	64	540	227	379	Contig40	>gb|FE672967.1|FE672967 mh1_0028_F05 Drought-stressed chickpea leave library Cicer	361	32	0.48	95	Contig40	>gb|EE604583.1|EE604583 CCUPAS120LF02f12F Pigeon pea Leaf cDNA Library Cajanus cajan cDNA	289	28	0.91	100	Contig40	>gb|AW350026.1|AW350026 GM210006B10D12 Gm-r1021 Glycine max cDNA clone Gm-r1021-2111 3,	856	361	4e-98	83	Contig40	>gb|AV421906| AV421906	437	119	6e-26	82	Contig40	>gb|AW560534.1|AW560534 EST315582 DSIR Medicago truncatula cDNA clone pDSIR-27M8, mRNA	281	101	3e-20	81	Contig40	>gb|FE708254.1|FE708254 Pv058D_M13R_A10.ab1 Phaseolus vulgaris cv Early gallatin Phaseolus	826	341	6e-93	83
41	Contig41	744	Contig41	>P09762|WIN2_SOLTU Wound-induced protein WIN2 precursor - Solanum	211	213	1e-54	77	+2	5	379	81	206	Contig41	>gb|FE673228.1|FE673228 mh1_0033_C07 Drought-stressed chickpea leave library Cicer	650	52	5e-07	88	Contig41	>gb|DV105923.1|DV105923 cajKS4 Pigeonpea water stress induced cDNA library Cajanus cajan	739	28	0.91	100	Contig41	>gb|CA934966.1|CA934966 sau61g10.y1 Gm-c1071 Glycine max cDNA clone SOYBEAN CLONE ID:	543	422	1e-116	89	Contig41	>gb|BW596851| BW596851	421	34	2.9	95	Contig41	>gb|EX533212.1|EX533212 MTGland_B046_2007-06-23/MtGland_B046_G06_018_1 Medicago truncatula	602	56	1e-06	85	Contig41	>gb|CV542689.1|CV542689 RTS_123_H03 Phaseolus vulgaris P- root EST library Phaseolus	584	345	4e-94	87
42	Contig42	725	Contig42	>Q9SAH7|WRK40_ARATH Probable WRKY transcription factor 40 -	302	253	5e-67	58	+3	39	719	16	250	Contig42	>gb|FE668851.1|FE668851 mh2_0005_F10 Chickpea leave library Cicer arietinum cDNA clone	317	34	0.12	100	Contig42	>gb|EE595504.1|EE595504 CCUPAS120LF01h05R Pigeon pea Leaf cDNA Library Cajanus cajan cDNA	601	34	0.014	100	Contig42	>gb|EV274277.1|EV274277 GLMC476TF JCVI-SOY2 Glycine max cDNA 5, mRNA sequence	886	894	0	91	Contig42	>gnl|lis|1803138 TA1742_34305 WRKY78 [Glycine max (Soybean)]	1638	569	1e-161	86	Contig42	>gb|BG582712.1|BG582712 EST484458 GVN Medicago truncatula cDNA clone pGVN-70O24 5 end,	773	434	1e-120	85	Contig42	>gb|FE693491.1|FE693491 Pv041B_M13F_F03.ab1 Phaseolus vulgaris cv Early gallatin Phaseolus	785	710	0	89
43	Contig43	615	Contig43	>Q39013|NAC2_ARATH NAC domain-containing protein 2 - Arabidopsis	289	49	1e-05	47	+2	2	169	235	289	Contig43	>gb|FE670941.1|FE670941 mh2_0038_C09 Chickpea leave library Cicer arietinum cDNA clone	647	36	0.025	92	Contig43	>gb|EE604909.1|EE604909 CCUPAS120LF04g05F Pigeon pea Leaf cDNA Library Cajanus cajan cDNA	538	28	0.75	100	Contig43	>gb|BM891155.1|BM891155 sam23f02.y1 Gm-c1068 Glycine max cDNA clone SOYBEAN CLONE ID:	480	137	9e-31	88	Contig43	>gnl|lis|1818565 TA5996_34305	505	40	0.039	90	Contig43	>gb|BQ165231.1|BQ165231 EST611100 KVKC Medicago truncatula cDNA clone pKVKC-7A12, mRNA	739	48	0.0003	91	Contig43	>gb|FE705534.1|FE705534 Pv049C_M13R_F02.ab1 Phaseolus vulgaris cv Early gallatin Phaseolus	899	80	3e-14	94
44	Contig44	939	Contig44	>Q2PMR2|RR18_SOYBN Chloroplast 30S ribosomal protein S18 - Glycine	103	187	8e-47	96	+3	528	827	1	100	Contig44	>gb|DY475229.1|DY475229 U191 Chickpea (ICC3996) post-inoculation EST library Cicer	255	222	3e-58	86	Contig44	>gb|EE605121.1|EE605121 CCUPAS120LF05d08R Pigeon pea Leaf cDNA Library Cajanus cajan cDNA	400	355	4e-99	94	Contig44	>gb|BG839512.1|BG839512 Gm01_14c07_F Gm01_AAFC_ECORC_Glycine_max_cold_stressed_leaves	708	511	1e-143	93	Contig44	>gnl|lis|31474 NP459544 ribosomal protein S18 [Lotus japonicus]	315	385	1e-106	94	Contig44	>gb|BI312349.1|BI312349 EST5314099 GESD Medicago truncatula cDNA clone pGESD17D20 5 end,	682	303	4e-81	92	Contig44	>gb|CB539743.1|CB539743 PVEPSE2009H07.g Common bean seedling EST Library - PVEPSE2	594	446	1e-124	93
45	Contig45	623	Contig45	>Q9P7K3|YJN2_SCHPO Uncharacterized kinase C24B10.02c -	449	32	2.9	34	-1	524	306	140	203	Contig45	>gb|FE668496.1|FE668496 mh2_0001_F05 Chickpea leave library Cicer arietinum cDNA clone	545	32	0.4	100	Contig45	>gb|DY742685.1|DY742685 cajKS62 Pigeonpea stress induced cDNA library Cajanus cajan cDNA,	699	32	0.049	100	Contig45	>gb|CO984815.1|CO984815 GM89022B1A12.r1 Gm-r1089 Glycine max cDNA clone Gm-r1089-8111 3,	657	668	0	90	Contig45	>gnl|lis|1803176 TA1321_34305 Putative nodule membrane protein [Medicago sativa	590	178	7e-44	90	Contig45	>gb|BF003983.1|BF003983 EST432481 KV1 Medicago truncatula cDNA clone pKV1-14C2, mRNA	722	190	3e-47	85	Contig45	>gb|FE703181.1|FE703181 Pv034A_M13R_A08.ab1 Phaseolus vulgaris cv Early gallatin Phaseolus	824	523	1e-148	89
46	Contig46	747	Contig46	>Q60987|FOXG1_MOUSE Forkhead box protein G1 - Mus musculus (Mouse)	481	34	0.82	35	-1	273	115	40	92	Contig46	>gb|FE670941.1|FE670941 mh2_0038_C09 Chickpea leave library Cicer arietinum cDNA clone	647	32	0.48	100	Contig46	>gb|EE605145.1|EE605145 CCUPAS120LF05f12R Pigeon pea Leaf cDNA Library Cajanus cajan cDNA	884	30	0.23	100	Contig46	>gb|CA801554.1|CA801554 sau07e01.y2 Gm-c1062 Glycine max cDNA clone SOYBEAN CLONE ID:	676	387	1e-106	87	Contig46	>gb|BP065288| BP065288	543	94	4e-18	85	Contig46	>gb|BQ139290.1|BQ139290 NF013G12PH1F1097 Phoma-infected Medicago truncatula cDNA clone	680	92	2e-17	79	Contig46	>gb|BQ481489.1|BQ481489 PV_GEa0022h03f Phaseolus vulgaris leaf EST library PV_GEa Phaseolus	1062	34	1.8	100
47	Contig47	689	Contig47	>Q12215|WSC3_YEAST Cell wall integrity and stress response component	556	39	0.022	41	+1	109	342	190	264	Contig47	>gb|CK148755.1|CK148755 56_H3 Suppressive subtractive hybridization library Cicer arietinum	508	32	0.44	100	Contig47	>gb|EE604579.1|EE604579 CCUPAS120LF02f08F Pigeon pea Leaf cDNA Library Cajanus cajan cDNA	405	30	0.21	94	Contig47	>gb|AW350843.1|AW350843 GM210009A20E9 Gm-r1021 Glycine max cDNA clone Gm-r1021-3282 3,	597	301	3e-80	91	Contig47	>gnl|lis|1807752 TA9987_34305 Fiber protein Fb15 [Medicago truncatula (Barrel	682	174	1e-42	83	Contig47	>gb|AW126091.2|AW126091 N100288e rootphos(-) Medicago truncatula cDNA clone MHRP-4B10, mRNA	449	56	1e-06	87	Contig47	>gb|CV543324.1|CV543324 RTS_133_E12 Phaseolus vulgaris P- root EST library Phaseolus	534	190	1e-47	84
48	Contig48	429	Contig48	>Q2NS50|EX7L_SODGM Exodeoxyribonuclease 7 large subunit - Sodalis	458	29	6	36	-2	416	279	220	265	Contig48	>gb|FE669128.1|FE669128 mh2_0013_B06 Chickpea leave library Cicer arietinum cDNA clone	632	620	1e-178	96	Contig48	>gb|DV105907.1|DV105907 cajKS2 Pigeonpea water stress induced cDNA library Cajanus cajan	649	620	1e-179	96	Contig48	>gb|BE660497.1|BE660497 3-D4 GmaxSC Glycine max cDNA, mRNA sequence	624	620	1e-176	96	Contig48	>gnl|lis|1813216 TA51_34305	6663	613	1e-175	96	Contig48	>gb|AJ500262.1|AJ500262 AJ500262 MTGIM Medicago truncatula cDNA clone mtgmacc120014e03,	529	704	0	97	Contig48	>gb|EX304837.1|EX304837 PvEST2084 Bean pod tissue cDNA Entry Library Phaseolus vulgaris	519	620	1e-177	96
49	Contig49	146												Contig49	>gb|FE671337.1|FE671337 mh1_0004_F01 Drought-stressed chickpea leave library Cicer	581	32	0.087	100	Contig49	>gb|EE605044.1|EE605044 CCUPAS120LF05d10F Pigeon pea Leaf cDNA Library Cajanus cajan cDNA	429	34	0.003	95	Contig49	>gb|BQ628884.1|BQ628884 sao72b11.y1 Gm-c1073 Glycine max cDNA clone SOYBEAN CLONE ID:	187	68	1e-10	95	Contig49	>gb|BP063488| BP063488	426	36	0.13	100	Contig49	>gb|AW981180.1|AW981180 EST392374 DSIL Medicago truncatula cDNA clone pDSIL-12O7, mRNA	454	50	1e-05	96	Contig49	>gb|FE700976.1|FE700976 Pv030D_M13R_D08.ab1 Phaseolus vulgaris cv Early gallatin Phaseolus	781	58	2e-08	88
50	Contig50	641	Contig50	>Q5F489|TAF3_CHICK Transcription initiation factor TFIID subunit 3 -	930	53	1e-06	38	-2	529	212	613	712	Contig50	>gb|EB085040.1|EB085040 CA0857 Chickpea (ICC3996) post-inoculation EST library Cicer	649	34	0.1	92	Contig50	>gb|EE604827.1|EE604827 CCUPAS120LF03g04R Pigeon pea Leaf cDNA Library Cajanus cajan cDNA	475	28	0.78	100	Contig50	>gb|EH038288.1|EH038288 GMSeed1029 Soybean endosperm tissue in developing seeds Glycine max	587	96	3e-18	89	Contig50	>gb|AI967836| Ljirnpest13-980-b10	423	38	0.16	100	Contig50	>gb|EC366261.1|EC366261 6C6 Medicago truncatula Clontech PCR select cDNA subtraction	420	68	3e-10	88	Contig50	>gb|BQ481911.1|BQ481911 PV_GEa0155p11r Phaseolus vulgaris leaf EST library PV_GEa Phaseolus	823	34	1.5	100
51	Contig51	490	Contig51	>P24878|CYB_ASCSU Cytochrome b - Ascaris suum (Pig roundworm)	365	32	1.3	47	+1	217	318	322	355	Contig51	>gb|EH059045.1|EH059045 CPB02c07.y.esd subtracted cDNA library of drought stressed chickpea	707	34	0.079	95	Contig51	>gb|EE604909.1|EE604909 CCUPAS120LF04g05F Pigeon pea Leaf cDNA Library Cajanus cajan cDNA	538	440	1e-125	98	Contig51	>gb|BE440732.1|BE440732 sp48c11.y1 Gm-c1043 Glycine max cDNA clone GENOME SYSTEMS CLONE ID:	468	109	2e-22	89	Contig51	>gb|BP035032| BP035032	563	50	3e-05	90	Contig51	>gb|AL368658.1|AL368658 MtBA25H01R1 MtBA Medicago truncatula cDNA clone MtBA25H01 T7, mRNA	543	54	3e-06	82	Contig51	>gb|CV543794.1|CV543794 RTS_139_F02 Phaseolus vulgaris P- root EST library Phaseolus	318	52	5e-06	80
52	Contig52	632	Contig52	>Q08170|SFRS4_HUMAN Splicing factor, arginine/serine-rich 4 - Homo	494	37	0.072	24	-1	584	207	352	478	Contig52	>gb|FE668699.1|FE668699 mh2_0003_G09 Chickpea leave library Cicer arietinum cDNA clone	670	32	0.4	100	Contig52	>gb|EE595431.1|EE595431 CCUPAS120LF01h02F Pigeon pea Leaf cDNA Library Cajanus cajan cDNA	801	30	0.2	100	Contig52	>gb|BE659216.1|BE659216 GM700008B20E6 Gm-r1070 Glycine max cDNA clone Gm-r1070-2916 3,	577	74	1e-11	91	Contig52	>gnl|lis|1823899 TA6554_34305	521	36	0.62	100	Contig52	>gb|BF633774.1|BF633774 NF058H03DT1F1032 Drought Medicago truncatula cDNA clone NF058H03DT	626	40	0.068	86	Contig52	>gb|CV529735.1|CV529735 ALV_011C_D09 Phaseolus vulgaris leaf EST library PV_GEa Phaseolus	931	64	2e-09	95
53	Contig53	171												Contig53	>gb|FE670659.1|FE670659 mh2_0030_G08 Chickpea leave library Cicer arietinum cDNA clone	468	30	0.41	100	Contig53	>gb|EE605054.1|EE605054 CCUPAS120LF05e11F Pigeon pea Leaf cDNA Library Cajanus cajan cDNA	691	28	0.2	100	Contig53	>gb|BU082072.1|BU082072 sar04d05.y1 Gm-c1049 Glycine max cDNA clone SOYBEAN CLONE ID:	619	34	2.4	100	Contig53	>gb|BP072823| BP072823	388	34	0.62	95	Contig53	>gb|EV255653.1|EV255653 MTYCN30TF JCVI-MT1 Medicago truncatula cDNA 5, mRNA sequence	653	70	2e-11	89	Contig53	>gb|EC911490.1|EC911490 2783 negro jamapa bean root cDNA Phaseolus vulgaris cDNA clone	478	40	0.006	100
54	Contig54	426	Contig54	>A6KXY5|ARGC_BACV8 N-acetyl-gamma-glutamyl-phosphate reductase -	322	30	3.4	33	-2	206	45	143	192	Contig54	>gb|CK149142.1|CK149142 38_E12 Suppressive subtractive hybridization library Cicer	352	34	0.068	100	Contig54	>gb|EE604576.1|EE604576 CCUPAS120LF02f04F Pigeon pea Leaf cDNA Library Cajanus cajan cDNA	251	30	0.13	100	Contig54	>gb|CD414006.1|CD414006 Gm_ck45774 Soybean induced by Salicylic Acid Glycine max cDNA 3,	496	172	1e-41	90	Contig54	>gb|AV778449| AV778449	533	36	0.42	95	Contig54	>gb|AW328995.1|AW328995 N200189e rootphos(-) Medicago truncatula cDNA clone MHRP-15A9, mRNA	320	80	5e-14	91	Contig54	>gb|FE897683.1|FE897683 PvEST3535 Bean pod tissue cDNA Entry Library Phaseolus vulgaris	436	105	3e-22	90
55	Contig55	208												Contig55	>gb|FE671427.1|FE671427 mh1_0005_E12 Drought-stressed chickpea leave library Cicer	611	30	0.5	100	Contig55	>gb|CO636157.1|CO636157 cajII28 Pigeonpea stress induced cDNA library Cajanus cajan cDNA	718	28	0.24	100	Contig55	>gb|FE701331.1|FE701331 Pv030D_M13R_H01.ab1 Phaseolus vulgaris cv Early gallatin Phaseolus	854	293	2e-78	95	Contig55	>gb|BP077404| BP077404	378	74	9e-13	88	Contig55	>gb|AW695206.2|AW695206 NF092D01ST1F1012 Developing stem Medicago truncatula cDNA clone	526	38	0.083	100	Contig55	>gb|FE701331.1|FE701331 Pv030D_M13R_H01.ab1 Phaseolus vulgaris cv Early gallatin Phaseolus	854	293	3e-79	95
56	Contig56	720	Contig56	>O48676|HTGT_ARATH N-hydroxythioamide S-beta-glucosyltransferase -	460	211	3e-54	55	+1	7	537	281	458	Contig56	>gb|FE673490.1|FE673490 mh1_0037_C11 Drought-stressed chickpea leave library Cicer	552	34	0.12	100	Contig56	>gb|EE604802.1|EE604802 CCUPAS120LF03d10R Pigeon pea Leaf cDNA Library Cajanus cajan cDNA	625	30	0.22	91	Contig56	>gb|CO982634.1|CO982634 GM89016A2D12.r1 Gm-r1089 Glycine max cDNA clone Gm-r1089-5928 3,	793	708	0	89	Contig56	>gb|AI967812| Ljirnpest12-942-e10 immediate-early salicylate-induced gluucosyl	274	44	0.003	96	Contig56	>gb|BG647106.1|BG647106 EST508725 HOGA Medicago truncatula cDNA clone pHOGA-15P15 5 end,	616	190	3e-47	80	Contig56	>gb|FE682943.1|FE682943 Pv044C_M13R_E06.ab1 Phaseolus vulgaris cv Early gallatin Phaseolus	857	50	3e-05	96
57	Contig57	381	Contig57	>Q2UMR9|IML1_ASPOR Vacuolar membrane-associated protein iml1 -	1824	29	3.7	36	+1	160	279	1753	1793	Contig57	>gb|FE669519.1|FE669519 mh2_0017_E01 Chickpea leave library Cicer arietinum cDNA clone	578	30	0.95	100	Contig57	>gb|EE604537.1|EE604537 CCUPAS120LF02a05F Pigeon pea Leaf cDNA Library Cajanus cajan cDNA	335	30	0.12	100	Contig57	>gb|AW350386.1|AW350386 GM210008B10C9 Gm-r1021 Glycine max cDNA clone Gm-r1021-2825 3,	677	74	7e-12	92	Contig57	>gnl|lis|1812953 TA545_34305	964	40	0.024	93	Contig57	>gb|AW686191.1|AW686191 NF035A10NR1F1000 Nodulated root Medicago truncatula cDNA clone	661	36	0.63	100	Contig57	>gb|FD796210.1|FD796210 09VNAN9_T7_004_C09_20JUNE2006_075 09VNAN9 Phaseolus vulgaris cDNA,	419	62	4e-09	89
58	Contig58	728	Contig58	>P29449|TRXH1_TOBAC Thioredoxin H-type 1 - Nicotiana tabacum (Common	126	174	3e-43	70	+2	62	406	9	126	Contig58	>gb|EH058823.1|EH058823 CPA03g06.y.esd subtracted cDNA library of drought stressed chickpea	678	192	2e-49	87	Contig58	>gb|EE595498.1|EE595498 CCUPAS120LF01g11R Pigeon pea Leaf cDNA Library Cajanus cajan cDNA	225	32	0.057	100	Contig58	>gb|FK021657.1|FK021657 GLRA235TF JCVI-SOY3 Glycine max cDNA 5, mRNA sequence	598	323	8e-87	85	Contig58	>gnl|lis|1802461 TA1346_34305 Thioredoxin h [Medicago sativa (Alfalfa)]	688	157	3e-37	82	Contig58	>gb|AW329151.2|AW329151 N200360e rootphos(-) Medicago truncatula cDNA clone MHRP-16G12,	548	182	8e-45	84	Contig58	>gb|FG233492.1|FG233492 pvrebbc010002_B7_M1321_phred13_vc root hairs of Phaseolus vulgaris	500	214	9e-55	82
59	Contig59	948	Contig59	>Q01033|VG48_SHV21 Uncharacterized gene 48 protein - Saimiriine	797	61	7e-09	35	+2	110	436	554	659	Contig59	>gb|FE670162.1|FE670162 mh2_0024_G10 Chickpea leave library Cicer arietinum cDNA clone	256	70	3e-12	97	Contig59	>gb|EE604896.1|EE604896 CCUPAS120LF04f01F Pigeon pea Leaf cDNA Library Cajanus cajan cDNA	394	424	1e-120	92	Contig59	>gb|AI460407.1|AI460407 sa81b09.y1 Gm-c1004 Glycine max cDNA clone GENOME SYSTEMS CLONE ID:	195	174	6e-42	90	Contig59	>gnl|lis|1823439 TA6394_34305	747	96	1e-18	96	Contig59	>gb|AL387036.1|AL387036 MtBC40A03R1 MtBC Medicago truncatula cDNA clone MtBC40A03 T7, mRNA	389	74	7e-12	95	Contig59	>gb|CB280640.1|CB280640 PVEPLE1006C02.g Common bean leaf EST Library - PVEPLE1 Phaseolus	439	133	3e-30	94
60	Contig60	420	Contig60	>Q9RQQ9|DIVL_CAUCR Sensor protein divL - Caulobacter crescentus	769	28	6	48	+1	118	198	468	494	Contig60	>gb|FE668510.1|FE668510 mh2_0001_G07 Chickpea leave library Cicer arietinum cDNA clone	639	32	0.27	100	Contig60	>gb|EE604705.1|EE604705 CCUPAS120LF03c03F Pigeon pea Leaf cDNA Library Cajanus cajan cDNA	689	28	0.51	100	Contig60	>gb|BE210907.1|BE210907 so55b11.y1 Gm-c1039 Glycine max cDNA clone GENOME SYSTEMS CLONE ID:	562	38	0.41	100	Contig60	>gnl|lis|1480039 BP071344	477	42	0.007	100	Contig60	>gb|AW257296.1|AW257296 EST305433 KV2 Medicago truncatula cDNA clone KV2-9O5, mRNA sequence	488	36	0.69	100	Contig60	>gb|FE694348.1|FE694348 Pv049D_M13R_A06.ab1 Phaseolus vulgaris cv Early gallatin Phaseolus	769	36	0.25	100
61	Contig61	93	Contig61	>P17772|OSS2_PEA Organ-specific protein S2 - Pisum sativum (Garden	181	30	3	50	+2	8	79	138	161	Contig61	>gb|CK148957.1|CK148957 AGT-11_D06 Suppressive subtractive hybridization library Cicer	525	30	0.21	94	Contig61	>gb|EE595434.1|EE595434 CCUPAS120LF01h06F Pigeon pea Leaf cDNA Library Cajanus cajan cDNA	251	24	1.6	100	Contig61	>gb|FE701718.1|FE701718 Pv034B_M13F_A11.ab1 Phaseolus vulgaris cv Early gallatin Phaseolus	822	36	0.31	100	Contig61	>gnl|lis|1826613 TA7987_34305	621	36	0.078	100	Contig61	>gb|AL377669.1|AL377669 MtBB33A10R1 MtBB Medicago truncatula cDNA clone MtBB33A10 T7, mRNA	524	36	0.13	100	Contig61	>gb|FE701718.1|FE701718 Pv034B_M13F_A11.ab1 Phaseolus vulgaris cv Early gallatin Phaseolus	822	36	0.048	100
62	Contig62	408	Contig62	>Q40588|ASO_TOBAC L-ascorbate oxidase precursor - Nicotiana tabacum	578	103	1e-22	76	+1	7	186	518	577	Contig62	>gb|FE671054.1|FE671054 mh1_0001_E04 Drought-stressed chickpea leave library Cicer	502	30	1	100	Contig62	>gb|EE604728.1|EE604728 CCUPAS120LF03e07F Pigeon pea Leaf cDNA Library Cajanus cajan cDNA	388	30	0.12	100	Contig62	>gb|CF808502.1|CF808502 psHB036xF22f USDA-IFAFS:Expression of Phytophthora sojae genes	644	170	4e-41	86	Contig62	>gnl|lis|1803714 TA1632_34305 Ascorbate oxidase [Glycine max (Soybean)]	732	137	1e-31	90	Contig62	>gb|AL377724.1|AL377724 MtBB33D10R1 MtBB Medicago truncatula cDNA clone MtBB33D10 T7, mRNA	526	121	1e-26	88	Contig62	>gb|FE697693.1|FE697693 Pv022B_M13R_E03.ab1 Phaseolus vulgaris cv Early gallatin Phaseolus	700	157	1e-37	92
63	Contig63	710	Contig63	>P48621|FAD3C_SOYBN Omega-3 fatty acid desaturase, chloroplast	453	312	8e-85	93	+1	1	456	301	453	Contig63	>gb|FE670824.1|FE670824 mh2_0035_F11 Chickpea leave library Cicer arietinum cDNA clone	450	34	0.11	100	Contig63	>gb|EE604871.1|EE604871 CCUPAS120LF04c11F Pigeon pea Leaf cDNA Library Cajanus cajan cDNA	570	32	0.056	100	Contig63	>gb|BE820800.1|BE820800 GM700013A20H10 Gm-r1070 Glycine max cDNA clone Gm-r1070-5348 3,	734	724	0	94	Contig63	>gb|CB828626| LjNEST88g7r	505	90	5e-17	80	Contig63	>gb|AW775929.1|AW775929 EST334994 DSIL Medicago truncatula cDNA clone pDSIL-3D21, mRNA	651	391	1e-107	88	Contig63	>gb|FE678619.1|FE678619 Pv045B_M13R_H04.ab1 Phaseolus vulgaris cv Early gallatin Phaseolus	849	668	0	93
64	Contig64	393	Contig64	>Q9AT61|LBD13_ARATH LOB domain-containing protein 13 - Arabidopsis	268	33	0.33	35	-1	183	16	216	266	Contig64	>gb|FE669865.1|FE669865 mh2_0021_C08 Chickpea leave library Cicer arietinum cDNA clone	473	32	0.25	100	Contig64	>gb|EE604750.1|EE604750 CCUPAS120LF03g07F Pigeon pea Leaf cDNA Library Cajanus cajan cDNA	539	28	0.47	100	Contig64	>gb|FE701800.1|FE701800 Pv030B_M13R_F06.ab1 Phaseolus vulgaris cv Early gallatin Phaseolus	772	92	3e-17	89	Contig64	>gnl|lis|1823047 TA6226_34305 Cytokinin response regulator 1 protein [Hyacinthus	485	42	0.006	100	Contig64	>gb|EL563562.1|EL563562 170_aleat23h Medicago truncatula SSH 23 Hours Medicago truncatula	202	60	4e-08	88	Contig64	>gb|FE701800.1|FE701800 Pv030B_M13R_F06.ab1 Phaseolus vulgaris cv Early gallatin Phaseolus	772	92	5e-18	89
65	Contig65	1290	Contig65	>Q42662|METE_SOLSC 5-methyltetrahydropteroyltriglutamate--homocysteine	764	332	3e-90	89	-3	1285	731	577	761	Contig65	>gb|FE669129.1|FE669129 mh2_0013_B07 Chickpea leave library Cicer arietinum cDNA clone	654	482	1e-136	87	Contig65	>gb|EE604967.1|EE604967 CCUPAS120LF04d12R Pigeon pea Leaf cDNA Library Cajanus cajan cDNA	321	468	1e-133	98	Contig65	>gb|CX712142.1|CX712142 gmrtDrNS01_33-D_M13R_C05_043.s3 Water stressed 48h segment 1	818	1080	0	92	Contig65	>gnl|lis|1812971 TA194_34305 Methionine synthase [Glycine max (Soybean)]	2757	787	0	89	Contig65	>gb|BQ124890.1|BQ124890 EST610466 GLSD Medicago truncatula cDNA clone pGLSD-37D21, mRNA	762	509	1e-143	86	Contig65	>gb|FE697440.1|FE697440 Pv027D_M13F_H07.ab1 Phaseolus vulgaris cv Early gallatin Phaseolus	849	900	0	90
66	Contig66	392	Contig66	>Q6CQE5|TAR1_KLULA Protein TAR1 - Kluyveromyces lactis (Yeast)	109	94	2e-19	55	-2	391	119	17	109	Contig66	>gb|DY475540.1|DY475540 CA0988 Chickpea (ICC3996) post-inoculation EST library Cicer	926	103	8e-23	93	Contig66	>gb|EE604602.1|EE604602 CCUPAS120LF02h11F Pigeon pea Leaf cDNA Library Cajanus cajan cDNA	720	28	0.47	100	Contig66	>gb|CK605785.1|CK605785 gmrhRww6-04_B10_T7 Soybean root hair subtracted cDNA library	381	739	0	99	Contig66	>gnl|lis|1811864 TA1_34305 Hypothetical protein P0459B01.18 [Oryza sativa (japonica	468	96	5e-19	91	Contig66	>gb|AJ500111.1|AJ500111 AJ500111 MTGIM Medicago truncatula cDNA clone mtgmacc120012g12,	398	159	6e-38	91	Contig66	>gb|CB541672.1|CB541672 PVEPSE3001B06.g Common bean seedling EST Library inoculated with	565	103	1e-21	93
67	Contig67	419	Contig67	>P38417|LOX4_SOYBN Lipoxygenase-4 - Glycine max (Soybean)	853	155	3e-38	78	+3	6	275	764	853	Contig67	>gb|CD051299.1|CD051299 EST0250 subtracted cDNA library of drought-stressed chickpea Cicer	604	192	1e-49	84	Contig67	>gb|EE604788.1|EE604788 CCUPAS120LF03c06R Pigeon pea Leaf cDNA Library Cajanus cajan cDNA	534	66	2e-12	95	Contig67	>gb|EV269785.1|EV269785 GLMAN73TF JCVI-SOY2 Glycine max cDNA 5, mRNA sequence	597	365	1e-99	89	Contig67	>gnl|lis|1811969 TA538_34305 Lipoxygenase [Medicago truncatula (Barrel medic)]	2842	196	2e-49	84	Contig67	>gb|BE124943.1|BE124943 EST393978 GVN Medicago truncatula cDNA clone pGVN-68N9, mRNA	435	266	4e-70	87	Contig67	>gb|CV538843.1|CV538843 POD_011_B08 Phaseolus vulgaris pod EST library Phaseolus vulgaris	691	129	2e-29	81
68	Contig68	480	Contig68	>Q83NC0|Y644_TROW8 UPF0182 protein TW644 - Tropheryma whipplei (strain	958	32	0.95	29	-2	203	42	904	957	Contig68	>gb|FE668749.1|FE668749 mh2_0004_C12 Chickpea leave library Cicer arietinum cDNA clone	518	52	3e-07	87	Contig68	>gb|EE604817.1|EE604817 CCUPAS120LF03f04R Pigeon pea Leaf cDNA Library Cajanus cajan cDNA	218	50	2e-07	89	Contig68	>gb|CA851721.1|CA851721 D16G11_N23_14.ab1 cDNA Peking library 2, 4 day SCN3 Glycine max	476	898	0	98	Contig68	>gb|BU494307| Ljirnpest49-033-f1	230	82	9e-15	88	Contig68	>gb|AJ548029.1|AJ548029 AJ548029 MTAPHEU Medicago truncatula cDNA clone mtaehac110004g09,	452	866	0	99	Contig68	>gb|FG232256.1|FG232256 pvrebac010001a_B2_M13rev_phred13_vc root hairs of Phaseolus	483	886	0	98
69	Contig69	1065	Contig69	>P26987|SAM22_SOYBN Stress-induced protein SAM22 - Glycine max	158	138	5e-32	74	-3	1060	794	69	157	Contig69	>gb|EB085032.1|EB085032 CA0742 Chickpea (ICC3996) post-inoculation EST library Cicer	747	50	3e-06	82	Contig69	>gb|DY742670.1|DY742670 cajKS47 Pigeonpea stress induced cDNA library Cajanus cajan cDNA,	735	28	1.3	100	Contig69	>gb|EH038441.1|EH038441 GMSeed0114 Soybean endosperm tissue in developing seeds Glycine max	637	137	2e-30	86	Contig69	>gnl|lis|1800577 TA4796_34305 Pathogenesis related protein [Cicer arietinum	263	64	5e-09	88	Contig69	>gb|DY633078.1|DY633078 Medicago--02-C24.b1 Subtracted medicago cDNA library specific for	258	135	3e-30	87	Contig69	>gb|FG232796.1|FG232796 pvrebac010001_M16_M1321_phred13_vc root hairs of Phaseolus vulgaris	608	76	7e-13	85
70	Contig70	555	Contig70	>P13816|GARP_PLAFF Glutamic acid-rich protein precursor - Plasmodium	678	55	2e-07	57	-3	442	257	379	441	Contig70	>gb|FE670162.1|FE670162 mh2_0024_G10 Chickpea leave library Cicer arietinum cDNA clone	256	52	4e-07	90	Contig70	>gb|EE604972.1|EE604972 CCUPAS120LF04e05R Pigeon pea Leaf cDNA Library Cajanus cajan cDNA	399	54	1e-08	94	Contig70	>gb|BE661245.1|BE661245 303 GmaxSC Glycine max cDNA, mRNA sequence	553	111	5e-23	90	Contig70	>gnl|lis|1823439 TA6394_34305	747	66	6e-10	90	Contig70	>gb|BG452218.1|BG452218 NF085B01LF1F1011 Developing leaf Medicago truncatula cDNA clone	522	66	1e-09	93	Contig70	>gb|CB280640.1|CB280640 PVEPLE1006C02.g Common bean leaf EST Library - PVEPLE1 Phaseolus	439	48	9e-05	86
71	Contig71	478	Contig71	>Q43135|C79A1_SORBI Cytochrome P450 79A1 - Sorghum bicolor (Sorghum)	558	92	1e-18	56	-2	474	247	478	553	Contig71	>gb|FE668578.1|FE668578 mh2_0002_E06 Chickpea leave library Cicer arietinum cDNA clone	688	34	0.077	95	Contig71	>gb|EE605056.1|EE605056 CCUPAS120LF05f01F Pigeon pea Leaf cDNA Library Cajanus cajan cDNA	570	30	0.15	100	Contig71	>gb|BE057562.1|BE057562 sn04a06.y1 Gm-c1015 Glycine max cDNA clone GENOME SYSTEMS CLONE ID:	268	165	3e-39	83	Contig71	>gnl|lis|1802967 TA1189_34305 Cytochrome P450 [Lotus japonicus]	764	54	2e-06	83	Contig71	>gb|AW684423.1|AW684423 NF016G08NR1F1000 Nodulated root Medicago truncatula cDNA clone	615	40	0.051	100	Contig71	>gb|FE704652.1|FE704652 Pv039A_M13R_D03.ab1 Phaseolus vulgaris cv Early gallatin Phaseolus	930	40	0.018	100
72	Contig72	954	Contig72	>P15490|VSPA_SOYBN Stem 28 kDa glycoprotein precursor - Glycine max	254	310	5e-84	59	-3	940	161	2	253	Contig72	>gb|FE670887.1|FE670887 mh2_0036_F07 Chickpea leave library Cicer arietinum cDNA clone	191	36	0.039	90	Contig72	>gb|EE604612.1|EE604612 CCUPAS120LF02b01R Pigeon pea Leaf cDNA Library Cajanus cajan cDNA	251	28	1.2	100	Contig72	>gb|BU765306.1|BU765306 sas16c06.y1 Gm-c1080 Glycine max cDNA clone SOYBEAN CLONE ID:	598	402	1e-110	85	Contig72	>gnl|lis|1802243 TA1788_34305 Acid phosphatase [Glycine max (Soybean)]	1144	143	6e-33	85	Contig72	>gb|BE202503.1|BE202503 EST392912 KV1 Medicago truncatula cDNA clone pKV1-2O3, mRNA	624	121	4e-26	83	Contig72	>gb|CV539223.1|CV539223 POD_015_H09 Phaseolus vulgaris pod EST library Phaseolus vulgaris	659	369	1e-101	83
73	Contig73	484	Contig73	>Q8BLV3|SL9A7_MOUSE Sodium/hydrogen exchanger 7 - Mus musculus	726	32	1.3	48	-1	310	230	183	209	Contig73	>gb|FE670070.1|FE670070 mh2_0023_F10 Chickpea leave library Cicer arietinum cDNA clone	502	58	5e-09	96	Contig73	>gb|EE604817.1|EE604817 CCUPAS120LF03f04R Pigeon pea Leaf cDNA Library Cajanus cajan cDNA	218	58	7e-10	91	Contig73	>gb|EV282461.1|EV282461 GLNBG78TF JCVI-SOY3 Glycine max cDNA 5, mRNA sequence	808	545	1e-154	90	Contig73	>gb|BU494307| Ljirnpest49-033-f1	230	90	4e-17	89	Contig73	>gb|AJ548029.1|AJ548029 AJ548029 MTAPHEU Medicago truncatula cDNA clone mtaehac110004g09,	452	484	1e-135	95	Contig73	>gb|FG232492.1|FG232492 pvrebac010001a_K18_M13rev_phred13_vc root hairs of Phaseolus	460	507	1e-143	97
74	Contig74	332	Contig74	>Q9SV15|WRK11_ARATH Probable WRKY transcription factor 11 -	325	117	1e-26	80	-1	326	123	249	315	Contig74	>gb|FE672728.1|FE672728 mh1_0022_B11 Drought-stressed chickpea leave library Cicer	458	38	0.003	90	Contig74	>gb|EE605018.1|EE605018 CCUPAS120LF05b04F Pigeon pea Leaf cDNA Library Cajanus cajan cDNA	420	30	0.1	100	Contig74	>gb|BI967775.1|BI967775 GM830003A12G09 Gm-r1083 Glycine max cDNA clone Gm-r1083-1073 3,	644	276	8e-73	92	Contig74	>gnl|lis|1812813 TA924_34305 OSJNBb0015N08.8 protein [Oryza sativa (japonica	588	170	8e-42	88	Contig74	>gb|DY617467.1|DY617467 AC3469 NOLLY Medicago truncatula cDNA 5, mRNA sequence	560	86	7e-16	82	Contig74	>gb|FE686231.1|FE686231 Pv041C_M13R_D04.ab1 Phaseolus vulgaris cv Early gallatin Phaseolus	692	178	2e-44	89
75	Contig75	841	Contig75	>P72823|NU4C2_SYNY3 NAD(P)H-quinone oxidoreductase chain 4-2 -	559	32	2.9	26	-3	230	81	185	234	Contig75	>gb|FE670070.1|FE670070 mh2_0023_F10 Chickpea leave library Cicer arietinum cDNA clone	502	38	0.009	95	Contig75	>gb|EE604817.1|EE604817 CCUPAS120LF03f04R Pigeon pea Leaf cDNA Library Cajanus cajan cDNA	218	30	0.26	100	Contig75	>gb|CK605684.1|CK605684 gmrhRww6-02_H04_T7 Soybean root hair subtracted cDNA library	298	147	1e-33	87	Contig75	>gnl|lis|1814376 TA13779_34305 Hypothetical protein [Burkholderia vietnamiensis G4]	563	40	0.053	85	Contig75	>gb|BQ140310.1|BQ140310 NF034B01PH1F1013 Phoma-infected Medicago truncatula cDNA clone	219	42	0.023	90	Contig75	>gb|CB542382.1|CB542382 PVEPSE3015E03.g Common bean seedling EST Library inoculated with	430	38	0.13	95
76	Contig76	487	Contig76	>Q8W108|ARD3_ARATH 1,2-dihydroxy-3-keto-5-methylthiopentene	199	62	1e-15	65	+1	67	189	160	199	Contig76	>gb|FE673458.1|FE673458 mh1_0036_G12 Drought-stressed chickpea leave library Cicer	484	54	8e-08	94	Contig76	>gb|EE604732.1|EE604732 CCUPAS120LF03e11F Pigeon pea Leaf cDNA Library Cajanus cajan cDNA	447	32	0.038	100	Contig76	>gb|FG995331.1|FG995331 GLLEJ13TF JCVI-SOY1 Glycine max cDNA 5, mRNA sequence	716	230	6e-59	89	Contig76	>gb|CB826695| LjNEST65h11r	569	109	4e-23	86	Contig76	>gb|BI264971.1|BI264971 NF004E10IN1F1083 Insect herbivory Medicago truncatula cDNA clone	665	100	6e-20	82	Contig76	>gb|FG228534.1|FG228534 pvreabc010001_A22_M13rev_phred13_vc root hairs of Phaseolus	774	176	1e-43	86
77	Contig77	1053	Contig77	>P39570|GERBB_BACSU Spore germination protein B2 - Bacillus subtilis	368	32	5.3	30	+1	310	495	108	173	Contig77	>gb|FE668876.1|FE668876 mh2_0006_B09 Chickpea leave library Cicer arietinum cDNA clone	328	38	0.011	92	Contig77	>gb|DY742653.1|DY742653 cajKS29 Pigeonpea stress induced cDNA library Cajanus cajan cDNA,	702	28	1.3	100	Contig77	>gb|BE800576.1|BE800576 sq95b04.y1 Gm-c1049 Glycine max cDNA clone GENOME SYSTEMS CLONE ID:	413	80	3e-13	97	Contig77	>gnl|lis|1824947 TA7108_34305	549	38	0.27	100	Contig77	>gb|BG449498.1|BG449498 NF052D11IN1F1092 Insect herbivory Medicago truncatula cDNA clone	669	40	0.11	95	Contig77	>gb|CB541584.1|CB541584 PVEPSE2129G09.g Common bean seedling EST Library - PVEPSE2	454	60	4e-08	92
78	Contig78	192	Contig78	>A7MQI7|WZYE_ENTS8 Putative ECA polymerase - Enterobacter sakazakii	454	28	7.9	31	+3	3	188	21	94	Contig78	>gb|FE669774.1|FE669774 mh2_0020_C11 Chickpea leave library Cicer arietinum cDNA clone	497	28	1.8	100	Contig78	>gb|EE604619.1|EE604619 CCUPAS120LF02b08R Pigeon pea Leaf cDNA Library Cajanus cajan cDNA	390	30	0.057	100	Contig78	>gb|FK556656.1|FK556656 454GmaGlobSeed291288 Soybean Seeds Containing Globular-Stage	157	36	0.7	100	Contig78	>gnl|lis|1803184 TA1954_34305	619	36	0.18	100	Contig78	>gb|AL383349.1|AL383349 MtBC13E12R1 MtBC Medicago truncatula cDNA clone MtBC13E12 T7, mRNA	524	32	4.7	100	Contig78	>gb|FE687395.1|FE687395 Pv010D_M13F_B03.ab1 Phaseolus vulgaris cv Early gallatin Phaseolus	722	32	1.7	100
79	Contig79	780	Contig79	>Q37372|NU5M_ACACA NADH-ubiquinone oxidoreductase chain 5 -	675	41	0.007	26	+1	247	663	502	666	Contig79	>gb|FE673054.1|FE673054 mh1_0030_A10 Drought-stressed chickpea leave library Cicer	246	34	0.13	100	Contig79	>gb|EE605011.1|EE605011 CCUPAS120LF05a04F Pigeon pea Leaf cDNA Library Cajanus cajan cDNA	248	30	0.24	100	Contig79	>gb|FG986613.1|FG986613 GLLBW73TF JCVI-SOY1 Glycine max cDNA 5, mRNA sequence	748	92	6e-17	98	Contig79	>gb|BP070665| BP070665	417	40	0.049	100	Contig79	>gb|AL377452.1|AL377452 MtBB31F11R1 MtBB Medicago truncatula cDNA clone MtBB31F11 T7, mRNA	455	48	0.0003	90	Contig79	>gb|CV543313.1|CV543313 RTS_133_D11 Phaseolus vulgaris P- root EST library Phaseolus	553	66	5e-10	93
80	Contig80	888	Contig80	>O65719|HSP73_ARATH Heat shock cognate 70 kDa protein 3 -	649	75	4e-13	74	+1	7	147	603	649	Contig80	>gb|CD051291.1|CD051291 EST0312 subtracted cDNA library of drought-stressed chickpea Cicer	685	58	1e-08	84	Contig80	>gb|FD380644.1|FD380644 cajKS84 Pigeonpea water stress induced cDNA library Cajanus cajan	386	58	1e-09	84	Contig80	>gb|FE681825.1|FE681825 Pv028B_M13R_G06.ab1 Phaseolus vulgaris cv Early gallatin Phaseolus	836	184	6e-45	90	Contig80	>gnl|lis|1817233 TA2458_34305 Heat shock cognate 70 kDa protein 1 [Arabidopsis	1528	105	1e-21	84	Contig80	>gb|AJ848070.1|AJ848070 AJ848070 MtSN4 Medicago truncatula cDNA clone MtN403B11N1, mRNA	417	113	8e-24	90	Contig80	>gb|EX304056.1|EX304056 PvEST1297 Bean pod tissue cDNA Entry Library Phaseolus vulgaris	460	186	2e-46	90
81	Contig81	164												Contig81	>gb|FE672761.1|FE672761 mh1_0022_H03 Drought-stressed chickpea leave library Cicer	415	32	0.099	100	Contig81	>gb|CK394842.1|CK394842 cajS7 Pigeonpea stress induced cDNA library Cajanus cajan cDNA	542	26	0.75	100	Contig81	>gb|BQ785968.1|BQ785968 saq61h05.y1 Gm-c1076 Glycine max cDNA clone SOYBEAN CLONE ID:	509	82	1e-14	97	Contig81	>gnl|lis|1807564 TA9875_34305 F-box protein family, AtFBX5 [Arabidopsis thaliana	572	32	2.4	100	Contig81	>gb|BQ164944.1|BQ164944 EST610813 KVKC Medicago truncatula cDNA clone pKVKC-3H5, mRNA	704	78	7e-14	95	Contig81	>gb|FE708383.1|FE708383 Pv054D_M13R_H03.ab1 Phaseolus vulgaris cv Early gallatin Phaseolus	746	68	3e-11	89
82	Contig82	469	Contig82	>Q9LYT3|TT12_ARATH Protein TRANSPARENT TESTA 12 - Arabidopsis	507	106	5e-23	52	+1	7	264	408	493	Contig82	>gb|FE671692.1|FE671692 mh1_0008_G01 Drought-stressed chickpea leave library Cicer	423	34	0.075	100	Contig82	>gb|EE595471.1|EE595471 CCUPAS120LF01d08R Pigeon pea Leaf cDNA Library Cajanus cajan cDNA	494	32	0.037	100	Contig82	>gb|BE802017.1|BE802017 sr21h12.y1 Gm-c1050 Glycine max cDNA clone GENOME SYSTEMS CLONE ID:	415	226	9e-58	85	Contig82	>gnl|lis|1817573 TA2277_34305 Putative fiber protein Fb1 [Oryza sativa (japonica	595	32	7.2	95	Contig82	>gb|BG450252.1|BG450252 NF013A01DT1F1003 Drought Medicago truncatula cDNA clone NF013A01DT	488	82	1e-14	87	Contig82	>gb|CV542794.1|CV542794 RTS_125_E07 Phaseolus vulgaris P- root EST library Phaseolus	617	196	1e-49	84
83	Contig83	1129	Contig83	>P42761|GSTF3_ARATH Glutathione S-transferase ERD13 - Arabidopsis	215	118	6e-26	57	+3	6	269	128	215	Contig83	>gb|FE671464.1|FE671464 mh1_0006_A01 Drought-stressed chickpea leave library Cicer	560	36	0.047	100	Contig83	>gb|EE604693.1|EE604693 CCUPAS120LF03b02F Pigeon pea Leaf cDNA Library Cajanus cajan cDNA	419	36	0.006	100	Contig83	>gb|BQ612444.1|BQ612444 sap70b05.y1 Gm-c1087 Glycine max cDNA clone SOYBEAN CLONE ID:	541	353	1e-95	91	Contig83	>gnl|lis|1809312 TA10659_34305 Glutathione S-transferase GST 22 [Glycine max	876	92	2e-17	85	Contig83	>gb|CA922684.1|CA922684 EST640402 MTUS Medicago truncatula cDNA clone MTUS-56H10, mRNA	832	224	4e-57	87	Contig83	>gb|FG228849.1|FG228849 pvreabc010002_A3_M13rev_phred13_vc root hairs of Phaseolus vulgaris	373	200	2e-50	85
84	Contig84	572												Contig84	>gb|CD051291.1|CD051291 EST0312 subtracted cDNA library of drought-stressed chickpea Cicer	685	40	0.001	90	Contig84	>gb|EE604962.1|EE604962 CCUPAS120LF04d04R Pigeon pea Leaf cDNA Library Cajanus cajan cDNA	428	680	0	97	Contig84	>gb|BU549811.1|BU549811 GM880024A10C04 Gm-r1088 Glycine max cDNA clone Gm-r1088-8935 3,	454	62	4e-08	94	Contig84	>gb|BP034299| BP034299	597	38	0.14	100	Contig84	>gb|AJ621860.1|AJ621860 AJ621860 Medicago truncatula J5 roots Medicago truncatula cDNA	1151	40	0.061	90	Contig84	>gb|FE674659.1|FE674659 Pv038Dr_M13F_F07.ab1 Phaseolus vulgaris cv Early gallatin Phaseolus	811	42	0.006	90
85	Contig85	1045	Contig85	>O81117|C94A1_VICSA Cytochrome P450 94A1 - Vicia sativa (Spring	514	188	4e-47	73	+2	2	352	397	514	Contig85	>gb|EB085051.1|EB085051 CA1074 Chickpea (ICC3996) post-inoculation EST library Cicer	763	46	4e-05	91	Contig85	>gb|EE605025.1|EE605025 CCUPAS120LF05b12F Pigeon pea Leaf cDNA Library Cajanus cajan cDNA	449	32	0.082	100	Contig85	>gb|CO983749.1|CO983749 GM89020A1E05.r1 Gm-r1089 Glycine max cDNA clone Gm-r1089-7497 3,	720	297	7e-79	85	Contig85	>gb|BP076628| BP076628	492	82	2e-14	83	Contig85	>gb|AJ847178.1|AJ847178 AJ847178 MtSTW Medicago truncatula cDNA clone MtTW06I24N2, mRNA	595	101	4e-20	91	Contig85	>gb|FE704412.1|FE704412 Pv043A_M13R_A01.ab1 Phaseolus vulgaris cv Early gallatin Phaseolus	792	218	8e-56	83
86	Contig86	737	Contig86	>Q502P0|AR6P4_DANRE ADP-ribosylation factor-like protein	221	39	0.019	57	-3	513	409	72	106	Contig86	>gb|CD051291.1|CD051291 EST0312 subtracted cDNA library of drought-stressed chickpea Cicer	685	100	2e-21	80	Contig86	>gb|FD380644.1|FD380644 cajKS84 Pigeonpea water stress induced cDNA library Cajanus cajan	386	100	3e-22	80	Contig86	>gb|EG702225.1|EG702225 GmO3_33 Substract library of ozone treated leaves in Glycine max	510	131	1e-28	82	Contig86	>gnl|lis|1827610 TA8999_34305 ZPT2-14 [Petunia hybrida (Petunia)]	502	34	2.9	100	Contig86	>gb|AJ621860.1|AJ621860 AJ621860 Medicago truncatula J5 roots Medicago truncatula cDNA	1151	100	1e-19	80	Contig86	>gb|FE675617.1|FE675617 Pv038Cr_M13F_E07.ab1 Phaseolus vulgaris cv Early gallatin Phaseolus	951	107	1e-22	81
87	Contig87	579	Contig87	>P68173|SAHH_TOBAC Adenosylhomocysteinase - Nicotiana tabacum	485	166	7e-41	95	+3	6	254	403	485	Contig87	>gb|CK148947.1|CK148947 AGT-7-G07 Suppressive subtractive hybridization library Cicer	526	32	0.37	95	Contig87	>gb|EE604807.1|EE604807 CCUPAS120LF03e05R Pigeon pea Leaf cDNA Library Cajanus cajan cDNA	840	216	1e-57	87	Contig87	>gb|AW350347.1|AW350347 GM210008A20C1 Gm-r1021 Glycine max cDNA clone Gm-r1021-2786 3,	771	375	1e-102	93	Contig87	>gnl|lis|1813417 TA222_34305 Adenosylhomocysteinase 1 [Arabidopsis thaliana	1947	293	2e-78	89	Contig87	>gb|AW257137.1|AW257137 EST305274 KV2 Medicago truncatula cDNA clone KV2-7E4, mRNA sequence	539	313	3e-84	90	Contig87	>gb|CV529591.1|CV529591 ALV_011A_D11 Phaseolus vulgaris leaf EST library PV_GEa Phaseolus	654	319	2e-86	90
88	Contig88	366	Contig88	>Q06396|ARF1_ORYSJ ADP-ribosylation factor 1 - Oryza sativa subsp.	181	113	2e-25	94	-1	366	196	125	181	Contig88	>gb|FE669831.1|FE669831 mh2_0020_H10 Chickpea leave library Cicer arietinum cDNA clone	607	226	8e-60	91	Contig88	>gb|DY742685.1|DY742685 cajKS62 Pigeonpea stress induced cDNA library Cajanus cajan cDNA,	699	109	2e-25	83	Contig88	>gb|AW350633.1|AW350633 GM210008B20D12 Gm-r1021 Glycine max cDNA clone Gm-r1021-2880 3,	743	327	3e-88	95	Contig88	>gnl|lis|1802235 TA1120_34305 ADP-ribosylation factor [Medicago sativa (Alfalfa)]	711	252	3e-66	91	Contig88	>gb|CA990715.1|CA990715 EST644223 GESD Medicago truncatula cDNA clone GESD-29L9, mRNA	627	220	2e-56	89	Contig88	>gb|CV533232.1|CV533232 LVS_036_H11 Phaseolus vulgaris leaf EST library Phaseolus vulgaris	695	266	1e-70	93
89	Contig89	906	Contig89	>P51139|MSK3_MEDSA Glycogen synthase kinase-3 homolog MsK-3 -	411	364	1e-100	93	+3	6	554	228	410	Contig89	>gb|CD051317.1|CD051317 EST0680 subtracted cDNA library of drought-stressed chickpea Cicer	137	100	3e-21	89	Contig89	>gb|EE605083.1|EE605083 CCUPAS120LF05h08F Pigeon pea Leaf cDNA Library Cajanus cajan cDNA	251	30	0.28	100	Contig89	>gb|EV263598.1|EV263598 GLLA856TF JCVI-SOY1 Glycine max cDNA 5, mRNA sequence	856	912	0	93	Contig89	>gnl|lis|1799925 TA4321_34305 Glycogen synthase kinase-3 homolog MsK-2 [Medicago	552	230	3e-59	86	Contig89	>gb|CX532070.1|CX532070 s13dNF63D11MJ090_270446 Methyl Jasmonate-Elicited Root Cell	655	543	1e-153	88	Contig89	>gb|CV529699.1|CV529699 ALV_011B_H08 Phaseolus vulgaris leaf EST library PV_GEa Phaseolus	884	214	1e-54	82
90	Contig90	971	Contig90	>Q8GXG1|ASPG2_ARATH Probable L-asparaginase 2 precursor -	325	131	6e-30	81	+1	4	243	246	325	Contig90	>gb|FE670949.1|FE670949 mh2_0038_D05 Chickpea leave library Cicer arietinum cDNA clone	592	98	1e-20	80	Contig90	>gb|EE604735.1|EE604735 CCUPAS120LF03f02F Pigeon pea Leaf cDNA Library Cajanus cajan cDNA	819	30	0.3	100	Contig90	>gb|AW351220.1|AW351220 GM210010B20H7 Gm-r1021 Glycine max cDNA clone Gm-r1021-3830 3,	713	153	2e-35	83	Contig90	>gnl|lis|1474782 Ljirnpest38-047-a7 homolog of l-asparaginase	302	167	4e-40	83	Contig90	>gb|BI264789.1|BI264789 NF115C12PL1F1098 Phosphate starved leaf Medicago truncatula cDNA	526	68	5e-10	88	Contig90	>gb|CB543300.1|CB543300 PVEPSE3029B03.g Common bean seedling EST Library inoculated with	518	153	4e-36	82
91	Contig91	1029	Contig91	>Q0DKW8|LTI6B_ORYSJ Hydrophobic protein LTI6B - Oryza sativa subsp.	55	95	6e-19	81	+3	153	311	3	55	Contig91	>gb|FE672951.1|FE672951 mh1_0028_A05 Drought-stressed chickpea leave library Cicer	500	84	2e-16	82	Contig91	>gb|EE604840.1|EE604840 CCUPAS120LF03h06R Pigeon pea Leaf cDNA Library Cajanus cajan cDNA	755	30	0.32	100	Contig91	>gb|BG790609.1|BG790609 sae74e11.y1 Gm-c1064 Glycine max cDNA clone GENOME SYSTEMS CLONE	471	460	1e-128	91	Contig91	>gnl|lis|1814859 TA13676_34305 Clt1 [Poncirus trifoliata (Hardy orange)]	625	147	4e-34	87	Contig91	>gb|AL375669.1|AL375669 MtBB16C03F1 MtBB Medicago truncatula cDNA clone MtBB16C03 T3, mRNA	491	137	6e-31	87	Contig91	>gb|CV531629.1|CV531629 LVS_005_B04 Phaseolus vulgaris leaf EST library Phaseolus vulgaris	542	357	1e-97	87
92	Contig92	364	Contig92	>P93276|M030_ARATH Uncharacterized mitochondrial protein AtMg00030 -	107	120	2e-27	96	-3	176	9	1	56	Contig92	>gb|DY475146.1|DY475146 U107 Chickpea (ICC3996) post-inoculation EST library Cicer	255	329	7e-91	94	Contig92	>gb|EE604711.1|EE604711 CCUPAS120LF03c10F Pigeon pea Leaf cDNA Library Cajanus cajan cDNA	320	30	0.11	100	Contig92	>gb|CA850995.1|CA850995 D09A05_A05_01.ab1 cDNA Peking library 2, 4 day SCN3 Glycine max	375	694	0	99	Contig92	>gnl|lis|1812708 TA122_34305	3148	672	0	99	Contig92	>gb|EV261444.1|EV261444 MTYEJ61TF JCVI-MT1 Medicago truncatula cDNA 5, mRNA sequence	754	492	1e-138	99	Contig92	>gb|CV536238.1|CV536238 NOD_226_E07 Phaseolus vulgaris nodule EST library Phaseolus	677	636	0	98
93	Contig93	222	Contig93	>Q5WFY3|MUTS_BACSK DNA mismatch repair protein mutS - Bacillus	871	30	2.6	46	-1	138	61	710	735	Contig93	>gb|FE672632.1|FE672632 mh1_0020_B05 Drought-stressed chickpea leave library Cicer	495	28	2.1	100	Contig93	>gb|EE604539.1|EE604539 CCUPAS120LF02a08F Pigeon pea Leaf cDNA Library Cajanus cajan cDNA	314	26	1	100	Contig93	>gb|FK020031.1|FK020031 GLNDH40TF JCVI-SOY3 Glycine max cDNA 5, mRNA sequence	234	36	0.82	100	Contig93	>gb|BP070697| BP070697	391	42	0.003	100	Contig93	>gb|AL368642.1|AL368642 MtBA25G04R1 MtBA Medicago truncatula cDNA clone MtBA25G04 T7, mRNA	551	36	0.35	100	Contig93	>gb|EE985449.1|EE985449 PvEST0126 Bean pod tissue cDNA Entry Library Phaseolus vulgaris	521	32	2	100
94	Contig94	201												Contig94	>gb|EH058757.1|EH058757 CPA03a09.y.esd subtracted cDNA library of drought stressed chickpea	312	34	0.031	100	Contig94	>gb|EE604775.1|EE604775 CCUPAS120LF03b04R Pigeon pea Leaf cDNA Library Cajanus cajan cDNA	251	30	0.059	100	Contig94	>gb|EH040081.1|EH040081 GMSeed0868 Soybean endosperm tissue in developing seeds Glycine max	794	38	0.19	100	Contig94	>gb|BP073129| BP073129	450	36	0.19	95	Contig94	>gb|DY615543.1|DY615543 AC0626 NOLLY Medicago truncatula cDNA 5, mRNA sequence	716	38	0.08	100	Contig94	>gb|BQ481731.1|BQ481731 PV_GEa0087g13r Phaseolus vulgaris leaf EST library PV_GEa Phaseolus	1008	34	0.45	92
95	Contig95	176	Contig95	>Q65M90|Y890_BACLD UPF0374 protein BLi00890/BL03042 - Bacillus	176	29	6.1	52	-3	138	70	63	87	Contig95	>gb|EH059173.1|EH059173 CPB03f08.y.esd subtracted cDNA library of drought stressed chickpea	298	50	5e-07	96	Contig95	>gb|DY742696.1|DY742696 cajKS73 Pigeonpea stress induced cDNA library Cajanus cajan cDNA,	381	26	0.81	100	Contig95	>gb|BE658836.1|BE658836 GM700007B10E8 Gm-r1070 Glycine max cDNA clone Gm-r1070-2535 3,	481	92	1e-17	86	Contig95	>gnl|lis|1804874 TA3683_34305 Phosphoenolpyruvate carboxykinase [Flaveria pringlei]	1236	52	3e-06	90	Contig95	>gb|AW560610.1|AW560610 EST315658 DSIR Medicago truncatula cDNA clone pDSIR-27B16, mRNA	509	54	1e-06	96	Contig95	>gb|FE685405.1|FE685405 Pv009B_M13R_G09.ab1 Phaseolus vulgaris cv Early gallatin Phaseolus	890	72	2e-12	97
96	Contig96	97												Contig96	>gb|FE669052.1|FE669052 mh2_0011_A07 Chickpea leave library Cicer arietinum cDNA clone	447	30	0.22	100	Contig96	>gb|EE595475.1|EE595475 CCUPAS120LF01e05R Pigeon pea Leaf cDNA Library Cajanus cajan cDNA	719	28	0.11	100	Contig96	>gb|BE822330.1|BE822330 GM700017A10G6 Gm-r1070 Glycine max cDNA clone Gm-r1070-6827 3,	664	113	2e-24	94	Contig96	>gb|BP057961| BP057961	597	32	1.3	100	Contig96	>gb|AW574334.1|AW574334 EST316925 GVN Medicago truncatula cDNA clone pGVN-53I18, mRNA	388	32	2.2	100	Contig96	>gb|FE700880.1|FE700880 Pv028A_M13R_G09.ab1 Phaseolus vulgaris cv Early gallatin Phaseolus	832	72	9e-13	88
97	Contig97	274	Contig97	>Q10426|RIK1_SCHPO Silencing protein rik1 - Schizosaccharomyces pombe	1040	30	2.5	35	+3	15	131	901	939	Contig97	>gb|FE669939.1|FE669939 mh2_0022_B04 Chickpea leave library Cicer arietinum cDNA clone	403	30	0.67	100	Contig97	>gb|EE604611.1|EE604611 CCUPAS120LF02a10R Pigeon pea Leaf cDNA Library Cajanus cajan cDNA	781	28	0.33	100	Contig97	>gb|BG882690.1|BG882690 sae51d01.y2 Gm-c1051 Glycine max cDNA clone GENOME SYSTEMS CLONE	502	202	8e-51	85	Contig97	>gnl|lis|1822640 TA14205_34305	516	56	3e-07	85	Contig97	>gb|AW696043.1|AW696043 NF102A04ST1F1024 Developing stem Medicago truncatula cDNA clone	665	34	1.8	100	Contig97	>gb|FE704463.1|FE704463 Pv037D_M13R_E12.ab1 Phaseolus vulgaris cv Early gallatin Phaseolus	609	58	4e-08	91
98	Contig98	207	Contig98	>P18931|NU4M_DROME NADH-ubiquinone oxidoreductase chain 4 -	446	28	7.8	39	+1	40	123	165	192	Contig98	>gb|DR749500.1|DR749500 CaFRi60 cDNA-RAPD Chickpea roots challenged by Fusarium oxysporum	598	30	0.5	100	Contig98	>gb|EE604565.1|EE604565 CCUPAS120LF02d11F Pigeon pea Leaf cDNA Library Cajanus cajan cDNA	648	30	0.061	94	Contig98	>gb|BU549904.1|BU549904 GM880023B10D01 Gm-r1088 Glycine max cDNA clone Gm-r1088-8617 3,	476	56	8e-07	100	Contig98	>gnl|lis|1820970 TA12195_34305	476	34	0.76	100	Contig98	>gb|AW695246.1|AW695246 NF092G11ST1F1087 Developing stem Medicago truncatula cDNA clone	622	36	0.33	92	Contig98	>gb|CV532690.1|CV532690 LVS_029_B01 Phaseolus vulgaris leaf EST library Phaseolus vulgaris	694	34	0.47	100
99	Contig99	347	Contig99	>O24151|CAMT4_TOBAC Caffeoyl-CoA O-methyltransferase 4 - Nicotiana	242	129	3e-30	81	-1	341	114	166	241	Contig99	>gb|AJ489616.1|AJ489616 AJ489616 chickpea mRNA CAN-5 Cicer arietinum cDNA clone	137	30	0.86	100	Contig99	>gb|DY742670.1|DY742670 cajKS47 Pigeonpea stress induced cDNA library Cajanus cajan cDNA,	735	28	0.42	100	Contig99	>gb|AW348485.1|AW348485 GM210002B12A10 Gm-r1021 Glycine max cDNA clone Gm-r1021-427 3,	737	188	1e-46	85	Contig99	>gnl|lis|23391 TC15840 similar to GB|AAM66108.1|21595512|AY088577 caffeoyl-CoA	1020	96	4e-19	87	Contig99	>gb|BE239702.1|BE239702 EST403751 MHRP- Medicago truncatula cDNA clone pMHRP-38C17, mRNA	540	74	3e-12	83	Contig99	>gb|CV537127.1|CV537127 NOD_238_B09 Phaseolus vulgaris nodule EST library Phaseolus	797	147	8e-35	82
100	Contig100	139												Contig100	>gb|DY475500.1|DY475500 U485 Chickpea (ICC3996) post-inoculation EST library Cicer	255	30	0.32	100	Contig100	>gb|EE604974.1|EE604974 CCUPAS120LF04e07R Pigeon pea Leaf cDNA Library Cajanus cajan cDNA	411	28	0.16	100	Contig100	>gb|FG991097.1|FG991097 GLLDO65TF JCVI-SOY1 Glycine max cDNA 5, mRNA sequence	224	42	0.008	87	Contig100	>gnl|lis|1812011 TA899_34305 Hypothetical protein At1g53210 [Arabidopsis thaliana	997	48	3e-05	93	Contig100	>gb|CX516524.1|CX516524 s13dNF02A10VI069_337869 Virus-Infected Leaves Medicago truncatula	484	38	0.053	90	Contig100	>gb|FE694532.1|FE694532 Pv019A_M13R_B07.ab1 Phaseolus vulgaris cv Early gallatin Phaseolus	888	36	0.076	95
101	Contig101	145												Contig101	>gb|FE670334.1|FE670334 mh2_0026_G08 Chickpea leave library Cicer arietinum cDNA clone	618	32	0.086	100	Contig101	>gb|EE595507.1|EE595507 CCUPAS120LF01h10R Pigeon pea Leaf cDNA Library Cajanus cajan cDNA	205	28	0.16	100	Contig101	>gb|BU545344.1|BU545344 GM880003B20F10 Gm-r1088 Glycine max cDNA clone Gm-r1088-1052 3,	336	70	4e-11	93	Contig101	>gnl|lis|1823510 TA6294_34305 Unknow protein, 5-partial [Oryza sativa (japonica	553	36	0.13	95	Contig101	>gb|AL367191.1|AL367191 MtBA12G08R1 MtBA Medicago truncatula cDNA clone MtBA12G08 T7, mRNA	464	46	0.0002	86	Contig101	>gb|FG229258.1|FG229258 pvreabc010003_F3_M13rev_phred13_vc root hairs of Phaseolus vulgaris	375	54	3e-07	84
102	Contig102	674	Contig102	>Q29011|PGCA_PIG Aggrecan core protein - Sus scrofa (Pig)	537	35	0.4	29	-1	332	39	398	489	Contig102	>gb|FE669367.1|FE669367 mh2_0015_G06 Chickpea leave library Cicer arietinum cDNA clone	491	34	0.11	100	Contig102	>gb|EE604916.1|EE604916 CCUPAS120LF04h03F Pigeon pea Leaf cDNA Library Cajanus cajan cDNA	439	30	0.21	91	Contig102	>gb|FE693882.1|FE693882 Pv017B_M13R_E01.ab1 Phaseolus vulgaris cv Early gallatin Phaseolus	868	511	1e-143	89	Contig102	>gnl|lis|1813681 TA156_34305 U-box protein [Capsicum annuum (Bell pepper)]	1626	167	3e-40	80	Contig102	>gb|BE941472.1|BE941472 EST421051 MGHG Medicago truncatula cDNA clone pMGHG-4I13, mRNA	537	101	2e-20	80	Contig102	>gb|FE693882.1|FE693882 Pv017B_M13R_E01.ab1 Phaseolus vulgaris cv Early gallatin Phaseolus	868	511	1e-144	89
103	Contig103	249	Contig103	>P22454|GPA2_CAEEL Guanine nucleotide-binding protein alpha-2	356	29	4.4	40	+3	99	209	127	163	Contig103	>gb|EH058925.1|EH058925 CPA04h12.y.esd subtracted cDNA library of drought stressed chickpea	1072	28	2.4	100	Contig103	>gb|EE604690.1|EE604690 CCUPAS120LF03a10F Pigeon pea Leaf cDNA Library Cajanus cajan cDNA	219	26	1.2	100	Contig103	>gb|BE658347.1|BE658347 GM700005B20A4 Gm-r1070 Glycine max cDNA clone Gm-r1070-1568 3,	231	107	3e-22	88	Contig103	>gnl|lis|1824277 TA6442_34305 PREDICTED: similar to ribosomal protein S24	734	70	2e-11	92	Contig103	>gb|AL374078.1|AL374078 MtBB04E08R1 MtBB Medicago truncatula cDNA clone MtBB04E08 T7, mRNA	551	109	3e-23	94	Contig103	>gb|CV540251.1|CV540251 POD_029_B07 Phaseolus vulgaris pod EST library Phaseolus vulgaris	575	88	4e-17	87
104	Contig104	366	Contig104	>Q9FT52|ATP5H_ARATH ATP synthase subunit d, mitochondrial -	168	73	2e-13	96	+1	7	105	136	168	Contig104	>gb|FE670677.1|FE670677 mh2_0031_A03 Chickpea leave library Cicer arietinum cDNA clone	580	131	3e-31	90	Contig104	>gb|EE604541.1|EE604541 CCUPAS120LF02a10F Pigeon pea Leaf cDNA Library Cajanus cajan cDNA	676	30	0.11	100	Contig104	>gb|FE703620.1|FE703620 Pv055C_M13R_C06.ab1 Phaseolus vulgaris cv Early gallatin Phaseolus	694	283	4e-75	89	Contig104	>gnl|lis|1802330 TA1723_34305 Putative mitochondrial ATP synthase [Solanum demissum	981	155	6e-37	92	Contig104	>gb|AL377214.1|AL377214 MtBB30B01R1 MtBB Medicago truncatula cDNA clone MtBB30B01 T7, mRNA	511	113	3e-24	91	Contig104	>gb|FE703620.1|FE703620 Pv055C_M13R_C06.ab1 Phaseolus vulgaris cv Early gallatin Phaseolus	694	283	5e-76	89
105	Contig105	230												Contig105	>gb|CK149114.1|CK149114 AGT-38_C02 Suppressive subtractive hybridization library Cicer	466	32	0.14	100	Contig105	>gb|EE604711.1|EE604711 CCUPAS120LF03c10F Pigeon pea Leaf cDNA Library Cajanus cajan cDNA	320	34	0.004	100	Contig105	>gb|AW153127.1|AW153127 se36c10.y1 Gm-c1015 Glycine max cDNA clone GENOME SYSTEMS CLONE ID:	218	38	0.22	100	Contig105	>gb|BP064801| BP064801	212	60	1e-08	84	Contig105	>gb|EY476160.1|EY476160 METAO25TF JCVI-MT3 Medicago truncatula cDNA 5, mRNA sequence	786	62	6e-09	94	Contig105	>gb|CV532429.1|CV532429 LVS_024_G02 Phaseolus vulgaris leaf EST library Phaseolus vulgaris	608	50	9e-06	82
106	Contig106	242												Contig106	>gb|FE672244.1|FE672244 mh1_0015_G01 Drought-stressed chickpea leave library Cicer	697	34	0.038	95	Contig106	>gb|EE604698.1|EE604698 CCUPAS120LF03b07F Pigeon pea Leaf cDNA Library Cajanus cajan cDNA	472	28	0.29	100	Contig106	>gb|BI968658.1|BI968658 GM830006A11G11 Gm-r1083 Glycine max cDNA clone Gm-r1083-2229 3,	800	70	6e-11	92	Contig106	>gnl|lis|1814489 TA13564_34305 Pentatricopeptide (PPR) repeat-containing protein	490	36	0.23	100	Contig106	>gb|EY474180.1|EY474180 META261TF JCVI-MT3 Medicago truncatula cDNA 5, mRNA sequence	846	36	0.39	100	Contig106	>gb|CV538399.1|CV538399 POD_005_B04 Phaseolus vulgaris pod EST library Phaseolus vulgaris	685	34	0.55	95
107	Contig107	174												Contig107	>gb|FE668685.1|FE668685 mh2_0003_F07 Chickpea leave library Cicer arietinum cDNA clone	612	28	1.6	100	Contig107	>gb|EE604897.1|EE604897 CCUPAS120LF04f03F Pigeon pea Leaf cDNA Library Cajanus cajan cDNA	283	28	0.2	88	Contig107	>gb|CD410573.1|CD410573 Gm_ck38586 Soybean induced by Salicylic Acid Glycine max cDNA 3,	574	34	2.5	100	Contig107	>gb|BP036702| BP036702	460	34	0.64	100	Contig107	>gb|AL376369.1|AL376369 MtBB23D01F1 MtBB Medicago truncatula cDNA clone MtBB23D01 T3, mRNA	494	34	1.1	100	Contig107	>gb|FE684336.1|FE684336 Pv054C_M13F_A04.ab1 Phaseolus vulgaris cv Early gallatin Phaseolus	857	34	0.39	100
108	Contig108	153												Contig108	>gb|CK148884.1|CK148884 AGT-7_C05 Suppressive subtractive hybridization library Cicer	525	34	0.023	100	Contig108	>gb|DY742696.1|DY742696 cajKS73 Pigeonpea stress induced cDNA library Cajanus cajan cDNA,	381	28	0.17	100	Contig108	>gb|CD404227.1|CD404227 Gm_ck27049 Soybean induced by Salicylic Acid Glycine max cDNA 3,	636	165	9e-40	91	Contig108	>gnl|lis|1815938 TA2708_34305 Eukaryotic translation initiation factor 2 alpha	622	66	2e-10	91	Contig108	>gb|AL374113.1|AL374113 MtBB04G03R1 MtBB Medicago truncatula cDNA clone MtBB04G03 T7, mRNA	551	56	3e-07	92	Contig108	>gb|FE703614.1|FE703614 Pv035A_M13R_H08.ab1 Phaseolus vulgaris cv Early gallatin Phaseolus	188	96	1e-19	87
109	Contig109	177												Contig109	>gb|FE670529.1|FE670529 mh2_0029_C12 Chickpea leave library Cicer arietinum cDNA clone	297	32	0.11	100	Contig109	>gb|EE604973.1|EE604973 CCUPAS120LF04e06R Pigeon pea Leaf cDNA Library Cajanus cajan cDNA	587	26	0.81	100	Contig109	>gb|EV274282.1|EV274282 GLMC481TF JCVI-SOY2 Glycine max cDNA 5, mRNA sequence	704	228	8e-59	96	Contig109	>gb|BW599837| BW599837	469	153	1e-36	90	Contig109	>gb|BQ148587.1|BQ148587 NF078D08FL1F1064 Developing flower Medicago truncatula cDNA clone	351	135	4e-31	88	Contig109	>gb|CB541036.1|CB541036 PVEPSE2028A05.g Common bean seedling EST Library - PVEPSE2	525	36	0.099	100
110	Contig110	274	Contig110	>Q9NP08|HMX1_HUMAN Homeobox protein HMX1 - Homo sapiens (Human)	373	36	0.035	35	-3	185	3	13	76	Contig110	>gb|DY475165.1|DY475165 U126 Chickpea (ICC3996) post-inoculation EST library Cicer	217	64	5e-11	88	Contig110	>gb|EE604567.1|EE604567 CCUPAS120LF02e01F Pigeon pea Leaf cDNA Library Cajanus cajan cDNA	513	24	5.1	100	Contig110	>gb|FK380469.1|FK380469 454GmaGlobSeed115101 Soybean Seeds Containing Globular-Stage	185	74	5e-12	86	Contig110	>gnl|lis|1821831 TA14408_34305 RNA-binding region RNP-1 [Medicago truncatula	450	84	1e-15	94	Contig110	>gb|AI974507.1|AI974507 T110457e KV0 Medicago truncatula cDNA clone pKV0-1E19, mRNA	405	68	1e-10	92	Contig110	>gb|CB544169.1|CB544169 PVEPSE2032C10.g Common bean seedling EST Library - PVEPSE2	314	88	5e-17	92
111	Contig111	99												Contig111	>gb|FE671896.1|FE671896 mh1_0011_D05 Drought-stressed chickpea leave library Cicer	532	32	0.056	100	Contig111	>gb|EE604833.1|EE604833 CCUPAS120LF03g10R Pigeon pea Leaf cDNA Library Cajanus cajan cDNA	897	26	0.42	100	Contig111	>gb|FE708863.1|FE708863 Pv057C_M13F_E05.ab1 Phaseolus vulgaris cv Early gallatin Phaseolus	395	64	1e-09	93	Contig111	>gb|BP050048| BP050048	468	32	1.3	100	Contig111	>gb|ES611792.1|ES611792 MTGland_A012__2007-05-05/MTGlandA012__A07_032_1 Medicago truncatula	823	36	0.14	100	Contig111	>gb|FE708863.1|FE708863 Pv057C_M13F_E05.ab1 Phaseolus vulgaris cv Early gallatin Phaseolus	395	64	2e-10	93
112	Contig112	198												Contig112	>gb|DY475411.1|DY475411 U394 Chickpea (ICC3996) post-inoculation EST library Cicer	255	32	0.12	100	Contig112	>gb|DV105911.1|DV105911 cajKS13 Pigeonpea water stress induced cDNA library Cajanus cajan	752	26	0.91	100	Contig112	>gb|BE659190.1|BE659190 GM700008B10G1 Gm-r1070 Glycine max cDNA clone Gm-r1070-3001 3,	447	52	1e-05	87	Contig112	>gb|BP081760| BP081760	355	36	0.18	100	Contig112	>gb|AW696043.1|AW696043 NF102A04ST1F1024 Developing stem Medicago truncatula cDNA clone	665	36	0.31	100	Contig112	>gb|FE711766.1|FE711766 Pv054A_M13F_D09.ab1 Phaseolus vulgaris cv Early gallatin Phaseolus	883	38	0.028	95
113	Contig113	222	Contig113	>Q0ZIW7|PSAC_VITVI Photosystem I iron-sulfur center - Vitis vinifera	81	155	4e-38	100	+2	5	211	13	81	Contig113	>gb|EH059073.1|EH059073 CPB02e09.y.esd subtracted cDNA library of drought stressed chickpea	474	30	0.54	100	Contig113	>gb|EE604754.1|EE604754 CCUPAS120LF03g11F Pigeon pea Leaf cDNA Library Cajanus cajan cDNA	251	26	1	100	Contig113	>gb|FK006688.1|FK006688 GLMDT35TFB JCVI-SOY2 Glycine max cDNA 5, mRNA sequence	525	371	1e-101	96	Contig113	>gb|BP029328| BP029328	532	347	4e-95	95	Contig113	>gb|BF631701.1|BF631701 NF007B02DT1F1014 Drought Medicago truncatula cDNA clone NF007B02DT	661	315	3e-85	93	Contig113	>gb|CV670745.1|CV670745 Pv CHI-S2-4D Phaseolus vulgaris (variety OAC Rex) / cDNA Phaseolus	479	30	7.8	100
114	Contig114	333	Contig114	>Q0HTE5|PSTB_SHESR Phosphate import ATP-binding protein pstB -	272	30	3	63	+1	61	117	248	266	Contig114	>gb|AJ005944.1|AJ005944 AJ005944 chickpea mRNA CAN-5 Cicer arietinum cDNA clone Can110,	633	32	0.21	100	Contig114	>gb|CK394833.1|CK394833 cajISL6 Pigeonpea stress induced cDNA library Cajanus cajan cDNA	373	26	1.6	100	Contig114	>gb|BI972151.1|BI972151 sag87g12.y1 Gm-c1084 Glycine max cDNA clone GENOME SYSTEMS CLONE	553	135	2e-30	87	Contig114	>gnl|lis|1804776 TA3019_34305	855	56	3e-07	96	Contig114	>gb|AW126105.1|AW126105 N100302e rootphos(-) Medicago truncatula cDNA clone MHRP-4D1, mRNA	322	38	0.14	92	Contig114	>gb|FG233821.1|FG233821 pvrebbc010002_P10_M13rev_phred13_vc root hairs of Phaseolus	315	50	1e-05	88
115	Contig115	530	Contig115	>Q99PL5|RRBP1_MOUSE Ribosome-binding protein 1 - Mus musculus (Mouse)	1605	58	2e-08	31	+1	4	516	537	735	Contig115	>gb|FE672455.1|FE672455 mh1_0017_H11 Drought-stressed chickpea leave library Cicer	390	36	0.022	100	Contig115	>gb|EE595428.1|EE595428 CCUPAS120LF01g10F Pigeon pea Leaf cDNA Library Cajanus cajan cDNA	763	28	0.65	100	Contig115	>gb|CF921647.1|CF921647 gmrhRww24-01-T7_H09_1_065 Soybean root hair subtracted cDNA library	440	38	0.52	95	Contig115	>gb|AU088888| AU088888	516	32	8.1	100	Contig115	>gb|BE187543.1|BE187543 EST336104 KV0 Medicago truncatula cDNA clone pKV0-10I15, mRNA	589	38	0.22	95	Contig115	>gb|BQ481656.1|BQ481656 PV_GEa0063i02f Phaseolus vulgaris leaf EST library PV_GEa Phaseolus	957	42	0.005	100
116	Contig116	1042	Contig116	>P34921|G3PC_DIACA Glyceraldehyde-3-phosphate dehydrogenase,	338	476	1e-134	92	+2	5	766	80	333	Contig116	>gb|FE672593.1|FE672593 mh1_0019_F10 Drought-stressed chickpea leave library Cicer	494	303	1e-82	84	Contig116	>gb|EE604990.1|EE604990 CCUPAS120LF04g03R Pigeon pea Leaf cDNA Library Cajanus cajan cDNA	647	28	1.3	94	Contig116	>gb|EV271894.1|EV271894 GLMBC47TF JCVI-SOY2 Glycine max cDNA 5, mRNA sequence	749	1100	0	93	Contig116	>gnl|lis|1812866 TA131_34305 Glyceraldehyde-3-phosphate dehydrogenase [Glycine max	1492	591	1e-168	85	Contig116	>gb|EV256812.1|EV256812 MTYD114TF JCVI-MT1 Medicago truncatula cDNA 5, mRNA sequence	758	884	0	89	Contig116	>gb|CV543894.1|CV543894 RTS_141_A05 Phaseolus vulgaris P- root EST library Phaseolus	761	1031	0	92
117	Contig117	987	Contig117	>Q9VNE2|EXBA_DROME Protein extra bases - Drosophila melanogaster	422	160	7e-39	33	+1	13	708	181	411	Contig117	>gb|CD051295.1|CD051295 EST0622 subtracted cDNA library of drought-stressed chickpea Cicer	644	32	0.64	100	Contig117	>gb|EE605150.1|EE605150 CCUPAS120LF05g05R Pigeon pea Leaf cDNA Library Cajanus cajan cDNA	533	32	0.078	100	Contig117	>gb|FK022382.1|FK022382 GLRA682TF JCVI-SOY3 Glycine max cDNA 5, mRNA sequence	644	928	0	94	Contig117	>gnl|lis|19365 TC14257 similar to GB|AAL15273.1|16323077|AY057642	782	577	1e-163	90	Contig117	>gb|BG583670.1|BG583670 EST485423 GVN Medicago truncatula cDNA clone pGVN-74K1 5 end, mRNA	822	842	0	89	Contig117	>gb|FE695588.1|FE695588 Pv039C_M13R_F02.ab1 Phaseolus vulgaris cv Early gallatin Phaseolus	916	914	0	91
118	Contig118	507	Contig118	>Q91AV1|SPIKE_PEDV7 Spike glycoprotein precursor - Porcine epidemic	1383	33	0.84	30	+1	88	303	1280	1347	Contig118	>gb|CK148819.1|CK148819 28_B9_F05 Suppressive subtractive hybridization library Cicer	273	32	0.32	100	Contig118	>gb|EE604915.1|EE604915 CCUPAS120LF04g11F Pigeon pea Leaf cDNA Library Cajanus cajan cDNA	578	26	2.4	100	Contig118	>gb|EV279633.1|EV279633 GLNAJ96TF JCVI-SOY3 Glycine max cDNA 5, mRNA sequence	789	36	2	100	Contig118	>gnl|lis|1826854 TA8987_34305 Hypothetical protein T17J13.90 [Arabidopsis thaliana	479	34	2	100	Contig118	>gb|BE204600.1|BE204600 EST397276 KV0 Medicago truncatula cDNA clone pKV0-16F16, mRNA	572	38	0.21	100	Contig118	>gb|FE706106.1|FE706106 Pv044B_M13R_H10.ab1 Phaseolus vulgaris cv Early gallatin Phaseolus	827	34	1.2	100
119	Contig119	613	Contig119	>Q2PMP0|YCF1_SOYBN Putative membrane protein ycf1 - Glycine max	1792	188	2e-47	68	-3	443	57	1154	1282	Contig119	>gb|DY475079.1|DY475079 U035 Chickpea (ICC3996) post-inoculation EST library Cicer	212	32	0.39	100	Contig119	>gb|EE604929.1|EE604929 CCUPAS120LF04a06R Pigeon pea Leaf cDNA Library Cajanus cajan cDNA	367	30	0.19	94	Contig119	>gb|EH038915.1|EH038915 GMSeed1596 Soybean endosperm tissue in developing seeds Glycine max	549	266	1e-69	85	Contig119	>gnl|lis|10006 TC10380 similar to UP|Q8S8U2 (Q8S8U2) Ycf1 protein, partial (40%)	5664	42	0.01	93	Contig119	>gb|EX531079.1|EX531079 MTGland_B019_2007-05-15/MTGlandB019_A03_016_1 Medicago truncatula	518	38	0.26	100	Contig119	>gb|FD795592.1|FD795592 08VNNA8_T7_035_F06_02MAR2006_038 08VNAA8 Phaseolus vulgaris cDNA,	479	82	7e-15	87
120	Contig120	694	Contig120	>Q7Y0C8|C74A1_ORYSJ Cytochrome P450 74A1, chloroplast precursor -	512	152	1e-36	56	-1	694	323	388	511	Contig120	>gb|FE669505.1|FE669505 mh2_0017_C11 Chickpea leave library Cicer arietinum cDNA clone	541	34	0.11	100	Contig120	>gb|EE604932.1|EE604932 CCUPAS120LF04a09R Pigeon pea Leaf cDNA Library Cajanus cajan cDNA	639	28	0.85	100	Contig120	>gb|FK001989.1|FK001989 GLPAP69TR JCVI-SOY1 Glycine max cDNA 5, mRNA sequence	756	264	6e-69	83	Contig120	>gnl|lis|1811869 TA651_34305 9/13 hydroperoxide lyase [Medicago truncatula (Barrel	599	58	2e-07	83	Contig120	>gb|AL388135.1|AL388135 MtBC46G12R1 MtBC Medicago truncatula cDNA clone MtBC46G12 T7, mRNA	552	88	4e-16	85	Contig120	>gb|FE705063.1|FE705063 Pv041A_M13R_A11.ab1 Phaseolus vulgaris cv Early gallatin Phaseolus	858	176	2e-43	80
121	Contig121	1041	Contig121	>Q9C6M5|RAVL1_ARATH RAV1-like ethylene-responsive transcription	361	78	8e-14	46	+3	6	344	276	361	Contig121	>gb|FE669549.1|FE669549 mh2_0017_G08 Chickpea leave library Cicer arietinum cDNA clone	565	56	5e-08	87	Contig121	>gb|EE604736.1|EE604736 CCUPAS120LF03F03F Pigeon pea Leaf cDNA Library Cajanus cajan cDNA	385	28	1.3	100	Contig121	>gb|BE191039.1|BE191039 sn84a10.y1 Gm-c1038 Glycine max cDNA clone GENOME SYSTEMS CLONE ID:	557	149	4e-34	94	Contig121	>gnl|lis|1458943 AV768837	608	60	7e-08	82	Contig121	>gb|BQ155683.1|BQ155683 NF083B06IR1F1057 Irradiated Medicago truncatula cDNA clone	484	96	2e-18	88	Contig121	>gb|BQ481737.1|BQ481737 PV_GEa0091a03f Phaseolus vulgaris leaf EST library PV_GEa Phaseolus	973	125	9e-28	93
122	Contig122	839	Contig122	>P17928|CALM_MEDSA Calmodulin - Medicago sativa (Alfalfa)	149	297	4e-80	100	+3	57	503	1	149	Contig122	>gb|FE672564.1|FE672564 mh1_0019_C12 Drought-stressed chickpea leave library Cicer	439	507	1e-144	90	Contig122	>gb|EE605025.1|EE605025 CCUPAS120LF05b12F Pigeon pea Leaf cDNA Library Cajanus cajan cDNA	449	527	1e-151	95	Contig122	>gb|BQ628413.1|BQ628413 sap46f10.y1 Gm-c1087 Glycine max cDNA clone SOYBEAN CLONE ID:	616	751	0	93	Contig122	>gnl|lis|1813372 TA714_34305 Calmodulin-like protein [Branchiostoma lanceolatum	832	541	1e-153	89	Contig122	>gb|AW560551.1|AW560551 EST315599 DSIR Medicago truncatula cDNA clone pDSIR-27B13, mRNA	562	515	1e-145	89	Contig122	>gb|CV539228.1|CV539228 POD_016_A06 Phaseolus vulgaris pod EST library Phaseolus vulgaris	744	650	0	92
123	Contig123	475	Contig123	>P69326|UBIQ_WHEAT Ubiquitin - Triticum aestivum (Wheat)	76	149	7e-36	98	+1	94	321	1	76	Contig123	>gb|FE669919.1|FE669919 mh2_0021_H06 Chickpea leave library Cicer arietinum cDNA clone	534	327	4e-90	88	Contig123	>gb|EE604922.1|EE604922 CCUPAS120LF04h10F Pigeon pea Leaf cDNA Library Cajanus cajan cDNA	457	690	0	98	Contig123	>gb|FE680599.1|FE680599 Pv053B_M13F_B10.ab1 Phaseolus vulgaris cv Early gallatin Phaseolus	451	400	1e-110	92	Contig123	>gnl|lis|1513083 BP056966	554	327	9e-89	87	Contig123	>gb|AL367627.1|AL367627 MtBA16B12R2 MtBA Medicago truncatula cDNA clone MtBA16B12 T7, mRNA	526	264	2e-69	85	Contig123	>gb|CB539488.1|CB539488 PVEPSE2006B07.g Common bean seedling EST Library - PVEPSE2	665	436	1e-122	91
124	Contig124	844	Contig124	>O22259|ERF71_ARATH Ethylene-responsive transcription factor ERF071	171	48	7e-05	42	-2	540	361	112	167	Contig124	>gb|EH058842.1|EH058842 CPA04a04.y.esd subtracted cDNA library of drought stressed chickpea	555	30	2.1	100	Contig124	>gb|CO636156.1|CO636156 cajII27 Pigeonpea stress induced cDNA library Cajanus cajan cDNA	571	28	1	100	Contig124	>gb|AW620927.1|AW620927 sj95e06.y1 Gm-c1023 Glycine max cDNA clone GENOME SYSTEMS CLONE ID:	443	228	4e-58	90	Contig124	>gnl|lis|1811896 TA175_34305 Pathogenesis-related transcriptional factor and ERF	1485	115	1e-24	91	Contig124	>gb|BE239319.1|BE239319 EST392684 MHRP- Medicago truncatula cDNA clone pMHRP-28I13, mRNA	396	66	2e-09	90	Contig124	>gb|FE682252.1|FE682252 Pv036A_M13R_A06.ab1 Phaseolus vulgaris cv Early gallatin Phaseolus	868	40	0.033	95
125	Contig125	672	Contig125	>Q05001|NCPR_CATRO NADPH--cytochrome P450 reductase - Catharanthus	714	209	1e-53	80	+1	1	357	596	714	Contig125	>gb|FE668766.1|FE668766 mh2_0004_E08 Chickpea leave library Cicer arietinum cDNA clone	606	34	0.11	100	Contig125	>gb|EE604567.1|EE604567 CCUPAS120LF02e01F Pigeon pea Leaf cDNA Library Cajanus cajan cDNA	513	32	0.053	100	Contig125	>gb|AW509065.1|AW509065 si39f07.y1 Gm-r1030 Glycine max cDNA clone GENOME SYSTEMS CLONE ID:	496	470	1e-131	89	Contig125	>gnl|lis|1816353 TA2527_34305 Putative NADPH-cytochrome P450 reductase [Pisum	1156	383	1e-105	88	Contig125	>gb|AW685470.1|AW685470 NF030B12NR1F1000 Nodulated root Medicago truncatula cDNA clone	668	329	5e-89	86	Contig125	>gb|FE699783.1|FE699783 Pv025D_M13R_G08.ab1 Phaseolus vulgaris cv Early gallatin Phaseolus	861	430	1e-120	90
126	Contig126	1129	Contig126	>Q07469|BSPA_POPDE Bark storage protein A precursor - Populus	312	103	2e-21	32	+3	6	581	131	304	Contig126	>gb|FE670842.1|FE670842 mh2_0035_H07 Chickpea leave library Cicer arietinum cDNA clone	589	32	0.73	100	Contig126	>gb|DY742690.1|DY742690 cajKS67 Pigeonpea stress induced cDNA library Cajanus cajan cDNA,	623	28	1.4	100	Contig126	>gb|CF921739.1|CF921739 gmrhRww24-03-T7_A01_1_015 Soybean root hair subtracted cDNA library	878	295	3e-78	83	Contig126	>gb|BP065281| BP065281	493	40	0.072	100	Contig126	>gb|BE239470.1|BE239470 EST403519 MHRP- Medicago truncatula cDNA clone pMHRP-28C24, mRNA	682	220	6e-56	82	Contig126	>gb|CV538921.1|CV538921 POD_012_C03 Phaseolus vulgaris pod EST library Phaseolus vulgaris	627	36	0.68	100
127	Contig127	1129	Contig127	>Q6DBV4|PHOP1_DANRE Probable phosphatase phospho1 - Danio rerio	279	129	3e-29	31	-3	1097	372	33	278	Contig127	>gb|FE668722.1|FE668722 mh2_0004_A08 Chickpea leave library Cicer arietinum cDNA clone	697	32	0.73	100	Contig127	>gb|EE604569.1|EE604569 CCUPAS120LF02e07F Pigeon pea Leaf cDNA Library Cajanus cajan cDNA	683	28	1.4	94	Contig127	>gb|EV269144.1|EV269144 GLMAF83TF JCVI-SOY2 Glycine max cDNA 5, mRNA sequence	746	724	0	88	Contig127	>gnl|lis|1817247 TA2215_34305 Putative acid phosphatase [Arabidopsis thaliana	1110	400	1e-110	85	Contig127	>gb|CA922050.1|CA922050 EST639768 MTUS Medicago truncatula cDNA clone MTUS-48C3, mRNA	686	343	6e-93	83	Contig127	>gb|FD795664.1|FD795664 08VNNA8_T7_039_E02_3MAR2006_008 08VNAA8 Phaseolus vulgaris cDNA, mRNA	753	615	1e-175	86
128	Contig128	715	Contig128	>P69326|UBIQ_WHEAT Ubiquitin - Triticum aestivum (Wheat)	76	147	4e-35	98	-1	661	434	1	76	Contig128	>gb|FE669193.1|FE669193 mh2_0013_H01 Chickpea leave library Cicer arietinum cDNA clone	625	244	6e-65	86	Contig128	>gb|EE605007.1|EE605007 CCUPAS120LF04h10R Pigeon pea Leaf cDNA Library Cajanus cajan cDNA	464	212	3e-56	88	Contig128	>gb|FE680544.1|FE680544 Pv030A_M13F_B04.ab1 Phaseolus vulgaris cv Early gallatin Phaseolus	887	371	1e-101	91	Contig128	>gnl|lis|1812578 TA84_34305 Ubiquitin C variant [Homo sapiens (Human)]	1452	303	2e-81	89	Contig128	>gb|AL367627.1|AL367627 MtBA16B12R2 MtBA Medicago truncatula cDNA clone MtBA16B12 T7, mRNA	526	262	1e-68	86	Contig128	>gb|CV540433.1|CV540433 POD_032_B07 Phaseolus vulgaris pod EST library Phaseolus vulgaris	670	379	1e-104	91
129	Contig129	917	Contig129	>Q8GSM2|LOX23_HORVU Lipoxygenase 2.3, chloroplast precursor - Hordeum	896	128	3e-29	63	+1	13	288	805	896	Contig129	>gb|FE672455.1|FE672455 mh1_0017_H11 Drought-stressed chickpea leave library Cicer	390	36	0.038	95	Contig129	>gb|EE604908.1|EE604908 CCUPAS120LF04g04F Pigeon pea Leaf cDNA Library Cajanus cajan cDNA	298	30	0.28	100	Contig129	>gb|BG839583.1|BG839583 Gm01_04h12_F Gm01_AAFC_ECORC_Glycine_max_cold_stressed_leaves	639	363	1e-98	90	Contig129	>gnl|lis|1527093 BP048503	361	68	3e-10	84	Contig129	>gb|EX528424.1|EX528424 MTGland_A041_2007-06-23/MTGlandA041_F09_035_1 Medicago truncatula	1078	155	2e-36	84	Contig129	>gb|FE706332.1|FE706332 Pv045B_M13R_D01.ab1 Phaseolus vulgaris cv Early gallatin Phaseolus	526	283	1e-75	87
130	Contig130	798	Contig130	>Q9ZVJ6|ANXD4_ARATH Annexin D4 - Arabidopsis thaliana (Mouse-ear	319	159	2e-38	51	-2	797	309	153	317	Contig130	>gb|FE671110.1|FE671110 mh1_0002_B03 Drought-stressed chickpea leave library Cicer	627	32	0.51	100	Contig130	>gb|EE604998.1|EE604998 CCUPAS120LF04g11R Pigeon pea Leaf cDNA Library Cajanus cajan cDNA	539	32	0.063	95	Contig130	>gb|CX705163.1|CX705163 gmrtDrNS01_39-B_M13R_D11_089.s1 Water stressed 5h segment 1	901	708	0	92	Contig130	>gb|BG662253| Ljirnpest41-305-d3 annexin homolog	342	135	1e-30	89	Contig130	>gb|AW775897.1|AW775897 EST334962 DSIL Medicago truncatula cDNA clone pDSIL-3O4, mRNA	732	541	1e-153	88	Contig130	>gb|FE701048.1|FE701048 Pv028C_M13R_F05.ab1 Phaseolus vulgaris cv Early gallatin Phaseolus	853	682	0	91
131	Contig131	611	Contig131	>P43281|METK2_SOLLC S-adenosylmethionine synthetase 2 - Solanum	393	159	9e-39	96	+1	7	240	313	390	Contig131	>gb|FE669734.1|FE669734 mh2_0019_H04 Chickpea leave library Cicer arietinum cDNA clone	655	135	4e-32	84	Contig131	>gb|EE604567.1|EE604567 CCUPAS120LF02e01F Pigeon pea Leaf cDNA Library Cajanus cajan cDNA	513	28	0.75	94	Contig131	>gb|AW349961.1|AW349961 GM210006B20B3 Gm-r1021 Glycine max cDNA clone Gm-r1021-1998 3,	664	369	1e-100	94	Contig131	>gnl|lis|1812361 TA347_34305 S-adenosylmethionine synthetase 1 [Petroselinum	589	260	2e-68	89	Contig131	>gb|BE249519.2|BE249519 NF021D08LF1F1073 Developing leaf Medicago truncatula cDNA clone	552	220	3e-56	87	Contig131	>gb|CV532767.1|CV532767 LVS_029_H11 Phaseolus vulgaris leaf EST library Phaseolus vulgaris	698	260	1e-68	91
132	Contig132	649	Contig132	>P24095|LOXX_SOYBN Seed lipoxygenase - Glycine max (Soybean)	864	326	5e-89	85	+3	6	548	684	864	Contig132	>gb|CD051299.1|CD051299 EST0250 subtracted cDNA library of drought-stressed chickpea Cicer	604	165	4e-41	85	Contig132	>gb|EE604788.1|EE604788 CCUPAS120LF03c06R Pigeon pea Leaf cDNA Library Cajanus cajan cDNA	534	735	0	98	Contig132	>gb|EG702228.1|EG702228 GmO3_30 Substract library of ozone treated leaves in Glycine max	1120	613	1e-174	89	Contig132	>gnl|lis|6025 TC7825 similar to UP|Q9M3Z5 (Q9M3Z5) Lipoxygenase (Fragment) ,	1642	414	1e-115	84	Contig132	>gb|BQ122452.1|BQ122452 EST608028 GLSD Medicago truncatula cDNA clone pGLSD-29C13, mRNA	819	220	3e-56	82	Contig132	>gb|CV540566.1|CV540566 POD_033_G09 Phaseolus vulgaris pod EST library Phaseolus vulgaris	590	488	1e-137	88
133	Contig133	814	Contig133	>Q93XX4|C2D61_ARATH C2 domain-containing protein At1g53590 -	751	67	8e-11	36	+2	2	364	528	653	Contig133	>gb|DY475438.1|DY475438 U421 Chickpea (ICC3996) post-inoculation EST library Cicer	255	36	0.033	100	Contig133	>gb|EE604789.1|EE604789 CCUPAS120LF03c07R Pigeon pea Leaf cDNA Library Cajanus cajan cDNA	784	26	3.9	100	Contig133	>gb|CA784865.1|CA784865 sat91a07.y1 Gm-c1062 Glycine max cDNA clone SOYBEAN CLONE ID:	683	204	6e-51	81	Contig133	>gb|AV777541| AV777541	466	36	0.81	100	Contig133	>gb|BE239975.1|BE239975 EST404024 MHRP- Medicago truncatula cDNA clone pMHRP-41I8, mRNA	482	125	2e-27	82	Contig133	>gb|CV538129.1|CV538129 NOD_250_H10 Phaseolus vulgaris nodule EST library Phaseolus	794	234	1e-60	83
134	Contig134	701	Contig134	>Q42971|ENO_ORYSJ Enolase - Oryza sativa subsp. japonica (Rice)	446	245	1e-76	92	+1	88	483	315	446	Contig134	>gb|FE672221.1|FE672221 mh1_0015_E02 Drought-stressed chickpea leave library Cicer	669	133	2e-31	80	Contig134	>gb|CO636158.1|CO636158 cajII7 Pigeonpea stress induced cDNA library Cajanus cajan cDNA	571	44	1e-05	91	Contig134	>gb|BI969229.1|BI969229 GM830007B11H07 Gm-r1083 Glycine max cDNA clone Gm-r1083-2677 3,	754	773	0	93	Contig134	>gnl|lis|1821156 TA12206_34305 Enolase 1 [Hevea brasiliensis (Para rubber tree)]	582	585	1e-166	91	Contig134	>gb|AJ389037.1|AJ389037 AJ389037 Medicago truncatula R108 Medicago truncatula cDNA clone	560	385	1e-105	90	Contig134	>gb|CB543146.1|CB543146 PVEPSE3028D17.g Common bean seedling EST Library inoculated with	308	414	1e-115	92
135	Contig135	595	Contig135	>Q96303|PHT14_ARATH Inorganic phosphate transporter 1-4 -	534	72	1e-12	59	+3	6	191	481	534	Contig135	>gb|FE670219.1|FE670219 mh2_0025_D12 Chickpea leave library Cicer arietinum cDNA clone	502	32	0.38	100	Contig135	>gb|EE604838.1|EE604838 CCUPAS120LF03h03R Pigeon pea Leaf cDNA Library Cajanus cajan cDNA	251	32	0.047	100	Contig135	>gb|BU089643.1|BU089643 st93g06.y1 Gm-c1054 Glycine max cDNA clone GENOME SYSTEMS CLONE ID:	417	238	3e-61	90	Contig135	>gnl|lis|1816218 TA2774_34305 Phosphate transporter [Lotus japonicus]	2007	119	5e-26	87	Contig135	>gb|DY618198.1|DY618198 AC4485 NOLLY Medicago truncatula cDNA 5, mRNA sequence	696	70	7e-11	84	Contig135	>gb|CB540988.1|CB540988 PVEPSE2027C04.g Common bean seedling EST Library - PVEPSE2	444	36	0.36	95
136	Contig136	547	Contig136	>Q9UX32|ARLY_SULSO Argininosuccinate lyase - Sulfolobus solfataricus	444	35	0.26	31	-2	492	349	313	360	Contig136	>gb|FE673469.1|FE673469 mh1_0037_A01 Drought-stressed chickpea leave library Cicer	426	32	0.35	100	Contig136	>gb|EE604707.1|EE604707 CCUPAS120LF03c05F Pigeon pea Leaf cDNA Library Cajanus cajan cDNA	563	28	0.67	100	Contig136	>gb|BU551397.1|BU551397 GM880023B21H05 Gm-r1088 Glycine max cDNA clone Gm-r1088-8818 3,	428	361	3e-98	93	Contig136	>gnl|lis|1809386 TA10589_34305 Hypothetical protein [Medicago truncatula (Barrel	465	129	5e-29	86	Contig136	>gb|AL369081.1|AL369081 MtBA28G06F1 MtBA Medicago truncatula cDNA clone MtBA28G06 T3, mRNA	459	159	9e-38	89	Contig136	>gb|CV530532.1|CV530532 ALV_014A_C01 Phaseolus vulgaris leaf EST library PV_GEa Phaseolus	827	38	0.083	95
137	Contig137	922	Contig137	>Q8LD27|PSB6_ARATH Proteasome subunit beta type-6 precursor -	233	138	2e-48	82	-1	658	413	150	233	Contig137	>gb|FE672119.1|FE672119 mh1_0014_D01 Drought-stressed chickpea leave library Cicer	675	32	0.59	100	Contig137	>gb|EE604757.1|EE604757 CCUPAS120LF03h04F Pigeon pea Leaf cDNA Library Cajanus cajan cDNA	659	28	1.1	100	Contig137	>gb|FG999250.1|FG999250 GLPA985TR JCVI-SOY1 Glycine max cDNA 5, mRNA sequence	757	561	1e-158	87	Contig137	>gnl|lis|1813066 TA639_34305 Proteasome subunit beta type 6 precursor [Arabidopsis	1149	339	5e-92	85	Contig137	>gb|EV261703.1|EV261703 MTYEM73TF JCVI-MT1 Medicago truncatula cDNA 5, mRNA sequence	799	313	4e-84	85	Contig137	>gb|FE687885.1|FE687885 Pv015B_M13R_E08.ab1 Phaseolus vulgaris cv Early gallatin Phaseolus	852	476	1e-133	88
138	Contig138	694	Contig138	>Q9Y7P0|RISA_SCHPO Riboflavin synthase alpha chain -	208	36	0.15	36	-3	503	342	83	142	Contig138	>gb|FE668957.1|FE668957 mh2_0008_C03 Chickpea leave library Cicer arietinum cDNA clone	361	32	0.44	100	Contig138	>gb|EE604935.1|EE604935 CCUPAS120LF04a12R Pigeon pea Leaf cDNA Library Cajanus cajan cDNA	590	30	0.21	100	Contig138	>gb|CD398819.1|CD398819 Gm_ck20169 Soybean induced by Salicylic Acid Glycine max cDNA 3,	687	56	3e-06	90	Contig138	>gnl|lis|1814683 TA13030_34305	480	36	0.69	100	Contig138	>gb|AL381906.1|AL381906 MtBC03G03R1 MtBC Medicago truncatula cDNA clone MtBC03G03 T7, mRNA	299	40	0.075	92	Contig138	>gb|CB539996.1|CB539996 PVEPSE2013D12.g Common bean seedling EST Library - PVEPSE2	513	32	6.5	100
139	Contig139	515	Contig139	>Q8HVY5|RPOB_SOYBN DNA-directed RNA polymerase subunit beta -	1070	328	6e-90	95	-3	513	1	445	615	Contig139	>gb|CK148820.1|CK148820 36_B11 Suppressive subtractive hybridization library Cicer	694	30	1.3	100	Contig139	>gb|EE604995.1|EE604995 CCUPAS120LF04g08R Pigeon pea Leaf cDNA Library Cajanus cajan cDNA	669	30	0.16	100	Contig139	>gb|BE347956.1|BE347956 sp09e09.y1 Gm-c1042 Glycine max cDNA clone GENOME SYSTEMS CLONE ID:	626	276	1e-72	95	Contig139	>gnl|lis|31680 NP459520 RNA polymerase beta subunit [Lotus japonicus]	3213	484	1e-136	86	Contig139	>gb|AW560251.1|AW560251 EST315299 DSIR Medicago truncatula cDNA clone pDSIR-26F23, mRNA	575	36	0.86	100	Contig139	>gb|CV530430.1|CV530430 ALV_013C_H11 Phaseolus vulgaris leaf EST library PV_GEa Phaseolus	983	36	0.31	100
140	Contig140	364	Contig140	>P16107|CHSY_PETCR Chalcone synthase - Petroselinum crispum	398	135	4e-32	91	+3	6	221	323	394	Contig140	>gb|FE669001.1|FE669001 mh2_0010_B12 Chickpea leave library Cicer arietinum cDNA clone	529	30	0.9	100	Contig140	>gb|EE595450.1|EE595450 CCUPAS120LF01b05R Pigeon pea Leaf cDNA Library Cajanus cajan cDNA	841	28	0.44	100	Contig140	>gb|BE917591.1|BE917591 GmCHS6 soybean root subtractive cDNA Library Glycine max cDNA clone	560	101	3e-20	82	Contig140	>gnl|lis|1483416 BP034657	459	62	6e-09	88	Contig140	>gb|CA921165.1|CA921165 EST638883 MTUS Medicago truncatula cDNA clone MTUS-36G8, mRNA	621	149	6e-35	83	Contig140	>gb|FG233084.1|FG233084 pvrebac010002_A8_M13rev_phred13_vc root hairs of Phaseolus vulgaris	738	66	2e-10	86
141	Contig141	656	Contig141	>O23948|VATE_GOSHI Vacuolar proton pump subunit E - Gossypium	237	59	3e-09	67	+3	270	407	191	236	Contig141	>gb|EB085053.1|EB085053 CA1108 Chickpea (ICC3996) post-inoculation EST library Cicer	601	34	0.11	100	Contig141	>gb|EE604557.1|EE604557 CCUPAS120LF02c10F Pigeon pea Leaf cDNA Library Cajanus cajan cDNA	578	34	0.013	100	Contig141	>gb|BI970919.1|BI970919 GM830012A10A07 Gm-r1083 Glycine max cDNA clone Gm-r1083-4237 3,	749	82	5e-14	83	Contig141	>gnl|lis|1516178 BP051436	497	210	2e-53	86	Contig141	>gb|AW329726.2|AW329726 N200992e rootphos(-) Medicago truncatula cDNA clone MHRP-23D9, mRNA	408	117	4e-25	82	Contig141	>gb|CV529076.1|CV529076 ALV_009B_F12 Phaseolus vulgaris leaf EST library PV_GEa Phaseolus	819	70	3e-11	86
142	Contig142	680	Contig142	>Q9SFF9|GL17_ARATH Germin-like protein subfamily 1 member 7	229	119	2e-26	67	+1	7	276	135	224	Contig142	>gb|FE669767.1|FE669767 mh2_0020_C02 Chickpea leave library Cicer arietinum cDNA clone	550	32	0.43	100	Contig142	>gb|EE604698.1|EE604698 CCUPAS120LF03b07F Pigeon pea Leaf cDNA Library Cajanus cajan cDNA	472	30	0.21	100	Contig142	>gb|FK017344.1|FK017344 GLNCM36TF JCVI-SOY3 Glycine max cDNA 5, mRNA sequence	758	319	1e-85	88	Contig142	>gb|BI418455| LjNEST28b2r	477	62	1e-08	91	Contig142	>gb|AW267910.1|AW267910 EST306252 DSIR Medicago truncatula cDNA clone pDSIR-8D4, mRNA	693	157	5e-37	81	Contig142	>gb|FG228521.1|FG228521 pvreabc010001_A10_M13rev_phred13_vc root hairs of Phaseolus	628	70	3e-11	79
143	Contig143	527	Contig143	>Q38857|XTH22_ARATH Xyloglucan endotransglucosylase/hydrolase	284	163	5e-40	66	+3	12	326	179	284	Contig143	>gb|FE669574.1|FE669574 mh2_0018_B02 Chickpea leave library Cicer arietinum cDNA clone	587	56	2e-08	82	Contig143	>gb|DY742669.1|DY742669 cajKS46 Pigeonpea stress induced cDNA library Cajanus cajan cDNA,	600	32	0.041	100	Contig143	>gb|BI788217.1|BI788217 sag68b05.y1 Gm-c1082 Glycine max cDNA clone GENOME SYSTEMS CLONE	536	430	1e-119	90	Contig143	>gnl|lis|1807569 TA9744_34305 Xyloglucan endotransglycosylase [Malus domestica	533	125	7e-28	88	Contig143	>gb|AW299181.1|AW299181 EST305991 KV2 Medicago truncatula cDNA clone KV2-9J15, mRNA	695	74	4e-12	83	Contig143	>gb|FE693383.1|FE693383 Pv058D_M13R_D06.ab1 Phaseolus vulgaris cv Early gallatin Phaseolus	882	430	1e-120	90
144	Contig144	502	Contig144	>Q03211|PEXLP_TOBAC Pistil-specific extensin-like protein precursor	426	47	6e-05	38	+2	17	259	326	416	Contig144	>gb|FE670127.1|FE670127 mh2_0024_D05 Chickpea leave library Cicer arietinum cDNA clone	518	30	1.3	100	Contig144	>gb|CO636154.1|CO636154 cajP2 Pigeonpea stress induced cDNA library Cajanus cajan cDNA	321	30	0.15	100	Contig144	>gb|CD406651.1|CD406651 Gm_ck31576 Soybean induced by Salicylic Acid Glycine max cDNA 3,	617	268	3e-70	87	Contig144	>gnl|lis|1802881 TA1741_34305 Proline-rich protein precursor [Phaseolus vulgaris	1215	64	2e-09	78	Contig144	>gb|AW191207.1|AW191207 T113378e KV2 Medicago truncatula cDNA clone pKV2-2A2, mRNA sequence	420	64	4e-09	93	Contig144	>gb|CV538321.1|CV538321 POD_004_B09 Phaseolus vulgaris pod EST library Phaseolus vulgaris	658	174	5e-43	83
145	Contig145	1129	Contig145	>Q9S7P9|SNP33_ARATH SNAP25 homologous protein SNAP33 - Arabidopsis	300	350	6e-96	61	+2	83	952	1	300	Contig145	>gb|FE671262.1|FE671262 mh1_0003_G02 Drought-stressed chickpea leave library Cicer	533	242	4e-64	84	Contig145	>gb|EE604803.1|EE604803 CCUPAS120LF03d11R Pigeon pea Leaf cDNA Library Cajanus cajan cDNA	627	30	0.35	94	Contig145	>gb|EV266662.1|EV266662 GLLB966TF JCVI-SOY1 Glycine max cDNA 5, mRNA sequence	760	1005	0	92	Contig145	>gnl|lis|1804249 TA3084_34305 SNARE domain containing protein, expressed [Oryza	601	121	2e-26	87	Contig145	>gb|BG645309.1|BG645309 EST506928 KV3 Medicago truncatula cDNA clone pKV3-39J2 5 end, mRNA	802	450	1e-125	84	Contig145	>gb|FE686575.1|FE686575 Pv040A_M13R_G08.ab1 Phaseolus vulgaris cv Early gallatin Phaseolus	888	787	0	87
146	Contig146	708	Contig146	>Q6CFJ0|FIS1_YARLI Mitochondria fission 1 protein - Yarrowia	154	74	6e-13	35	+1	19	351	45	153	Contig146	>gb|FE671805.1|FE671805 mh1_0010_C03 Drought-stressed chickpea leave library Cicer	546	182	2e-46	82	Contig146	>gb|CK394842.1|CK394842 cajS7 Pigeonpea stress induced cDNA library Cajanus cajan cDNA	542	30	0.22	100	Contig146	>gb|EH257034.1|EH257034 JGI_ACBU1124.rev ACBU Phakopsora pachyrhizi infected soybean leaf	635	591	1e-167	89	Contig146	>gnl|lis|1828011 TA8179_34305 Hypothetical protein F24I3.170 [Arabidopsis thaliana	602	309	3e-83	86	Contig146	>gb|AW775460.1|AW775460 EST334525 DSIL Medicago truncatula cDNA clone pDSIL-1J24, mRNA	579	212	9e-54	82	Contig146	>gb|FE699657.1|FE699657 Pv025C_M13R_G04.ab1 Phaseolus vulgaris cv Early gallatin Phaseolus	776	515	1e-145	89
147	Contig147	1115	Contig147	>O65735|ALF_CICAR Fructose-bisphosphate aldolase, cytoplasmic	359	165	4e-40	88	+2	5	274	270	359	Contig147	>gb|DY475535.1|DY475535 CA0738 Chickpea (ICC3996) post-inoculation EST library Cicer	240	32	0.72	100	Contig147	>gb|CO636157.1|CO636157 cajII28 Pigeonpea stress induced cDNA library Cajanus cajan cDNA	718	791	0	99	Contig147	>gb|AW351264.1|AW351264 GM210011A20G6 Gm-r1021 Glycine max cDNA clone Gm-r1021-4140 3,	574	424	1e-117	91	Contig147	>gnl|lis|1812298 TA111_34305 Fructose-bisphosphate aldolase, class-I [Medicago	1493	260	4e-68	86	Contig147	>gb|DY615884.1|DY615884 AC1225 NOLLY Medicago truncatula cDNA 5, mRNA sequence	438	127	7e-28	81	Contig147	>gb|CB543603.1|CB543603 PVEPSE3030I11.g Common bean seedling EST Library inoculated with	624	317	1e-85	87
148	Contig148	619	Contig148	>Q8LEA2|G2OX1_ARATH Gibberellin 2-beta-dioxygenase 1 - Arabidopsis	329	94	4e-19	36	+1	28	408	169	301	Contig148	>gb|EH059138.1|EH059138 CPB03c05.y.esd subtracted cDNA library of drought stressed chickpea	408	34	0.1	100	Contig148	>gb|EE604565.1|EE604565 CCUPAS120LF02d11F Pigeon pea Leaf cDNA Library Cajanus cajan cDNA	648	30	0.19	100	Contig148	>gb|FE707842.1|FE707842 Pv052B_M13R_A12.ab1 Phaseolus vulgaris cv Early gallatin Phaseolus	786	289	1e-76	86	Contig148	>gnl|lis|1812879 TA734_34305 ACC oxidase [Carica papaya (Papaya)]	1599	42	0.01	90	Contig148	>gb|AL372962.1|AL372962 MtBA54G08F1 MtBA Medicago truncatula cDNA clone MtBA54G08 T3, mRNA	338	40	0.066	100	Contig148	>gb|FE707842.1|FE707842 Pv052B_M13R_A12.ab1 Phaseolus vulgaris cv Early gallatin Phaseolus	786	289	2e-77	86
149	Contig149	738	Contig149	>Q42342|CYB51_ARATH Cytochrome b5 isoform 1 - Arabidopsis thaliana	134	234	4e-61	81	+2	92	493	1	134	Contig149	>gb|FE672415.1|FE672415 mh1_0017_E07 Drought-stressed chickpea leave library Cicer	564	379	1e-105	86	Contig149	>gb|EE604773.1|EE604773 CCUPAS120LF03b02R Pigeon pea Leaf cDNA Library Cajanus cajan cDNA	470	32	0.058	100	Contig149	>gb|CX701085.1|CX701085 gmrtDrNS01_34-A_M13R_D02_010.s1 Water stressed 5h segment 1	735	769	0	90	Contig149	>gnl|lis|1804036 TA3007_34305 Cytochome b5 [Olea europaea (Common olive)]	752	484	1e-135	85	Contig149	>gb|AW775856.1|AW775856 EST334921 DSIL Medicago truncatula cDNA clone pDSIL-3G14, mRNA	660	466	1e-130	87	Contig149	>gb|CV531725.1|CV531725 LVS_006_B12 Phaseolus vulgaris leaf EST library Phaseolus vulgaris	694	517	1e-146	86
150	Contig150	845	Contig150	>O83519|TIG_TREPA Trigger factor - Treponema pallidum	442	33	2.2	21	+2	155	511	49	178	Contig150	>gb|EH058834.1|EH058834 CPA03h07.y.esd subtracted cDNA library of drought stressed chickpea	637	32	0.54	100	Contig150	>gb|DV105904.1|DV105904 cajKS12 Pigeonpea water stress induced cDNA library Cajanus cajan	756	26	4.1	100	Contig150	>gb|EV265456.1|EV265456 GLLAU61TF JCVI-SOY1 Glycine max cDNA 5, mRNA sequence	730	769	0	90	Contig150	>gnl|lis|1542549 BP063048	532	321	1e-86	86	Contig150	>gb|BF644650.1|BF644650 NF017G12EC1F1099 Elicited cell culture Medicago truncatula cDNA	678	450	1e-125	87	Contig150	>gb|FE697315.1|FE697315 Pv057C_M13R_D01.ab1 Phaseolus vulgaris cv Early gallatin Phaseolus	872	605	1e-172	90
151	Contig151	660	Contig151	>P93149|C93B1_GLYEC Cytochrome P450 93B1 - Glycyrrhiza echinata	523	98	4e-20	56	+2	218	451	436	513	Contig151	>gb|CD051309.1|CD051309 EST0599 subtracted cDNA library of drought-stressed chickpea Cicer	329	100	2e-21	84	Contig151	>gb|EE605098.1|EE605098 CCUPAS120LF05b02R Pigeon pea Leaf cDNA Library Cajanus cajan cDNA	615	30	0.2	100	Contig151	>gb|CA852501.1|CA852501 E08E02_J02_09.ab1 cDNA Peking library 6, 8 day SCN3 Glycine max	653	208	3e-52	87	Contig151	>gnl|lis|1806325 TA9686_34305 Cytochrome P450 [Lotus japonicus]	600	133	4e-30	81	Contig151	>gb|CA923017.1|CA923017 EST640735 MTUS Medicago truncatula cDNA clone MTUS-61G7, mRNA	718	113	6e-24	80	Contig151	>gb|CV543256.1|CV543256 RTS_132_F08 Phaseolus vulgaris P- root EST library Phaseolus	454	202	3e-51	85
152	Contig152	829	Contig152	>P93149|C93B1_GLYEC Cytochrome P450 93B1 - Glycyrrhiza echinata	523	236	8e-62	46	+3	54	818	6	255	Contig152	>gb|FE669165.1|FE669165 mh2_0013_E09 Chickpea leave library Cicer arietinum cDNA clone	590	32	0.53	100	Contig152	>gb|CO636153.1|CO636153 cajIII4d Pigeonpea stress induced cDNA library Cajanus cajan cDNA	526	28	1	100	Contig152	>gb|EH262692.1|EH262692 JGI_ACBU6497.fwd ACBU Phakopsora pachyrhizi infected soybean leaf	770	440	1e-122	83	Contig152	>gnl|lis|1658008 AB024931 Lotus corniculatus var. japonicus mRNA for cytochrome	1557	347	2e-94	82	Contig152	>gb|BF646041.1|BF646041 NF065A11EC1F1084 Elicited cell culture Medicago truncatula cDNA	656	238	2e-61	86	Contig152	>gb|FE708243.1|FE708243 Pv054B_M13F_A08.ab1 Phaseolus vulgaris cv Early gallatin Phaseolus	331	305	3e-82	87
153	Contig153	727	Contig153	>P32289|GLNA_VIGAC Glutamine synthetase nodule isozyme - Vigna	356	286	9e-77	97	+1	7	429	216	356	Contig153	>gb|DY475398.1|DY475398 U381 Chickpea (ICC3996) post-inoculation EST library Cicer	255	72	5e-13	86	Contig153	>gb|EE604680.1|EE604680 CCUPAS120LF02h11R Pigeon pea Leaf cDNA Library Cajanus cajan cDNA	712	34	0.014	89	Contig153	>gb|CA820435.1|CA820435 sau88h08.y1 Gm-c1048 Glycine max cDNA clone SOYBEAN CLONE ID:	535	644	0	94	Contig153	>gnl|lis|1658048 LJCYTGLSY L.japonica mRNA for cytosolic glutamine synthetase.	1440	589	1e-167	92	Contig153	>gb|BG645129.1|BG645129 EST506748 KV3 Medicago truncatula cDNA clone pKV3-39E22 5 end,	783	496	1e-139	89	Contig153	>gb|FD793980.1|FD793980 08VNAA8_T7_031_G06_16MAR2006_036 08VNAA8 Phaseolus vulgaris cDNA,	735	589	1e-167	92
154	Contig154	763	Contig154	>P32292|ARG2_PHAAU Indole-3-acetic acid-induced protein ARG2 -	99	145	2e-34	75	+3	111	398	1	98	Contig154	>gb|FE668800.1|FE668800 mh2_0004_H06 Chickpea leave library Cicer arietinum cDNA clone	571	72	6e-13	82	Contig154	>gb|EE604568.1|EE604568 CCUPAS120LF02e05F Pigeon pea Leaf cDNA Library Cajanus cajan cDNA	421	30	0.24	100	Contig154	>gb|BM732746.1|BM732746 sal89c01.y1 Gm-c1063 Glycine max cDNA clone SOYBEAN CLONE ID:	547	347	6e-94	89	Contig154	>gb|BW596380| BW596380	487	96	9e-19	96	Contig154	>gb|DY615680.1|DY615680 AC0768 NOLLY Medicago truncatula cDNA 5, mRNA sequence	681	72	2e-11	89	Contig154	>gb|CB540659.1|CB540659 PVEPSE2022E06.g Common bean seedling EST Library - PVEPSE2	650	260	2e-68	85
155	Contig155	777	Contig155	>P26987|SAM22_SOYBN Stress-induced protein SAM22 - Glycine max	158	237	5e-62	72	+2	83	553	1	157	Contig155	>gb|EB085032.1|EB085032 CA0742 Chickpea (ICC3996) post-inoculation EST library Cicer	747	141	8e-34	80	Contig155	>gb|EE605166.1|EE605166 CCUPAS120LF05h10R Pigeon pea Leaf cDNA Library Cajanus cajan cDNA	796	28	0.95	100	Contig155	>gb|FK004333.1|FK004333 GLMDG01TFB JCVI-SOY2 Glycine max cDNA 5, mRNA sequence	726	323	9e-87	83	Contig155	>gb|AV426961| AV426961	429	100	6e-20	81	Contig155	>gb|AW560831.1|AW560831 EST315879 DSIR Medicago truncatula cDNA clone pDSIR-30G23, mRNA	457	153	8e-36	82	Contig155	>gb|CV542533.1|CV542533 RTS_121_F05 Phaseolus vulgaris P- root EST library Phaseolus	694	258	7e-68	85
156	Contig156	763	Contig156	>Q8TA86|RP9_HUMAN Retinitis pigmentosa 9 protein - Homo sapiens	221	42	0.002	73	+3	564	641	183	208	Contig156	>gb|EB085040.1|EB085040 CA0857 Chickpea (ICC3996) post-inoculation EST library Cicer	649	48	8e-06	100	Contig156	>gb|EE604831.1|EE604831 CCUPAS120LF03g08R Pigeon pea Leaf cDNA Library Cajanus cajan cDNA	360	32	0.06	100	Contig156	>gb|BE820990.1|BE820990 GM700013B20B4 Gm-r1070 Glycine max cDNA clone Gm-r1070-5072 3,	490	190	8e-47	86	Contig156	>gb|BW596605| BW596605	481	127	3e-28	88	Contig156	>gb|AL374624.1|AL374624 MtBB07F09F1 MtBB Medicago truncatula cDNA clone MtBB07F09 T3, mRNA	464	117	4e-25	89	Contig156	>gb|CV542808.1|CV542808 RTS_125_G01 Phaseolus vulgaris P- root EST library Phaseolus	556	36	0.46	100
157	Contig157	569	Contig157	>Q41066|IBB2_PEA Seed trypsin/chymotrypsin inhibitor TI5-72	114	139	6e-33	57	+1	61	396	4	111	Contig157	>gb|FE669431.1|FE669431 mh2_0016_E04 Chickpea leave library Cicer arietinum cDNA clone	561	34	0.092	100	Contig157	>gb|EE604809.1|EE604809 CCUPAS120LF03e07R Pigeon pea Leaf cDNA Library Cajanus cajan cDNA	474	32	0.045	100	Contig157	>gb|CA853622.1|CA853622 B10D02.seq cDNA Peking library 12hr SCN3 Glycine max cDNA clone	396	153	1e-35	88	Contig157	>gb|BW599042| BW599042	485	72	1e-11	88	Contig157	>gb|ES613576.1|ES613576 MTGland_B010_2007-05-09/MTGlandB010_H08_025_1 Medicago truncatula	446	66	1e-09	83	Contig157	>gb|CV540542.1|CV540542 POD_033_E05 Phaseolus vulgaris pod EST library Phaseolus vulgaris	743	34	1.3	100
158	Contig158	933	Contig158	>P60864|FOSB_STAAN Metallothiol transferase fosB - Staphylococcus	139	53	2e-06	31	+3	117	476	2	116	Contig158	>gb|FE669651.1|FE669651 mh2_0019_A01 Chickpea leave library Cicer arietinum cDNA clone	572	38	0.01	95	Contig158	>gb|DY742670.1|DY742670 cajKS47 Pigeonpea stress induced cDNA library Cajanus cajan cDNA,	735	30	0.29	100	Contig158	>gb|FG988813.1|FG988813 GLLCM14TF JCVI-SOY1 Glycine max cDNA 5, mRNA sequence	741	519	1e-146	90	Contig158	>gnl|lis|1804718 TA3011_34305 F18B13.24 protein [Arabidopsis thaliana (Mouse-ear	897	60	6e-08	85	Contig158	>gb|BG449662.1|BG449662 NF055F04IN1F1041 Insect herbivory Medicago truncatula cDNA clone	665	329	8e-89	86	Contig158	>gb|FE899161.1|FE899161 PvEST5016 Bean pod tissue cDNA Entry Library Phaseolus vulgaris	817	517	1e-146	90
159	Contig159	750	Contig159	>Q06930|ABR18_PEA ABA-responsive protein ABR18 - Pisum sativum	158	130	5e-30	60	-3	748	458	61	157	Contig159	>gb|EB085032.1|EB085032 CA0742 Chickpea (ICC3996) post-inoculation EST library Cicer	747	32	0.48	89	Contig159	>gb|EE604840.1|EE604840 CCUPAS120LF03h06R Pigeon pea Leaf cDNA Library Cajanus cajan cDNA	755	28	0.92	100	Contig159	>gb|FE684591.1|FE684591 Pv031D_M13F_A07.ab1 Phaseolus vulgaris cv Early gallatin Phaseolus	732	48	0.0008	86	Contig159	>gnl|lis|1812890 TA913_34305 PR10-1 protein [Medicago truncatula (Barrel medic)]	991	42	0.012	86	Contig159	>gb|AI974559.1|AI974559 T113008e KV2 Medicago truncatula cDNA clone pKV2-1A19, mRNA	449	62	2e-08	91	Contig159	>gb|CV542533.1|CV542533 RTS_121_F05 Phaseolus vulgaris P- root EST library Phaseolus	694	48	0.0001	86
160	Contig160	716	Contig160	>P11851|VS09_ROTHH Glycoprotein VP7 - Human rotavirus A (strain	326	36	0.15	23	+2	29	352	103	190	Contig160	>gb|FE668481.1|FE668481 mh2_0001_E02 Chickpea leave library Cicer arietinum cDNA clone	602	32	0.46	100	Contig160	>gb|EE604583.1|EE604583 CCUPAS120LF02f12F Pigeon pea Leaf cDNA Library Cajanus cajan cDNA	289	28	0.88	100	Contig160	>gb|CK606142.1|CK606142 gmrhRww6-08_F12_T7 Soybean root hair subtracted cDNA library	797	1124	0	95	Contig160	>gnl|lis|1822685 TA14187_34305 Hypothetical protein [Medicago truncatula (Barrel	982	817	0	90	Contig160	>gb|CB895089.1|CB895089 EST647881 HOGA Medicago truncatula cDNA clone HOGA-33F19, mRNA	894	676	0	87	Contig160	>gb|CV540832.1|CV540832 POD_037_D11 Phaseolus vulgaris pod EST library Phaseolus vulgaris	709	498	1e-140	94
161	Contig161	576	Contig161	>Q949G3|PDR1_NICPL Pleiotropic drug resistance protein 1 - Nicotiana	1436	160	5e-39	63	-1	570	253	1332	1436	Contig161	>gb|FE670165.1|FE670165 mh2_0024_H02 Chickpea leave library Cicer arietinum cDNA clone	443	115	3e-26	88	Contig161	>gb|EE604594.1|EE604594 CCUPAS120LF02h01F Pigeon pea Leaf cDNA Library Cajanus cajan cDNA	610	26	2.8	100	Contig161	>gb|BQ785223.1|BQ785223 saq74f10.y1 Gm-c1076 Glycine max cDNA clone SOYBEAN CLONE ID:	395	343	7e-93	88	Contig161	>gnl|lis|1801173 TA4913_34305 Pleiotropic drug resistance protein 12 [Arabidopsis	1517	145	9e-34	87	Contig161	>gb|AW774788.1|AW774788 EST333939 KV3 Medicago truncatula cDNA clone pKV3-23N24, mRNA	590	176	4e-43	90	Contig161	>gb|CV542650.1|CV542650 RTS_123_C09 Phaseolus vulgaris P- root EST library Phaseolus	686	327	7e-89	88
162	Contig162	378	Contig162	>O22616|DCOR_SOLLC Ornithine decarboxylase - Solanum lycopersicum	431	67	2e-11	70	+1	7	129	390	430	Contig162	>gb|FE668532.1|FE668532 mh2_0002_A05 Chickpea leave library Cicer arietinum cDNA clone	592	32	0.24	100	Contig162	>gb|CO636161.1|CO636161 cajIV-1 Pigeonpea stress induced cDNA library Cajanus cajan cDNA	501	26	1.8	100	Contig162	>gb|AW569902.1|AW569902 si83a12.y1 Gm-c1031 Glycine max cDNA clone GENOME SYSTEMS CLONE ID:	463	143	9e-33	90	Contig162	>gnl|lis|1657970 LJA575746 Lotus japonicus mRNA for ornithine decarboxylase (odc	1559	62	6e-09	84	Contig162	>gb|BF637260.1|BF637260 NF073D06LF1F1047 Developing leaf Medicago truncatula cDNA clone	513	34	2.5	100	Contig162	>gb|CB542850.1|CB542850 PVEPSE3026A04.g Common bean seedling EST Library inoculated with	406	34	0.88	83
163	Contig163	517	Contig163	>Q5ZMH6|METL9_CHICK Methyltransferase-like protein 9 precursor -	321	32	1.1	36	+2	35	166	21	64	Contig163	>gb|FE668688.1|FE668688 mh2_0003_F10 Chickpea leave library Cicer arietinum cDNA clone	640	36	0.021	100	Contig163	>gb|EE604659.1|EE604659 CCUPAS120LF02R12R Pigeon pea Leaf cDNA Library Cajanus cajan cDNA	393	30	0.16	100	Contig163	>gb|BI316868.1|BI316868 saf77c05.y1 Gm-c1078 Glycine max cDNA clone GENOME SYSTEMS CLONE	237	192	1e-47	90	Contig163	>gnl|lis|1816486 TA2433_34305 Anthranilate N-benzoyltransferase-like protein	846	151	1e-35	87	Contig163	>gb|AW689714.1|AW689714 NF023E09ST1F1000 Developing stem Medicago truncatula cDNA clone	666	38	0.22	100	Contig163	>gb|FE703225.1|FE703225 Pv034A_M13R_D04.ab1 Phaseolus vulgaris cv Early gallatin Phaseolus	821	40	0.02	100
164	Contig164	619	Contig164	>P12628|MAOX_PHAVU NADP-dependent malic enzyme - Phaseolus vulgaris	589	187	3e-47	90	-2	615	307	487	589	Contig164	>gb|FE673453.1|FE673453 mh1_0036_G06 Drought-stressed chickpea leave library Cicer	549	60	2e-09	80	Contig164	>gb|EE595502.1|EE595502 CCUPAS120LF01h03R Pigeon pea Leaf cDNA Library Cajanus cajan cDNA	348	32	0.049	95	Contig164	>gb|AW309495.1|AW309495 sf20c02.x1 Gm-c1028 Glycine max cDNA clone GENOME SYSTEMS CLONE ID:	653	543	1e-153	87	Contig164	>gnl|lis|1514074 AV776698	599	379	1e-104	89	Contig164	>gb|EV260294.1|EV260294 MTYE610TF JCVI-MT1 Medicago truncatula cDNA 5, mRNA sequence	880	226	5e-58	89	Contig164	>gb|FG232958.1|FG232958 pvrebac010002a_G11_M13rev_phred13_vc root hairs of Phaseolus	608	248	5e-65	88
165	Contig165	1090	Contig165	>Q9SBI0|RBOHB_ARATH Respiratory burst oxidase homolog protein B -	843	206	2e-52	79	+2	8	364	725	843	Contig165	>gb|FE671311.1|FE671311 mh1_0004_C05 Drought-stressed chickpea leave library Cicer	629	32	0.7	100	Contig165	>gb|EE604565.1|EE604565 CCUPAS120LF02d11F Pigeon pea Leaf cDNA Library Cajanus cajan cDNA	648	34	0.022	100	Contig165	>gb|FE691214.1|FE691214 Pv028C_M13R_C02.ab1 Phaseolus vulgaris cv Early gallatin Phaseolus	834	515	1e-144	92	Contig165	>gnl|lis|1816897 TA2367_34305 Respiratory burst oxidase 2 [Medicago truncatula	1160	359	6e-98	87	Contig165	>gb|BE203912.1|BE203912 EST396588 KV0 Medicago truncatula cDNA clone pKV0-13M15, mRNA	638	367	1e-100	87	Contig165	>gb|FE691214.1|FE691214 Pv028C_M13R_C02.ab1 Phaseolus vulgaris cv Early gallatin Phaseolus	834	515	1e-145	92
166	Contig166	811	Contig166	>P11528|GCY_ARBPU Resact receptor precursor - Arbacia punctulata	986	37	0.085	41	+1	112	330	921	983	Contig166	>gb|CK148850.1|CK148850 53_C1 Suppressive subtractive hybridization library Cicer arietinum	725	34	0.13	100	Contig166	>gb|EE605060.1|EE605060 CCUPAS120LF05f06F Pigeon pea Leaf cDNA Library Cajanus cajan cDNA	393	28	0.99	100	Contig166	>gb|FE693369.1|FE693369 Pv016B_M13F_A01.ab1 Phaseolus vulgaris cv Early gallatin Phaseolus	773	184	6e-45	91	Contig166	>gnl|lis|1804061 TA3852_34305 Hypothetical protein At1g19130/F14D16_18 [Arabidopsis	583	48	0.0002	86	Contig166	>gb|AL379572.1|AL379572 MtBB46B03R1 MtBB Medicago truncatula cDNA clone MtBB46B03 T7, mRNA	502	58	4e-07	88	Contig166	>gb|CV540050.1|CV540050 POD_026_G03 Phaseolus vulgaris pod EST library Phaseolus vulgaris	599	188	5e-47	90
167	Contig167	540	Contig167	>Q6GQD1|CYFP2_XENLA Cytoplasmic FMR1-interacting protein 2 - Xenopus	1253	35	0.15	29	-1	495	313	718	778	Contig167	>gb|FE669771.1|FE669771 mh2_0020_C06 Chickpea leave library Cicer arietinum cDNA clone	468	32	0.34	92	Contig167	>gb|EE604722.1|EE604722 CCUPAS120LF03d09F Pigeon pea Leaf cDNA Library Cajanus cajan cDNA	797	28	0.66	100	Contig167	>gb|CD401803.1|CD401803 Gm_ck2423 Soybean induced by Salicylic Acid Glycine max cDNA 3,	499	224	4e-57	94	Contig167	>gnl|lis|1801028 TA4647_34305 Helix-loop-helix DNA-binding [Medicago truncatula	600	38	0.13	100	Contig167	>gb|BQ154200.1|BQ154200 NF056B03IR1F1028 Irradiated Medicago truncatula cDNA clone	787	133	5e-30	91	Contig167	>gb|CV536096.1|CV536096 NOD_224_F04 Phaseolus vulgaris nodule EST library Phaseolus	638	36	0.32	100
168	Contig168	335	Contig168	>Q08298|RD22_ARATH Dehydration-responsive protein RD22 precursor -	392	44	0.0001	60	+2	2	76	367	391	Contig168	>gb|FE669396.1|FE669396 mh2_0016_B02 Chickpea leave library Cicer arietinum cDNA clone	564	36	0.013	100	Contig168	>gb|EE604542.1|EE604542 CCUPAS120LF02a12F Pigeon pea Leaf cDNA Library Cajanus cajan cDNA	666	26	1.6	100	Contig168	>gb|BI970072.1|BI970072 GM830009B12H02 Gm-r1083 Glycine max cDNA clone Gm-r1083-3435 3,	786	125	2e-27	93	Contig168	>gnl|lis|1812297 TA940_34305 Seed coat BURP domain protein 1 [Glycine max (Soybean)]	1375	44	0.001	82	Contig168	>gb|AW684766.1|AW684766 NF021G12NR1F1000 Nodulated root Medicago truncatula cDNA clone	622	36	0.55	95	Contig168	>gb|FE676292.1|FE676292 Pv037B_M13R_D06.ab1 Phaseolus vulgaris cv Early gallatin Phaseolus	911	36	0.2	100
169	Contig169	465	Contig169	>Q6TAW2|SERP2_MOUSE Stress-associated endoplasmic reticulum protein	65	57	4e-08	54	-2	293	135	12	64	Contig169	>gb|DY475071.1|DY475071 U027 Chickpea (ICC3996) post-inoculation EST library Cicer	255	129	2e-30	87	Contig169	>gb|DY742656.1|DY742656 cajKS32 Pigeonpea stress induced cDNA library Cajanus cajan cDNA,	709	30	0.14	100	Contig169	>gb|BE583623.1|BE583623 3-7C-HA PsojaeHA Glycine max/Phytophthora sojae mixed EST library	646	359	1e-97	87	Contig169	>gb|BW598654| BW598654	476	323	1e-87	91	Contig169	>gb|AJ847154.1|AJ847154 AJ847154 MtSTW Medicago truncatula cDNA clone MtTW06C12N1, mRNA	511	283	2e-75	85	Contig169	>gb|CV532604.1|CV532604 LVS_028_B07 Phaseolus vulgaris leaf EST library Phaseolus vulgaris	475	337	5e-92	87
170	Contig170	924	Contig170	>P13917|7SB1_SOYBN Basic 7S globulin precursor - Glycine max	427	126	1e-28	38	+2	8	712	205	427	Contig170	>gb|EH058894.1|EH058894 CPA04f03.y.esd subtracted cDNA library of drought stressed chickpea	853	34	0.15	100	Contig170	>gb|EE595459.1|EE595459 CCUPAS120LF01c04R Pigeon pea Leaf cDNA Library Cajanus cajan cDNA	453	30	0.29	100	Contig170	>gb|FE702215.1|FE702215 Pv031B_M13R_F04.ab1 Phaseolus vulgaris cv Early gallatin Phaseolus	901	436	1e-120	83	Contig170	>gnl|lis|1812977 TA349_34305 Peptidase aspartic, catalytic [Medicago truncatula	1617	86	1e-15	81	Contig170	>gb|BE942438.1|BE942438 EST422017 MGHG Medicago truncatula cDNA clone pMGHG-8D11, mRNA	627	98	5e-19	79	Contig170	>gb|FE702215.1|FE702215 Pv031B_M13R_F04.ab1 Phaseolus vulgaris cv Early gallatin Phaseolus	901	436	1e-121	83
171	Contig171	738	Contig171	>Q9XEX2|PRX2B_ARATH Peroxiredoxin-2B - Arabidopsis thaliana	162	265	2e-70	75	-1	687	202	1	162	Contig171	>gb|EH058899.1|EH058899 CPA04f09.y.esd subtracted cDNA library of drought stressed chickpea	272	90	2e-18	86	Contig171	>gb|EE595386.1|EE595386 CCUPAS120LF01b12F Pigeon pea Leaf cDNA Library Cajanus cajan cDNA	200	131	8e-32	95	Contig171	>gb|AW349482.1|AW349482 GM210007A20G5 Gm-r1021 Glycine max cDNA clone Gm-r1021-2602 3,	699	644	0	91	Contig171	>gnl|lis|1817245 TA2428_34305 Thioredoxin fold [Medicago truncatula (Barrel medic)]	703	377	1e-103	86	Contig171	>gb|AW559683.1|AW559683 EST314795 DSIR Medicago truncatula cDNA clone pDSIR-24J13, mRNA	584	333	4e-90	84	Contig171	>gb|CV532138.1|CV532138 LVS_019_C09 Phaseolus vulgaris leaf EST library Phaseolus vulgaris	679	577	1e-164	89
172	Contig172	875	Contig172	>Q8STA9|Y5G8_ENCCU UPF0329 protein ECU05_1680/ECU11_0050 -	612	69	4e-11	48	-2	352	167	315	376	Contig172	>gb|AJ487042.1|AJ487042 AJ487042 chickpea mRNA CAN-5 Cicer arietinum cDNA clone Can208,	580	34	0.14	100	Contig172	>gb|CK394843.1|CK394843 caj111S2 Pigeonpea stress induced cDNA library Cajanus cajan cDNA	508	30	0.27	100	Contig172	>gb|CF808087.1|CF808087 psHB032xA07f USDA-IFAFS:Expression of Phytophthora sojae genes	406	381	1e-104	87	Contig172	>gb|BW595674| BW595674	483	60	6e-08	82	Contig172	>gb|DY617981.1|DY617981 AC4209 NOLLY Medicago truncatula cDNA 5, mRNA sequence	538	52	2e-05	86	Contig172	>gb|CV543095.1|CV543095 RTS_130_D05 Phaseolus vulgaris P- root EST library Phaseolus	631	321	6e-87	84
173	Contig173	933	Contig173	>Q43517|FER1_SOLLC Ferredoxin-1, chloroplast precursor - Solanum	144	215	2e-55	73	+3	273	692	3	142	Contig173	>gb|FE669147.1|FE669147 mh2_0013_D01 Chickpea leave library Cicer arietinum cDNA clone	555	165	6e-41	83	Contig173	>gb|EE604768.1|EE604768 CCUPAS120LF03a06R Pigeon pea Leaf cDNA Library Cajanus cajan cDNA	503	236	3e-63	88	Contig173	>gb|BU549941.1|BU549941 GM880015B10C08 Gm-r1088 Glycine max cDNA clone Gm-r1088-5511 3,	695	432	1e-119	87	Contig173	>gnl|lis|1817157 TA2755_34305 Ferredoxin [2Fe-2S], plant [Medicago truncatula	703	222	7e-57	82	Contig173	>gb|CX523504.1|CX523504 s13dNF84C10VI082_474728 Virus-Infected Leaves Medicago truncatula	538	174	3e-42	80	Contig173	>gb|CV532900.1|CV532900 LVS_031_F03 Phaseolus vulgaris leaf EST library Phaseolus vulgaris	611	168	6e-41	81
174	Contig174	711	Contig174	>Q8TCT7|PSL1_HUMAN Signal peptide peptidase-like 2B - Homo sapiens	592	94	8e-19	46	+1	1	357	377	499	Contig174	>gb|FE670611.1|FE670611 mh2_0030_C04 Chickpea leave library Cicer arietinum cDNA clone	549	38	0.007	100	Contig174	>gb|EE604833.1|EE604833 CCUPAS120LF03g10R Pigeon pea Leaf cDNA Library Cajanus cajan cDNA	897	32	0.056	100	Contig174	>gb|CO979485.1|CO979485 GM89005A1F03.r1 Gm-r1089 Glycine max cDNA clone Gm-r1089-1781 3,	772	531	1e-149	92	Contig174	>gnl|lis|1804314 TA3221_34305 Hypothetical protein [Trifolium pratense (Red	687	303	2e-81	86	Contig174	>gb|BF649155.1|BF649155 NF056C09EC1F1068 Elicited cell culture Medicago truncatula cDNA	589	482	1e-135	90	Contig174	>gb|CB542501.1|CB542501 PVEPSE3019F10.g Common bean seedling EST Library inoculated with	459	391	1e-108	91
175	Contig175	195	Contig175	>P42763|ERD14_ARATH Dehydrin ERD14 - Arabidopsis thaliana (Mouse-ear	185	74	2e-13	64	+1	4	195	35	93	Contig175	>gb|DY475092.1|DY475092 U048 Chickpea (ICC3996) post-inoculation EST library Cicer	255	68	2e-12	84	Contig175	>gb|EE604838.1|EE604838 CCUPAS120LF03h03R Pigeon pea Leaf cDNA Library Cajanus cajan cDNA	251	30	0.058	100	Contig175	>gb|BE352666.1|BE352666 EST032 Soybean hypocotyls Lambda Zap library Glycine max cDNA clone	536	147	3e-34	95	Contig175	>gnl|lis|1812873 TA961_34305	710	96	2e-19	95	Contig175	>gb|AW559289.1|AW559289 EST306332 DSIR Medicago truncatula cDNA clone pDSIR-25C7, mRNA	677	54	1e-06	85	Contig175	>gb|CB539950.1|CB539950 PVEPSE2012G09.g Common bean seedling EST Library - PVEPSE2	541	133	6e-31	93
176	Contig176	482	Contig176	>P17407|21KD_DAUCA 21 kDa protein precursor - Daucus carota (Carrot)	193	103	3e-22	69	+2	2	205	124	191	Contig176	>gb|CK148663.1|CK148663 AGT-43-D11 Suppressive subtractive hybridization library Cicer	661	30	1.2	100	Contig176	>gb|EE604789.1|EE604789 CCUPAS120LF03c07R Pigeon pea Leaf cDNA Library Cajanus cajan cDNA	784	28	0.59	100	Contig176	>gb|FE699859.1|FE699859 Pv026A_M13R_E06.ab1 Phaseolus vulgaris cv Early gallatin Phaseolus	470	161	5e-38	85	Contig176	>gnl|lis|1817547 TA2443_34305 Putative 21kD protein precursor [Medicago sativa	811	52	8e-06	88	Contig176	>gb|BE319532.2|BE319532 NF019F09RT1F1075 Developing root Medicago truncatula cDNA clone	483	36	0.8	100	Contig176	>gb|CB541681.1|CB541681 PVEPSE3001C09.g Common bean seedling EST Library inoculated with	373	161	7e-39	85
177	Contig177	818	Contig177	>O14617|AP3D1_HUMAN AP-3 complex subunit delta-1 - Homo sapiens	1153	67	1e-10	45	+3	423	641	838	910	Contig177	>gb|FE671479.1|FE671479 mh1_0006_B04 Drought-stressed chickpea leave library Cicer	623	32	0.52	100	Contig177	>gb|EE604535.1|EE604535 CCUPAS120LF02a02F Pigeon pea Leaf cDNA Library Cajanus cajan cDNA	814	30	0.25	100	Contig177	>gb|AW349732.1|AW349732 GM210006A11F12 Gm-r1021 Glycine max cDNA clone Gm-r1021-2183 3,	769	98	1e-18	89	Contig177	>gnl|lis|1826545 TA7436_34305 2OG-Fe(II) oxygenase [Medicago truncatula (Barrel	723	36	0.81	92	Contig177	>gb|BI271317.1|BI271317 NF057C03FL1F1022 Developing flower Medicago truncatula cDNA clone	596	36	1.4	95	Contig177	>gb|CV537807.1|CV537807 NOD_246_F12 Phaseolus vulgaris nodule EST library Phaseolus	573	36	0.49	100
178	Contig178	620	Contig178	>Q96575|PME22_SOLLC Pectinesterase-2 precursor - Solanum	550	168	2e-41	64	+2	5	376	427	548	Contig178	>gb|EL585357.1|EL585357 CaHa299 Chickpea Insect-Induced Library Cicer arietinum cDNA clone	459	145	4e-35	85	Contig178	>gb|EE604594.1|EE604594 CCUPAS120LF02h01F Pigeon pea Leaf cDNA Library Cajanus cajan cDNA	610	28	0.76	100	Contig178	>gb|CX547190.1|CX547190 gmrtDrNS01_04-A_M13R_G09_067.s2 Water stressed 5h segment 2	780	458	1e-127	90	Contig178	>gnl|lis|1812846 TA336_34305 Pectin methylesterase precursor [Sesbania rostrata]	2008	228	8e-59	82	Contig178	>gb|AW774676.1|AW774676 EST333827 KV3 Medicago truncatula cDNA clone pKV3-23H19, mRNA	635	256	6e-67	83	Contig178	>gb|FE709112.1|FE709112 Pv038Dr_M13R_D09.ab1 Phaseolus vulgaris cv Early gallatin Phaseolus	880	371	1e-102	87
179	Contig179	2274	Contig179	>Q8TGM7|ART2_YEAST Uncharacterized protein ART2 - Saccharomyces	61	87	5e-16	76	-3	988	821	2	57	Contig179	>gb|FE671493.1|FE671493 mh1_0006_C07 Drought-stressed chickpea leave library Cicer arietinum	685	1279	0	98	Contig179	>gb|DV105912.1|DV105912 cajKS16 Pigeonpea water stress induced cDNA library Cajanus cajan	752	1390	0	98	Contig179	>gb|CX711160.1|CX711160 gmrtDrNS01_28-D_M13R_H10_066.s0 Water stressed gmrtDrNS01 Glycine max	1038	1955	0	98	Contig179	>gnl|lis|1813216 TA51_34305	6663	2676	0	95	Contig179	>gb|EX527349.1|EX527349 MTGland_A027_2007-06-13/MTGlandA027_F07_027_1 Medicago truncatula A17	1019	1665	0	97	Contig179	>gb|FE676930.1|FE676930 Pv006C_M13R_B07.ab1 Phaseolus vulgaris cv Early gallatin Phaseolus	942	1790	0	99
180	Contig180	478	Contig180	>Q0J4P2|HSP81_ORYSJ Heat shock protein 81-1 - Oryza sativa subsp.	699	278	6e-75	92	+3	6	452	378	526	Contig180	>gb|FE671381.1|FE671381 mh1_0005_A11 Drought-stressed chickpea leave library Cicer	616	333	6e-92	84	Contig180	>gb|EE604932.1|EE604932 CCUPAS120LF04a09R Pigeon pea Leaf cDNA Library Cajanus cajan cDNA	639	28	0.58	100	Contig180	>gb|BU761731.1|BU761731 sas79c06.y1 Gm-c1036 Glycine max cDNA clone SOYBEAN CLONE ID:	632	480	1e-134	88	Contig180	>gnl|lis|1813630 TA608_34305 Heat shock protein 81-2 [Oryza sativa (Rice)]	1061	365	1e-100	86	Contig180	>gb|BI310884.1|BI310884 EST5312634 GESD Medicago truncatula cDNA clone pGESD9G16 5 end,	731	359	4e-98	85	Contig180	>gb|EX303802.1|EX303802 PvEST1043 Bean pod tissue cDNA Entry Library Phaseolus vulgaris	693	373	1e-102	86
181	Contig181	702	Contig181	>Q94F62|BAK1_ARATH BRASSINOSTEROID INSENSITIVE 1-associated receptor	615	227	5e-59	81	+1	1	411	477	615	Contig181	>gb|FE672307.1|FE672307 mh1_0016_D06 Drought-stressed chickpea leave library Cicer	145	32	0.45	100	Contig181	>gb|EE595392.1|EE595392 CCUPAS120LF01c09F Pigeon pea Leaf cDNA Library Cajanus cajan cDNA	251	32	0.055	100	Contig181	>gb|EV270722.1|EV270722 GLMAY87TF JCVI-SOY2 Glycine max cDNA 5, mRNA sequence	592	682	0	94	Contig181	>gnl|lis|1811738 TA11871_34305	602	143	4e-33	85	Contig181	>gb|CB894219.1|CB894219 EST647011 HOGA Medicago truncatula cDNA clone HOGA-30O22, mRNA	718	505	1e-142	90	Contig181	>gb|CV542410.1|CV542410 RTS_120_A06 Phaseolus vulgaris P- root EST library Phaseolus	753	672	0	91
182	Contig182	430	Contig182	>Q9M156|HQGT_ARATH Probable hydroquinone glucosyltransferase -	480	88	1e-17	48	-1	424	137	372	466	Contig182	>gb|FE668871.1|FE668871 mh2_0006_A11 Chickpea leave library Cicer arietinum cDNA clone	497	36	0.017	100	Contig182	>gb|EE605141.1|EE605141 CCUPAS120LF05f05R Pigeon pea Leaf cDNA Library Cajanus cajan cDNA	869	32	0.033	100	Contig182	>gb|BU547097.1|BU547097 GM880012A10E03 Gm-r1088 Glycine max cDNA clone Gm-r1088-4421 3,	678	42	0.027	83	Contig182	>gnl|lis|1815487 TA13821_34305	536	34	1.7	100	Contig182	>gb|CX516850.1|CX516850 s13dNF09C09VI070_398171 Virus-Infected Leaves Medicago truncatula	531	66	8e-10	86	Contig182	>gb|FD793605.1|FD793605 08VNAA8_T7_023_E06_16MAR2006_040 08VNAA8 Phaseolus vulgaris cDNA,	431	42	0.004	89
183	Contig183	272												Contig183	>gb|FE669664.1|FE669664 mh2_0019_B04 Chickpea leave library Cicer arietinum cDNA clone	651	34	0.043	100	Contig183	>gb|DY742679.1|DY742679 cajKS56 Pigeonpea stress induced cDNA library Cajanus cajan cDNA,	648	26	1.3	100	Contig183	>gb|BE820934.1|BE820934 GM700013A20B4 Gm-r1070 Glycine max cDNA clone Gm-r1070-5048 3,	765	135	1e-30	90	Contig183	>gnl|lis|1802226 TA1543_34305 ATP citrate lyase b-subunit [Lupinus albus (White	777	46	0.0003	91	Contig183	>gb|AI737537.1|AI737537 T110014e KV1 Medicago truncatula cDNA clone pKV1P-9 3, mRNA	420	40	0.028	82	Contig183	>gb|FE681019.1|FE681019 Pv025A_M13R_F03.ab1 Phaseolus vulgaris cv Early gallatin Phaseolus	646	78	5e-14	91
184	Contig184	1284	Contig184	>Q96242|CP74A_ARATH Cytochrome P450 74A, chloroplast precursor -	518	244	9e-64	69	+3	12	500	356	518	Contig184	>gb|AJ005947.1|AJ005947 AJ005947 chickpea mRNA CAN-5 Cicer arietinum cDNA clone CanB10,	271	38	0.013	100	Contig184	>gb|EE605011.1|EE605011 CCUPAS120LF05a04F Pigeon pea Leaf cDNA Library Cajanus cajan cDNA	248	38	0.002	100	Contig184	>gb|BI967286.1|BI967286 GM830001A20G08 Gm-r1083 Glycine max cDNA clone Gm-r1083-304 3,	695	391	1e-107	85	Contig184	>gnl|lis|1801539 TA4159_34305 Cytochrome P450 monooxygenase CYP74A3 [Glycine max	794	101	3e-20	83	Contig184	>gb|BE240728.1|BE240728 EST404777 MHRP- Medicago truncatula cDNA clone pMHRP-47N15, mRNA	469	48	0.0006	85	Contig184	>gb|FE694348.1|FE694348 Pv049D_M13R_A06.ab1 Phaseolus vulgaris cv Early gallatin Phaseolus	769	381	1e-104	84
185	Contig185	528	Contig185	>Q39769|G3PC_GINBI Glyceraldehyde-3-phosphate dehydrogenase,	340	161	2e-39	90	+2	5	262	252	337	Contig185	>gb|CD051345.1|CD051345 EST0928 subtracted cDNA library of drought-stressed chickpea Cicer	399	109	2e-24	85	Contig185	>gb|EE604735.1|EE604735 CCUPAS120LF03f02F Pigeon pea Leaf cDNA Library Cajanus cajan cDNA	819	28	0.64	100	Contig185	>gb|BI942100.1|BI942100 sf20g04.x1 Gm-c1028 Glycine max cDNA clone GENOME SYSTEMS CLONE ID:	653	359	1e-97	91	Contig185	>gnl|lis|1812866 TA131_34305 Glyceraldehyde-3-phosphate dehydrogenase [Glycine max	1492	155	8e-37	84	Contig185	>gb|EV256812.1|EV256812 MTYD114TF JCVI-MT1 Medicago truncatula cDNA 5, mRNA sequence	758	157	3e-37	86	Contig185	>gb|CB542086.1|CB542086 PVEPSE3010A08.g Common bean seedling EST Library inoculated with	427	305	2e-82	89
186	Contig186	582	Contig186	>O82333|GH31_ARATH Probable indole-3-acetic acid-amido synthetase	590	176	8e-44	88	-3	577	293	495	589	Contig186	>gb|FE669617.1|FE669617 mh2_0018_E12 Chickpea leave library Cicer arietinum cDNA clone	614	36	0.024	100	Contig186	>gb|EE604917.1|EE604917 CCUPAS120LF04h04F Pigeon pea Leaf cDNA Library Cajanus cajan cDNA	248	30	0.18	100	Contig186	>gb|BU551129.1|BU551129 GM880014B21D11 Gm-r1088 Glycine max cDNA clone Gm-r1088-5182 3,	662	387	1e-106	89	Contig186	>gnl|lis|1826224 TA7970_34305 Probable indole-3-acetic acid-amido synthetase GH3.1	656	327	1e-88	88	Contig186	>gb|BG647039.1|BG647039 EST508658 HOGA Medicago truncatula cDNA clone pHOGA-15D3 5 end,	714	238	1e-61	85	Contig186	>gb|FE707224.1|FE707224 Pv049B_M13R_D02.ab1 Phaseolus vulgaris cv Early gallatin Phaseolus	818	361	5e-99	88
187	Contig187	524	Contig187	>O49886|CYPH_LUPLU Peptidyl-prolyl cis-trans isomerase - Lupinus	172	116	6e-26	88	+2	5	184	113	172	Contig187	>gb|FE671431.1|FE671431 mh1_0005_F04 Drought-stressed chickpea leave library Cicer	663	153	1e-37	85	Contig187	>gb|DY742659.1|DY742659 cajKS35 Pigeonpea stress induced cDNA library Cajanus cajan cDNA,	672	995	0	99	Contig187	>gb|CF806591.1|CF806591 psHB014xA11f USDA-IFAFS:Expression of Phytophthora sojae genes	670	204	4e-51	87	Contig187	>gnl|lis|1812974 TA497_34305 Peptidyl-prolyl cis-trans isomerase [Lupinus luteus	908	170	1e-41	87	Contig187	>gb|DY616868.1|DY616868 AC2496 NOLLY Medicago truncatula cDNA 5, mRNA sequence	873	153	5e-36	85	Contig187	>gb|CB539546.1|CB539546 PVEPSE2007A05.g Common bean seedling EST Library - PVEPSE2	515	194	6e-49	85
188	Contig188	691	Contig188	>O64635|C76C4_ARATH Cytochrome P450 76C4 - Arabidopsis thaliana	511	168	2e-41	52	-3	686	234	353	504	Contig188	>gb|FE672695.1|FE672695 mh1_0021_D01 Drought-stressed chickpea leave library Cicer	520	34	0.11	100	Contig188	>gb|EE604647.1|EE604647 CCUPAS120LF02e11R Pigeon pea Leaf cDNA Library Cajanus cajan cDNA	336	30	0.21	100	Contig188	>gb|FE686412.1|FE686412 Pv010A_M13R_C03.ab1 Phaseolus vulgaris cv Early gallatin Phaseolus	852	258	4e-67	83	Contig188	>gnl|lis|1815035 TA13376_34305 Cytochrome P450 [Panax ginseng (Korean ginseng)]	546	94	3e-18	83	Contig188	>gb|AJ499870.1|AJ499870 AJ499870 MTGIM Medicago truncatula cDNA clone mtgmacc120009e08,	571	86	1e-15	78	Contig188	>gb|FE686412.1|FE686412 Pv010A_M13R_C03.ab1 Phaseolus vulgaris cv Early gallatin Phaseolus	852	258	6e-68	82
189	Contig189	470	Contig189	>Q08462|ADCY2_HUMAN Adenylate cyclase type 2 - Homo sapiens (Human)	1091	31	2.7	26	+1	229	441	602	672	Contig189	>gb|CK148712.1|CK148712 AGT-9-E09 Suppressive subtractive hybridization library Cicer	477	28	4.7	100	Contig189	>gb|EE595487.1|EE595487 CCUPAS120LF01f08R Pigeon pea Leaf cDNA Library Cajanus cajan cDNA	584	28	0.57	100	Contig189	>gb|BF068927.1|BF068927 st06a02.y1 Gm-c1065 Glycine max cDNA clone GENOME SYSTEMS CLONE ID:	570	392	1e-108	87	Contig189	>gnl|lis|1813190 TA657_34305 T23G18.6 [Arabidopsis thaliana (Mouse-ear cress)]	1587	80	3e-14	88	Contig189	>gb|BE205188.1|BE205188 EST397864 KV0 Medicago truncatula cDNA clone pKV0-20J17, mRNA	630	54	3e-06	96	Contig189	>gb|FE696474.1|FE696474 Pv024B_M13R_B10.ab1 Phaseolus vulgaris cv Early gallatin Phaseolus	713	232	2e-60	83
190	Contig190	213	Contig190	>Q6INE8|TMM49_XENLA Transmembrane protein 49 - Xenopus laevis	406	32	0.91	38	+2	29	166	18	61	Contig190	>gb|FE668771.1|FE668771 mh2_0004_F01 Chickpea leave library Cicer arietinum cDNA clone	588	32	0.13	100	Contig190	>gb|EE604827.1|EE604827 CCUPAS120LF03g04R Pigeon pea Leaf cDNA Library Cajanus cajan cDNA	475	26	0.99	100	Contig190	>gb|BG406329.1|BG406329 sac30d05.y1 Gm-c1051 Glycine max cDNA clone GENOME SYSTEMS CLONE	368	36	0.78	100	Contig190	>gnl|lis|1816108 TA2628_34305 T23E18.10 [Arabidopsis thaliana (Mouse-ear cress)]	2023	32	3.1	100	Contig190	>gb|AW687975.1|AW687975 NF001F09ST1F1000 Developing stem Medicago truncatula cDNA clone	632	36	0.34	100	Contig190	>gb|FE687954.1|FE687954 Pv012B_M13R_E01.ab1 Phaseolus vulgaris cv Early gallatin Phaseolus	702	34	0.48	95
191	Contig191	525	Contig191	>Q93ZC5|AOC4_ARATH Allene oxide cyclase 4, chloroplast precursor -	254	101	3e-38	86	-2	518	363	138	189	Contig191	>gb|FE670663.1|FE670663 mh2_0030_H01 Chickpea leave library Cicer arietinum cDNA clone	588	34	0.085	100	Contig191	>gb|EE604685.1|EE604685 CCUPAS120LF03a05F Pigeon pea Leaf cDNA Library Cajanus cajan cDNA	513	30	0.16	100	Contig191	>gb|CX703391.1|CX703391 gmrtDrNS01_16-B_M13R_C03_027.s1 Water stressed 5h segment 1	580	394	1e-108	89	Contig191	>gnl|lis|1803128 TA1501_34305 Allene oxide cyclase precursor [Medicago truncatula	975	365	1e-100	88	Contig191	>gb|BI309914.1|BI309914 EST5311664 GESD Medicago truncatula cDNA clone pGESD4D13 5 end,	674	305	6e-82	86	Contig191	>gb|CV542663.1|CV542663 RTS_123_E04 Phaseolus vulgaris P- root EST library Phaseolus	745	442	1e-123	92
192	Contig192	352	Contig192	>Q9UNF0|PACN2_HUMAN Protein kinase C and casein kinase substrate in	486	29	5	29	+3	57	293	339	427	Contig192	>gb|FE668518.1|FE668518 mh2_0001_H03 Chickpea leave library Cicer arietinum cDNA clone	542	28	3.5	100	Contig192	>gb|EE605052.1|EE605052 CCUPAS120LF05e09F Pigeon pea Leaf cDNA Library Cajanus cajan cDNA	256	26	1.7	100	Contig192	>gb|CA913210.1|CA913210 PCSC12879 Scarlet Runner Bean Suspensor Region TriplEx2 Phaseolus	637	507	1e-142	95	Contig192	>gnl|lis|1818680 TA5080_34305 AT5g10730/MAJ23_90 [Arabidopsis thaliana (Mouse-ear	1208	34	1.3	95	Contig192	>gb|AJ388757.1|AJ388757 AJ388757 Medicago truncatula R108 Medicago truncatula cDNA clone	602	38	0.15	100
193	Contig193	787	Contig193	>Q08508|ACCO4_PETHY 1-aminocyclopropane-1-carboxylate oxidase 4 -	319	344	3e-94	84	+2	5	580	118	309	Contig193	>gb|FE673518.1|FE673518 mh1_0037_G04 Drought-stressed chickpea leave library Cicer	452	66	4e-11	87	Contig193	>gb|DY742695.1|DY742695 cajKS72 Pigeonpea stress induced cDNA library Cajanus cajan cDNA,	419	28	0.96	100	Contig193	>gb|CX548131.1|CX548131 gmrtDrNS01_18-A_M13R_B11_093.s4 Water stressed 48h segment 2	809	680	0	90	Contig193	>gnl|lis|1809451 TA10084_34305 ACC-oxidase [Phaseolus angularis (Adzuki bean)	726	523	1e-147	88	Contig193	>gb|BE202840.1|BE202840 EST402862 KV1 Medicago truncatula cDNA clone pKV1-3O10, mRNA	546	329	6e-89	84	Contig193	>gb|FE687822.1|FE687822 Pv047A_M13R_G12.ab1 Phaseolus vulgaris cv Early gallatin Phaseolus	564	529	1e-149	89
194	Contig194	832	Contig194	>P41479|Y091_NPVAC Uncharacterized 24.1 kDa protein in LEF4-P33	224	86	3e-16	40	+1	157	519	34	153	Contig194	>gb|FE672848.1|FE672848 mh1_0025_A12 Drought-stressed chickpea leave library Cicer	317	32	0.53	100	Contig194	>gb|EE605152.1|EE605152 CCUPAS120LF05g07R Pigeon pea Leaf cDNA Library Cajanus cajan cDNA	382	34	0.017	100	Contig194	>gb|EV265502.1|EV265502 GLLAV18TF JCVI-SOY1 Glycine max cDNA 5, mRNA sequence	718	100	3e-19	88	Contig194	>gb|BW595819| BW595819	530	36	0.83	100	Contig194	>gb|AW981030.1|AW981030 EST392183 GVN Medicago truncatula cDNA clone pGVN-60L17, mRNA	568	36	1.4	100	Contig194	>gb|CV543966.1|CV543966 RTS_142_A04 Phaseolus vulgaris P- root EST library Phaseolus	663	82	9e-15	94
195	Contig195	616	Contig195	>Q9S7M2|TI10B_ARATH Protein TIFY 10B - Arabidopsis thaliana	249	67	6e-11	48	+1	58	285	174	246	Contig195	>gb|FE668596.1|FE668596 mh2_0002_G01 Chickpea leave library Cicer arietinum cDNA clone	470	101	5e-22	86	Contig195	>gb|EE604773.1|EE604773 CCUPAS120LF03b02R Pigeon pea Leaf cDNA Library Cajanus cajan cDNA	470	30	0.19	100	Contig195	>gb|BI968383.1|BI968383 GM830005A12D01 Gm-r1083 Glycine max cDNA clone Gm-r1083-1681 3,	782	432	1e-119	88	Contig195	>gnl|lis|1812811 TA450_34305	1274	145	9e-34	91	Contig195	>gb|AW683993.1|AW683993 NF004H11NR1F1000 Nodulated root Medicago truncatula cDNA clone	340	100	8e-20	93	Contig195	>gb|FE699178.1|FE699178 Pv024D_M13R_F02.ab1 Phaseolus vulgaris cv Early gallatin Phaseolus	793	216	2e-55	86
196	Contig196	618	Contig196	>P27199|LGB_PSOTE Leghemoglobin - Psophocarpus tetragonolobus (Goa	145	253	5e-67	86	-2	563	129	1	145	Contig196	>gb|FE669151.1|FE669151 mh2_0013_D06 Chickpea leave library Cicer arietinum cDNA clone	550	30	1.6	100	Contig196	>gb|EE605044.1|EE605044 CCUPAS120LF05d10F Pigeon pea Leaf cDNA Library Cajanus cajan cDNA	429	28	0.76	100	Contig196	>gb|EV280203.1|EV280203 GLNAQ71TF JCVI-SOY3 Glycine max cDNA 5, mRNA sequence	613	547	1e-154	87	Contig196	>gnl|lis|1513292 BP065402	502	125	9e-28	87	Contig196	>gb|BG580065.1|BG580065 EST481787 GVN Medicago truncatula cDNA clone pGVN-36J9 5 end, mRNA	450	125	1e-27	86	Contig196	>gb|CV537321.1|CV537321 NOD_240_G08 Phaseolus vulgaris nodule EST library Phaseolus	585	355	3e-97	84
197	Contig197	837	Contig197	>P46287|RL11_MEDSA 60S ribosomal protein L11 - Medicago sativa	181	359	8e-99	99	+1	85	627	1	181	Contig197	>gb|FE671030.1|FE671030 mh1_0001_C04 Drought-stressed chickpea leave library Cicer	591	468	1e-132	86	Contig197	>gb|EE604834.1|EE604834 CCUPAS120LF03g11R Pigeon pea Leaf cDNA Library Cajanus cajan cDNA	473	585	1e-168	98	Contig197	>gb|BG882262.1|BG882262 sae97h12.y1 Gm-c1065 Glycine max cDNA clone GENOME SYSTEMS CLONE	503	525	1e-147	90	Contig197	>gnl|lis|1496538 LjPEST3f6	655	365	1e-100	83	Contig197	>gb|AW776472.1|AW776472 EST335537 DSIL Medicago truncatula cDNA clone pDSIL-8C1, mRNA	657	476	1e-133	86	Contig197	>gb|CV542676.1|CV542676 RTS_123_F09 Phaseolus vulgaris P- root EST library Phaseolus	726	769	0	93
198	Contig198	286												Contig198	>gb|DY475103.1|DY475103 U059 Chickpea (ICC3996) post-inoculation EST library Cicer	255	30	0.7	100	Contig198	>gb|EE605141.1|EE605141 CCUPAS120LF05f05R Pigeon pea Leaf cDNA Library Cajanus cajan cDNA	869	30	0.086	100	Contig198	>gb|BE584141.1|BE584141 9-8C-HA PsojaeHA Glycine max/Phytophthora sojae mixed EST library	595	56	1e-06	90	Contig198	>gb|BW630885| BW630885	487	32	4.3	100	Contig198	>gb|CA920790.1|CA920790 EST638508 MTUS Medicago truncatula cDNA clone MTUS-32E7, mRNA	723	36	0.46	100	Contig198	>gb|FD790171.1|FD790171 07VANA7_T7_025_H05_28FEB2006_033 07VANA7 Phaseolus vulgaris cDNA,	592	36	0.17	100
199	Contig199	655	Contig199	>P37703|GRP9_DAUCA Glycine-rich protein DC9.1 - Daucus carota	144	40	0.009	31	+2	62	322	12	93	Contig199	>gb|FE673434.1|FE673434 mh1_0036_E08 Drought-stressed chickpea leave library Cicer	444	34	0.11	100	Contig199	>gb|EE595415.1|EE595415 CCUPAS120LF01f04F Pigeon pea Leaf cDNA Library Cajanus cajan cDNA	674	708	0	95	Contig199	>gb|BI968546.1|BI968546 GM830005B12F06 Gm-r1083 Glycine max cDNA clone Gm-r1083-1811 3,	536	196	1e-48	83	Contig199	>gb|BP041085| BP041085	449	36	0.65	90	Contig199	>gb|AW573976.1|AW573976 EST316567 GVN Medicago truncatula cDNA clone pGVN-49P14, mRNA	542	36	1.1	100	Contig199	>gb|FE711221.1|FE711221 Pv035A_M13F_F12.ab1 Phaseolus vulgaris cv Early gallatin Phaseolus	764	36	0.39	100
200	Contig200	580	Contig200	>P23472|CHLY_HEVBR Hevamine-A precursor [Includes: Chitinase - Hevea	311	105	2e-22	47	-1	574	287	204	299	Contig200	>gb|FE671001.1|FE671001 mh2_0038_H10 Chickpea leave library Cicer arietinum cDNA clone	571	34	0.094	100	Contig200	>gb|EE604884.1|EE604884 CCUPAS120LF04e01F Pigeon pea Leaf cDNA Library Cajanus cajan cDNA	726	28	0.71	100	Contig200	>gb|AW508323.1|AW508323 si52e07.y1 Gm-r1030 Glycine max cDNA clone GENOME SYSTEMS CLONE ID:	528	44	0.009	82	Contig200	>gnl|lis|1814164 TA13115_34305 Acidic endochitinase precursor [Cicer arietinum	541	40	0.036	100	Contig200	>gb|AW736422.1|AW736422 EST332436 KV3 Medicago truncatula cDNA clone pKV3-13G2, mRNA	602	36	0.97	95	Contig200	>gb|FE898963.1|FE898963 PvEST4818 Bean pod tissue cDNA Entry Library Phaseolus vulgaris	681	44	0.001	96
201	Contig201	778	Contig201	>Q9AXJ4|IF5A_MANES Eukaryotic translation initiation factor 5A -	160	228	6e-73	90	+3	30	392	1	121	Contig201	>gb|FE671200.1|FE671200 mh1_0003_A12 Drought-stressed chickpea leave library Cicer	545	402	1e-112	85	Contig201	>gb|EE604555.1|EE604555 CCUPAS120LF02c06F Pigeon pea Leaf cDNA Library Cajanus cajan cDNA	251	30	0.24	100	Contig201	>gb|EV279929.1|EV279929 GLNAN62TF JCVI-SOY3 Glycine max cDNA 5, mRNA sequence	756	831	0	90	Contig201	>gnl|lis|1802418 TA1290_34305 Eukaryotic translation initiation factor 5A-2	819	488	1e-137	86	Contig201	>gb|BF634678.1|BF634678 NF063C11DT1F1085 Drought Medicago truncatula cDNA clone NF063C11DT	686	381	1e-104	85	Contig201	>gb|CV543668.1|CV543668 RTS_138_B05 Phaseolus vulgaris P- root EST library Phaseolus	782	842	0	90
202	Contig202	806	Contig202	>P05716|RT14_VICFA Mitochondrial ribosomal protein S14 - Vicia faba	100	185	2e-46	93	+2	92	391	1	100	Contig202	>gb|FE670334.1|FE670334 mh2_0026_G08 Chickpea leave library Cicer arietinum cDNA clone	618	32	0.52	100	Contig202	>gb|EE604880.1|EE604880 CCUPAS120LF04d08F Pigeon pea Leaf cDNA Library Cajanus cajan cDNA	716	28	0.99	100							Contig202	>gnl|lis|1826186 TA7429_34305 Orf112a protein [Beta vulgaris subsp. vulgaris]	812	892	0	96	Contig202	>gb|BQ144554.1|BQ144554 NF062C05DT1F1037 Drought Medicago truncatula cDNA clone NF062C05DT	799	42	0.022	89	Contig202	>gb|CB539975.1|CB539975 PVEPSE2013B07.g Common bean seedling EST Library - PVEPSE2	545	32	7.6	100
203	Contig203	1101	Contig203	>Q99700|ATX2_HUMAN Ataxin-2 - Homo sapiens (Human)	1312	32	0.27	42	-1	825	712	563	597	Contig203	>gb|FE670288.1|FE670288 mh2_0026_C10 Chickpea leave library Cicer arietinum cDNA clone	616	1142	0	98	Contig203	>gb|DV105914.1|DV105914 cajKS21 Pigeonpea water stress induced cDNA library Cajanus cajan	741	993	0	99	Contig203	>gb|CK768763.1|CK768763 Gm-r1030-1693 Gm-r1030 Glycine max cDNA clone Gm-r1030-1693 5,	810	1378	0	97	Contig203	>gnl|lis|1813216 TA51_34305	6663	2006	0	98	Contig203	>gb|BG645262.1|BG645262 EST506881 KV3 Medicago truncatula cDNA clone pKV3-39P9 5 end, mRNA	845	1439	0	96	Contig203	>gb|FE683244.1|FE683244 Pv056A_M13F_B04.ab1 Phaseolus vulgaris cv Early gallatin Phaseolus	762	1320	0	97
204	Contig204	318	Contig204	>Q9PQ83|GRPE_UREPA Protein grpE - Ureaplasma parvum (Ureaplasma	218	30	2.4	38	-1	183	82	30	63	Contig204	>gb|FE672922.1|FE672922 mh1_0027_B05 Drought-stressed chickpea leave library Cicer	291	30	0.79	100	Contig204	>gb|EE605098.1|EE605098 CCUPAS120LF05b02R Pigeon pea Leaf cDNA Library Cajanus cajan cDNA	615	190	4e-50	97	Contig204	>gb|CD391584.1|CD391584 Gm_ck10502 Soybean induced by Salicylic Acid Glycine max cDNA 3,	451	101	2e-20	93	Contig204	>gnl|lis|1824316 TA6540_34305	481	50	2e-05	100	Contig204	>gb|AW126164.2|AW126164 N100009e rootphos(-) Medicago truncatula cDNA clone MHRP-1A4, mRNA	478	78	2e-13	97	Contig204	>gb|CV534858.1|CV534858 NOD_209_F09 Phaseolus vulgaris nodule EST library Phaseolus	546	98	6e-20	98
205	Contig205	702	Contig205	>Q8MP30|Y2666_DICDI Uncharacterized histidine-rich protein	233	47	6e-05	26	-3	541	296	115	196	Contig205	>gb|CK148843.1|CK148843 48_E7_E07 Suppressive subtractive hybridization library Cicer	664	30	1.8	100	Contig205	>gb|EE605012.1|EE605012 CCUPAS120LF05a07F Pigeon pea Leaf cDNA Library Cajanus cajan cDNA	379	28	0.86	100	Contig205	>gb|BI967601.1|BI967601 GM830002B10D04 Gm-r1083 Glycine max cDNA clone Gm-r1083-559 3,	542	127	1e-27	96	Contig205	>gb|CB827466| LjNEST75b12r	207	62	1e-08	91	Contig205	>gb|AJ504085.1|AJ504085 AJ504085 MTAMP Medicago truncatula cDNA clone mtgmadc120042e03,	240	44	0.005	96	Contig205	>gb|FE898538.1|FE898538 PvEST4392 Bean pod tissue cDNA Entry Library Phaseolus vulgaris	708	40	0.027	100
206	Contig206	744	Contig206	>Q42962|PGKY_TOBAC Phosphoglycerate kinase, cytosolic - Nicotiana	401	218	2e-56	88	+2	5	370	280	401	Contig206	>gb|FE668934.1|FE668934 mh2_0007_D09 Chickpea leave library Cicer arietinum cDNA clone	441	103	2e-22	80	Contig206	>gb|EE604961.1|EE604961 CCUPAS120LF04d03R Pigeon pea Leaf cDNA Library Cajanus cajan cDNA	666	932	0	97	Contig206	>gb|CX708907.1|CX708907 gmrtDrNS01_01-D_T3_E01_007.s0 Water stressed gmrtDrNS01 Glycine max	893	724	0	90	Contig206	>gnl|lis|1813391 TA327_34305 Phosphoglycerate kinase [Medicago truncatula (Barrel	919	448	1e-125	90	Contig206	>gb|EV256922.1|EV256922 MTYD247TF JCVI-MT1 Medicago truncatula cDNA 5, mRNA sequence	772	357	3e-97	87	Contig206	>gb|CV543286.1|CV543286 RTS_133_B03 Phaseolus vulgaris P- root EST library Phaseolus	614	496	1e-139	91
207	Contig207	374	Contig207	>P25711|NDUS4_NEUCR NADH-ubiquinone oxidoreductase 21 kDa subunit,	218	104	9e-23	52	+2	20	271	135	218	Contig207	>gb|FE673294.1|FE673294 mh1_0034_A06 Drought-stressed chickpea leave library Cicer	521	30	0.93	100	Contig207	>gb|EE605013.1|EE605013 CCUPAS120LF05a08F Pigeon pea Leaf cDNA Library Cajanus cajan cDNA	393	30	0.11	100	Contig207	>gb|AI725490.1|AI725490 BNLGHi11849 Six-day Cotton fiber Gossypium hirsutum cDNA 5 similar	569	36	1.4	100	Contig207	>gb|AV410318| AV410318	363	34	1.4	100	Contig207	>gb|BF649955.1|BF649955 NF082A04EC1F1023 Elicited cell culture Medicago truncatula cDNA	582	36	0.61	100	Contig207	>gb|EX303763.1|EX303763 PvEST1004 Bean pod tissue cDNA Entry Library Phaseolus vulgaris	676	36	0.22	100
208	Contig208	739	Contig208	>P09923|PPBI_HUMAN Intestinal alkaline phosphatase precursor - Homo	528	30	8.9	42	-3	596	465	490	528	Contig208	>gb|FE668749.1|FE668749 mh2_0004_C12 Chickpea leave library Cicer arietinum cDNA clone	518	64	1e-10	88	Contig208	>gb|EE604817.1|EE604817 CCUPAS120LF03f04R Pigeon pea Leaf cDNA Library Cajanus cajan cDNA	218	46	4e-06	92	Contig208	>gb|CK606128.1|CK606128 gmrhRww6-08_E08_T7 Soybean root hair subtracted cDNA library	875	119	2e-25	85	Contig208	>gnl|lis|1814376 TA13779_34305 Hypothetical protein [Burkholderia vietnamiensis G4]	563	56	8e-07	92	Contig208	>gb|AW736496.1|AW736496 EST332510 KV3 Medicago truncatula cDNA clone pKV3-13B20, mRNA	645	131	3e-29	84	Contig208	>gb|CV529015.1|CV529015 ALV_009A_E08 Phaseolus vulgaris leaf EST library PV_GEa Phaseolus	718	58	1e-07	86
209	Contig209	1690	Contig209	>Q0P591|MA6D1_BOVIN MAP6 domain-containing protein 1 - Bos taurus	192	35	1.2	28	-2	1359	1075	108	192	Contig209	>gb|FE672431.1|FE672431 mh1_0017_F11 Drought-stressed chickpea leave library Cicer arietinum	548	34	0.28	100	Contig209	>gb|CO636156.1|CO636156 cajII27 Pigeonpea stress induced cDNA library Cajanus cajan cDNA	571	26	8.3	100	Contig209	>gb|CD417248.1|CD417248 Gm_ck7834 Soybean induced by Salicylic Acid Glycine max cDNA 3,	440	38	1.7	100	Contig209	>gnl|lis|1807978 TA10108_34305 Cytochrome P450 [Panax ginseng (Korean ginseng)]	488	36	1.7	100	Contig209	>gb|AW981226.1|AW981226 EST392316 DSIL Medicago truncatula cDNA clone pDSIL-12C19, mRNA	806	36	2.9	95	Contig209	>gb|CB540310.1|CB540310 PVEPSE2017G01.g Common bean seedling EST Library - PVEPSE2 Phaseolus	591	36	1	100
210	Contig210	764	Contig210	>P08814|PTMS_BOVIN Parathymosin - Bos taurus (Bovine)	102	44	0.0008	34	+1	10	210	40	102	Contig210	>gb|FE671009.1|FE671009 mh1_0001_A06 Drought-stressed chickpea leave library Cicer	545	34	0.12	100	Contig210	>gb|EE605011.1|EE605011 CCUPAS120LF05a04F Pigeon pea Leaf cDNA Library Cajanus cajan cDNA	248	30	0.24	100	Contig210	>gb|AW348142.1|AW348142 GM210001A21B5 Gm-r1021 Glycine max cDNA clone Gm-r1021-58 3, mRNA	715	38	0.75	100	Contig210	>gnl|lis|1806866 TA9802_34305	530	36	0.76	100	Contig210	>gb|BE240602.1|BE240602 EST404651 MHRP- Medicago truncatula cDNA clone pMHRP-47A8, mRNA	690	38	0.33	100	Contig210	>gb|FE899911.1|FE899911 PvEST5769 Bean pod tissue cDNA Entry Library Phaseolus vulgaris	807	38	0.12	100
211	Contig211	696	Contig211	>Q99002|1433_TRIHA 14-3-3 protein homolog - Trichoderma harzianum	262	186	1e-46	87	+1	1	324	135	239	Contig211	>gb|FE671495.1|FE671495 mh1_0006_C09 Drought-stressed chickpea leave library Cicer	662	36	0.029	83	Contig211	>gb|EE605028.1|EE605028 CCUPAS120LF05c03F Pigeon pea Leaf cDNA Library Cajanus cajan cDNA	355	28	0.85	100	Contig211	>gb|CD406876.1|CD406876 Gm_ck31835 Soybean induced by Salicylic Acid Glycine max cDNA 3,	625	80	2e-13	85	Contig211	>gnl|lis|1805595 TA3288_34305 14-3-3 e-2 protein [Nicotiana tabacum (Common	1219	54	3e-06	81	Contig211	>gb|AL388980.1|AL388980 MtBC52A01R1 MtBC Medicago truncatula cDNA clone MtBC52A01 T7, mRNA	505	66	1e-09	84	Contig211	>gb|CV537569.1|CV537569 NOD_243_H05 Phaseolus vulgaris nodule EST library Phaseolus	697	60	3e-08	83
212	Contig212	964	Contig212	>Q9NHB0|BGBP1_DROME Gram-negative bacteria-binding protein 1	494	107	1e-22	30	+3	3	653	291	490	Contig212	>gb|DY475514.1|DY475514 U500 Chickpea (ICC3996) post-inoculation EST library Cicer	255	30	2.5	100	Contig212	>gb|DY742654.1|DY742654 cajKS30 Pigeonpea stress induced cDNA library Cajanus cajan cDNA,	730	26	4.7	100	Contig212	>gb|BU545964.1|BU545964 GM880008B20G02 Gm-r1088 Glycine max cDNA clone Gm-r1088-3004 3,	558	38	0.96	100	Contig212	>gnl|lis|1657952 AY525603 Lotus corniculatus var. japonicus Fe-superoxide dismutase	1126	34	3.8	100	Contig212	>gb|BF518961.1|BF518961 EST456354 DSIL Medicago truncatula cDNA clone pDSIL-19I7, mRNA	459	38	0.41	100	Contig212	>gb|CV541166.1|CV541166 RTS_101_E12 Phaseolus vulgaris P- root EST library Phaseolus	555	36	0.58	100
213	Contig213	1007	Contig213	>P26257|BGAL_THETU Beta-galactosidase - Thermoanaerobacter	716	35	0.45	28	-1	983	717	207	289	Contig213	>gb|FE669484.1|FE669484 mh2_0017_B02 Chickpea leave library Cicer arietinum cDNA clone	607	337	8e-93	92	Contig213	>gb|DV105907.1|DV105907 cajKS2 Pigeonpea water stress induced cDNA library Cajanus cajan	649	337	1e-93	92	Contig213	>gb|BM308273.1|BM308273 sak43h08.y1 Gm-c1036 Glycine max cDNA clone SOYBEAN CLONE ID:	592	371	1e-101	89	Contig213	>gnl|lis|1813216 TA51_34305	6663	337	2e-91	92	Contig213	>gb|AJ547955.1|AJ547955 AJ547955 MTAPHEU Medicago truncatula cDNA clone mtaehac110005c06,	533	710	0	98	Contig213	>gb|FD794275.1|FD794275 08VNAA8_T7_036_B11_16MAR2006_093 08VNAA8 Phaseolus vulgaris cDNA,	646	373	1e-102	88
214	Contig214	655	Contig214	>Q3E6S8|DGP14_ARATH Putative protease Do-like 14 - Arabidopsis	459	35	0.38	36	-1	475	356	313	356	Contig214	>gb|FE669019.1|FE669019 mh2_0010_D09 Chickpea leave library Cicer arietinum cDNA clone	510	38	0.007	100	Contig214	>gb|EE605071.1|EE605071 CCUPAS120LF05g06F Pigeon pea Leaf cDNA Library Cajanus cajan cDNA	360	34	0.013	100	Contig214	>gb|FK626788.1|FK626788 454GmaGlobSeed361420 Soybean Seeds Containing Globular-Stage	263	40	0.16	100	Contig214	>gnl|lis|1818285 TA5767_34305 Hypothetical protein [Arabidopsis thaliana (Mouse-ear	523	38	0.16	100	Contig214	>gb|BQ124474.1|BQ124474 EST610050 GLSD Medicago truncatula cDNA clone pGLSD-35K16, mRNA	797	44	0.005	100	Contig214	>gb|CV540184.1|CV540184 POD_028_D06 Phaseolus vulgaris pod EST library Phaseolus vulgaris	661	36	0.39	100
215	Contig215	573	Contig215	>Q93073|K0256_HUMAN Uncharacterized protein KIAA0256 - Homo sapiens	1101	32	1.4	28	+3	216	431	336	416	Contig215	>gb|FE673167.1|FE673167 mh1_0032_C04 Drought-stressed chickpea leave library Cicer	689	34	0.093	95	Contig215	>gb|EE604948.1|EE604948 CCUPAS120LF04c02R Pigeon pea Leaf cDNA Library Cajanus cajan cDNA	671	34	0.011	100	Contig215	>gb|FE707546.1|FE707546 Pv050D_M13R_E12.ab1 Phaseolus vulgaris cv Early gallatin Phaseolus	707	36	2.2	100	Contig215	>gnl|lis|1543719 BP075222	461	34	2.2	100	Contig215	>gb|EX529341.1|EX529341 MTGland_A053_2007-07-12/MTGlandA053_A08_032_1 Medicago truncatula	822	38	0.24	100	Contig215	>gb|FE707546.1|FE707546 Pv050D_M13R_E12.ab1 Phaseolus vulgaris cv Early gallatin Phaseolus	707	36	0.34	100
216	Contig216	747	Contig216	>Q5KND3|SLT11_CRYNE Pre-mRNA-splicing factor SLT11 - Cryptococcus	326	177	6e-44	49	+3	6	530	115	288	Contig216	>gb|CF340748.1|CF340748 EST1000 subtracted cDNA library of drought-stressed chickpea Cicer	412	30	1.9	94	Contig216	>gb|DY742649.1|DY742649 cajKS25 Pigeonpea stress induced cDNA library Cajanus cajan cDNA,	642	30	0.23	100	Contig216	>gb|CX708120.1|CX708120 gmrtDrNS01_32-C_M13R_E08_056.s3 Water stressed 48h segment 1	1055	44	0.012	100	Contig216	>gb|BW596693| BW596693	487	42	0.012	100	Contig216	>gb|AW774963.1|AW774963 EST334114 KV3 Medicago truncatula cDNA clone pKV3-25E1, mRNA	531	38	0.32	100	Contig216	>gb|FG232811.1|FG232811 pvrebac010001_N17_M13rev_phred13_vc root hairs of Phaseolus	889	36	0.45	100
217	Contig217	905	Contig217	>P38972|PUR4_YEAST Phosphoribosylformylglycinamidine synthase -	1358	314	4e-85	57	-3	903	136	1095	1357	Contig217	>gb|FE669177.1|FE669177 mh2_0013_F09 Chickpea leave library Cicer arietinum cDNA clone	609	34	0.15	100	Contig217	>gb|EE604615.1|EE604615 CCUPAS120LF02b04R Pigeon pea Leaf cDNA Library Cajanus cajan cDNA	366	30	0.28	100	Contig217	>gb|BU927422.1|BU927422 sat12c11.y1 Gm-c1036 Glycine max cDNA clone SOYBEAN CLONE ID:	497	36	3.5	95	Contig217	>gnl|lis|1826051 TA7740_34305 Putative ripening-related P-450 enzyme [Vitis	484	40	0.058	100	Contig217	>gb|BQ138687.1|BQ138687 NF006A09PH1F1068 Phoma-infected Medicago truncatula cDNA clone	657	42	0.025	100	Contig217	>gb|CV534999.1|CV534999 NOD_211_C10 Phaseolus vulgaris nodule EST library Phaseolus	636	34	2.2	100
218	Contig218	726	Contig218	>Q90705|EF2_CHICK Elongation factor 2 - Gallus gallus (Chicken)	858	295	1e-79	72	+1	1	615	542	745	Contig218	>gb|CK148758.1|CK148758 63_A12 Suppressive subtractive hybridization library Cicer	569	30	1.8	94	Contig218	>gb|EE595495.1|EE595495 CCUPAS120LF01g08R Pigeon pea Leaf cDNA Library Cajanus cajan cDNA	687	28	0.89	100	Contig218	>gb|FG999231.1|FG999231 GLPA976TF JCVI-SOY1 Glycine max cDNA 5, mRNA sequence	723	58	8e-07	96	Contig218	>gb|AW720253| LjNEST17g3r	481	76	8e-13	86	Contig218	>gb|BQ148282.1|BQ148282 NF065F01FL1F1015 Developing flower Medicago truncatula cDNA clone	602	46	0.001	84	Contig218	>gb|CV542527.1|CV542527 RTS_121_E11 Phaseolus vulgaris P- root EST library Phaseolus	742	46	0.0005	96
219	Contig219	996	Contig219	>Q1KMD3|HNRL2_HUMAN Heterogeneous nuclear ribonucleoprotein U-like	747	41	0.011	27	+3	474	983	129	294	Contig219	>gb|FE671054.1|FE671054 mh1_0001_E04 Drought-stressed chickpea leave library Cicer	502	32	0.64	100	Contig219	>gb|EE604971.1|EE604971 CCUPAS120LF04e04R Pigeon pea Leaf cDNA Library Cajanus cajan cDNA	628	28	1.2	90	Contig219	>gb|EV265661.1|EV265661 GLLAX02TF JCVI-SOY1 Glycine max cDNA 5, mRNA sequence	793	36	3.9	100	Contig219	>gb|BP044387| BP044387	358	40	0.063	100	Contig219	>gb|CX530567.1|CX530567 s13dNF57A04MJ022_247150 Methyl Jasmonate-Elicited Root Cell	658	36	1.7	100	Contig219	>gb|CV534975.1|CV534975 NOD_211_A05 Phaseolus vulgaris nodule EST library Phaseolus	647	34	2.4	100
220	Contig220	707	Contig220	>P30432|FUR2_DROME Furin-like protease 2 precursor - Drosophila	1679	32	2.8	44	-3	702	595	1539	1574	Contig220	>gb|FE669850.1|FE669850 mh2_0021_B05 Chickpea leave library Cicer arietinum cDNA clone	576	155	5e-38	91	Contig220	>gb|DY742663.1|DY742663 cajKS40 Pigeonpea stress induced cDNA library Cajanus cajan cDNA,	710	42	6e-05	84	Contig220	>gb|FE707859.1|FE707859 Pv052B_M13F_E03.ab1 Phaseolus vulgaris cv Early gallatin Phaseolus	895	274	7e-72	92	Contig220	>gnl|lis|1813216 TA51_34305	6663	240	2e-62	88	Contig220	>gb|AJ548254.1|AJ548254 AJ548254 MTAPHEU Medicago truncatula cDNA clone mtaehac110004f08,	398	375	1e-102	99	Contig220	>gb|FE707859.1|FE707859 Pv052B_M13F_E03.ab1 Phaseolus vulgaris cv Early gallatin Phaseolus	895	274	1e-72	92
221	Contig221	465	Contig221	>Q338B9|GCN5_ORYSJ Histone acetyltransferase GCN5 - Oryza sativa	511	34	0.4	26	+1	103	360	37	122	Contig221	>gb|EL585392.1|EL585392 CaHa609 Chickpea Insect-Induced Library Cicer arietinum cDNA clone	277	30	1.2	94	Contig221	>gb|EE604947.1|EE604947 CCUPAS120LF04b12R Pigeon pea Leaf cDNA Library Cajanus cajan cDNA	591	28	0.56	100	Contig221	>gb|FK016922.1|FK016922 GLNCH60TF JCVI-SOY3 Glycine max cDNA 5, mRNA sequence	798	46	0.002	100	Contig221	>gb|BW602791| BW602791	475	38	0.12	100	Contig221	>gb|AW171682.2|AW171682 N100576e rootphos(-) Medicago truncatula cDNA clone MHRP-8F2, mRNA	553	38	0.19	100	Contig221	>gb|EX304030.1|EX304030 PvEST1271 Bean pod tissue cDNA Entry Library Phaseolus vulgaris	384	36	0.28	100
222	Contig222	405	Contig222	>P23351|RMS5_NEUCR Mitochondrial ribosomal protein S5 - Neurospora	426	162	3e-40	68	+3	63	404	21	135	Contig222	>gb|CK148851.1|CK148851 53_D8 Suppressive subtractive hybridization library Cicer arietinum	731	32	0.26	100	Contig222	>gb|EE595434.1|EE595434 CCUPAS120LF01h06F Pigeon pea Leaf cDNA Library Cajanus cajan cDNA	251	32	0.031	100	Contig222	>gb|BI787372.1|BI787372 sai45a03.y1 Gm-c1065 Glycine max cDNA clone GENOME SYSTEMS CLONE	548	40	0.099	100	Contig222	>gnl|lis|1813905 TA13721_34305 Putatative tyrosine aminotransferase [Arabidopsis	387	36	0.39	100	Contig222	>gb|ES611311.1|ES611311 MTGland_A006_2007-04-03/MTGlandA006_B06_023_1 Medicago truncatula	775	38	0.17	100	Contig222	>gb|BQ481894.1|BQ481894 PV_GEa0153n15f Phaseolus vulgaris leaf EST library PV_GEa Phaseolus	950	32	3.7	100
223	Contig223	706	Contig223	>P29691|EF2_CAEEL Elongation factor 2 - Caenorhabditis elegans	852	313	4e-85	68	-2	705	37	630	852	Contig223	>gb|CK148953.1|CK148953 AGT-11_A06 Suppressive subtractive hybridization library Cicer	524	32	0.45	100	Contig223	>gb|EE604801.1|EE604801 CCUPAS120LF03d09R Pigeon pea Leaf cDNA Library Cajanus cajan cDNA	785	30	0.22	100	Contig223	>gb|FG999231.1|FG999231 GLPA976TF JCVI-SOY1 Glycine max cDNA 5, mRNA sequence	723	50	0.0002	93	Contig223	>gb|AV414394| AV414394	391	36	0.7	100	Contig223	>gb|AJ501243.1|AJ501243 AJ501243 MTAMP Medicago truncatula cDNA clone mtgmadc120004e03,	497	52	2e-05	96	Contig223	>gb|CB540091.1|CB540091 PVEPSE2014F08.g Common bean seedling EST Library - PVEPSE2	591	32	6.6	100
224	Contig224	608	Contig224	>Q4IJ11|IWS1_GIBZE Transcription factor IWS1 - Gibberella zeae	428	256	7e-68	92	+2	2	415	291	428	Contig224	>gb|FE669156.1|FE669156 mh2_0013_D11 Chickpea leave library Cicer arietinum cDNA clone	572	30	1.5	100	Contig224	>gb|EE604959.1|EE604959 CCUPAS120LF04d01R Pigeon pea Leaf cDNA Library Cajanus cajan cDNA	600	28	0.74	100	Contig224	>gb|BM887175.1|BM887175 sam35b12.y1 Gm-c1068 Glycine max cDNA clone SOYBEAN CLONE ID:	551	34	9.3	100	Contig224	>gnl|lis|1822708 TA14253_34305	529	34	2.4	95	Contig224	>gb|BE204439.1|BE204439 EST397115 KV0 Medicago truncatula cDNA clone pKV0-16C10, mRNA	661	34	4	100	Contig224	>gb|CB540987.1|CB540987 PVEPSE2027C03.g Common bean seedling EST Library - PVEPSE2	599	34	1.4	100
225	Contig225	922	Contig225	>Q99PL5|RRBP1_MOUSE Ribosome-binding protein 1 - Mus musculus	1605	34	0.87	29	+1	208	477	561	649	Contig225	>gb|DY475435.1|DY475435 U418 Chickpea (ICC3996) post-inoculation EST library Cicer	226	34	0.15	95	Contig225	>gb|EE604929.1|EE604929 CCUPAS120LF04a06R Pigeon pea Leaf cDNA Library Cajanus cajan cDNA	367	30	0.29	88	Contig225	>gb|BU925872.1|BU925872 sas83c04.y1 Gm-c1036 Glycine max cDNA clone SOYBEAN CLONE ID:	553	38	0.91	100	Contig225	>gnl|lis|1807827 TA9216_34305	398	36	0.92	100	Contig225	>gb|AI974554.1|AI974554 T113003e KV2 Medicago truncatula cDNA clone pKV2-1A7, mRNA sequence	380	40	0.099	100	Contig225	>gb|CB542803.1|CB542803 PVEPSE3025C06.g Common bean seedling EST Library inoculated with	497	36	0.56	100
226	Contig226	363	Contig226	>Q9HE25|RL17_NEUCR 60S ribosomal protein L17 - Neurospora crassa	186	87	2e-17	54	+1	1	252	101	185	Contig226	>gb|CK149089.1|CK149089 66_D5 Suppressive subtractive hybridization library Cicer arietinum	512	30	0.9	100	Contig226	>gb|CO636161.1|CO636161 cajIV-1 Pigeonpea stress induced cDNA library Cajanus cajan cDNA	501	28	0.44	100	Contig226	>gb|BU550249.1|BU550249 GM880020B20C05 Gm-r1088 Glycine max cDNA clone Gm-r1088-7426 3,	621	58	4e-07	100	Contig226	>gnl|lis|1800868 TA4348_34305	968	32	5.5	100	Contig226	>gb|AW127137.2|AW127137 M110071e GVN Medicago truncatula cDNA clone N117, mRNA sequence	396	38	0.15	100	Contig226	>gb|FE686285.1|FE686285 Pv009D_M13R_H04.ab1 Phaseolus vulgaris cv Early gallatin Phaseolus	673	44	0.0009	81
227	Contig227	1333	Contig227	>P53134|YGL4_YEAST Putative oligopeptide transporter YGL114W -	725	123	2e-27	31	-1	1072	161	428	722	Contig227	>gb|FE673384.1|FE673384 mh1_0035_E08 Drought-stressed chickpea leave library Cicer	475	34	0.22	100	Contig227	>gb|EE604619.1|EE604619 CCUPAS120LF02b08R Pigeon pea Leaf cDNA Library Cajanus cajan cDNA	390	28	1.6	100	Contig227	>gb|BI969069.1|BI969069 GM830007A20B08 Gm-r1083 Glycine max cDNA clone Gm-r1083-2368 3,	791	38	1.3	100	Contig227	>gb|AV777465| AV777465	377	36	1.3	100	Contig227	>gb|AW691844.1|AW691844 NF044G11ST1F1000 Developing stem Medicago truncatula cDNA clone	647	36	2.3	100	Contig227	>gb|FD788464.1|FD788464 07VANA7_T7_006_B03_25FEB2006_029 07VANA7 Phaseolus vulgaris cDNA,	639	34	3.2	100
228	Contig228	499	Contig228	>P80547|SCP2_YARLI Fatty acid-binding protein - Yarrowia lipolytica	129	100	5e-21	50	-1	493	209	30	127	Contig228	>gb|FE669795.1|FE669795 mh2_0020_E09 Chickpea leave library Cicer arietinum cDNA clone	556	32	0.32	100	Contig228	>gb|CO636157.1|CO636157 cajII28 Pigeonpea stress induced cDNA library Cajanus cajan cDNA	718	28	0.61	100	Contig228	>gb|BQ299360.1|BQ299360 sao46e12.y1 Gm-c1054 Glycine max cDNA clone SOYBEAN CLONE ID:	569	36	1.9	100	Contig228	>gb|BP066244| BP066244	487	36	0.49	95	Contig228	>gb|EX530122.1|EX530122 MtGland_A063_2007-07-13_1/MtGland_A063_B09_039_1 Medicago	958	36	0.83	100	Contig228	>gb|FE701710.1|FE701710 Pv049C_M13R_E09.ab1 Phaseolus vulgaris cv Early gallatin Phaseolus	909	36	0.3	100
229	Contig229	815	Contig229	>Q4U2V3|CBPC1_DANRE Cytosolic carboxypeptidase 1 - Danio rerio	1153	31	6.2	39	-1	308	171	445	495	Contig229	>gb|FE668717.1|FE668717 mh2_0004_A03 Chickpea leave library Cicer arietinum cDNA clone	650	68	9e-12	84	Contig229	>gb|DY742684.1|DY742684 cajKS61 Pigeonpea stress induced cDNA library Cajanus cajan cDNA,	581	66	5e-12	84	Contig229	>gb|CK605635.1|CK605635 gmrhRww6-02_C04_T7 Soybean root hair subtracted cDNA library	769	111	7e-23	84	Contig229	>gb|BW608224| BW608224	532	78	2e-13	84	Contig229	>gb|AJ548016.1|AJ548016 AJ548016 MTAPHEU Medicago truncatula cDNA clone mtaehac110003b10,	463	902	0	99	Contig229	>gb|CB542390.1|CB542390 PVEPSE3015F03.g Common bean seedling EST Library inoculated with	417	260	2e-68	91
230	Contig230	708	Contig230	>Q96PN7|TREF1_HUMAN Transcriptional-regulating factor 1 - Homo	1200	33	1.7	35	+1	76	285	560	620	Contig230	>gb|FE669790.1|FE669790 mh2_0020_E04 Chickpea leave library Cicer arietinum cDNA clone	454	36	0.029	100	Contig230	>gb|EE604736.1|EE604736 CCUPAS120LF03F03F Pigeon pea Leaf cDNA Library Cajanus cajan cDNA	385	28	0.87	100	Contig230	>gb|FE710736.1|FE710736 Pv023A_M13F_D01.ab1 Phaseolus vulgaris cv Early gallatin Phaseolus	783	38	0.7	100	Contig230	>gb|BF177575| Ljirnpest31-508-h1	118	38	0.18	100	Contig230	>gb|BI272160.1|BI272160 NF021B12FL1F1096 Developing flower Medicago truncatula cDNA clone	699	38	0.3	100	Contig230	>gb|CV530657.1|CV530657 ALV_014C_B09 Phaseolus vulgaris leaf EST library PV_GEa Phaseolus	986	38	0.11	100
231	Contig231	717	Contig231	>Q9HC84|MUC5B_HUMAN Mucin-5B precursor - Homo sapiens (Human)	5703	31	6.4	30	-1	261	7	4284	4377	Contig231	>gb|FE671690.1|FE671690 mh1_0008_F11 Drought-stressed chickpea leave library Cicer	581	34	0.12	100	Contig231	>gb|EE605033.1|EE605033 CCUPAS120LF05c08F Pigeon pea Leaf cDNA Library Cajanus cajan cDNA	574	30	0.22	100							Contig231	>gnl|lis|1658027 AB198064 Lotus corniculatus var. japonicus LjLCBK1 mRNA for	2367	34	2.8	100	Contig231	>gb|AW776550.1|AW776550 EST335615 DSIL Medicago truncatula cDNA clone pDSIL-8A4, mRNA	736	34	4.8	100	Contig231	>gb|BQ481936.1|BQ481936 PV_GEa0161d16f Phaseolus vulgaris leaf EST library PV_GEa Phaseolus	1060	32	6.7	100
232	Contig232	475	Contig232	>Q9VJ87|NCM_DROME Nucampholin - Drosophila melanogaster (Fruit fly)	1330	55	1e-07	40	+3	81	341	970	1059	Contig232	>gb|FE669992.1|FE669992 mh2_0022_G02 Chickpea leave library Cicer arietinum cDNA clone	319	38	0.005	95	Contig232	>gb|DY742699.1|DY742699 cajKS76 Pigeonpea stress induced cDNA library Cajanus cajan cDNA,	724	28	0.58	94	Contig232	>gb|FE674469.1|FE674469 Pv038Dr_M13F_E10.ab1 Phaseolus vulgaris cv Early gallatin Phaseolus	931	40	0.12	95	Contig232	>gnl|lis|1820491 TA12544_34305	520	38	0.12	100	Contig232	>gb|AL368778.1|AL368778 MtBA26F12R1 MtBA Medicago truncatula cDNA clone MtBA26F12 T7, mRNA	528	40	0.05	100	Contig232	>gb|FE674469.1|FE674469 Pv038Dr_M13F_E10.ab1 Phaseolus vulgaris cv Early gallatin Phaseolus	931	40	0.018	95
233	Contig233	376	Contig233	>P10663|RT02_YEAST 37S ribosomal protein MRP2, mitochondrial	115	92	6e-19	47	+2	2	280	23	115	Contig233	>gb|CK148774.1|CK148774 68_F12 Suppressive subtractive hybridization library Cicer	613	30	0.94	100	Contig233	>gb|EE604576.1|EE604576 CCUPAS120LF02f04F Pigeon pea Leaf cDNA Library Cajanus cajan cDNA	251	26	1.8	100	Contig233	>gb|FK491105.1|FK491105 454GmaGlobSeed225737 Soybean Seeds Containing Globular-Stage	264	38	0.36	95	Contig233	>gnl|lis|1828039 TA8266_34305 Hypothetical protein [Trifolium pratense (Red	775	34	1.4	100	Contig233	>gb|BF649155.1|BF649155 NF056C09EC1F1068 Elicited cell culture Medicago truncatula cDNA	589	38	0.16	100	Contig233	>gb|CV539547.1|CV539547 POD_020_D05 Phaseolus vulgaris pod EST library Phaseolus vulgaris	617	32	3.5	100
234	Contig234	466	Contig234	>P27241|RFAZ_ECOLI Lipopolysaccharide core biosynthesis protein rfaZ	283	32	1.5	29	-2	465	211	186	270	Contig234	>gb|DY475240.1|DY475240 U202 Chickpea (ICC3996) post-inoculation EST library Cicer	255	34	0.075	100	Contig234	>gb|DV105904.1|DV105904 cajKS12 Pigeonpea water stress induced cDNA library Cajanus cajan	756	26	2.2	100	Contig234	>gb|CD403361.1|CD403361 Gm_ck26090 Soybean induced by Salicylic Acid Glycine max cDNA 3,	412	34	7.1	100	Contig234	>gnl|lis|1518877 AV779130	570	38	0.12	100	Contig234	>gb|AW693708.1|AW693708 NF068C12ST1F1097 Developing stem Medicago truncatula cDNA clone	665	38	0.2	100	Contig234	>gb|CV529508.1|CV529508 ALV_010D_D05 Phaseolus vulgaris leaf EST library PV_GEa Phaseolus	837	36	0.28	100
235	Contig235	762	Contig235	>Q8Q0U0|Y045_METMA Putative ankyrin repeat protein MM_0045 -	360	89	2e-17	34	+1	10	597	164	355	Contig235	>gb|CK148694.1|CK148694 AGT-30-G10 Suppressive subtractive hybridization library Cicer	496	28	7.6	100	Contig235	>gb|EE605150.1|EE605150 CCUPAS120LF05g05R Pigeon pea Leaf cDNA Library Cajanus cajan cDNA	533	28	0.93	100	Contig235	>gb|CD412489.1|CD412489 Gm_ck43612 Soybean induced by Salicylic Acid Glycine max cDNA 3,	566	36	3	100	Contig235	>gnl|lis|1816752 TA2809_34305 F26F24.7 [Arabidopsis thaliana (Mouse-ear cress)]	1255	38	0.19	100	Contig235	>gb|BQ153356.1|BQ153356 NF035D03IR1F1028 Irradiated Medicago truncatula cDNA clone	579	36	1.3	100	Contig235	>gb|CB539269.1|CB539269 PVEPSE2003A08.g Common bean seedling EST Library - PVEPSE2	608	34	1.8	100
236	Contig236	714	Contig236	>Q97JG4|GLPK_CLOAB Glycerol kinase - Clostridium acetobutylicum	498	86	2e-16	45	+2	8	325	398	498	Contig236	>gb|AJ005971.1|AJ005971 AJ005971 chickpea mRNA CAN-5 Cicer arietinum cDNA clone Can117-2,	502	32	0.46	100	Contig236	>gb|DV105915.1|DV105915 cajKS10 Pigeonpea water stress induced cDNA library Cajanus cajan	499	30	0.22	100	Contig236	>gb|BE807721.1|BE807721 ss29e02.y1 Gm-c1061 Glycine max cDNA clone GENOME SYSTEMS CLONE ID:	537	44	0.011	96	Contig236	>gnl|lis|1657996 AY770399 Lotus corniculatus var. japonicus MADS box protein PIb	755	36	0.71	92	Contig236	>gb|AW126406.2|AW126406 N100515e rootphos(-) Medicago truncatula cDNA clone MHRP-6H5, mRNA	405	34	4.7	95	Contig236	>gb|CV539294.1|CV539294 POD_016_H08 Phaseolus vulgaris pod EST library Phaseolus vulgaris	695	34	1.7	100
237	Contig237	959	Contig237	>P32573|SPS19_YEAST Peroxisomal 2,4-dienoyl-CoA reductase SPS19 -	292	244	6e-64	49	+2	11	802	17	285	Contig237	>gb|FE668596.1|FE668596 mh2_0002_G01 Chickpea leave library Cicer arietinum cDNA clone	470	30	2.4	100	Contig237	>gb|EE604734.1|EE604734 CCUPAS120LF03f01F Pigeon pea Leaf cDNA Library Cajanus cajan cDNA	355	34	0.019	100	Contig237	>gb|BI971033.1|BI971033 GM830012A20C12 Gm-r1083 Glycine max cDNA clone Gm-r1083-4344 3,	796	46	0.004	100	Contig237	>gnl|lis|1806539 TA9977_34305 Short chain alcohol dehydrogenase-like protein	447	38	0.24	95	Contig237	>gb|EV261483.1|EV261483 MTYEK07TF JCVI-MT1 Medicago truncatula cDNA 5, mRNA sequence	822	40	0.1	100	Contig237	>gb|CB539335.1|CB539335 PVEPSE2003H12.g Common bean seedling EST Library - PVEPSE2	600	34	2.3	100
238	Contig238	652	Contig238	>Q96L34|MARK4_HUMAN MAP/microtubule affinity-regulating kinase 4 -	752	36	0.13	34	+2	176	439	423	503	Contig238	>gb|CK148659.1|CK148659 27_F7_B05 Suppressive subtractive hybridization library Cicer	684	30	1.6	100	Contig238	>gb|EE604778.1|EE604778 CCUPAS120LF03b07R Pigeon pea Leaf cDNA Library Cajanus cajan cDNA	420	28	0.8	100																			Contig238	>gb|CV534975.1|CV534975 NOD_211_A05 Phaseolus vulgaris nodule EST library Phaseolus	647	34	1.5	100
239	Contig239	666	Contig239	>Q96UV5|GLNA_HEBCY Glutamine synthetase - Hebeloma cylindrosporum	354	314	3e-85	90	-1	666	184	193	353	Contig239	>gb|FE668678.1|FE668678 mh2_0003_E12 Chickpea leave library Cicer arietinum cDNA clone	621	30	1.7	100	Contig239	>gb|EE604602.1|EE604602 CCUPAS120LF02h11F Pigeon pea Leaf cDNA Library Cajanus cajan cDNA	720	36	0.003	88	Contig239	>gb|FE694015.1|FE694015 Pv058D_M13R_B01.ab1 Phaseolus vulgaris cv Early gallatin Phaseolus	827	62	5e-08	88	Contig239	>gnl|lis|1658094 AY187006 Lotus corniculatus var. japonicus glutamine synthetase PR2	1293	36	0.66	95	Contig239	>gb|BG580993.1|BG580993 EST482722 GVN Medicago truncatula cDNA clone pGVN-63O15 5 end,	672	42	0.018	96	Contig239	>gb|FE694015.1|FE694015 Pv058D_M13R_B01.ab1 Phaseolus vulgaris cv Early gallatin Phaseolus	827	62	7e-09	88
240	Contig240	712	Contig240	>Q172G3|MED1_AEDAE Mediator of RNA polymerase II transcription subunit	1760	34	0.57	23	+1	211	708	1111	1265	Contig240	>gb|EH059267.1|EH059267 CPB04g02.y.esd subtracted cDNA library of drought stressed chickpea	1024	32	0.46	100	Contig240	>gb|DY742690.1|DY742690 cajKS67 Pigeonpea stress induced cDNA library Cajanus cajan cDNA,	623	32	0.056	100	Contig240	>gb|BM307980.1|BM307980 sak40c12.y1 Gm-c1036 Glycine max cDNA clone SOYBEAN CLONE ID:	365	40	0.18	100							Contig240	>gb|AL368766.1|AL368766 MtBA26F02R1 MtBA Medicago truncatula cDNA clone MtBA26F02 T7, mRNA	528	36	1.2	100	Contig240	>gb|CB543273.1|CB543273 PVEPSE3028P03.g Common bean seedling EST Library inoculated with	384	36	0.43	100
241	Contig241	368	Contig241	>Q6Z6K4|BGAL4_ORYSJ Beta-galactosidase 4 precursor - Oryza sativa	729	33	0.26	36	+2	116	277	178	230	Contig241	>gb|FE672227.1|FE672227 mh1_0015_E08 Drought-stressed chickpea leave library Cicer	573	32	0.23	100	Contig241	>gb|EE604910.1|EE604910 CCUPAS120LF04g06F Pigeon pea Leaf cDNA Library Cajanus cajan cDNA	668	28	0.44	100	Contig241	>gb|BU547689.1|BU547689 GM880018B20A04 Gm-r1088 Glycine max cDNA clone Gm-r1088-6560 3,	706	34	5.5	100	Contig241	>gnl|lis|1826754 TA8785_34305 Cationic peroxidase 2 precursor [Arachis hypogaea	539	34	1.4	100	Contig241	>gb|AW691467.1|AW691467 NF045C05ST1F1000 Developing stem Medicago truncatula cDNA clone	667	32	9.4	95
242	Contig242	684	Contig242	>Q10586|DBP_HUMAN D site-binding protein - Homo sapiens (Human)	325	34	0.92	51	+3	444	530	59	87	Contig242	>gb|DY475095.1|DY475095 U051 Chickpea (ICC3996) post-inoculation EST library Cicer	228	50	2e-06	90	Contig242	>gb|DY742658.1|DY742658 cajKS34 Pigeonpea stress induced cDNA library Cajanus cajan cDNA,	756	30	0.21	100	Contig242	>gb|CK605532.1|CK605532 gmrhRww6-01_A02_T7 Soybean root hair subtracted cDNA library	638	70	2e-10	97	Contig242	>gb|BW617202| BW617202	538	62	1e-08	94	Contig242	>gb|CB891346.1|CB891346 EST648315 KV3 Medicago truncatula cDNA clone KV3-49N24, mRNA	762	155	2e-36	84	Contig242	>gb|CB542390.1|CB542390 PVEPSE3015F03.g Common bean seedling EST Library inoculated with	417	121	9e-27	84
243	Contig243	739	Contig243	>Q09860|SYCC_SCHPO Probable cysteinyl-tRNA synthetase, cytoplasmic -	754	31	5.2	41	-3	323	231	325	367	Contig243	>gb|CD051291.1|CD051291 EST0312 subtracted cDNA library of drought-stressed chickpea Cicer	685	30	1.9	100	Contig243	>gb|FD380644.1|FD380644 cajKS84 Pigeonpea water stress induced cDNA library Cajanus cajan	386	30	0.23	100	Contig243	>gb|AW349791.1|AW349791 GM210006A20E12 Gm-r1021 Glycine max cDNA clone Gm-r1021-2136 3,	781	36	2.9	100	Contig243	>gb|BW595659| BW595659	495	36	0.73	100	Contig243	>gb|AW256894.1|AW256894 EST305031 KV2 Medicago truncatula cDNA clone KV2-6M21, mRNA	511	34	4.9	100	Contig243	>gb|FD795852.1|FD795852 08VNNA8_T7_043_G05_3MAR2006_035 08VNAA8 Phaseolus vulgaris cDNA,	330	36	0.44	100
244	Contig244	743	Contig244	>P27968|NIA7_HORVU Nitrate reductase [NAD(P)H] - Hordeum vulgare	891	81	4e-15	47	-1	449	234	505	576	Contig244	>gb|FE668608.1|FE668608 mh2_0002_H01 Chickpea leave library Cicer arietinum cDNA clone	407	34	0.12	100	Contig244	>gb|FD380650.1|FD380650 cajKS90 Pigeonpea water stress induced cDNA library Cajanus cajan	572	30	0.23	100	Contig244	>gb|BQ611225.1|BQ611225 sap56h11.y1 Gm-c1087 Glycine max cDNA clone SOYBEAN CLONE ID:	614	40	0.19	100	Contig244	>gb|BW617222| BW617222	493	36	0.73	100	Contig244	>gb|AI737505.1|AI737505 T110132e KV3 Medicago truncatula cDNA clone pKV3-P23 3, mRNA	309	38	0.32	100	Contig244	>gb|CV529685.1|CV529685 ALV_011B_G02 Phaseolus vulgaris leaf EST library PV_GEa Phaseolus	814	34	1.8	95
245	Contig245	760	Contig245	>Q12324|YVC1_YEAST Calcium channel YVC1 - Saccharomyces cerevisiae	675	139	2e-32	45	+2	5	430	424	562	Contig245	>gb|FE668917.1|FE668917 mh2_0007_A06 Chickpea leave library Cicer arietinum cDNA clone	461	32	0.49	100	Contig245	>gb|EE604867.1|EE604867 CCUPAS120LF04c05F Pigeon pea Leaf cDNA Library Cajanus cajan cDNA	356	30	0.24	100	Contig245	>gb|BG239130.1|BG239130 sab66a04.y1 Unknown Library Type Glycine max cDNA clone GENOME	734	36	3	100	Contig245	>gnl|lis|1820650 TA12128_34305 Hydroxyproline-rich glycoprotein-like [Oryza sativa	364	36	0.75	100	Contig245	>gb|BF645181.1|BF645181 NF033F05EC1F1046 Elicited cell culture Medicago truncatula cDNA	417	36	1.3	100	Contig245	>gb|CV530727.1|CV530727 ALV_014C_H10 Phaseolus vulgaris leaf EST library PV_GEa Phaseolus	864	34	1.8	92
246	Contig246	324	Contig246	>P62648|VGLG_BRSVA Major surface glycoprotein G - Bovine respiratory	263	28	6.8	30	-3	304	185	122	161	Contig246	>gb|FE672250.1|FE672250 mh1_0015_G07 Drought-stressed chickpea leave library Cicer	613	32	0.2	100	Contig246	>gb|EE605038.1|EE605038 CCUPAS120LF05d02F Pigeon pea Leaf cDNA Library Cajanus cajan cDNA	469	26	1.5	100	Contig246	>gb|BQ611542.1|BQ611542 sap61e12.y1 Gm-c1087 Glycine max cDNA clone SOYBEAN CLONE ID:	278	36	1.2	95	Contig246	>gnl|lis|1804608 TA3711_34305 Fiber protein Fb21 [Gossypium barbadense (Sea-island	517	32	4.9	100	Contig246	>gb|AW691558.1|AW691558 NF046C10ST1F1000 Developing stem Medicago truncatula cDNA clone	653	38	0.13	100	Contig246	>gb|FE710721.1|FE710721 Pv022A_M13F_D06.ab1 Phaseolus vulgaris cv Early gallatin Phaseolus	846	36	0.19	100
247	Contig247	684	Contig247	>P14068|XPO1_SCHPO Exportin-1 - Schizosaccharomyces pombe (Fission	1078	130	4e-30	54	-2	683	291	947	1075	Contig247	>gb|FE671863.1|FE671863 mh1_0011_A04 Drought-stressed chickpea leave library Cicer	530	30	1.7	100	Contig247	>gb|EE595400.1|EE595400 CCUPAS120LF01d06F Pigeon pea Leaf cDNA Library Cajanus cajan cDNA	183	28	0.84	100	Contig247	>gb|EH220699.1|EH220699 JGI_ABWZ1602.rev ABWZ Phakopsora pachyrhizi infected soybean leaf	411	36	2.7	100	Contig247	>gb|AV780748| AV780748	524	34	2.7	100	Contig247	>gb|EV260605.1|EV260605 MTYE960TF JCVI-MT1 Medicago truncatula cDNA 5, mRNA sequence	653	40	0.073	100	Contig247	>gb|CB540542.1|CB540542 PVEPSE2021A04.g Common bean seedling EST Library - PVEPSE2	586	34	1.6	100
248	Contig248	676	Contig248	>Q7QC84|MMSA_ANOGA Probable methylmalonate-semialdehyde	521	214	4e-55	59	-2	675	160	352	521	Contig248	>gb|CK148665.1|CK148665 AGT-19_D02 Suppressive subtractive hybridization library Cicer	519	30	1.7	100	Contig248	>gb|EE604875.1|EE604875 CCUPAS120LF04d03F Pigeon pea Leaf cDNA Library Cajanus cajan cDNA	610	34	0.013	100	Contig248	>gb|BE611600.1|BE611600 sq84h11.y1 Gm-c1048 Glycine max cDNA clone GENOME SYSTEMS CLONE ID:	497	46	0.003	91	Contig248	>gnl|lis|1804195 TA3433_34305 Aldehyde dehydrogenase [Medicago truncatula (Barrel	613	54	3e-06	84	Contig248	>gb|AL387810.1|AL387810 MtBC44G11R1 MtBC Medicago truncatula cDNA clone MtBC44G11 T7, mRNA	553	46	0.001	91	Contig248	>gb|FE898691.1|FE898691 PvEST4546 Bean pod tissue cDNA Entry Library Phaseolus vulgaris	712	38	0.1	100
249	Contig249	880	Contig249	>Q9I3C3|PANB1_PSEAE 3-methyl-2-oxobutanoate hydroxymethyltransferase	273	33	2.4	37	+2	497	664	174	234	Contig249	>gb|FE673314.1|FE673314 mh1_0034_D08 Drought-stressed chickpea leave library Cicer	449	32	0.57	100	Contig249	>gb|EE605018.1|EE605018 CCUPAS120LF05b04F Pigeon pea Leaf cDNA Library Cajanus cajan cDNA	420	28	1.1	100	Contig249	>gb|AI966727.1|AI966727 sc56e04.y1 Gm-c1016 Glycine max cDNA clone GENOME SYSTEMS CLONE ID:	290	36	3.4	100	Contig249	>gnl|lis|1822867 TA6135_34305 Putative 28 kDa heat-and acid-stable phosphoprotein	822	34	3.5	95	Contig249	>gb|AW980331.1|AW980331 EST391484 GVN Medicago truncatula cDNA clone pGVN-30C16, mRNA	550	34	5.9	100	Contig249	>gb|CV538414.1|CV538414 POD_005_C09 Phaseolus vulgaris pod EST library Phaseolus vulgaris	367	34	2.1	100
250	Contig250	721	Contig250	>P62335|PRS10_SPETR 26S protease regulatory subunit S10B -	389	294	2e-79	82	+2	2	514	216	386	Contig250	>gb|FE670822.1|FE670822 mh2_0035_F09 Chickpea leave library Cicer arietinum cDNA clone	639	32	0.46	95	Contig250	>gb|CO636158.1|CO636158 cajII7 Pigeonpea stress induced cDNA library Cajanus cajan cDNA	571	26	3.5	100	Contig250	>gb|BU926084.1|BU926084 sas86b06.y1 Gm-c1036 Glycine max cDNA clone SOYBEAN CLONE ID:	563	48	0.0007	85	Contig250	>gnl|lis|1817058 TA2797_34305 26S proteasome regulatory subunit 8 [Pinus taeda	1595	40	0.046	100	Contig250	>gb|BF647954.1|BF647954 NF038G08EC1F1067 Elicited cell culture Medicago truncatula cDNA	649	60	8e-08	80	Contig250	>gb|FE693160.1|FE693160 Pv053D_M13F_D04.ab1 Phaseolus vulgaris cv Early gallatin Phaseolus	927	40	0.028	100
251	Contig251	817	Contig251	>Q5VTL8|PR38B_HUMAN Pre-mRNA-splicing factor 38B - Homo sapiens	546	30	0.31	33	+2	659	811	356	406	Contig251	>gb|AJ006047.1|AJ006047 AJ006047 chickpea mRNA CAN-5 Cicer arietinum cDNA clone Can93-2,	409	32	0.52	100	Contig251	>gb|EE604656.1|EE604656 CCUPAS120LF02R09R Pigeon pea Leaf cDNA Library Cajanus cajan cDNA	645	28	1	100	Contig251	>gb|BE821043.1|BE821043 GM700013B20F12 Gm-r1070 Glycine max cDNA clone Gm-r1070-5280 3,	469	40	0.2	100	Contig251	>gnl|lis|1828645 TA8823_34305	509	36	0.81	100	Contig251	>gb|BQ137267.1|BQ137267 NF108H01ST1F1014 Developing stem Medicago truncatula cDNA clone	1214	40	0.088	100	Contig251	>gb|FE697030.1|FE697030 Pv021B_M13F_A10.ab1 Phaseolus vulgaris cv Early gallatin Phaseolus	808	36	0.49	100
252	Contig252	501	Contig252	>P03945|COX1_NEUCR Cytochrome c oxidase subunit 1 - Neurospora	557	122	8e-28	82	+2	143	367	2	76	Contig252	>gb|DY475348.1|DY475348 U328 Chickpea (ICC3996) post-inoculation EST library Cicer	255	32	0.32	100	Contig252	>gb|EE604844.1|EE604844 CCUPAS120LF03h10R Pigeon pea Leaf cDNA Library Cajanus cajan cDNA	562	28	0.61	100	Contig252	>gb|BQ611374.1|BQ611374 sap59a11.y1 Gm-c1087 Glycine max cDNA clone SOYBEAN CLONE ID:	355	38	0.49	95	Contig252	>gnl|lis|1814345 TA13834_34305 Hypothetical protein F7A10.17 [Arabidopsis thaliana	548	40	0.031	100	Contig252	>gb|AL376617.1|AL376617 MtBB25A06F1 MtBB Medicago truncatula cDNA clone MtBB25A06 T3,	240	36	0.83	100	Contig252	>gb|CV539669.1|CV539669 POD_022_A03 Phaseolus vulgaris pod EST library Phaseolus vulgaris	668	34	1.2	100
253	Contig253	483	Contig253	>Q8CQ81|EFTU_STAES Elongation factor Tu - Staphylococcus epidermidis	394	138	1e-32	56	-1	483	145	287	394	Contig253	>gb|FE672549.1|FE672549 mh1_0019_A10 Drought-stressed chickpea leave library Cicer	449	32	0.31	95	Contig253	>gb|EE595390.1|EE595390 CCUPAS120LF01c07F Pigeon pea Leaf cDNA Library Cajanus cajan cDNA	409	28	0.59	100	Contig253	>gb|FE703524.1|FE703524 Pv034D_M13F_F11.ab1 Phaseolus vulgaris cv Early gallatin Phaseolus	799	38	0.47	100	Contig253	>gnl|lis|1826889 TA8048_34305 Elongation factor Tu, chloroplast precursor [Glycine	496	34	1.9	95	Contig253	>gb|BQ146492.1|BQ146492 NF106D04FL1F1042 Developing flower Medicago truncatula cDNA clone	595	38	0.2	100	Contig253	>gb|CV532330.1|CV532330 LVS_023_F02 Phaseolus vulgaris leaf EST library Phaseolus vulgaris	685	38	0.073	100
254	Contig254	400	Contig254	>Q9BRR9|RHG09_HUMAN Rho GTPase-activating protein 9 - Homo sapiens	750	32	0.56	30	-1	238	44	225	292	Contig254	>gb|CK148768.1|CK148768 64_E7 Suppressive subtractive hybridization library Cicer arietinum	592	28	3.9	100	Contig254	>gb|EE604905.1|EE604905 CCUPAS120LF04f11F Pigeon pea Leaf cDNA Library Cajanus cajan cDNA	394	26	1.9	100	Contig254	>gb|BE584026.1|BE584026 5-6E-HA PsojaeHA Glycine max/Phytophthora sojae mixed EST library	661	36	1.5	100	Contig254	>gb|AV772713| AV772713	490	32	6.1	100	Contig254	>gb|AW697058.1|AW697058 NF113G04ST1F1035 Developing stem Medicago truncatula cDNA clone	800	34	2.6	100	Contig254	>gb|FE709196.1|FE709196 Pv055A_M13F_D11.ab1 Phaseolus vulgaris cv Early gallatin Phaseolus	691	32	3.7	100
255	Contig255	718	Contig255	>P17871|TBP_SCHPO TATA-box-binding protein - Schizosaccharomyces	231	173	6e-43	87	-1	718	428	134	230	Contig255	>gb|FE668756.1|FE668756 mh2_0004_D08 Chickpea leave library Cicer arietinum cDNA clone	538	32	0.46	100	Contig255	>gb|DY742651.1|DY742651 cajKS27 Pigeonpea stress induced cDNA library Cajanus cajan cDNA,	720	30	0.22	100	Contig255	>gb|BI970751.1|BI970751 GM830011A20H10 Gm-r1083 Glycine max cDNA clone Gm-r1083-4196 3,	733	52	5e-05	85	Contig255	>gnl|lis|1828624 TA8449_34305 TATA-box-binding protein [Glycine max (Soybean)]	729	50	5e-05	84	Contig255	>gb|BE941809.1|BE941809 EST421388 MGHG Medicago truncatula cDNA clone pMGHG-6H17, mRNA	559	58	3e-07	86	Contig255	>gb|CV535186.1|CV535186 NOD_213_F04 Phaseolus vulgaris nodule EST library Phaseolus	645	50	3e-05	84
256	Contig256	417	Contig256	>P04925|PRIO_MOUSE Major prion protein precursor - Mus musculus	254	32	0.42	63	-2	341	285	71	88	Contig256	>gb|FE672727.1|FE672727 mh1_0022_B10 Drought-stressed chickpea leave library Cicer	523	32	0.26	95	Contig256	>gb|EE604706.1|EE604706 CCUPAS120LF03c04F Pigeon pea Leaf cDNA Library Cajanus cajan cDNA	313	32	0.032	100	Contig256	>gb|BE023086.1|BE023086 sm90e11.y1 Gm-c1015 Glycine max cDNA clone GENOME SYSTEMS CLONE ID:	566	36	1.6	100	Contig256	>gnl|lis|1816141 TA2383_34305	837	34	1.6	100	Contig256	>gb|ES613871.1|ES613871 MTGland_B015_2007-05-11/MTGlandB015_F12_043_1 Medicago truncatula	550	40	0.044	100	Contig256	>gb|FE695589.1|FE695589 Pv051C_M13F_E11.ab1 Phaseolus vulgaris cv Early gallatin Phaseolus	887	34	0.97	100
257	Contig257	792	Contig257	>O59826|KCAB_SCHPO Putative voltage-gated potassium channel subunit	344	256	9e-68	54	-2	791	99	110	337	Contig257	>gb|EH058837.1|EH058837 CPA03h09.y.esd subtracted cDNA library of drought stressed chickpea	900	30	2	100	Contig257	>gb|EE605111.1|EE605111 CCUPAS120LF05c08R Pigeon pea Leaf cDNA Library Cajanus cajan cDNA	769	28	0.97	100	Contig257	>gb|FK443946.1|FK443946 454GmaGlobSeed178578 Soybean Seeds Containing Globular-Stage	84	40	0.2	100	Contig257	>gnl|lis|1457372 AV428661	368	36	0.78	100	Contig257	>gb|AW774398.1|AW774398 EST333549 KV3 Medicago truncatula cDNA clone pKV3-22M24, mRNA	623	36	1.3	100	Contig257	>gb|CB541266.1|CB541266 PVEPSE2031B01.g Common bean seedling EST Library - PVEPSE2	584	32	7.5	91
258	Contig258	375	Contig258	>Q9SVG4|RETOL_ARATH Reticuline oxidase-like protein precursor -	570	129	3e-30	70	+3	27	272	455	536	Contig258	>gb|CK148726.1|CK148726 37_D12 Suppressive subtractive hybridization library Cicer	666	30	0.93	100	Contig258	>gb|DY742662.1|DY742662 cajKS39 Pigeonpea stress induced cDNA library Cajanus cajan cDNA,	229	26	1.8	100	Contig258	>gb|BU551332.1|BU551332 GM880023B20H01 Gm-r1088 Glycine max cDNA clone Gm-r1088-8810 3,	623	266	9e-70	88	Contig258	>gnl|lis|1825501 TA7910_34305 Berberine and berberine like, putative [Medicago	483	141	9e-33	83	Contig258	>gb|AW329450.2|AW329450 N200685e rootphos(-) Medicago truncatula cDNA clone MHRP-20C1, mRNA	383	113	3e-24	81	Contig258	>gb|CV533292.1|CV533292 LVS_037_E12 Phaseolus vulgaris leaf EST library Phaseolus vulgaris	496	163	1e-39	83
259	Contig259	380	Contig259	>Q9SMY8|FBL15_ARATH F-box/LRR-repeat protein 15 - Arabidopsis thaliana	990	31	1.3	33	-2	370	200	880	933	Contig259	>gb|CK148965.1|CK148965 AGT-47_H06 Suppressive subtractive hybridization library Cicer	865	30	0.95	100	Contig259	>gb|EE595418.1|EE595418 CCUPAS120LF01f07F Pigeon pea Leaf cDNA Library Cajanus cajan cDNA	673	28	0.46	100	Contig259	>gb|BM108216.1|BM108216 a10e06 cDNA Peking library 2D SCN3 Glycine max cDNA clone a10e06	620	36	1.4	100	Contig259	>gb|AV409803| AV409803	413	36	0.37	100	Contig259	>gb|BE124537.1|BE124537 EST393572 GVN Medicago truncatula cDNA clone pGVN-59P6, mRNA	474	34	2.5	92	Contig259	>gb|CV529180.1|CV529180 ALV_009D_B02 Phaseolus vulgaris leaf EST library PV_GEa Phaseolus	985	32	3.5	100
260	Contig260	487	Contig260	>P49206|RS261_ARATH 40S ribosomal protein S26-1 - Arabidopsis	131	149	6e-36	81	+2	2	262	41	127	Contig260	>gb|DY475420.1|DY475420 U403 Chickpea (ICC3996) post-inoculation EST library Cicer	255	92	4e-19	91	Contig260	>gb|EE595434.1|EE595434 CCUPAS120LF01h06F Pigeon pea Leaf cDNA Library Cajanus cajan cDNA	251	30	0.15	100	Contig260	>gb|CD407636.1|CD407636 Gm_ck33029 Soybean induced by Salicylic Acid Glycine max cDNA 3,	611	478	1e-133	95	Contig260	>gnl|lis|1823845 TA6488_34305 Clone MS56 unknown mRNA [Medicago sativa (Alfalfa)]	691	349	2e-95	91	Contig260	>gb|AW684830.1|AW684830 NF022A07NR1F1000 Nodulated root Medicago truncatula cDNA clone	629	303	2e-81	90	Contig260	>gb|FE702945.1|FE702945 Pv033B_M13F_G07.ab1 Phaseolus vulgaris cv Early gallatin Phaseolus	588	434	1e-121	92
261	Contig261	737	Contig261	>Q7ZWW7|TS31B_XENLA Tetraspanin-31-B - Xenopus laevis (African	212	48	3e-05	28	+2	140	592	9	145	Contig261	>gb|FE669824.1|FE669824 mh2_0020_H03 Chickpea leave library Cicer arietinum cDNA clone	580	80	2e-15	79	Contig261	>gb|EE604656.1|EE604656 CCUPAS120LF02R09R Pigeon pea Leaf cDNA Library Cajanus cajan cDNA	645	30	0.23	100	Contig261	>gb|BI701818.1|BI701818 sai20e10.y1 Gm-c1053 Glycine max cDNA clone GENOME SYSTEMS CLONE	561	418	1e-115	84	Contig261	>gnl|lis|1803161 TA1588_34305 Similar to senescence-associated protein [Arabidopsis	744	172	5e-42	86	Contig261	>gb|AW692916.2|AW692916 NF057B12ST1F1000 Developing stem Medicago truncatula cDNA clone	380	42	0.02	80	Contig261	>gb|CV537838.1|CV537838 NOD_247_A11 Phaseolus vulgaris nodule EST library Phaseolus	720	408	1e-113	83
262	Contig262	642	Contig262	>Q32M92|CO032_HUMAN Uncharacterized protein C15orf32 - Homo sapiens	178	32	2.4	47	+3	6	104	16	51	Contig262	>gb|FE671394.1|FE671394 mh1_0005_C01 Drought-stressed chickpea leave library Cicer	626	404	1e-113	88	Contig262	>gb|DY742663.1|DY742663 cajKS40 Pigeonpea stress induced cDNA library Cajanus cajan cDNA,	710	436	1e-124	89	Contig262	>gb|CK605781.1|CK605781 gmrhRww6-04_B04_T7 Soybean root hair subtracted cDNA library	619	864	0	96	Contig262	>gnl|lis|1813216 TA51_34305	6663	452	1e-126	89	Contig262	>gb|AW774038.1|AW774038 EST333024 KV3 Medicago truncatula cDNA clone pKV3-16L16, mRNA	625	428	1e-119	89	Contig262	>gb|CV670768.1|CV670768 Pv 18S rRNA1-3 Phaseolus vulgaris (variety OAC Rex) / cDNA	545	367	1e-101	93
263	Contig263	478	Contig263	>P33206|FXA4B_XENLA Forkhead box protein A4-B - Xenopus laevis	400	33	0.72	33	+3	42	200	258	319	Contig263	>gb|FE669105.1|FE669105 mh2_0012_F11 Chickpea leave library Cicer arietinum cDNA clone	397	66	2e-11	84	Contig263	>gb|EE604817.1|EE604817 CCUPAS120LF03f04R Pigeon pea Leaf cDNA Library Cajanus cajan cDNA	218	50	2e-07	89	Contig263	>gb|EV282461.1|EV282461 GLNBG78TF JCVI-SOY3 Glycine max cDNA 5, mRNA sequence	808	640	0	92	Contig263	>gb|BU494307| Ljirnpest49-033-f1	230	64	2e-09	85	Contig263	>gb|AJ548029.1|AJ548029 AJ548029 MTAPHEU Medicago truncatula cDNA clone mtaehac110004g09,	452	283	2e-75	88	Contig263	>gb|FG234658.1|FG234658 pvrecac010001_I12_M13rev_phred13_vc root hairs of Phaseolus	318	333	9e-91	90
264	Contig264	719	Contig264	>Q93ZC5|AOC4_ARATH Allene oxide cyclase 4, chloroplast precursor -	254	168	3e-41	70	+3	6	350	138	253	Contig264	>gb|EB085039.1|EB085039 CA0856 Chickpea (ICC3996) post-inoculation EST library Cicer	301	34	0.12	95	Contig264	>gb|EE605122.1|EE605122 CCUPAS120LF05d09R Pigeon pea Leaf cDNA Library Cajanus cajan cDNA	265	30	0.22	100	Contig264	>gb|BE658534.1|BE658534 GM700006B10B9 Gm-r1070 Glycine max cDNA clone Gm-r1070-2009 3,	490	498	1e-139	92	Contig264	>gnl|lis|1806859 TA9423_34305 Mangrin [Bruguiera sexangula]	866	426	1e-118	90	Contig264	>gb|AW775435.1|AW775435 EST334500 DSIL Medicago truncatula cDNA clone pDSIL-1F6, mRNA	647	88	4e-16	80	Contig264	>gb|CV541947.1|CV541947 RTS_113_B10 Phaseolus vulgaris P- root EST library Phaseolus	682	452	1e-126	91
265	Contig265	748	Contig265	>Q9M1G9|EXTN2_ARATH Extensin-2 precursor - Arabidopsis thaliana	743	71	5e-12	40	-2	459	226	484	585	Contig265	>gb|CK148921.1|CK148921 41_H12 Suppressive subtractive hybridization library Cicer	551	32	0.48	100	Contig265	>gb|EE604959.1|EE604959 CCUPAS120LF04d01R Pigeon pea Leaf cDNA Library Cajanus cajan cDNA	600	30	0.23	100	Contig265	>gb|CK606454.1|CK606454 gmrhRww6-12_F02_T7 Soybean root hair subtracted cDNA library	687	178	3e-43	86	Contig265	>gb|BP083338| BP083338	472	44	0.003	83	Contig265	>gb|AL368309.1|AL368309 MtBA23F05F1 MtBA Medicago truncatula cDNA clone MtBA23F05 T3, mRNA	381	58	3e-07	85	Contig265	>gb|CV539114.1|CV539114 POD_014_E12 Phaseolus vulgaris pod EST library Phaseolus vulgaris	580	54	2e-06	86
266	Contig266	817	Contig266	>P24076|BGIA_MOMCH Glu S.griseus protease inhibitor - Momordica	68	87	9e-17	65	+2	155	352	3	68	Contig266	>gb|EH059063.1|EH059063 CPB02d11.y.esd subtracted cDNA library of drought stressed chickpea	515	30	2.1	100	Contig266	>gb|EE604604.1|EE604604 CCUPAS120LF02a01R Pigeon pea Leaf cDNA Library Cajanus cajan cDNA	251	28	1	100	Contig266	>gb|BE658311.1|BE658311 GM700005B10D9 Gm-r1070 Glycine max cDNA clone Gm-r1070-1721 3,	369	260	1e-67	91	Contig266	>gb|BW594748| BW594748	486	34	3.2	100	Contig266	>gb|BQ152604.1|BQ152604 NF021D02IR1F1026 Irradiated Medicago truncatula cDNA clone	736	170	4e-41	85	Contig266	>gb|CB543378.1|CB543378 PVEPSE3029H07.g Common bean seedling EST Library inoculated with	546	34	1.9	100
267	Contig267	701	Contig267	>P46604|HAT22_ARATH Homeobox-leucine zipper protein HAT22 -	278	286	5e-77	65	+1	4	666	50	278	Contig267	>gb|FE668582.1|FE668582 mh2_0002_E10 Chickpea leave library Cicer arietinum cDNA clone	702	202	2e-52	84	Contig267	>gb|EE604948.1|EE604948 CCUPAS120LF04c02R Pigeon pea Leaf cDNA Library Cajanus cajan cDNA	671	28	0.86	100	Contig267	>gb|FE696799.1|FE696799 Pv053A_M13F_C10.ab1 Phaseolus vulgaris cv Early gallatin Phaseolus	906	731	0	89	Contig267	>gb|BP082022| BP082022	455	321	8e-87	85	Contig267	>gb|BG647452.1|BG647452 EST509071 HOGA Medicago truncatula cDNA clone pHOGA-16N18 5 end,	518	291	1e-77	84	Contig267	>gb|FE696799.1|FE696799 Pv053A_M13F_C10.ab1 Phaseolus vulgaris cv Early gallatin Phaseolus	906	731	0	89
268	Contig268	1429	Contig268	>Q9ULL4|PLXB3_HUMAN Plexin-B3 precursor - Homo sapiens (Human)	1909	33	3.6	29	-3	803	612	911	970	Contig268	>gb|FE670475.1|FE670475 mh2_0028_F09 Chickpea leave library Cicer arietinum cDNA clone	671	1150	0	97	Contig268	>gb|DY742684.1|DY742684 cajKS61 Pigeonpea stress induced cDNA library Cajanus cajan cDNA,	581	460	1e-130	100	Contig268	>gb|EH262357.1|EH262357 JGI_ACBU6192.fwd ACBU Phakopsora pachyrhizi infected soybean leaf	789	1457	0	98	Contig268	>gnl|lis|1813711 TA375_34305	2528	2216	0	97	Contig268	>gb|EX530140.1|EX530140 MtGland_A063_2007-07-13_1/MtGland_A063_D10_037_1 Medicago truncatula	1001	1067	0	95	Contig268	>gb|FE705382.1|FE705382 Pv041B_M13F_C11.ab1 Phaseolus vulgaris cv Early gallatin Phaseolus	740	1170	0	99
269	Contig269	711	Contig269	>Q10307|YD52_SCHPO Uncharacterized protein C6C3.02c -	172	67	6e-11	30	+1	31	432	11	165	Contig269	>gb|FE670814.1|FE670814 mh2_0035_E11 Chickpea leave library Cicer arietinum cDNA clone	652	32	0.45	100	Contig269	>gb|EE605161.1|EE605161 CCUPAS120LF05h05R Pigeon pea Leaf cDNA Library Cajanus cajan cDNA	566	30	0.22	100	Contig269	>gb|CA800341.1|CA800341 sau14g09.y1 Gm-c1062 Glycine max cDNA clone SOYBEAN CLONE ID:	664	684	0	89	Contig269	>gnl|lis|1802335 TA1683_34305 Hypothetical protein OSJNBb0072E24.9 [Oryza sativa	733	335	5e-91	84	Contig269	>gb|EY477422.1|EY477422 METB278TF JCVI-MT3 Medicago truncatula cDNA 5, mRNA sequence	650	266	7e-70	82	Contig269	>gb|CB540260.1|CB540260 PVEPSE2017A08.g Common bean seedling EST Library - PVEPSE2	604	442	1e-123	87
270	Contig270	379	Contig270	>Q8TGM6|TAR1_YEAST Protein TAR1 - Saccharomyces cerevisiae (Bakers	124	60	3e-09	57	-3	374	198	41	98	Contig270	>gb|DY475540.1|DY475540 CA0988 Chickpea (ICC3996) post-inoculation EST library Cicer	926	127	5e-30	97	Contig270	>gb|EE604817.1|EE604817 CCUPAS120LF03f04R Pigeon pea Leaf cDNA Library Cajanus cajan cDNA	218	48	5e-07	94	Contig270	>gb|CA850484.1|CA850484 D02A04.seq cDNA Peking library 2, 4 day SCN3 Glycine max cDNA clone	392	119	1e-25	95	Contig270	>gnl|lis|1811864 TA1_34305 Hypothetical protein P0459B01.18 [Oryza sativa (japonica	468	119	3e-26	95	Contig270	>gb|AJ500099.1|AJ500099 AJ500099 MTGIM Medicago truncatula cDNA clone mtgmacc120012f08,	363	145	9e-34	90	Contig270	>gb|CB541672.1|CB541672 PVEPSE3001B06.g Common bean seedling EST Library inoculated with	565	111	5e-24	94
271	Contig271	685	Contig271	>O74983|MMS2_SCHPO Ubiquitin-conjugating enzyme spm2 -	139	95	3e-19	56	+2	11	247	60	138	Contig271	>gb|FE669548.1|FE669548 mh2_0017_G07 Chickpea leave library Cicer arietinum cDNA clone	636	367	1e-102	93	Contig271	>gb|EE604741.1|EE604741 CCUPAS120LF03f08F Pigeon pea Leaf cDNA Library Cajanus cajan cDNA	396	30	0.21	100	Contig271	>gb|CX708125.1|CX708125 gmrtDrNS01_32-C_M13R_F01_005.s2 Water stressed 5h segment 2	863	678	0	89	Contig271	>gnl|lis|1816756 TA2278_34305 Ubiquitin-conjugating enzyme family protein-like	1015	468	1e-131	88	Contig271	>gb|AW695768.1|AW695768 NF098D04ST1F1041 Developing stem Medicago truncatula cDNA clone	661	422	1e-117	89	Contig271	>gb|CV541970.1|CV541970 RTS_113_E09 Phaseolus vulgaris P- root EST library Phaseolus	632	638	0	90
272	Contig272	713	Contig272	>P27788|FER3_MAIZE Ferredoxin-3, chloroplast precursor - Zea mays	152	189	1e-47	64	-2	661	215	1	150	Contig272	>gb|DY475487.1|DY475487 U470 Chickpea (ICC3996) post-inoculation EST library Cicer	255	252	3e-67	87	Contig272	>gb|CO636161.1|CO636161 cajIV-1 Pigeonpea stress induced cDNA library Cajanus cajan cDNA	501	28	0.87	100	Contig272	>gb|BU082301.1|BU082301 sar07f06.y1 Gm-c1049 Glycine max cDNA clone SOYBEAN CLONE ID:	481	579	1e-164	90	Contig272	>gb|AV765232| AV765232	260	40	0.045	92	Contig272	>gb|CB893244.1|CB893244 EST646036 HOGA Medicago truncatula cDNA clone HOGA-27C10, mRNA	790	385	1e-105	85	Contig272	>gb|CV538826.1|CV538826 POD_010_H06 Phaseolus vulgaris pod EST library Phaseolus vulgaris	649	515	1e-145	89
273	Contig273	521	Contig273	>O60176|YG41_SCHPO Uncharacterized RNA-binding protein C23E6.01c -	473	58	3e-08	60	+1	7	135	333	375	Contig273	>gb|EL585395.1|EL585395 CaHa67 Chickpea Insect-Induced Library Cicer arietinum cDNA clone	327	32	0.33	100	Contig273	>gb|EE595466.1|EE595466 CCUPAS120LF01d01R Pigeon pea Leaf cDNA Library Cajanus cajan cDNA	251	34	0.01	100	Contig273	>gb|BE822328.1|BE822328 GM700017A10G5 Gm-r1070 Glycine max cDNA clone Gm-r1070-6825 3,	784	583	1e-165	92	Contig273	>gnl|lis|1825156 TA7325_34305 RNA-binding region RNP-1 [Medicago truncatula (Barrel	610	317	9e-86	86	Contig273	>gb|AW573600.1|AW573600 EST316191 GVN Medicago truncatula cDNA clone pGVN-47A13, mRNA	522	186	4e-46	90	Contig273	>gb|CV539282.1|CV539282 POD_016_G07 Phaseolus vulgaris pod EST library Phaseolus vulgaris	700	329	1e-89	91
274	Contig274	622	Contig274	>P43280|METK1_SOLLC S-adenosylmethionine synthetase 1 - Solanum	393	273	6e-73	92	+3	6	431	250	392	Contig274	>gb|FE671798.1|FE671798 mh1_0010_B07 Drought-stressed chickpea leave library Cicer	422	430	1e-121	94	Contig274	>gb|EE604567.1|EE604567 CCUPAS120LF02e01F Pigeon pea Leaf cDNA Library Cajanus cajan cDNA	513	28	0.76	94	Contig274	>gb|FE703799.1|FE703799 Pv035D_M13R_C05.ab1 Phaseolus vulgaris cv Early gallatin Phaseolus	867	472	1e-131	88	Contig274	>gnl|lis|1811915 TA390_34305 S-adenosyl-L-methionine synthetase 1 [Daucus carota	1584	454	1e-127	88	Contig274	>gb|BE999885.1|BE999885 EST431608 GVSN Medicago truncatula cDNA clone pGVSN-24J2, mRNA	699	438	1e-122	88	Contig274	>gb|FE703799.1|FE703799 Pv035D_M13R_C05.ab1 Phaseolus vulgaris cv Early gallatin Phaseolus	867	472	1e-132	88
275	Contig275	477	Contig275	>Q5K9E4|DOT1_CRYNE Histone-lysine N-methyltransferase, H3 lysine-79	644	30	4.6	26	+3	18	290	292	395	Contig275	>gb|EH058756.1|EH058756 CPA03a07.y.esd subtracted cDNA library of drought stressed chickpea	422	30	1.2	100	Contig275	>gb|EE604799.1|EE604799 CCUPAS120LF03d07R Pigeon pea Leaf cDNA Library Cajanus cajan cDNA	422	28	0.58	100	Contig275	>gb|FK014392.1|FK014392 GLNBO40TF JCVI-SOY3 Glycine max cDNA 5, mRNA sequence	814	38	0.46	100	Contig275	>gnl|lis|1443424 BP078951	332	38	0.12	100	Contig275	>gb|AW684884.1|AW684884 NF022F06NR1F1000 Nodulated root Medicago truncatula cDNA clone	561	40	0.051	100	Contig275	>gb|FD787975.1|FD787975 06VA2_T7_022_B09_06FEB2006_077 06VA2 Phaseolus vulgaris cDNA, mRNA	231	34	1.1	100
276	Contig276	457	Contig276	>Q8KA21|RNFA_BUCAP Electron transport complex protein rnfA -	193	30	4.1	31	-3	191	6	92	154	Contig276	>gb|DY475274.1|DY475274 U237 Chickpea (ICC3996) post-inoculation EST library Cicer	255	32	0.29	100	Contig276	>gb|DV105922.1|DV105922 cajKS23 Pigeonpea water stress induced cDNA library Cajanus cajan	565	26	2.2	100	Contig276	>gb|BI317560.1|BI317560 saf85e09.y1 Gm-c1079 Glycine max cDNA clone GENOME SYSTEMS CLONE	437	339	9e-92	87	Contig276	>gnl|lis|22066 TC15764 weakly similar to GB|AAL31246.1|16974485|AY061919	608	222	4e-57	84	Contig276	>gb|AL385661.1|AL385661 MtBC29H01F1 MtBC Medicago truncatula cDNA clone MtBC29H01 T3, mRNA	479	163	5e-39	82	Contig276	>gb|FE692941.1|FE692941 Pv015C_M13F_H09.ab1 Phaseolus vulgaris cv Early gallatin Phaseolus	912	129	2e-29	82
277	Contig277	624	Contig277	>P69326|UBIQ_WHEAT Ubiquitin - Triticum aestivum (Wheat)	76	150	4e-36	100	+2	47	274	1	76	Contig277	>gb|EH058698.1|EH058698 CPA02c01.y.esd subtracted cDNA library of drought stressed chickpea	798	117	9e-27	83	Contig277	>gb|EE605007.1|EE605007 CCUPAS120LF04h10R Pigeon pea Leaf cDNA Library Cajanus cajan cDNA	464	50	2e-07	80	Contig277	>gb|CD397671.1|CD397671 Gm_ck18594 Soybean induced by Salicylic Acid Glycine max cDNA 3,	545	583	1e-165	93	Contig277	>gb|BW595188| BW595188	487	478	1e-134	90	Contig277	>gb|BQ137988.1|BQ137988 NF008A11PH1F1082 Phoma-infected Medicago truncatula cDNA clone	654	410	1e-113	87	Contig277	>gb|CV538281.1|CV538281 POD_003_F10 Phaseolus vulgaris pod EST library Phaseolus vulgaris	572	515	1e-145	91
278	Contig278	687	Contig278	>Q9NZT1|CALL5_HUMAN Calmodulin-like protein 5 - Homo sapiens (Human)	146	51	4e-06	43	+1	46	207	84	143	Contig278	>gb|CK148877.1|CK148877 63_B3 Suppressive subtractive hybridization library Cicer arietinum	608	32	0.44	100	Contig278	>gb|EE604655.1|EE604655 CCUPAS120LF02R08R Pigeon pea Leaf cDNA Library Cajanus cajan cDNA	549	30	0.21	100	Contig278	>gb|BU964441.1|BU964441 sat14f07.y1 Gm-c1036 Glycine max cDNA clone SOYBEAN CLONE ID:	607	365	2e-99	94	Contig278	>gnl|lis|1807805 TA9315_34305	545	80	5e-14	91	Contig278	>gb|BF638299.1|BF638299 NF054B07PL1F1059 Phosphate starved leaf Medicago truncatula cDNA	670	256	7e-67	89	Contig278	>gb|FE693524.1|FE693524 Pv036C_M13R_A01.ab1 Phaseolus vulgaris cv Early gallatin Phaseolus	838	309	2e-83	92
279	Contig279	476	Contig279	>Q498L0|K0284_XENLA Protein KIAA0284 homolog - Xenopus laevis (African	1610	31	2.1	29	-3	309	127	1374	1434	Contig279	>gb|FE671413.1|FE671413 mh1_0005_D09 Drought-stressed chickpea leave library Cicer	627	103	1e-22	83	Contig279	>gb|EE604637.1|EE604637 CCUPAS120LF02d09R Pigeon pea Leaf cDNA Library Cajanus cajan cDNA	422	100	2e-22	100	Contig279	>gb|BI968285.1|BI968285 GM830004B22E11 Gm-r1083 Glycine max cDNA clone Gm-r1083-1390 3,	714	244	4e-63	93	Contig279	>gnl|lis|1803926 TA3123_34305 Drm4 [Pisum sativum (Garden pea)]	803	117	2e-25	84	Contig279	>gb|AW559234.1|AW559234 EST306070 DSIR Medicago truncatula cDNA clone pDSIR-7D22, mRNA	660	125	1e-27	84	Contig279	>gb|CB539491.1|CB539491 PVEPSE2006B12.g Common bean seedling EST Library - PVEPSE2	550	196	1e-49	90
280	Contig280	525	Contig280	>O24413|RLA3_MAIZE 60S acidic ribosomal protein P3 - Zea mays	120	119	7e-27	64	+2	8	322	16	120	Contig280	>gb|DY475421.1|DY475421 U404 Chickpea (ICC3996) post-inoculation EST library Cicer	255	94	1e-19	84	Contig280	>gb|EE604794.1|EE604794 CCUPAS120LF03d02R Pigeon pea Leaf cDNA Library Cajanus cajan cDNA	682	30	0.16	100	Contig280	>gb|FK020145.1|FK020145 GLNDI83TF JCVI-SOY3 Glycine max cDNA 5, mRNA sequence	606	559	1e-158	90	Contig280	>gnl|lis|1800703 TA4788_34305 60S acidic ribosomal protein P3-1 [Arabidopsis	637	167	2e-40	87	Contig280	>gb|AL375638.1|AL375638 MtBB16A04F1 MtBB Medicago truncatula cDNA clone MtBB16A04 T3, mRNA	388	119	8e-26	83	Contig280	>gb|CV538807.1|CV538807 POD_010_E07 Phaseolus vulgaris pod EST library Phaseolus vulgaris	575	375	1e-103	85
281	Contig281	562	Contig281	>P41248|YMF19_HELAN Putative ATP synthase protein YMF19 - Helianthus	159	275	7e-74	85	+3	93	560	1	155	Contig281	>gb|DY475082.1|DY475082 U038 Chickpea (ICC3996) post-inoculation EST library Cicer	255	460	1e-130	98	Contig281	>gb|EE605145.1|EE605145 CCUPAS120LF05f12R Pigeon pea Leaf cDNA Library Cajanus cajan cDNA	884	34	0.011	100	Contig281	>gb|FK002715.1|FK002715 GLPAT80TR JCVI-SOY1 Glycine max cDNA 5, mRNA sequence	799	993	0	97	Contig281	>gnl|lis|1818386 TA5473_34305 Hypothetical protein orf140 [Phaseolus aureus (Mung	976	408	1e-113	98	Contig281	>gb|EV256421.1|EV256421 MTYCW72TF JCVI-MT1 Medicago truncatula cDNA 5, mRNA sequence	729	105	1e-21	98	Contig281	>gb|FE686262.1|FE686262 Pv009D_M13R_G05.ab1 Phaseolus vulgaris cv Early gallatin Phaseolus	918	38	0.085	95
282	Contig282	567	Contig282	>Q2PF16|CFI_VERHY Chalcone--flavonone isomerase - Verbena hybrida	222	40	0.007	27	-3	559	230	103	212	Contig282	>gb|FE671369.1|FE671369 mh1_0004_H11 Drought-stressed chickpea leave library Cicer	556	34	0.092	100	Contig282	>gb|EE604976.1|EE604976 CCUPAS120LF04e09R Pigeon pea Leaf cDNA Library Cajanus cajan cDNA	636	28	0.69	100	Contig282	>gb|AI442772.1|AI442772 sa26c08.x1 Gm-c1004 Glycine max cDNA clone GENOME SYSTEMS CLONE ID:	621	583	1e-165	90	Contig282	>gnl|lis|13183 TC11167 weakly similar to UP|Q9FLC7 (Q9FLC7) Similarity to	825	289	2e-77	87	Contig282	>gb|AW574261.1|AW574261 EST316852 GVN Medicago truncatula cDNA clone pGVN-52J16, mRNA	685	297	2e-79	87	Contig282	>gb|FE706750.1|FE706750 Pv047A_M13R_C04.ab1 Phaseolus vulgaris cv Early gallatin Phaseolus	649	468	1e-131	88
283	Contig283	349	Contig283	>P36099|YKD0_YEAST Putative uncharacterized protein YKL030W -	201	30	3	40	+3	45	119	11	32	Contig283	>gb|FE669276.1|FE669276 mh2_0014_G07 Chickpea leave library Cicer arietinum cDNA clone	550	28	3.4	94	Contig283	>gb|EE605151.1|EE605151 CCUPAS120LF05g06R Pigeon pea Leaf cDNA Library Cajanus cajan cDNA	354	311	2e-86	92	Contig283	>gb|FK539436.1|FK539436 454GmaGlobSeed274068 Soybean Seeds Containing Globular-Stage	84	56	1e-06	93	Contig283	>gnl|lis|1825471 TA7799_34305	588	34	1.3	100	Contig283	>gb|BQ164758.1|BQ164758 EST610632 KVKC Medicago truncatula cDNA clone pKVKC-1B7, mRNA	772	34	2.3	95	Contig283	>gb|FE683921.1|FE683921 Pv057D_M13F_B07.ab1 Phaseolus vulgaris cv Early gallatin Phaseolus	800	52	3e-06	89
284	Contig284	1144	Contig284	>P09186|LOX3_SOYBN Seed lipoxygenase-3 - Glycine max (Soybean)	857	296	2e-79	76	+3	3	536	677	857	Contig284	>gb|CD051299.1|CD051299 EST0250 subtracted cDNA library of drought-stressed chickpea Cicer	604	123	3e-28	83	Contig284	>gb|EE604788.1|EE604788 CCUPAS120LF03c06R Pigeon pea Leaf cDNA Library Cajanus cajan cDNA	534	222	5e-59	85	Contig284	>gb|FK020466.1|FK020466 GLNDM50TF JCVI-SOY3 Glycine max cDNA 5, mRNA sequence	753	494	1e-138	88	Contig284	>gnl|lis|6025 TC7825 similar to UP|Q9M3Z5 (Q9M3Z5) Lipoxygenase (Fragment) ,	1642	434	1e-120	85	Contig284	>gb|BQ165737.1|BQ165737 EST611606 KVKC Medicago truncatula cDNA clone pKVKC-11D1, mRNA	709	283	5e-75	82	Contig284	>gb|CV543284.1|CV543284 RTS_133_B01 Phaseolus vulgaris P- root EST library Phaseolus	562	319	3e-86	85
285	Contig285	998	Contig285	>P36197|ZEB1_CHICK Zinc finger E-box-binding homeobox 1 - Gallus	1114	36	0.26	38	+3	582	839	294	367	Contig285	>gb|FE668683.1|FE668683 mh2_0003_F05 Chickpea leave library Cicer arietinum cDNA clone	616	161	1e-39	85	Contig285	>gb|DY742683.1|DY742683 cajKS60 Pigeonpea stress induced cDNA library Cajanus cajan cDNA,	298	82	9e-17	87	Contig285	>gb|BM140138.1|BM140138 Gm-R7-11C Soybean root reverse subtractive cDNA Library Glycine max	357	287	6e-76	90	Contig285	>gb|BW606944| BW606944	487	149	1e-34	89	Contig285	>gb|AW736167.1|AW736167 EST332153 KV3 Medicago truncatula cDNA clone pKV3-5F16, mRNA	662	1241	0	98	Contig285	>gb|FD791986.1|FD791986 08VNAA8_T7_001_B06_17FEB2006_046 08VNAA8 Phaseolus vulgaris cDNA,	585	153	4e-36	85
286	Contig286	667	Contig286	>Q95107|WASL_BOVIN Neural Wiskott-Aldrich syndrome protein - Bos	505	62	2e-09	31	+1	181	609	269	396	Contig286	>gb|FE672455.1|FE672455 mh1_0017_H11 Drought-stressed chickpea leave library Cicer	390	42	0.0004	96	Contig286	>gb|EE604759.1|EE604759 CCUPAS120LF03h06F Pigeon pea Leaf cDNA Library Cajanus cajan cDNA	251	30	0.21	100	Contig286	>gb|BE657240.1|BE657240 GM700001A10H10 Gm-r1070 Glycine max cDNA clone Gm-r1070-355 3,	777	62	5e-08	85	Contig286	>gnl|lis|1494749 BP055320	551	40	0.042	100	Contig286	>gb|BQ144357.1|BQ144357 NF072B12DT1F1096 Drought Medicago truncatula cDNA clone NF072B12DT	613	38	0.28	100	Contig286	>gb|FE696182.1|FE696182 Pv020A_M13R_E02.ab1 Phaseolus vulgaris cv Early gallatin Phaseolus	873	54	2e-06	90
287	Contig287	588	Contig287	>P13993|PRP2_SOYBN Repetitive proline-rich cell wall protein 2	230	237	3e-62	88	+3	6	356	115	226	Contig287	>gb|FE672280.1|FE672280 mh1_0016_B01 Drought-stressed chickpea leave library Cicer	584	105	3e-23	82	Contig287	>gb|EE604664.1|EE604664 CCUPAS120LF02g06R Pigeon pea Leaf cDNA Library Cajanus cajan cDNA	507	34	0.012	92	Contig287	>gb|BG652293.1|BG652293 sad65b02.y1 Gm-c1051 Glycine max cDNA clone GENOME SYSTEMS CLONE	460	274	6e-72	90	Contig287	>gnl|lis|1812344 TA181_34305 Proline-rich protein [Glycine max (Soybean)]	584	212	4e-54	89	Contig287	>gb|DY616186.1|DY616186 AC1603 NOLLY Medicago truncatula cDNA 5, mRNA sequence	503	131	2e-29	83	Contig287	>gb|FE899267.1|FE899267 PvEST5122 Bean pod tissue cDNA Entry Library Phaseolus vulgaris	822	244	8e-64	91
288	Contig288	952	Contig288	>Q7M1R5|SODC_SOYBN Superoxide dismutase [Cu-Zn] - Glycine max	152	127	1e-28	82	+1	7	234	77	152	Contig288	>gb|FE670472.1|FE670472 mh2_0028_F06 Chickpea leave library Cicer arietinum cDNA clone	620	196	2e-50	85	Contig288	>gb|EE604793.1|EE604793 CCUPAS120LF03c12R Pigeon pea Leaf cDNA Library Cajanus cajan cDNA	496	458	1e-130	94	Contig288	>gb|FE708409.1|FE708409 Pv055A_M13R_C05.ab1 Phaseolus vulgaris cv Early gallatin Phaseolus	653	289	2e-76	85	Contig288	>gnl|lis|1817278 TA2480_34305 Cytosolic CuZn-superoxide dismutase [Lotus japonicus]	756	196	4e-49	88	Contig288	>gb|AI974294.1|AI974294 T110296e KV0 Medicago truncatula cDNA clone pKV0-1E22, mRNA	518	167	7e-40	84	Contig288	>gb|CV538932.1|CV538932 POD_012_D03 Phaseolus vulgaris pod EST library Phaseolus vulgaris	616	289	2e-77	85
289	Contig289	602	Contig289	>Q6X4A2|CIPK1_ORYSJ CIPK-like protein 1 - Oryza sativa subsp.	449	85	2e-16	38	+3	21	410	317	445	Contig289	>gb|FE668734.1|FE668734 mh2_0004_B09 Chickpea leave library Cicer arietinum cDNA clone	614	32	0.38	100	Contig289	>gb|DY742658.1|DY742658 cajKS34 Pigeonpea stress induced cDNA library Cajanus cajan cDNA,	756	26	2.9	100	Contig289	>gb|AW351302.1|AW351302 GM210011B10A9 Gm-r1021 Glycine max cDNA clone Gm-r1021-3881 3,	581	121	5e-26	81	Contig289	>gnl|lis|1527346 Ljirnpest03-260-g9 protein kinase	399	58	2e-07	83	Contig289	>gb|AW736222.1|AW736222 EST332208 KV3 Medicago truncatula cDNA clone pKV3-12A5, mRNA	514	48	0.0003	85	Contig289	>gb|FE688085.1|FE688085 Pv046B_M13R_C02.ab1 Phaseolus vulgaris cv Early gallatin Phaseolus	915	38	0.091	82
290	Contig290	229	Contig290	>Q75N90|FBN3_HUMAN Fibrillin-3 precursor - Homo sapiens (Human)	2809	28	9.9	45	-1	76	5	430	453	Contig290	>gb|FE671084.1|FE671084 mh1_0001_G10 Drought-stressed chickpea leave library Cicer	576	34	0.036	100	Contig290	>gb|EE605145.1|EE605145 CCUPAS120LF05f12R Pigeon pea Leaf cDNA Library Cajanus cajan cDNA	884	28	0.27	100	Contig290	>gb|FE706073.1|FE706073 Pv052D_M13R_C02.ab1 Phaseolus vulgaris cv Early gallatin Phaseolus	904	48	0.0002	100	Contig290	>gb|BW611084| BW611084	540	36	0.22	100	Contig290	>gb|AA661015.1|AA661015 00912 MtRHE Medicago truncatula cDNA 5 similar to ADP,ATP carrier	640	34	1.4	100	Contig290	>gb|FE706073.1|FE706073 Pv052D_M13R_C02.ab1 Phaseolus vulgaris cv Early gallatin Phaseolus	904	48	3e-05	100
291	Contig291	714	Contig291	>Q9SML4|CHS1_CICAR Chalcone synthase 1 - Cicer arietinum (Chickpea)	389	177	3e-44	98	+3	6	272	301	389	Contig291	>gb|DY475540.1|DY475540 CA0988 Chickpea (ICC3996) post-inoculation EST library Cicer	926	38	0.007	100	Contig291	>gb|DV105925.1|DV105925 cajKS5 Pigeonpea water stress induced cDNA library Cajanus cajan	761	34	0.014	100	Contig291	>gb|AW101313.1|AW101313 sd77d08.y1 Gm-c1009 Glycine max cDNA clone GENOME SYSTEMS CLONE ID:	415	355	2e-96	88	Contig291	>gnl|lis|1812727 TA270_34305 Chalcone synthase [Pueraria lobata (Kudzu vine)]	1397	270	3e-71	87	Contig291	>gb|BG448657.1|BG448657 NF045E10NR1F1072 Nodulated root Medicago truncatula cDNA clone	672	210	4e-53	85	Contig291	>gb|FG233084.1|FG233084 pvrebac010002_A8_M13rev_phred13_vc root hairs of Phaseolus vulgaris	738	281	4e-75	88
292	Contig292	375	Contig292	>A2SPC3|CDC6_METLZ Cell division control protein 6 homolog -	425	30	2.2	27	-1	210	13	292	357	Contig292	>gb|FE668573.1|FE668573 mh2_0002_D12 Chickpea leave library Cicer arietinum cDNA clone	707	46	2e-05	83	Contig292	>gb|EE604595.1|EE604595 CCUPAS120LF02h02F Pigeon pea Leaf cDNA Library Cajanus cajan cDNA	598	28	0.45	100	Contig292	>gb|EV265825.1|EV265825 GLLAY87TF JCVI-SOY1 Glycine max cDNA 5, mRNA sequence	333	184	2e-45	96	Contig292	>gnl|lis|1812364 TA125_34305	2392	184	6e-46	96	Contig292	>gb|ES408309.1|ES408309 50_aleat6H Medicago truncatula SSH 6 Hours Medicago truncatula	369	184	1e-45	96	Contig292	>gb|EX305356.1|EX305356 PvEST2604 Bean pod tissue cDNA Entry Library Phaseolus vulgaris	578	184	4e-46	96
293	Contig293	241	Contig293	>Q10280|GAF1_SCHPO Transcription factor gaf1 - Schizosaccharomyces	855	28	7.5	30	-1	151	5	367	412	Contig293	>gb|CK149086.1|CK149086 AGT-38_E03 Suppressive subtractive hybridization library Cicer	662	32	0.15	100	Contig293	>gb|EE595434.1|EE595434 CCUPAS120LF01h06F Pigeon pea Leaf cDNA Library Cajanus cajan cDNA	251	30	0.072	100	Contig293	>gb|CD412146.1|CD412146 Gm_ck43195 Soybean induced by Salicylic Acid Glycine max cDNA 3,	648	88	3e-16	94	Contig293	>gnl|lis|1807714 TA9999_34305 Putative monosaccharide-H+ symporter [Medicago	490	38	0.058	100	Contig293	>gb|BF003998.1|BF003998 EST432487 KV1 Medicago truncatula cDNA clone pKV1-14C14, mRNA	813	38	0.098	100	Contig293	>gb|CV541416.1|CV541416 RTS_104_H04 Phaseolus vulgaris P- root EST library Phaseolus	535	48	4e-05	93
294	Contig294	620	Contig294	>O14617|AP3D1_HUMAN AP-3 complex subunit delta-1 - Homo sapiens	1153	64	5e-10	44	+2	53	259	837	905	Contig294	>gb|FE668793.1|FE668793 mh2_0004_G11 Chickpea leave library Cicer arietinum cDNA clone	590	32	0.4	100	Contig294	>gb|DY742681.1|DY742681 cajKS58 Pigeonpea stress induced cDNA library Cajanus cajan cDNA,	401	28	0.76	100	Contig294	>gb|FG994374.1|FG994374 GLLED54TR JCVI-SOY1 Glycine max cDNA 5, mRNA sequence	851	58	7e-07	94	Contig294	>gnl|lis|1811596 TA11239_34305 Villin headpiece; Gelsolin region [Medicago	952	36	0.61	100	Contig294	>gb|BF636892.1|BF636892 NF076F06LF1F1048 Developing leaf Medicago truncatula cDNA clone	484	38	0.26	100	Contig294	>gb|FE700640.1|FE700640 Pv027D_M13F_C05.ab1 Phaseolus vulgaris cv Early gallatin Phaseolus	809	38	0.094	100
295	Contig295	472	Contig295	>Q9XJ56|ECP44_DAUCA Phosphoprotein ECPP44 - Daucus carota (Carrot)	258	84	2e-16	62	-1	454	233	135	207	Contig295	>gb|FE669442.1|FE669442 mh2_0016_F04 Chickpea leave library Cicer arietinum cDNA clone	550	50	1e-06	85	Contig295	>gb|EE604853.1|EE604853 CCUPAS120LF04a10F Pigeon pea Leaf cDNA Library Cajanus cajan cDNA	702	30	0.15	100	Contig295	>gb|CF920658.1|CF920658 gmrhRww3-17_G09_1_067 Soybean root hair subtracted cDNA library	663	206	9e-52	87	Contig295	>gnl|lis|1513399 BP054256	586	82	9e-15	90	Contig295	>gb|AW559289.1|AW559289 EST306332 DSIR Medicago truncatula cDNA clone pDSIR-25C7, mRNA	677	54	3e-06	86	Contig295	>gb|CB542973.1|CB542973 PVEPSE3027E20.g Common bean seedling EST Library inoculated with	428	129	3e-29	83
296	Contig296	526	Contig296	>Q9M1G9|EXTN2_ARATH Extensin-2 precursor - Arabidopsis thaliana	743	45	0.0002	31	+3	237	512	167	259	Contig296	>gb|FE671692.1|FE671692 mh1_0008_G01 Drought-stressed chickpea leave library Cicer	423	32	0.34	100	Contig296	>gb|EE605003.1|EE605003 CCUPAS120LF04h06R Pigeon pea Leaf cDNA Library Cajanus cajan cDNA	360	32	0.041	100	Contig296	>gb|CX703328.1|CX703328 gmrtDrNS01_15-B_M13R_E06_040.s3 Water stressed 48h segment 1	643	42	0.033	100	Contig296	>gb|BW599492| BW599492	483	36	0.51	100	Contig296	>gb|BE203192.1|BE203192 EST403214 KV1 Medicago truncatula cDNA clone pKV1-4B16, mRNA	513	34	3.5	100	Contig296	>gb|FE703332.1|FE703332 Pv034B_M13F_G06.ab1 Phaseolus vulgaris cv Early gallatin Phaseolus	780	34	1.2	100
297	Contig297	229	Contig297	>Q498L0|K0284_XENLA Protein KIAA0284 homolog - Xenopus laevis	1610	28	9.9	50	+2	128	199	433	456	Contig297	>gb|CK148718.1|CK148718 AGT-18-C03 Suppressive subtractive hybridization library Cicer	599	46	9e-06	88	Contig297	>gb|EE604791.1|EE604791 CCUPAS120LF03c10R Pigeon pea Leaf cDNA Library Cajanus cajan cDNA	196	46	1e-06	100	Contig297	>gb|BG651269.1|BG651269 sad99d11.y1 Gm-c1055 Glycine max cDNA clone GENOME SYSTEMS CLONE	411	82	2e-14	97	Contig297	>gnl|lis|1800063 TA4830_34305 T6D22.2 [Arabidopsis thaliana (Mouse-ear cress)]	533	32	3.4	91	Contig297	>gb|BE942448.1|BE942448 EST422027 MGHG Medicago truncatula cDNA clone pMGHG-8F15, mRNA	443	40	0.023	92	Contig297	>gb|FE695307.1|FE695307 Pv040A_M13R_B07.ab1 Phaseolus vulgaris cv Early gallatin Phaseolus	895	34	0.52	100
298	Contig298	696	Contig298	>Q9S7M2|TI10B_ARATH Protein TIFY 10B - Arabidopsis thaliana	249	49	2e-05	40	+2	86	271	183	243	Contig298	>gb|DY475150.1|DY475150 U111 Chickpea (ICC3996) post-inoculation EST library Cicer	255	80	2e-15	90	Contig298	>gb|EE604839.1|EE604839 CCUPAS120LF03h04R Pigeon pea Leaf cDNA Library Cajanus cajan cDNA	659	30	0.22	100	Contig298	>gb|BE659462.1|BE659462 GM700009B10H10 Gm-r1070 Glycine max cDNA clone Gm-r1070-3451 3,	720	426	1e-118	88	Contig298	>gnl|lis|1460031 LjNEST73f11r	574	226	4e-58	90	Contig298	>gb|AW776243.1|AW776243 EST335308 DSIL Medicago truncatula cDNA clone pDSIL-7A10, mRNA	694	125	2e-27	92	Contig298	>gb|FE707729.1|FE707729 Pv051C_M13R_G01.ab1 Phaseolus vulgaris cv Early gallatin Phaseolus	800	391	1e-108	87
299	Contig299	730	Contig299	>Q08422|YO052_YEAST AN1-type zinc finger protein YOR052C -	150	86	1e-16	38	+1	133	444	46	144	Contig299	>gb|FE672294.1|FE672294 mh1_0016_C04 Drought-stressed chickpea leave library Cicer	612	32	0.47	100	Contig299	>gb|EE604735.1|EE604735 CCUPAS120LF03f02F Pigeon pea Leaf cDNA Library Cajanus cajan cDNA	819	26	3.5	100	Contig299	>gb|AB082950.1|AB082950 AB082950 Glycine max Harosoy suspension cells Glycine max cDNA	412	38	0.72	95	Contig299	>gb|BW595981| BW595981	435	36	0.72	100	Contig299	>gb|AL387243.1|AL387243 MtBC41C07R1 MtBC Medicago truncatula cDNA clone MtBC41C07 T7, mRNA	548	36	1.2	100	Contig299	>gb|FG229059.1|FG229059 pvreabc010002_M17_M13rev_phred13_vc root hairs of Phaseolus	593	36	0.44	100
300	Contig300	901	Contig300	>P21577|6PGD_SYNP7 6-phosphogluconate dehydrogenase, decarboxylating	471	238	3e-62	58	+1	7	627	269	471	Contig300	>gb|DY475408.1|DY475408 U391 Chickpea (ICC3996) post-inoculation EST library Cicer	230	32	0.58	100	Contig300	>gb|EE595486.1|EE595486 CCUPAS120LF01f07R Pigeon pea Leaf cDNA Library Cajanus cajan cDNA	734	30	0.28	100	Contig300	>gb|CX706659.1|CX706659 gmrtDrNS01_14-C_M13R_E06_040.s3 Water stressed 48h segment 1	828	1148	0	94	Contig300	>gnl|lis|1803549 TA1923_34305 6-phosphogluconate dehydrogenase [Medicago sativa	1871	942	0	91	Contig300	>gb|EY475191.1|EY475191 METAD60TF JCVI-MT3 Medicago truncatula cDNA 5, mRNA sequence	835	809	0	88	Contig300	>gb|CV530618.1|CV530618 ALV_014B_G01 Phaseolus vulgaris leaf EST library PV_GEa Phaseolus	733	908	0	92
301	Contig301	775	Contig301	>O14617|AP3D1_HUMAN AP-3 complex subunit delta-1 - Homo sapiens	1153	65	5e-10	45	+3	183	422	836	914	Contig301	>gb|FE668641.1|FE668641 mh2_0003_B11 Chickpea leave library Cicer arietinum cDNA clone	528	32	0.5	95	Contig301	>gb|DV105922.1|DV105922 cajKS23 Pigeonpea water stress induced cDNA library Cajanus cajan	565	28	0.95	100	Contig301	>gb|BI426926.1|BI426926 sag09b06.y1 Gm-c1080 Glycine max cDNA clone GENOME SYSTEMS CLONE	531	44	0.012	93	Contig301	>gnl|lis|1815824 TA13691_34305	518	38	0.19	86	Contig301	>gb|BF520442.1|BF520442 EST457912 DSIL Medicago truncatula cDNA clone pDSIL-23J15, mRNA	587	38	0.33	100	Contig301	>gb|FD787686.1|FD787686 06VA2_T7_018_C08_21DEC2005_060 06VA2 Phaseolus vulgaris cDNA, mRNA	284	36	0.47	100
302	Contig302	443	Contig302	>Q9EQT1|PDGFD_RAT Platelet-derived growth factor D precursor -	370	32	1	27	+3	42	215	261	318	Contig302	>gb|FE669196.1|FE669196 mh2_0013_H04 Chickpea leave library Cicer arietinum cDNA clone	688	32	0.28	95	Contig302	>gb|DY742663.1|DY742663 cajKS40 Pigeonpea stress induced cDNA library Cajanus cajan cDNA,	710	28	0.54	100	Contig302	>gb|BQ298167.1|BQ298167 sao55f05.y1 Gm-c1073 Glycine max cDNA clone SOYBEAN CLONE ID:	534	38	0.43	100	Contig302	>gnl|lis|1814080 TA13560_34305	479	82	8e-15	84	Contig302	>gb|CX524217.1|CX524217 s13dNF04C05AT035_447778 Aphid-Infected Shoots Medicago truncatula	460	70	5e-11	85	Contig302	>gb|CV543952.1|CV543952 RTS_141_G10 Phaseolus vulgaris P- root EST library Phaseolus	471	84	1e-15	81
303	Contig303	472	Contig303	>P05753|RS4_YEAST 40S ribosomal protein S4 - Saccharomyces	261	157	2e-38	75	+2	8	298	160	257	Contig303	>gb|CK148972.1|CK148972 AGT-9-G04 Suppressive subtractive hybridization library Cicer	538	34	0.076	100	Contig303	>gb|EE605008.1|EE605008 CCUPAS120LF04h11R Pigeon pea Leaf cDNA Library Cajanus cajan cDNA	251	26	2.3	100	Contig303	>gb|DW354002.1|DW354002 PU2_plate6_B10 PU2 Prunus persica cDNA clone PU2_plate6_B10 5	597	58	5e-07	87	Contig303	>gnl|lis|1804880 TA3595_34305 40S ribosomal S4 protein [Medicago truncatula (Barrel	651	40	0.03	95	Contig303	>gb|BG646712.1|BG646712 EST508331 HOGA Medicago truncatula cDNA clone pHOGA-9H21 5 end,	697	36	0.78	95	Contig303	>gb|FE679086.1|FE679086 Pv007C_M13R_H05.ab1 Phaseolus vulgaris cv Early gallatin Phaseolus	852	34	1.1	100
304	Contig304	614	Contig304	>Q9CPU2|NDUB2_MOUSE NADH dehydrogenase [ubiquinone] 1 beta	105	33	0.98	41	-3	468	376	52	82	Contig304	>gb|FE669775.1|FE669775 mh2_0020_D01 Chickpea leave library Cicer arietinum cDNA clone	555	176	1e-44	88	Contig304	>gb|EE604535.1|EE604535 CCUPAS120LF02a02F Pigeon pea Leaf cDNA Library Cajanus cajan cDNA	814	34	0.012	100	Contig304	>gb|AW568624.1|AW568624 si60b04.y1 Gm-r1030 Glycine max cDNA clone GENOME SYSTEMS CLONE ID:	486	309	1e-82	90	Contig304	>gnl|lis|1804889 TA3867_34305 Hypothetical protein [Medicago truncatula (Barrel	580	151	1e-35	90	Contig304	>gb|AF217213.1|AF217213 AF217213 Medicago truncatula cDNA library Medicago truncatula cDNA	521	178	1e-43	90	Contig304	>gb|CV534663.1|CV534663 NOD_206_H06 Phaseolus vulgaris nodule EST library Phaseolus	586	276	2e-73	93
305	Contig305	448	Contig305	>P32110|GSTX6_SOYBN Probable glutathione S-transferase - Glycine max	225	74	9e-27	87	-2	339	223	187	225	Contig305	>gb|FE668689.1|FE668689 mh2_0003_F11 Chickpea leave library Cicer arietinum cDNA clone	654	32	0.28	100	Contig305	>gb|CK394849.1|CK394849 caj5s20 Pigeonpea stress induced cDNA library Cajanus cajan cDNA	247	30	0.14	100	Contig305	>gb|CF920950.1|CF920950 gmrhRww3-03_F02_1_006 Soybean root hair subtracted cDNA library	757	214	3e-54	89	Contig305	>gnl|lis|1822164 TA14346_34305 Probable glutathione S-transferase [Glycine max	535	70	3e-11	80	Contig305	>gb|CX529910.1|CX529910 s13dNF55F06MJ048_245860 Methyl Jasmonate-Elicited Root Cell	642	58	2e-07	82	Contig305	>gb|FD790252.1|FD790252 07VANA7_T7_026_H08_28FEB2006_050 07VANA7 Phaseolus vulgaris cDNA,	604	149	3e-35	83
306	Contig306	830	Contig306	>Q94AZ2|STP13_ARATH Sugar transport protein 13 - Arabidopsis	526	317	3e-86	80	-2	829	266	335	526	Contig306	>gb|FE671596.1|FE671596 mh1_0007_D06 Drought-stressed chickpea leave library Cicer	695	256	2e-68	82	Contig306	>gb|EE604943.1|EE604943 CCUPAS120LF04b08R Pigeon pea Leaf cDNA Library Cajanus cajan cDNA	531	30	0.26	100	Contig306	>gb|BF071119.1|BF071119 st12b04.y1 Gm-c1065 Glycine max cDNA clone GENOME SYSTEMS CLONE ID:	625	553	1e-156	89	Contig306	>gnl|lis|1818611 TA5950_34305 Hexose carrier [Ricinus communis (Castor bean)]	524	151	2e-35	85	Contig306	>gb|BQ165790.1|BQ165790 EST611659 KVKC Medicago truncatula cDNA clone pKVKC-11G10, mRNA	642	196	6e-49	82	Contig306	>gb|FE704278.1|FE704278 Pv037A_M13R_G08.ab1 Phaseolus vulgaris cv Early gallatin Phaseolus	507	165	8e-40	85
307	Contig307	523	Contig307	>P06525|ADH1_ARATH Alcohol dehydrogenase class-P - Arabidopsis	379	61	3e-09	90	-1	517	422	347	378	Contig307	>gb|FE671123.1|FE671123 mh1_0002_C05 Drought-stressed chickpea leave library Cicer	605	84	1e-16	87	Contig307	>gb|EE604558.1|EE604558 CCUPAS120LF02c12F Pigeon pea Leaf cDNA Library Cajanus cajan cDNA	674	28	0.64	100	Contig307	>gb|CX707196.1|CX707196 gmrtDrNS01_21-C_M13R_F04_022.s1 Water stressed 5h segment 1	894	250	7e-65	84	Contig307	>gb|BW598661| BW598661	486	119	4e-26	89	Contig307	>gb|AW560617.1|AW560617 EST315665 DSIR Medicago truncatula cDNA clone pDSIR-27D14, mRNA	503	119	8e-26	89	Contig307	>gb|FE692639.1|FE692639 Pv027A_M13R_F04.ab1 Phaseolus vulgaris cv Early gallatin Phaseolus	842	153	2e-36	86
308	Contig308	855	Contig308	>O14617|AP3D1_HUMAN AP-3 complex subunit delta-1 - Homo sapiens	1153	62	3e-09	45	+2	302	493	842	905	Contig308	>gb|AJ006044.1|AJ006044 AJ006044 chickpea mRNA CAN-5 Cicer arietinum cDNA clone CanB19,	621	30	2.2	91	Contig308	>gb|EE604910.1|EE604910 CCUPAS120LF04g06F Pigeon pea Leaf cDNA Library Cajanus cajan cDNA	668	30	0.27	100	Contig308	>gb|CF921920.1|CF921920 gmrhRww24-05-T7_A01_1_015 Soybean root hair subtracted cDNA library	547	78	1e-12	81	Contig308	>gnl|lis|1658116 AB054802 Lotus corniculatus var. japonicus mRNA for putative	666	36	0.85	95	Contig308	>gb|DY632986.1|DY632986 Medicago--01-O10.b1 Subtracted medicago cDNA library specific for	289	82	3e-14	82	Contig308	>gb|FE898781.1|FE898781 PvEST4636 Bean pod tissue cDNA Entry Library Phaseolus vulgaris	735	38	0.13	100
309	Contig309	514	Contig309	>Q9C7F8|MDR15_ARATH Putative multidrug resistance protein 15 -	1245	32	1.5	38	+2	389	505	61	99	Contig309	>gb|CD766040.1|CD766040 cAFLP-13 chickpea leaf cDNA-AFLP fragments Cicer arietinum cDNA	242	28	5.1	100	Contig309	>gb|EE604684.1|EE604684 CCUPAS120LF03a04F Pigeon pea Leaf cDNA Library Cajanus cajan cDNA	629	26	2.5	100	Contig309	>gb|BI322153.1|BI322153 sae46h05.y3 Gm-c1051 Glycine max cDNA clone GENOME SYSTEMS CLONE	226	34	7.8	100	Contig309	>gnl|lis|1818828 TA5583_34305 Patellin-1 [Arabidopsis thaliana (Mouse-ear cress)]	684	38	0.13	100	Contig309	>gb|AJ498793.1|AJ498793 AJ498793 MTPOSE Medicago truncatula cDNA clone mt--acc955208g03,	454	34	3.4	100	Contig309	>gb|FE704646.1|FE704646 Pv039A_M13R_C10.ab1 Phaseolus vulgaris cv Early gallatin Phaseolus	597	34	1.2	95
310	Contig310	189	Contig310	>Q96YV2|Y2075_SULTO UPF0095 protein ST2075 - Sulfolobus tokodaii	408	29	6.1	42	-2	167	69	320	351	Contig310	>gb|EH058729.1|EH058729 CPA02e12.y.esd subtracted cDNA library of drought stressed chickpea	390	30	0.45	100	Contig310	>gb|EE605010.1|EE605010 CCUPAS120LF05a03F Pigeon pea Leaf cDNA Library Cajanus cajan cDNA	808	26	0.87	100													Contig310	>gb|AL388298.1|AL388298 MtBC47G06F1 MtBC Medicago truncatula cDNA clone MtBC47G06 T3, mRNA	495	36	0.3	100	Contig310	>gb|CX129683.1|CX129683 EST1450 negro jamapa bean root cDNA Phaseolus vulgaris cDNA clone	788	34	0.42	100
311	Contig311	484	Contig311	>Q9VXY2|MADD_DROME MAP kinase-activating death domain protein -	2075	40	0.006	27	-2	447	118	1941	2069	Contig311	>gb|FE671054.1|FE671054 mh1_0001_E04 Drought-stressed chickpea leave library Cicer	502	34	0.078	95	Contig311	>gb|EE605018.1|EE605018 CCUPAS120LF05b04F Pigeon pea Leaf cDNA Library Cajanus cajan cDNA	420	30	0.15	94	Contig311	>gb|BE583573.1|BE583573 10-12H-HA PsojaeHA Glycine max/Phytophthora sojae mixed EST library	359	34	7.3	100	Contig311	>gnl|lis|1809954 TA11231_34305 Hypothetical protein AT4g38750 [Arabidopsis thaliana	697	40	0.03	100	Contig311	>gb|EX530233.1|EX530233 MTGland_A064_2007-06-13/MTGlandA064_E09_036_1 Medicago truncatula	1049	38	0.2	100	Contig311	>gb|CB543689.1|CB543689 PVEPSE3030O03.g Common bean seedling EST Library inoculated with	620	34	1.1	100
312	Contig312	1101	Contig312	>Q12731|TBP_EMENI TATA-box-binding protein - Emericella nidulans	268	275	4e-73	97	-2	1040	609	125	268	Contig312	>gb|EL814486.1|EL814486 13.2.3 Differentially expressed genes in chickpea under dehydration	391	34	0.18	100	Contig312	>gb|EE605059.1|EE605059 CCUPAS120LF05f05F Pigeon pea Leaf cDNA Library Cajanus cajan cDNA	774	32	0.087	100	Contig312	>gb|BE657522.1|BE657522 GM700002A10D6 Gm-r1070 Glycine max cDNA clone Gm-r1070-539 3, mRNA	707	64	2e-08	88	Contig312	>gnl|lis|1828624 TA8449_34305 TATA-box-binding protein [Glycine max (Soybean)]	729	80	8e-14	83	Contig312	>gb|BG454465.1|BG454465 NF112D07LF1F1059 Developing leaf Medicago truncatula cDNA clone	638	82	4e-14	83	Contig312	>gb|CV535186.1|CV535186 NOD_213_F04 Phaseolus vulgaris nodule EST library Phaseolus	645	54	3e-06	82
313	Contig313	1436	Contig313	>Q3BAI2|YCX91_PHAAO Uncharacterized protein ORF91 - Phalaenopsis	91	72	5e-12	63	-1	1085	912	6	63	Contig313	>gb|FE670789.1|FE670789 mh2_0035_C08 Chickpea leave library Cicer arietinum cDNA clone	616	141	1e-33	96	Contig313	>gb|DY742689.1|DY742689 cajKS66 Pigeonpea stress induced cDNA library Cajanus cajan cDNA,	407	84	3e-17	96	Contig313	>gb|CK606227.1|CK606227 gmrhRww6-09_G11_T7 Soybean root hair subtracted cDNA library gmrhRww6	590	785	0	94	Contig313	>gnl|lis|1468551 AV424823	290	151	4e-35	94	Contig313	>gb|AJ548088.1|AJ548088 AJ548088 MTAPHEU Medicago truncatula cDNA clone mtaehac110004g06,	617	936	0	94	Contig313	>gb|CB542390.1|CB542390 PVEPSE3015F03.g Common bean seedling EST Library inoculated with	417	260	3e-68	91
314	Contig314	680	Contig314	>Q05047|C72A1_CATRO Cytochrome P450 72A1 - Catharanthus roseus (Rosy	524	92	3e-18	55	+1	1	189	462	524	Contig314	>gb|DY475555.1|DY475555 CA0534 Chickpea (ICC3996) post-inoculation EST library Cicer	1048	70	2e-12	92	Contig314	>gb|EE604725.1|EE604725 CCUPAS120LF03d12F Pigeon pea Leaf cDNA Library Cajanus cajan cDNA	204	30	0.21	100	Contig314	>gb|BU081173.1|BU081173 sar12d12.y1 Gm-c1049 Glycine max cDNA clone SOYBEAN CLONE ID:	623	178	3e-43	87	Contig314	>gb|AV779069| AV779069	544	66	8e-10	81	Contig314	>gb|CX518261.1|CX518261 s13dNF28H05VI044_422235 Virus-Infected Leaves Medicago truncatula	610	208	1e-52	87	Contig314	>gb|FD788569.1|FD788569 07VANA7_T7_007_D05_27FEB2006_041 07VANA7 Phaseolus vulgaris cDNA,	484	127	1e-28	84
315	Contig315	788	Contig315	>Q6PII5|HAGHL_HUMAN Hydroxyacylglutathione hydrolase-like protein -	290	32	2.6	32	-2	412	275	234	286	Contig315	>gb|FE669966.1|FE669966 mh2_0022_D10 Chickpea leave library Cicer arietinum cDNA clone	375	46	3e-05	87	Contig315	>gb|DY742684.1|DY742684 cajKS61 Pigeonpea stress induced cDNA library Cajanus cajan cDNA,	581	34	0.016	95	Contig315	>gb|BI942375.1|BI942375 sh66b02.y1 Gm-c1015 Glycine max cDNA clone GENOME SYSTEMS CLONE ID:	340	88	9e-16	84	Contig315	>gb|BW608224| BW608224	532	88	2e-16	84	Contig315	>gb|AL380818.1|AL380818 MtBB54G04F1 MtBB Medicago truncatula cDNA clone MtBB54G04 T3, mRNA	282	361	2e-98	92	Contig315	>gb|FG234541.1|FG234541 pvrecac010001_A8_M13rev_phred13_vc root hairs of Phaseolus vulgaris	165	113	3e-24	91
316	Contig316	843	Contig316	>Q08408|RPRX_BACFR Sensor protein rprX - Bacteroides fragilis	519	79	3e-14	24	+3	27	836	3	334	Contig316	>gb|DY475398.1|DY475398 U381 Chickpea (ICC3996) post-inoculation EST library Cicer	255	32	0.54	100	Contig316	>gb|EE604617.1|EE604617 CCUPAS120LF02b06R Pigeon pea Leaf cDNA Library Cajanus cajan cDNA	529	30	0.26	100	Contig316	>gb|FG987207.1|FG987207 GLLC359TF JCVI-SOY1 Glycine max cDNA 5, mRNA sequence	742	38	0.83	100	Contig316	>gb|BW613436| BW613436	476	38	0.21	100	Contig316	>gb|BE325087.2|BE325087 NF120A06ST1F1040 Developing stem Medicago truncatula cDNA clone	545	36	1.4	100	Contig316	>gb|CB541641.1|CB541641 PVEPSE3017B07.b Common bean seedling EST Library inoculated with	470	32	7.9	95
317	Contig317	474	Contig317	>A4R1J7|SEC23_MAGGR Protein transport protein SEC23 - Magnaporthe	770	189	6e-48	92	-1	474	175	671	770	Contig317	>gb|DY475501.1|DY475501 U486 Chickpea (ICC3996) post-inoculation EST library Cicer	255	30	1.2	100	Contig317	>gb|EE595418.1|EE595418 CCUPAS120LF01f07F Pigeon pea Leaf cDNA Library Cajanus cajan cDNA	673	30	0.15	100	Contig317	>gb|CX708481.1|CX708481 gmrtDrNS01_36-C_M13R_G06_036.s3 Water stressed 48h segment 1	825	40	0.12	100	Contig317	>gb|AV768129| AV768129	516	40	0.03	100	Contig317	>gb|AW559918.1|AW559918 EST314966 DSIR Medicago truncatula cDNA clone pDSIR-25F17, mRNA	509	34	3.1	100	Contig317	>gb|FE695942.1|FE695942 Pv019C_M13R_H07.ab1 Phaseolus vulgaris cv Early gallatin Phaseolus	655	32	4.4	100
318	Contig318	580	Contig318	>Q9NWK9|CA181_HUMAN HIT-type zinc finger-containing protein C1orf181	470	35	0.23	32	-1	487	284	97	165	Contig318	>gb|CK148806.1|CK148806 12_B9 Suppressive subtractive hybridization library Cicer arietinum	684	32	0.37	100	Contig318	>gb|EE595426.1|EE595426 CCUPAS120LF01g08F Pigeon pea Leaf cDNA Library Cajanus cajan cDNA	831	28	0.71	94	Contig318	>gb|CA850670.1|CA850670 D05A09.seq cDNA Peking library 2, 4 day SCN3 Glycine max cDNA clone	565	46	0.002	100	Contig318	>gnl|lis|1808933 TA10009_34305	587	36	0.57	100	Contig318	>gb|BE204240.1|BE204240 EST396916 KV0 Medicago truncatula cDNA clone pKV0-14N2, mRNA	628	38	0.25	95	Contig318	>gb|FE688631.1|FE688631 Pv044B_M13R_G11.ab1 Phaseolus vulgaris cv Early gallatin Phaseolus	857	38	0.088	100
319	Contig319	1938	Contig319	>Q9PLI5|Y114_CHLMU Uncharacterized protein TC_0114 - Chlamydia	122	111	1e-23	66	-2	1409	1149	33	122	Contig319	>gb|FE672236.1|FE672236 mh1_0015_F05 Drought-stressed chickpea leave library Cicer arietinum	642	1223	0	98	Contig319	>gb|EE604899.1|EE604899 CCUPAS120LF04f05F Pigeon pea Leaf cDNA Library Cajanus cajan cDNA	660	464	1e-131	98	Contig319	>gb|FE688802.1|FE688802 Pv024B_M13R_H05.ab1 Phaseolus vulgaris cv Early gallatin Phaseolus	879	1598	0	98	Contig319	>gnl|lis|1812708 TA122_34305	3148	3083	0	98	Contig319	>gb|CB894425.1|CB894425 EST647217 HOGA Medicago truncatula cDNA clone HOGA-31K17, mRNA	846	1606	0	98	Contig319	>gb|FE688802.1|FE688802 Pv024B_M13R_H05.ab1 Phaseolus vulgaris cv Early gallatin Phaseolus	879	1598	0	98
320	Contig320	727	Contig320	>P15753|GSPN_KLEPN General secretion pathway protein N - Klebsiella	252	32	2.3	61	-1	529	455	86	111	Contig320	>gb|FE669966.1|FE669966 mh2_0022_D10 Chickpea leave library Cicer arietinum cDNA clone	375	72	5e-13	84	Contig320	>gb|DY742684.1|DY742684 cajKS61 Pigeonpea stress induced cDNA library Cajanus cajan cDNA,	581	52	6e-08	89	Contig320	>gb|CK605532.1|CK605532 gmrhRww6-01_A02_T7 Soybean root hair subtracted cDNA library	638	96	4e-18	82	Contig320	>gb|BW608224| BW608224	532	94	4e-18	85	Contig320	>gb|CB891346.1|CB891346 EST648315 KV3 Medicago truncatula cDNA clone KV3-49N24, mRNA	762	280	5e-74	87	Contig320	>gb|CB542390.1|CB542390 PVEPSE3015F03.g Common bean seedling EST Library inoculated with	417	186	2e-46	90
321	Contig321	576	Contig321	>P19813|TREA_RABIT Trehalase precursor - Oryctolagus cuniculus	578	61	4e-09	35	+3	6	341	470	553	Contig321	>gb|EB085023.1|EB085023 CA0594 Chickpea (ICC3996) post-inoculation EST library Cicer	626	28	5.7	100	Contig321	>gb|EE605059.1|EE605059 CCUPAS120LF05f05F Pigeon pea Leaf cDNA Library Cajanus cajan cDNA	774	26	2.8	100	Contig321	>gb|BE584159.1|BE584159 6-1C-HA PsojaeHA Glycine max/Phytophthora sojae mixed EST library	626	34	8.8	95	Contig321	>gnl|lis|1508902 BP050839	528	36	0.57	100	Contig321	>gb|BQ150186.1|BQ150186 NF011D08LF1F1073 Developing leaf Medicago truncatula cDNA clone	812	34	3.8	100	Contig321	>gb|FE708546.1|FE708546 Pv055C_M13R_F10.ab1 Phaseolus vulgaris cv Early gallatin Phaseolus	678	34	1.4	100
322	Contig322	427	Contig322	>Q9M3C3|R23A2_ARATH 60S ribosomal protein L23a-2 - Arabidopsis	154	31	2	38	-3	359	282	54	79	Contig322	>gb|FE673148.1|FE673148 mh1_0031_H06 Drought-stressed chickpea leave library Cicer	417	32	0.27	100	Contig322	>gb|EE604621.1|EE604621 CCUPAS120LF02c01R Pigeon pea Leaf cDNA Library Cajanus cajan cDNA	633	28	0.52	100	Contig322	>gb|BM307541.1|BM307541 sak30e12.y1 Gm-c1075 Glycine max cDNA clone SOYBEAN CLONE ID:	190	40	0.1	100	Contig322	>gb|BW598240| BW598240	487	38	0.11	100	Contig322	>gb|AW690072.1|AW690072 NF027F02ST1F1000 Developing stem Medicago truncatula cDNA clone	629	38	0.18	95	Contig322	>gb|DV565284.1|DV565284 PvXIS 71 cDNA-AFLP TDF from Phaseolus vulgaris Phaseolus vulgaris	187	36	0.25	100
323	Contig323	191	Contig323	>Q1RJJ5|MUTS_RICBR DNA mismatch repair protein mutS - Rickettsia	888	30	2.7	54	-1	182	84	532	562	Contig323	>gb|CK149036.1|CK149036 58_C2 Suppressive subtractive hybridization library Cicer arietinum	749	32	0.12	100	Contig323	>gb|EE604981.1|EE604981 CCUPAS120LF04f03R Pigeon pea Leaf cDNA Library Cajanus cajan cDNA	293	32	0.014	100	Contig323	>gb|CA851321.1|CA851321 D12E02_J14_09.ab1 cDNA Peking library 2, 4 day SCN3 Glycine max	137	86	8e-16	89	Contig323	>gb|BW599624| BW599624	515	34	0.7	100	Contig323	>gb|BE941733.1|BE941733 EST421312 MGHG Medicago truncatula cDNA clone pMGHG-6I16, mRNA	570	36	0.3	95	Contig323	>gb|FG231536.1|FG231536 pvreacc010004_K14_M13rev_phred13_vc root hairs of Phaseolus	647	34	0.43	95
324	Contig324	510	Contig324	>P53206|CYSK_YEAST Putative cysteine synthase - Saccharomyces	393	150	3e-36	56	-3	508	134	268	393	Contig324	>gb|EH058724.1|EH058724 CPA02e08.y.esd subtracted cDNA library of drought stressed chickpea	730	28	5.1	100	Contig324	>gb|EE604976.1|EE604976 CCUPAS120LF04e09R Pigeon pea Leaf cDNA Library Cajanus cajan cDNA	636	28	0.62	100	Contig324	>gb|FE681873.1|FE681873 Pv006A_M13R_H01.ab1 Phaseolus vulgaris cv Early gallatin Phaseolus	871	36	2	92	Contig324	>gnl|lis|1815313 TA13923_34305 Hypothetical protein At2g07370 [Arabidopsis thaliana	537	32	7.8	95	Contig324	>gb|AL366957.1|AL366957 MtBA11C05F1 MtBA Medicago truncatula cDNA clone MtBA11C05 T3, mRNA	200	34	3.3	100	Contig324	>gb|FE681873.1|FE681873 Pv006A_M13R_H01.ab1 Phaseolus vulgaris cv Early gallatin Phaseolus	871	36	0.3	92
325	Contig325	718	Contig325	>Q3BAI2|YCX91_PHAAO Uncharacterized protein ORF91 - Phalaenopsis	91	31	6.4	37	-1	661	485	1	59	Contig325	>gb|FE669484.1|FE669484 mh2_0017_B02 Chickpea leave library Cicer arietinum cDNA clone	607	48	8e-06	100	Contig325	>gb|DV105907.1|DV105907 cajKS2 Pigeonpea water stress induced cDNA library Cajanus cajan	649	48	9e-07	100	Contig325	>gb|CK606264.1|CK606264 gmrhRww6-10_C03_T7 Soybean root hair subtracted cDNA library	789	103	1e-20	91	Contig325	>gb|BW622642| BW622642	524	48	0.0002	100	Contig325	>gb|AW774392.1|AW774392 EST333543 KV3 Medicago truncatula cDNA clone pKV3-22M12, mRNA	670	48	0.0003	100	Contig325	>gb|FD793604.1|FD793604 08VNAA8_T7_023_E04_16MAR2006_024 08VNAA8 Phaseolus vulgaris cDNA,	609	52	7e-06	100
326	Contig326	497	Contig326	>P35209|SPT21_YEAST Protein SPT21 - Saccharomyces cerevisiae	758	31	3.1	51	-2	199	107	349	379	Contig326	>gb|FE672746.1|FE672746 mh1_0022_E01 Drought-stressed chickpea leave library Cicer	437	32	0.32	100	Contig326	>gb|EE604687.1|EE604687 CCUPAS120LF03a07F Pigeon pea Leaf cDNA Library Cajanus cajan cDNA	246	32	0.039	100	Contig326	>gb|BE023008.1|BE023008 sm69d01.y1 Gm-c1028 Glycine max cDNA clone GENOME SYSTEMS CLONE ID:	413	36	1.9	100	Contig326	>gb|BW600262| BW600262	485	32	7.6	100	Contig326	>gb|AW690259.1|AW690259 NF028G03ST1F1000 Developing stem Medicago truncatula cDNA clone	557	36	0.83	100	Contig326	>gb|EC911234.1|EC911234 2523 negro jamapa bean root cDNA Phaseolus vulgaris cDNA clone	595	94	1e-18	88
327	Contig327	818	Contig327	>P58145|ROAA_ASTLO Ribosomal operon-associated A protein - Astasia	519	34	0.73	31	+3	471	761	148	257	Contig327	>gb|FE669706.1|FE669706 mh2_0019_E12 Chickpea leave library Cicer arietinum cDNA clone	561	32	0.52	100	Contig327	>gb|EE604678.1|EE604678 CCUPAS120LF02h09R Pigeon pea Leaf cDNA Library Cajanus cajan cDNA	569	30	0.25	100	Contig327	>gb|CK606264.1|CK606264 gmrhRww6-10_C03_T7 Soybean root hair subtracted cDNA library	789	44	0.013	88	Contig327	>gb|BW608224| BW608224	532	40	0.052	87	Contig327	>gb|AJ548088.1|AJ548088 AJ548088 MTAPHEU Medicago truncatula cDNA clone mtaehac110004g06,	617	96	2e-18	91	Contig327	>gb|FG234541.1|FG234541 pvrecac010001_A8_M13rev_phred13_vc root hairs of Phaseolus vulgaris	165	56	5e-07	84
328	Contig328	546	Contig328	>P35133|UBC10_ARATH Ubiquitin-conjugating enzyme E2-17 kDa 10/12 -	148	213	3e-55	97	+2	5	313	46	148	Contig328	>gb|FE669589.1|FE669589 mh2_0018_C06 Chickpea leave library Cicer arietinum cDNA clone	590	456	1e-129	93	Contig328	>gb|EE605047.1|EE605047 CCUPAS120LF05e01F Pigeon pea Leaf cDNA Library Cajanus cajan cDNA	585	82	5e-17	83	Contig328	>gb|CD408448.1|CD408448 Gm_ck34686 Soybean induced by Salicylic Acid Glycine max cDNA 3,	635	714	0	92	Contig328	>gnl|lis|1802614 TA1311_34305 Isoform 2 of P35132 [Arabidopsis thaliana (Mouse-ear	1002	476	1e-133	90	Contig328	>gb|BI269554.1|BI269554 NF010B03IR1F1028 Irradiated Medicago truncatula cDNA clone	421	182	6e-45	82	Contig328	>gb|CB543455.1|CB543455 PVEPSE3029N02.g Common bean seedling EST Library inoculated with	490	632	0	94
329	Contig329	734	Contig329	>Q9FVL0|HBL1_MEDSA Non-symbiotic hemoglobin 1 - Medicago sativa	160	169	1e-45	80	+2	134	439	59	160	Contig329	>gb|EH058925.1|EH058925 CPA04h12.y.esd subtracted cDNA library of drought stressed chickpea	1072	30	1.9	100	Contig329	>gb|EE604569.1|EE604569 CCUPAS120LF02e07F Pigeon pea Leaf cDNA Library Cajanus cajan cDNA	683	30	0.23	100	Contig329	>gb|FK013561.1|FK013561 GLQAR48TF JCVI-SOY2 Glycine max cDNA 5, mRNA sequence	688	539	1e-152	93	Contig329	>gnl|lis|1802152 TA1831_34305 Nonsymbiotic hemoglobin [Lotus japonicus]	838	278	1e-73	84	Contig329	>gb|BE239462.1|BE239462 EST403511 MHRP- Medicago truncatula cDNA clone pMHRP-28A24, mRNA	653	309	5e-83	85	Contig329	>gb|FG228841.1|FG228841 pvreabc010002_A18_M13rev_phred13_vc root hairs of Phaseolus	387	133	3e-30	81
330	Contig330	120	Contig330	>Q5UQR3|UBPL1_MIMIV Probable ubiquitin carboxyl-terminal hydrolase	468	28	8.5	44	+3	39	119	373	399	Contig330	>gb|FE672328.1|FE672328 mh1_0016_F04 Drought-stressed chickpea leave library Cicer	618	30	0.28	94	Contig330	>gb|EE604634.1|EE604634 CCUPAS120LF02d06R Pigeon pea Leaf cDNA Library Cajanus cajan cDNA	700	26	0.53	100	Contig330	>gb|CD487338.1|CD487338 Gm_ckr1125 Soybean induced by Salicylic Acid Glycine max cDNA 5,	636	34	1.6	100	Contig330	>gb|BP056473| BP056473	512	32	1.7	100	Contig330	>gb|AW126193.2|AW126193 N100038e rootphos(-) Medicago truncatula cDNA clone MHRP-1C11, mRNA	400	32	2.8	100	Contig330	>gb|FE898892.1|FE898892 PvEST4747 Bean pod tissue cDNA Entry Library Phaseolus vulgaris	662	36	0.064	100
331	Contig331	531	Contig331	>Q8X034|RL15_NEUCR 60S ribosomal protein L15 - Neurospora crassa	203	223	5e-58	94	-1	531	205	95	203	Contig331	>gb|EH058720.1|EH058720 CPA02e02.y.esd subtracted cDNA library of drought stressed chickpea	346	30	1.3	100	Contig331	>gb|CK394837.1|CK394837 cajIVSL33a Pigeonpea stress induced cDNA library Cajanus cajan cDNA	258	26	2.6	100	Contig331	>gb|CO981481.1|CO981481 GM89011B1A01.r1 Gm-r1089 Glycine max cDNA clone Gm-r1089-3865 3,	769	561	1e-158	95	Contig331	>gnl|lis|1812337 TA487_34305 26S protease regulatory subunit 6B homolog [Solanum	716	38	0.13	100	Contig331	>gb|BI264231.1|BI264231 NF117C04PL1F1034 Phosphate starved leaf Medicago truncatula cDNA	505	137	3e-31	87	Contig331	>gb|FE701387.1|FE701387 Pv029B_M13R_F11.ab1 Phaseolus vulgaris cv Early gallatin Phaseolus	842	36	0.32	100
332	Contig332	430	Contig332	>Q4IB89|ATM_GIBZE Serine/threonine-protein kinase TEL1 - Gibberella	2813	33	0.54	28	+3	69	344	1813	1924	Contig332	>gb|DY475254.1|DY475254 U216 Chickpea (ICC3996) post-inoculation EST library Cicer	255	38	0.004	84	Contig332	>gb|EE604623.1|EE604623 CCUPAS120LF02c03R Pigeon pea Leaf cDNA Library Cajanus cajan cDNA	403	28	0.52	100	Contig332	>gb|AI973609.1|AI973609 sd07b12.y1 Gm-c1020 Glycine max cDNA clone GENOME SYSTEMS CLONE ID:	273	98	5e-19	96	Contig332	>gnl|lis|1825645 TA7911_34305 Putative wound-induced protein [Medicago varia	457	66	5e-10	88	Contig332	>gb|BE999456.1|BE999456 EST431179 GVSN Medicago truncatula cDNA clone pGVSN-16B21, mRNA	438	68	2e-10	93	Contig332	>gb|EG552860.1|EG552860 PvEST0359 Bean pod tissue cDNA Entry Library Phaseolus vulgaris	673	52	4e-06	94
333	Contig333	492	Contig333	>Q38890|GUN25_ARATH Endoglucanase 25 - Arabidopsis thaliana	621	69	1e-11	75	-3	487	362	578	621	Contig333	>gb|EL585369.1|EL585369 CaHa245 Chickpea Insect-Induced Library Cicer arietinum cDNA clone	444	92	4e-19	89	Contig333	>gb|EE604652.1|EE604652 CCUPAS120LF02R05R Pigeon pea Leaf cDNA Library Cajanus cajan cDNA	739	30	0.15	100	Contig333	>gb|CD393333.1|CD393333 Gm_ck12834 Soybean induced by Salicylic Acid Glycine max cDNA 3,	515	494	1e-138	88	Contig333	>gnl|lis|1817117 TA2915_34305 Endo-1,4-beta-D-glucanase KORRIGAN [Pisum sativum	735	121	1e-26	86	Contig333	>gb|AL373619.1|AL373619 MtBB01H02F1 MtBB Medicago truncatula cDNA clone MtBB01H02 T3, mRNA	475	123	5e-27	86	Contig333	>gb|CV539970.1|CV539970 POD_025_G03 Phaseolus vulgaris pod EST library Phaseolus vulgaris	390	141	7e-33	87
334	Contig334	765	Contig334	>P49231|PROF1_PHAVU Profilin-1 - Phaseolus vulgaris (Kidney bean)	131	258	2e-68	92	+1	76	468	1	131	Contig334	>gb|FE668947.1|FE668947 mh2_0008_A08 Chickpea leave library Cicer arietinum cDNA clone	563	418	1e-117	87	Contig334	>gb|DV105915.1|DV105915 cajKS10 Pigeonpea water stress induced cDNA library Cajanus cajan	499	28	0.94	100	Contig334	>gb|FK018625.1|FK018625 GLND150TF JCVI-SOY3 Glycine max cDNA 5, mRNA sequence	757	866	0	91	Contig334	>gnl|lis|15042 TC11956 homologue to UP|PRO1_RICCO (O82572) Profilin 1, complete	514	517	1e-146	91	Contig334	>gb|BG648356.1|BG648356 EST509975 HOGA Medicago truncatula cDNA clone pHOGA-19F13 5 end,	750	525	1e-148	85	Contig334	>gb|EH040391.1|EH040391 PvEST0690 Bean pod tissue cDNA Entry Library Phaseolus vulgaris	736	704	0	90
335	Contig335	128												Contig335	>gb|FE668493.1|FE668493 mh2_0001_F02 Chickpea leave library Cicer arietinum cDNA clone	494	34	0.019	95	Contig335	>gb|CK394834.1|CK394834 cajIISL8 Pigeonpea stress induced cDNA library Cajanus cajan cDNA	233	26	0.57	100	Contig335	>gb|EV278204.1|EV278204 GLNA409TF JCVI-SOY3 Glycine max cDNA 5, mRNA sequence	807	44	0.002	100	Contig335	>gnl|lis|1811765 TA11776_34305	403	40	0.007	95	Contig335	>gb|AW696200.1|AW696200 NF103B11ST1F1092 Developing stem Medicago truncatula cDNA clone	672	34	0.76	100	Contig335	>gb|FE697741.1|FE697741 Pv041C_M13R_C12.ab1 Phaseolus vulgaris cv Early gallatin	835	34	0.27	100
336	Contig336	649	Contig336	>Q12035|FCF2_YEAST rRNA-processing protein FCF2 - Saccharomyces	217	94	7e-19	36	+1	163	624	60	216	Contig336	>gb|FE669197.1|FE669197 mh2_0013_H05 Chickpea leave library Cicer arietinum cDNA clone	679	30	1.6	100	Contig336	>gb|EE604561.1|EE604561 CCUPAS120LF02d06F Pigeon pea Leaf cDNA Library Cajanus cajan cDNA	703	30	0.2	100	Contig336	>gb|CO979894.1|CO979894 GM89006B1F10.r1 Gm-r1089 Glycine max cDNA clone Gm-r1089-2203 3,	794	38	0.64	95	Contig336	>gnl|lis|1804426 TA3429_34305 Phytochrome A [Glycine max (Soybean)]	1340	36	0.64	100	Contig336	>gb|AW171636.2|AW171636 N100530e rootphos(-) Medicago truncatula cDNA clone MHRP-8A10, mRNA	593	36	1.1	100	Contig336	>gb|CV537377.1|CV537377 NOD_241_E07 Phaseolus vulgaris nodule EST library Phaseolus	757	36	0.39	100
337	Contig337	708	Contig337	>Q9HC84|MUC5B_HUMAN Mucin-5B precursor - Homo sapiens (Human)	5703	44	0.0005	34	-1	480	202	3306	3400	Contig337	>gb|FE672294.1|FE672294 mh1_0016_C04 Drought-stressed chickpea leave library Cicer	612	32	0.45	100	Contig337	>gb|EE604686.1|EE604686 CCUPAS120LF03a06F Pigeon pea Leaf cDNA Library Cajanus cajan cDNA	765	28	0.87	100							Contig337	>gb|AV779795| AV779795	597	36	0.7	95	Contig337	>gb|AW684136.1|AW684136 NF012G12NR1F1000 Nodulated root Medicago truncatula cDNA clone	374	34	4.7	100	Contig337	>gb|CV535719.1|CV535719 NOD_220_A11 Phaseolus vulgaris nodule EST library Phaseolus	640	34	1.7	100
338	Contig338	344	Contig338	>Q9P6K1|SFT2_SCHPO Protein transport protein sft2 -	201	29	5.1	27	+1	25	240	27	94	Contig338	>gb|FE669671.1|FE669671 mh2_0019_B11 Chickpea leave library Cicer arietinum cDNA clone	453	34	0.055	100	Contig338	>gb|EE604968.1|EE604968 CCUPAS120LF04e01R Pigeon pea Leaf cDNA Library Cajanus cajan cDNA	776	30	0.1	100	Contig338	>gb|BI967706.1|BI967706 GM830002B20H03 Gm-r1083 Glycine max cDNA clone Gm-r1083-750 3,	569	174	2e-42	89	Contig338	>gnl|lis|1818703 TA5108_34305 Hypothetical protein [Brassica napus (Rape)]	535	90	3e-17	89	Contig338	>gb|AW559760.1|AW559760 EST314808 DSIR Medicago truncatula cDNA clone pDSIR-24L17, mRNA	644	78	2e-13	85	Contig338	>gb|FE685159.1|FE685159 Pv009B_M13R_B03.ab1 Phaseolus vulgaris cv Early gallatin Phaseolus	932	36	0.2	100
339	Contig339	916	Contig339	>O14617|AP3D1_HUMAN AP-3 complex subunit delta-1 - Homo sapiens	1153	61	9e-09	43	+2	341	559	842	924	Contig339	>gb|DY475555.1|DY475555 CA0534 Chickpea (ICC3996) post-inoculation EST library Cicer	1048	42	0.0006	84	Contig339	>gb|EE604843.1|EE604843 CCUPAS120LF03h09R Pigeon pea Leaf cDNA Library Cajanus cajan cDNA	862	34	0.018	100	Contig339	>gb|FE707707.1|FE707707 Pv051C_M13F_D03.ab1 Phaseolus vulgaris cv Early gallatin Phaseolus	467	80	3e-13	90	Contig339	>gb|AV766962| AV766962	308	50	6e-05	85	Contig339	>gb|CA921355.1|CA921355 EST639073 MTUS Medicago truncatula cDNA clone MTUS-39D4, mRNA	505	70	1e-10	88	Contig339	>gb|FE707707.1|FE707707 Pv051C_M13F_D03.ab1 Phaseolus vulgaris cv Early gallatin Phaseolus	467	80	4e-14	90
340	Contig340	828	Contig340	>P10569|MYSC_ACACA Myosin IC heavy chain - Acanthamoeba castellanii	1168	50	1e-05	33	+3	387	737	1055	1167	Contig340	>gb|EB085051.1|EB085051 CA1074 Chickpea (ICC3996) post-inoculation EST library Cicer	763	52	6e-07	94	Contig340	>gb|EE595412.1|EE595412 CCUPAS120LF01e11F Pigeon pea Leaf cDNA Library Cajanus cajan cDNA	120	32	0.065	100	Contig340	>gb|CF922568.1|CF922568 gmrhRww24-12-T7_G03_1_019 Soybean root hair subtracted cDNA library	387	135	5e-30	86	Contig340	>gnl|lis|1498492 BP069780	436	109	7e-23	84	Contig340	>gb|AJ847051.1|AJ847051 AJ847051 MtSTW Medicago truncatula cDNA clone MtTW04E04N2, mRNA	499	139	1e-31	94	Contig340	>gb|CV540013.1|CV540013 POD_026_C11 Phaseolus vulgaris pod EST library Phaseolus vulgaris	389	268	8e-71	87
341	Contig341	352	Contig341	>Q39232|SUC1_ARATH Sucrose transport protein SUC1 - Arabidopsis	513	134	9e-32	67	+1	4	306	416	513	Contig341	>gb|EB085065.1|EB085065 CA0112 Chickpea (ICC3996) post-inoculation EST library Cicer	1051	34	0.056	100	Contig341	>gb|EE604581.1|EE604581 CCUPAS120LF02f10F Pigeon pea Leaf cDNA Library Cajanus cajan cDNA	813	30	0.11	100	Contig341	>gb|BI317094.1|BI317094 saf84g01.y1 Gm-c1079 Glycine max cDNA clone GENOME SYSTEMS CLONE	413	394	1e-108	90	Contig341	>gnl|lis|1823189 TA6812_34305 Sucrose transport protein SUT1 [Pisum sativum (Garden	573	232	3e-60	85	Contig341	>gb|CA920106.1|CA920106 EST637824 MTUS Medicago truncatula cDNA clone MTUS-23G8, mRNA	738	103	3e-21	91	Contig341	>gb|FD787846.1|FD787846 06VA2_T7_020_F08_06FEB2006_054 06VA2 Phaseolus vulgaris cDNA, mRNA	543	347	4e-95	88
342	Contig342	487	Contig342	>Q6BNU7|XRN2_DEBHA 5-3 exoribonuclease 2 - Debaryomyces hansenii	1003	40	0.004	36	+2	128	298	898	958	Contig342	>gb|FE672669.1|FE672669 mh1_0020_H03 Drought-stressed chickpea leave library Cicer	499	36	0.02	100	Contig342	>gb|EE595415.1|EE595415 CCUPAS120LF01f04F Pigeon pea Leaf cDNA Library Cajanus cajan cDNA	674	58	7e-10	94	Contig342	>gb|BU577939.1|BU577939 sar94g09.y1 Gm-c1074 Glycine max cDNA clone SOYBEAN CLONE ID:	581	76	2e-12	92	Contig342	>gb|BP041085| BP041085	449	54	2e-06	96	Contig342	>gb|BE943205.1|BE943205 EST422784 MGHG Medicago truncatula cDNA clone pMGHG-15G11, mRNA	508	74	4e-12	87	Contig342	>gb|FG232390.1|FG232390 pvrebac010001a_G7_M1321_phred13_vc root hairs of Phaseolus vulgaris	520	117	1e-25	82
343	Contig343	1942	Contig343	>Q01915|ATPAM_SOYBN ATP synthase subunit alpha, mitochondrial -	508	666	0	98	+2	5	1057	155	505	Contig343	>gb|DY475301.1|DY475301 U264 Chickpea (ICC3996) post-inoculation EST library Cicer arietinum	255	266	5e-71	93	Contig343	>gb|EE604729.1|EE604729 CCUPAS120LF03e08F Pigeon pea Leaf cDNA Library Cajanus cajan cDNA	271	32	0.15	100	Contig343	>gb|FG986887.1|FG986887 GLLBZ89TF JCVI-SOY1 Glycine max cDNA 5, mRNA sequence	794	1459	0	98	Contig343	>gb|BW606898| BW606898	486	74	9e-12	100	Contig343	>gb|BM779490.1|BM779490 EST590066 KV2 Medicago truncatula cDNA clone pKV2-52I19, mRNA	381	636	0	96	Contig343	>gb|EY457911.1|EY457911 Pv-RHS24-05 Pv-RHS24 Phaseolus vulgaris cDNA similar to ATP synthase	1574	1770	0	95
344	Contig344	1034	Contig344	>Q39836|GBLP_SOYBN Guanine nucleotide-binding protein subunit	325	259	2e-68	95	-3	1029	637	194	325	Contig344	>gb|EH058930.1|EH058930 CPBa05.z.esd subtracted cDNA library of drought stressed chickpea	275	88	1e-17	92	Contig344	>gb|EE604773.1|EE604773 CCUPAS120LF03b02R Pigeon pea Leaf cDNA Library Cajanus cajan cDNA	470	30	0.32	100	Contig344	>gb|CD403590.1|CD403590 Gm_ck26352 Soybean induced by Salicylic Acid Glycine max cDNA 3,	657	620	1e-176	89	Contig344	>gnl|lis|1813543 TA114_34305 Guanine nucleotide-binding protein subunit beta-like	1310	351	1e-95	86	Contig344	>gb|AL375484.1|AL375484 MtBB15A02R1 MtBB Medicago truncatula cDNA clone MtBB15A02 T7, mRNA	552	281	2e-74	85	Contig344	>gb|FD789988.1|FD789988 07VANA7_T7_023_G02_27FEB2006_004 07VANA7 Phaseolus vulgaris cDNA,	654	426	1e-118	85
345	Contig345	486	Contig345	>Q07488|BCB1_ARATH Blue copper protein precursor - Arabidopsis	196	70	6e-12	41	+3	9	272	89	179	Contig345	>gb|FE668519.1|FE668519 mh2_0001_H04 Chickpea leave library Cicer arietinum cDNA clone	584	34	0.078	100	Contig345	>gb|EE604593.1|EE604593 CCUPAS120LF02g12F Pigeon pea Leaf cDNA Library Cajanus cajan cDNA	884	30	0.15	100	Contig345	>gb|BE659015.1|BE659015 GM700008A10H10 Gm-r1070 Glycine max cDNA clone Gm-r1070-3043 3,	647	103	1e-20	88	Contig345	>gnl|lis|1811907 TA898_34305 Dicyanin [Lycopersicon esculentum (Tomato)]	662	60	3e-08	87	Contig345	>gb|BE942173.1|BE942173 EST421752 MGHG Medicago truncatula cDNA clone pMGHG-7B4, mRNA	580	36	0.81	100	Contig345	>gb|CV541593.1|CV541593 RTS_107_D11 Phaseolus vulgaris P- root EST library Phaseolus	218	60	2e-08	87
346	Contig346	537	Contig346	>P43399|MT1_TRIRP Metallothionein-like protein 1 - Trifolium repens	75	116	7e-26	66	+3	81	302	1	75	Contig346	>gb|FE669744.1|FE669744 mh2_0020_A02 Chickpea leave library Cicer arietinum cDNA clone	331	78	6e-15	84	Contig346	>gb|EE595435.1|EE595435 CCUPAS120LF01h07F Pigeon pea Leaf cDNA Library Cajanus cajan cDNA	826	371	1e-104	94	Contig346	>gb|AW349872.1|AW349872 GM210006A11H5 Gm-r1021 Glycine max cDNA clone Gm-r1021-2265 3,	477	161	5e-38	83	Contig346	>gnl|lis|1812623 TA218_34305 Metallothionein-like protein class II [Fagus sylvatica	597	76	6e-13	94	Contig346	>gb|AJ847649.1|AJ847649 AJ847649 MtSTA Medicago truncatula cDNA clone MtTA05N20S6, mRNA	342	60	6e-08	81	Contig346	>gb|CB280563.1|CB280563 PVEPLE1002G06.g Common bean leaf EST Library - PVEPLE1 Phaseolus	493	94	2e-18	93
347	Contig347	659	Contig347	>Q08508|ACCO4_PETHY 1-aminocyclopropane-1-carboxylate oxidase 4 -	319	152	1e-36	42	-1	659	126	123	304	Contig347	>gb|EL585364.1|EL585364 CaHa134 Chickpea Insect-Induced Library Cicer arietinum cDNA clone	393	230	9e-61	84	Contig347	>gb|FD380641.1|FD380641 cajKS81 Pigeonpea water stress induced cDNA library Cajanus cajan	753	30	0.2	100	Contig347	>gb|BU547691.1|BU547691 GM880018B20A07 Gm-r1088 Glycine max cDNA clone Gm-r1088-6566 3,	679	741	0	91	Contig347	>gnl|lis|1800644 TA4946_34305 Hypothetical protein [Pisum sativum (Garden pea)]	615	315	5e-85	84	Contig347	>gb|CX539280.1|CX539280 s13dNF64B09GS073_461820 Germinating Seed Medicago truncatula cDNA,	548	385	1e-105	85	Contig347	>gb|FE699293.1|FE699293 Pv025A_M13R_E10.ab1 Phaseolus vulgaris cv Early gallatin Phaseolus	748	615	1e-175	88
348	Contig348	664	Contig348	>A2AQH4|BCRL1_MOUSE BCoR-like protein 1 - Mus musculus (Mouse)	1781	40	0.0006	32	+2	401	601	329	395	Contig348	>gb|DY475241.1|DY475241 U203 Chickpea (ICC3996) post-inoculation EST library Cicer	255	36	0.027	89	Contig348	>gb|EE605046.1|EE605046 CCUPAS120LF05d12F Pigeon pea Leaf cDNA Library Cajanus cajan cDNA	589	28	0.81	100	Contig348	>gb|FG998751.1|FG998751 GLPA696TR JCVI-SOY1 Glycine max cDNA 5, mRNA sequence	644	230	9e-59	97	Contig348	>gnl|lis|1805772 TA3909_34305	777	460	1e-128	93	Contig348	>gb|CB065352.1|CB065352 EST645033 HOGA Medicago truncatula cDNA clone HOGA-2E19, mRNA	605	500	1e-140	95	Contig348	>gb|FE682957.1|FE682957 Pv006C_M13R_D06.ab1 Phaseolus vulgaris cv Early gallatin Phaseolus	103	184	7e-46	98
349	Contig349	564	Contig349	>Q9M2L4|ACA11_ARATH Putative calcium-transporting ATPase 11, plasma	1025	57	5e-08	49	+1	7	168	1	55	Contig349	>gb|FE669952.1|FE669952 mh2_0022_C06 Chickpea leave library Cicer arietinum cDNA clone	486	32	0.36	100	Contig349	>gb|EE605067.1|EE605067 CCUPAS120LF05g02F Pigeon pea Leaf cDNA Library Cajanus cajan cDNA	447	30	0.17	100	Contig349	>gb|BG789464.1|BG789464 sae64b06.y1 Gm-c1064 Glycine max cDNA clone GENOME SYSTEMS CLONE	519	84	1e-14	85	Contig349	>gb|AV777297| AV777297	610	52	9e-06	90	Contig349	>gb|CB893818.1|CB893818 EST646610 HOGA Medicago truncatula cDNA clone HOGA-29I3, mRNA	923	40	0.06	100	Contig349	>gb|CV537004.1|CV537004 NOD_236_F12 Phaseolus vulgaris nodule EST library Phaseolus	702	36	0.34	100
350	Contig350	902	Contig350	>Q8TGM7|ART2_YEAST Uncharacterized protein ART2 - Saccharomyces	61	67	2e-10	83	-1	893	783	21	57	Contig350	>gb|FE668657.1|FE668657 mh2_0003_D03 Chickpea leave library Cicer arietinum cDNA clone	670	254	8e-68	96	Contig350	>gb|DY742652.1|DY742652 cajKS28 Pigeonpea stress induced cDNA library Cajanus cajan cDNA,	746	301	5e-83	100	Contig350	>gb|BE660498.1|BE660498 494 GmaxSC Glycine max cDNA, mRNA sequence	778	270	1e-70	97	Contig350	>gnl|lis|1813216 TA51_34305	6663	246	5e-64	95	Contig350	>gb|BG644681.1|BG644681 EST506300 KV3 Medicago truncatula cDNA clone pKV3-38A15 5 end,	759	246	8e-64	96	Contig350	>gb|FD786536.1|FD786536 06VA2001_T7_001_G01_17NOV2005_003 06VA2 Phaseolus vulgaris cDNA,	803	278	9e-74	98
351	Contig351	486	Contig351	>Q923X5|TAA7D_RAT Trace amine-associated receptor 7d - Rattus	358	32	1.3	26	-3	376	203	298	357	Contig351	>gb|FE673234.1|FE673234 mh1_0033_D01 Drought-stressed chickpea leave library Cicer	623	34	0.078	100	Contig351	>gb|EE604554.1|EE604554 CCUPAS120LF02c05F Pigeon pea Leaf cDNA Library Cajanus cajan cDNA	492	46	3e-06	100	Contig351	>gb|BI971091.1|BI971091 GM830012B10A03 Gm-r1083 Glycine max cDNA clone Gm-r1083-4253 3,	569	117	6e-25	93	Contig351	>gnl|lis|1816967 TA2261_34305	568	58	1e-07	89	Contig351	>gb|CA920714.1|CA920714 EST638432 MTUS Medicago truncatula cDNA clone MTUS-31D12, mRNA	776	46	0.0008	100	Contig351	>gb|FE705377.1|FE705377 Pv041B_M13R_C04.ab1 Phaseolus vulgaris cv Early gallatin Phaseolus	289	36	0.29	100
352	Contig352	247	Contig352	>Q9EPQ2|RPGR1_MOUSE X-linked retinitis pigmentosa GTPase	1331	64	2e-10	49	+1	4	240	909	983	Contig352	>gb|FE671744.1|FE671744 mh1_0009_E04 Drought-stressed chickpea leave library Cicer	455	28	2.4	94	Contig352	>gb|EE595381.1|EE595381 CCUPAS120LF01b07F Pigeon pea Leaf cDNA Library Cajanus cajan cDNA	784	28	0.29	100	Contig352	>gb|T41438.1|T41438 EST007 Soybean, M Bhattacharyya Glycine max cDNA clone SPM1 5,	267	34	3.6	100							Contig352	>gb|BE202523.1|BE202523 EST392932 KV1 Medicago truncatula cDNA clone pKV1-13A21, mRNA	538	32	6.2	100	Contig352	>gb|CV535550.1|CV535550 NOD_217_G05 Phaseolus vulgaris nodule EST library Phaseolus	640	32	2.2	100
353	Contig353	835	Contig353	>P36044|MNN4_YEAST Protein MNN4 - Saccharomyces cerevisiae (Bakers	1178	97	9e-20	33	-1	808	302	1035	1175	Contig353	>gb|FE670162.1|FE670162 mh2_0024_G10 Chickpea leave library Cicer arietinum cDNA clone	256	30	2.1	94	Contig353	>gb|EE604852.1|EE604852 CCUPAS120LF04a08F Pigeon pea Leaf cDNA Library Cajanus cajan cDNA	717	30	0.26	100	Contig353	>gb|BM954465.1|BM954465 san03g04.y1 Gm-c1084 Glycine max cDNA clone SOYBEAN CLONE ID:	545	345	3e-93	90	Contig353	>gnl|lis|1824949 TA7023_34305 60S ribosomal protein L9 [Pisum sativum (Garden pea)]	787	36	0.83	100	Contig353	>gb|EH058472.1|EH058472 EST0073 MTOROCRE Medicago truncatula cDNA clone mtorocre28.002,	600	58	4e-07	96	Contig353	>gb|CV534408.1|CV534408 NOD_203_D07 Phaseolus vulgaris nodule EST library Phaseolus	420	157	2e-37	91
354	Contig354	404	Contig354	>Q0J4P2|HSP81_ORYSJ Heat shock protein 81-1 - Oryza sativa subsp.	699	237	7e-63	90	-2	400	2	116	243	Contig354	>gb|FE670828.1|FE670828 mh2_0035_G04 Chickpea leave library Cicer arietinum cDNA clone	532	32	0.26	95	Contig354	>gb|EE604559.1|EE604559 CCUPAS120LF02d02F Pigeon pea Leaf cDNA Library Cajanus cajan cDNA	220	28	0.49	100	Contig354	>gb|CX547554.1|CX547554 gmrtDrNS01_09-A_M13R_F03_021.s3 Water stressed 48h segment 1	822	420	1e-116	90	Contig354	>gnl|lis|1813562 TA609_34305 Hsp90-2-like [Solanum tuberosum (Potato)]	2445	341	5e-93	87	Contig354	>gb|DY616543.1|DY616543 AC2068 NOLLY Medicago truncatula cDNA 5, mRNA sequence	710	375	1e-103	88	Contig354	>gb|CB542105.1|CB542105 PVEPSE3010D04.g Common bean seedling EST Library inoculated with	567	289	1e-77	86
355	Contig355	163	Contig355	>Q6D698|PYRC_ERWCT Dihydroorotase - Erwinia carotovora subsp.	347	29	6.2	42	+1	79	156	219	244	Contig355	>gb|FE672974.1|FE672974 mh1_0028_H02 Drought-stressed chickpea leave library Cicer	290	30	0.39	100	Contig355	>gb|DV105909.1|DV105909 cajKS6 Pigeonpea water stress induced cDNA library Cajanus cajan	645	28	0.19	94	Contig355	>gb|BE657392.1|BE657392 GM700001B20B10 Gm-r1070 Glycine max cDNA clone Gm-r1070-92 3, mRNA	852	36	0.58	92	Contig355	>gb|BP068066| BP068066	427	34	0.59	100	Contig355	>gb|BF645817.1|BF645817 NF040E08EC1F1066 Elicited cell culture Medicago truncatula cDNA	642	34	1	100	Contig355	>gb|CB540472.1|CB540472 PVEPSE2020A03.g Common bean seedling EST Library - PVEPSE2	378	34	0.36	100
356	Contig356	1120	Contig356	>Q41452|FLS_SOLTU Flavonol synthase/flavanone 3-hydroxylase -	349	79	4e-14	49	+1	4	276	258	344	Contig356	>gb|EH058826.1|EH058826 CPA03g08.y.esd subtracted cDNA library of drought stressed chickpea	290	34	0.18	100	Contig356	>gb|EE604973.1|EE604973 CCUPAS120LF04e06R Pigeon pea Leaf cDNA Library Cajanus cajan cDNA	587	34	0.022	100	Contig356	>gb|CO981363.1|CO981363 GM89011A1E07.r1 Gm-r1089 Glycine max cDNA clone Gm-r1089-4045 3,	653	313	1e-83	88	Contig356	>gb|BP063426| BP063426	472	44	0.005	100	Contig356	>gb|AW268031.1|AW268031 EST306309 DSIR Medicago truncatula cDNA clone pDSIR-8N18, mRNA	755	44	0.008	89	Contig356	>gb|FE898497.1|FE898497 PvEST4351 Bean pod tissue cDNA Entry Library Phaseolus vulgaris	580	38	0.17	100
357	Contig357	631	Contig357	>P43024|CX6A1_MOUSE Cytochrome c oxidase polypeptide VIa-liver,	111	45	0.0003	36	-1	478	302	27	89	Contig357	>gb|FE669564.1|FE669564 mh2_0018_A03 Chickpea leave library Cicer arietinum cDNA clone	555	34	0.1	100	Contig357	>gb|DY742649.1|DY742649 cajKS25 Pigeonpea stress induced cDNA library Cajanus cajan cDNA,	642	30	0.2	94	Contig357	>gb|CX547384.1|CX547384 gmrtDrNS01_07-A_M13R_E09_071.s3 Water stressed 48h segment 1	615	644	0	89	Contig357	>gnl|lis|1819335 TA5178_34305 Hypothetical protein AT4g37830 [Arabidopsis thaliana	617	170	2e-41	83	Contig357	>gb|AW574089.1|AW574089 EST316680 GVN Medicago truncatula cDNA clone pGVN-51G14, mRNA	489	226	5e-58	87	Contig357	>gb|CV539172.1|CV539172 POD_015_C05 Phaseolus vulgaris pod EST library Phaseolus vulgaris	651	331	5e-90	87
358	Contig358	520	Contig358	>O46598|TIMD1_CERAE Hepatitis A virus cellular receptor 1 precursor	478	32	1.2	25	+1	244	510	144	227	Contig358	>gb|FE669065.1|FE669065 mh2_0011_C11 Chickpea leave library Cicer arietinum cDNA clone	258	34	0.084	100	Contig358	>gb|EE604536.1|EE604536 CCUPAS120LF02a03F Pigeon pea Leaf cDNA Library Cajanus cajan cDNA	482	30	0.16	100	Contig358	>gb|BU544630.1|BU544630 GM880005A10F12 Gm-r1088 Glycine max cDNA clone Gm-r1088-1799 3,	536	381	1e-104	90	Contig358	>gnl|lis|1819147 TA5703_34305	544	232	4e-60	84	Contig358	>gb|AW560360.1|AW560360 EST315408 DSIR Medicago truncatula cDNA clone pDSIR-26L2, mRNA	635	283	2e-75	88	Contig358	>gb|FD793899.1|FD793899 08VNAA8_T7_029_H03_16MAR2006_017 08VNAA8 Phaseolus vulgaris cDNA,	148	56	3e-07	89
359	Contig359	314	Contig359	>Q9MAG5|FB56_ARATH Putative F-box protein At1g53370 - Arabidopsis	340	32	0.62	37	+3	168	305	178	230	Contig359	>gb|FE669826.1|FE669826 mh2_0020_H05 Chickpea leave library Cicer arietinum cDNA clone	645	30	0.78	100	Contig359	>gb|EE604610.1|EE604610 CCUPAS120LF02a09R Pigeon pea Leaf cDNA Library Cajanus cajan cDNA	452	28	0.38	100	Contig359	>gb|BQ630743.1|BQ630743 sap30f12.y1 Gm-c1082 Glycine max cDNA clone SOYBEAN CLONE ID:	449	42	0.019	100	Contig359	>gnl|lis|1812624 TA885_34305 Thioredoxin reductase 2 [Arabidopsis thaliana	548	34	1.2	100	Contig359	>gb|AW329289.2|AW329289 N200511e rootphos(-) Medicago truncatula cDNA clone MHRP-18D7, mRNA	561	38	0.13	100	Contig359	>gb|FE687934.1|FE687934 Pv011A_M13F_F08.ab1 Phaseolus vulgaris cv Early gallatin Phaseolus	814	36	0.18	100
360	Contig360	2119	Contig360	>P0C5Q0|YL54F_YEAST Uncharacterized protein YLR154W-F - Saccharomyces	46	47	0.0005	91	-2	1857	1789	18	40	Contig360	>gb|FE671394.1|FE671394 mh1_0005_C01 Drought-stressed chickpea leave library Cicer	626	1068	0	99	Contig360	>gb|DY742663.1|DY742663 cajKS40 Pigeonpea stress induced cDNA library Cajanus cajan cDNA,	710	1378	0	99	Contig360	>gb|CK605840.1|CK605840 gmrhRww6-04_H04_T7 Soybean root hair subtracted cDNA library gmrhRww6	849	1580	0	98	Contig360	>gnl|lis|1813216 TA51_34305	6663	3247	0	98	Contig360	>gb|BG647200.1|BG647200 EST508819 HOGA Medicago truncatula cDNA clone pHOGA-16A7 5 end, mRNA	808	1501	0	99	Contig360	>gb|CV670769.1|CV670769 Pv 18S rRNA1-3r Phaseolus vulgaris (variety OAC Rex) / cDNA Phaseolus	583	1084	0	98
361	Contig361	414	Contig361	>Q9FNX5|DRP1E_ARATH Dynamin-related protein 1E - Arabidopsis	624	139	3e-33	73	+2	8	271	537	624	Contig361	>gb|FE669531.1|FE669531 mh2_0017_F01 Chickpea leave library Cicer arietinum cDNA clone	538	34	0.066	95	Contig361	>gb|EE595489.1|EE595489 CCUPAS120LF01f10R Pigeon pea Leaf cDNA Library Cajanus cajan cDNA	864	30	0.13	100	Contig361	>gb|FK013705.1|FK013705 GLQAS31TF JCVI-SOY2 Glycine max cDNA 5, mRNA sequence	780	280	6e-74	89	Contig361	>gnl|lis|1806414 TA9487_34305 Putative phragmoplastin [Oryza sativa (Rice)]	967	285	3e-76	88	Contig361	>gb|BE239579.1|BE239579 EST403628 MHRP- Medicago truncatula cDNA clone pMHRP-28L7, mRNA	674	236	4e-61	87	Contig361	>gb|FE685165.1|FE685165 Pv009B_M13R_B05.ab1 Phaseolus vulgaris cv Early gallatin Phaseolus	847	262	2e-69	90
362	Contig362	820	Contig362	>Q9R0I7|YLPM1_MOUSE YLP motif-containing protein 1 - Mus musculus	1386	46	0.0002	29	-1	319	44	56	154	Contig362	>gb|EH059062.1|EH059062 CPB02d10.y.esd subtracted cDNA library of drought stressed chickpea	293	32	0.53	95	Contig362	>gb|EE605135.1|EE605135 CCUPAS120LF05e10R Pigeon pea Leaf cDNA Library Cajanus cajan cDNA	529	32	0.064	95	Contig362	>gb|FK012159.1|FK012159 GLQAJ68TR JCVI-SOY2 Glycine max cDNA 5, mRNA sequence	736	525	1e-147	84	Contig362	>gnl|lis|1827120 TA8078_34305 NtEIG-E80 protein [Nicotiana tabacum (Common	557	230	3e-59	80	Contig362	>gb|AW257421.1|AW257421 EST305558 KV2 Medicago truncatula cDNA clone KV2-9B18, mRNA	678	159	1e-37	80	Contig362	>gb|FE702679.1|FE702679 Pv032D_M13F_B01.ab1 Phaseolus vulgaris cv Early gallatin Phaseolus	793	345	4e-94	83
363	Contig363	219	Contig363	>Q6INE8|TMM49_XENLA Transmembrane protein 49 - Xenopus laevis	406	34	0.24	35	+2	32	205	18	73	Contig363	>gb|FE668771.1|FE668771 mh2_0004_F01 Chickpea leave library Cicer arietinum cDNA clone	588	32	0.13	100	Contig363	>gb|EE604827.1|EE604827 CCUPAS120LF03g04R Pigeon pea Leaf cDNA Library Cajanus cajan cDNA	475	26	1	100	Contig363	>gb|BG406329.1|BG406329 sac30d05.y1 Gm-c1051 Glycine max cDNA clone GENOME SYSTEMS CLONE	368	36	0.81	100	Contig363	>gnl|lis|1816108 TA2628_34305 T23E18.10 [Arabidopsis thaliana (Mouse-ear cress)]	2023	32	3.2	100	Contig363	>gb|AW687975.1|AW687975 NF001F09ST1F1000 Developing stem Medicago truncatula cDNA clone	632	36	0.35	100	Contig363	>gb|FE687954.1|FE687954 Pv012B_M13R_E01.ab1 Phaseolus vulgaris cv Early gallatin Phaseolus	702	34	0.49	95
364	Contig364	594	Contig364	>Q09923|YAKC_SCHPO Aldo-keto reductase yakc [NADP+] -	340	80	9e-15	40	+1	7	294	244	337	Contig364	>gb|CD766033.1|CD766033 cAFLP-8 chickpea leaf cDNA-AFLP fragments Cicer arietinum cDNA	432	32	0.38	100	Contig364	>gb|EE604724.1|EE604724 CCUPAS120LF03d11F Pigeon pea Leaf cDNA Library Cajanus cajan cDNA	782	30	0.18	94	Contig364	>gb|BE822352.1|BE822352 GM700017A20A9 Gm-r1070 Glycine max cDNA clone Gm-r1070-6546 3,	558	420	1e-116	90	Contig364	>gb|BP050150| BP050150	550	82	1e-14	85	Contig364	>gb|CA922471.1|CA922471 EST640189 MTUS Medicago truncatula cDNA clone MTUS-54B5, mRNA	772	103	5e-21	87	Contig364	>gb|CV543341.1|CV543341 RTS_133_G12 Phaseolus vulgaris P- root EST library Phaseolus	481	313	1e-84	88
365	Contig365	726	Contig365	>Q8TGM7|ART2_YEAST Uncharacterized protein ART2 - Saccharomyces	61	76	1e-13	66	-3	667	500	2	57	Contig365	>gb|FE671493.1|FE671493 mh1_0006_C07 Drought-stressed chickpea leave library Cicer	685	910	0	92	Contig365	>gb|DV105912.1|DV105912 cajKS16 Pigeonpea water stress induced cDNA library Cajanus cajan	752	902	0	93	Contig365	>gb|FE676974.1|FE676974 Pv045B_M13R_C06.ab1 Phaseolus vulgaris cv Early gallatin Phaseolus	865	975	0	93	Contig365	>gnl|lis|1813216 TA51_34305	6663	928	0	92	Contig365	>gb|EV261833.1|EV261833 MTYEO31TF JCVI-MT1 Medicago truncatula cDNA 5, mRNA sequence	748	912	0	92	Contig365	>gb|EE253607.1|EE253607 PvL006 Phaseolus vulgaris leaves under intermediate drought stress	914	975	0	93
366	Contig366	459	Contig366	>Q05431|APX1_ARATH L-ascorbate peroxidase 1, cytosolic - Arabidopsis	250	157	1e-38	85	-3	454	200	166	250	Contig366	>gb|FE669485.1|FE669485 mh2_0017_B03 Chickpea leave library Cicer arietinum cDNA clone	567	46	2e-05	100	Contig366	>gb|EE604551.1|EE604551 CCUPAS120LF02c01F Pigeon pea Leaf cDNA Library Cajanus cajan cDNA	882	34	0.009	100	Contig366	>gb|BI967857.1|BI967857 GM830003B12B10 Gm-r1083 Glycine max cDNA clone Gm-r1083-859 3,	588	327	3e-88	89	Contig366	>gnl|lis|1468000 LjPEST7c03	568	232	4e-60	86	Contig366	>gb|AJ388793.1|AJ388793 AJ388793 Medicago truncatula R108 Medicago truncatula cDNA clone	504	218	1e-55	86	Contig366	>gb|CV531188.1|CV531188 ALV_016B_E06 Phaseolus vulgaris leaf EST library PV_GEa Phaseolus	732	256	2e-67	87
367	Contig367	591	Contig367	>P04929|HRPX_PLALO Histidine-rich glycoprotein precursor -	351	44	0.0005	30	-2	323	84	149	219	Contig367	>gb|FE668663.1|FE668663 mh2_0003_D09 Chickpea leave library Cicer arietinum cDNA clone	743	42	0.0004	96	Contig367	>gb|EE604745.1|EE604745 CCUPAS120LF03g02F Pigeon pea Leaf cDNA Library Cajanus cajan cDNA	361	32	0.046	100	Contig367	>gb|EV265933.1|EV265933 GLLB024TF JCVI-SOY1 Glycine max cDNA 5, mRNA sequence	731	113	1e-23	82	Contig367	>gb|BP056239| BP056239	494	38	0.15	100	Contig367	>gb|BI264062.1|BI264062 NF114B06PL1F1057 Phosphate starved leaf Medicago truncatula cDNA	600	44	0.004	96	Contig367	>gb|CV542969.1|CV542969 RTS_128_F06 Phaseolus vulgaris P- root EST library Phaseolus	558	60	2e-08	85
368	Contig368	826	Contig368	>Q9SVE5|EXLA2_ARATH Expansin-like A2 precursor - Arabidopsis	265	143	9e-34	68	+3	9	278	176	265	Contig368	>gb|FE671929.1|FE671929 mh1_0011_H06 Drought-stressed chickpea leave library Cicer	439	151	8e-37	84	Contig368	>gb|EE604860.1|EE604860 CCUPAS120LF04b08F Pigeon pea Leaf cDNA Library Cajanus cajan cDNA	573	797	0	98	Contig368	>gb|BU544953.1|BU544953 GM880003B10G12 Gm-r1088 Glycine max cDNA clone Gm-r1088-1103 3,	535	369	1e-100	91	Contig368	>gnl|lis|1803713 TA1569_34305 Expansin-like protein [Quercus robur (English oak)]	1023	246	5e-64	86	Contig368	>gb|AL376822.1|AL376822 MtBB26E09R1 MtBB Medicago truncatula cDNA clone MtBB26E09 T7, mRNA	469	208	2e-52	85	Contig368	>gb|FE681849.1|FE681849 Pv008B_M13F_E04.ab1 Phaseolus vulgaris cv Early gallatin Phaseolus	719	321	6e-87	90
369	Contig369	791	Contig369	>Q9SE50|BGL1_ARATH Beta-glucosidase homolog precursor - Arabidopsis	528	76	2e-13	57	+3	174	329	465	516	Contig369	>gb|DY475176.1|DY475176 U137 Chickpea (ICC3996) post-inoculation EST library Cicer	255	40	0.002	85	Contig369	>gb|CK394831.1|CK394831 caj21 Pigeonpea stress induced cDNA library Cajanus cajan cDNA	309	30	0.25	100	Contig369	>gb|BG507836.1|BG507836 sac82a03.y1 Gm-c1072 Glycine max cDNA clone GENOME SYSTEMS CLONE	486	127	1e-27	85	Contig369	>gnl|lis|1812503 TA865_34305 Glycoside hydrolase, family 1 [Medicago truncatula	597	80	6e-14	82	Contig369	>gb|BE203828.1|BE203828 EST396504 KV0 Medicago truncatula cDNA clone pKV0-11L17, mRNA	668	117	5e-25	85	Contig369	>gb|CV542227.1|CV542227 RTS_117_E09 Phaseolus vulgaris P- root EST library Phaseolus	508	115	6e-25	85
370	Contig370	592	Contig370	>A4VTK4|MURG_STRSY	354	36	0.11	30	+2	308	577	36	110	Contig370	>gb|FE670995.1|FE670995 mh2_0038_H04 Chickpea leave library Cicer arietinum cDNA clone	569	34	0.095	100	Contig370	>gb|EE604800.1|EE604800 CCUPAS120LF03d08R Pigeon pea Leaf cDNA Library Cajanus cajan cDNA	397	32	0.046	100	Contig370	>gb|BI969766.1|BI969766 GM830009A11C10 Gm-r1083 Glycine max cDNA clone Gm-r1083-3187 3,	760	38	0.58	100	Contig370	>gnl|lis|1828635 TA8222_34305 C2 domain-containing protein-like [Oryza sativa	553	36	0.58	100	Contig370	>gb|AL373241.1|AL373241 MtBA56F03R1 MtBA Medicago truncatula cDNA clone MtBA56F03 T7, mRNA	453	34	3.9	95	Contig370	>gb|FE674275.1|FE674275 Pv059Cr_M13F_F05.ab1 Phaseolus vulgaris cv Early gallatin Phaseolus	987	34	1.4	100
371	Contig371	479	Contig371	>P38709|UGPA2_YEAST Probable UTP--glucose-1-phosphate	493	31	2.8	30	-2	355	140	271	339	Contig371	>gb|FE668749.1|FE668749 mh2_0004_C12 Chickpea leave library Cicer arietinum cDNA clone	518	50	1e-06	93	Contig371	>gb|EE604817.1|EE604817 CCUPAS120LF03f04R Pigeon pea Leaf cDNA Library Cajanus cajan cDNA	218	44	1e-05	94	Contig371	>gb|CK606128.1|CK606128 gmrhRww6-08_E08_T7 Soybean root hair subtracted cDNA library	875	404	1e-111	86	Contig371	>gb|BU494307| Ljirnpest49-033-f1	230	78	1e-13	92	Contig371	>gb|AJ548029.1|AJ548029 AJ548029 MTAPHEU Medicago truncatula cDNA clone mtaehac110004g09,	452	204	2e-51	94	Contig371	>gb|FG234551.1|FG234551 pvrecac010001_B22_M13rev_phred13_vc root hairs of Phaseolus	466	379	1e-104	85
372	Contig372	694	Contig372	>Q9FY64|RS154_ARATH 40S ribosomal protein S15-4 - Arabidopsis	152	285	2e-76	92	+2	74	529	1	152	Contig372	>gb|FE671299.1|FE671299 mh1_0004_B05 Drought-stressed chickpea leave library Cicer	593	240	1e-63	86	Contig372	>gb|EE604946.1|EE604946 CCUPAS120LF04b11R Pigeon pea Leaf cDNA Library Cajanus cajan cDNA	720	28	0.85	100	Contig372	>gb|FE704816.1|FE704816 Pv039C_M13F_G06.ab1 Phaseolus vulgaris cv Early gallatin Phaseolus	703	607	1e-172	90	Contig372	>gnl|lis|1802687 TA1454_34305 Ribosomal S15 protein [Retama raetam]	750	527	1e-149	90	Contig372	>gb|DW019283.1|DW019283 EST1228244 MTY Medicago truncatula cDNA clone MTYBH14, mRNA	730	410	1e-113	87	Contig372	>gb|FE898815.1|FE898815 PvEST4670 Bean pod tissue cDNA Entry Library Phaseolus vulgaris	744	607	1e-173	90
373	Contig373	1060	Contig373	>P26969|GCSP_PEA Glycine dehydrogenase [decarboxylating],	1057	469	1e-131	88	+3	36	800	803	1057	Contig373	>gb|FE670527.1|FE670527 mh2_0029_C10 Chickpea leave library Cicer arietinum cDNA clone	622	785	0	91	Contig373	>gb|EE595450.1|EE595450 CCUPAS120LF01b05R Pigeon pea Leaf cDNA Library Cajanus cajan cDNA	841	30	0.33	100	Contig373	>gb|FE691271.1|FE691271 Pv022C_M13R_F11.ab1 Phaseolus vulgaris cv Early gallatin Phaseolus	853	1225	0	93	Contig373	>gnl|lis|1812013 TA312_34305 Glycine dehydrogenase [decarboxylating], mitochondrial	3652	1065	0	90	Contig373	>gb|CX517763.1|CX517763 s13dNF23H04VI044_420195 Virus-Infected Leaves Medicago truncatula	642	811	0	91	Contig373	>gb|FE691271.1|FE691271 Pv022C_M13R_F11.ab1 Phaseolus vulgaris cv Early gallatin Phaseolus	853	1225	0	93
374	Contig374	693	Contig374	>Q9EQX9|UBE2N_RAT Ubiquitin-conjugating enzyme E2 N - Rattus	152	255	2e-67	80	+1	112	552	2	148	Contig374	>gb|FE668632.1|FE668632 mh2_0003_B01 Chickpea leave library Cicer arietinum cDNA clone	624	549	1e-157	88	Contig374	>gb|EE604580.1|EE604580 CCUPAS120LF02f09F Pigeon pea Leaf cDNA Library Cajanus cajan cDNA	609	30	0.21	85	Contig374	>gb|EV275874.1|EV275874 GLMCM85TF JCVI-SOY2 Glycine max cDNA 5, mRNA sequence	746	969	0	93	Contig374	>gnl|lis|1809285 TA10652_34305 Putative ubiquitin-conjugating enzyme E2	806	700	0	89	Contig374	>gb|BQ152982.1|BQ152982 NF027D07IR1F1062 Irradiated Medicago truncatula cDNA clone	661	658	0	92	Contig374	>gb|CV535721.1|CV535721 NOD_220_B01 Phaseolus vulgaris nodule EST library Phaseolus	614	741	0	92
375	Contig375	773	Contig375	>P40620|HMGL_VICFA HMG1/2-like protein - Vicia faba (Broad bean)	149	183	7e-46	64	+2	98	511	5	147	Contig375	>gb|FE671226.1|FE671226 mh1_0003_D02 Drought-stressed chickpea leave library Cicer	522	250	1e-66	85	Contig375	>gb|EE604604.1|EE604604 CCUPAS120LF02a01R Pigeon pea Leaf cDNA Library Cajanus cajan cDNA	251	32	0.061	100	Contig375	>gb|CX702010.1|CX702010 gmrtDrNS01_14-A_M13R_F10_070.s1 Water stressed 5h segment 1	739	672	0	87	Contig375	>gnl|lis|1815852 TA2702_34305 F2D10.18 [Arabidopsis thaliana (Mouse-ear cress)]	783	228	1e-58	85	Contig375	>gb|EY476345.1|EY476345 METAQ31TF JCVI-MT3 Medicago truncatula cDNA 5, mRNA sequence	765	184	2e-45	82	Contig375	>gb|CV543721.1|CV543721 RTS_138_G02 Phaseolus vulgaris P- root EST library Phaseolus	634	422	1e-117	88
376	Contig376	1371	Contig376	>O22342|ADT1_GOSHI ADP,ATP carrier protein 1, mitochondrial precursor	386	575	1e-163	77	+3	42	1118	4	385	Contig376	>gb|FE671261.1|FE671261 mh1_0003_G01 Drought-stressed chickpea leave library Cicer	606	406	1e-113	88	Contig376	>gb|EE595494.1|EE595494 CCUPAS120LF01g06R Pigeon pea Leaf cDNA Library Cajanus cajan cDNA	236	30	0.43	100	Contig376	>gb|FE675899.1|FE675899 Pv042C_M13F_E10.ab1 Phaseolus vulgaris cv Early gallatin Phaseolus	890	1176	0	91	Contig376	>gnl|lis|7769 TC7935 similar to UP|O49447 (O49447) ADP, ATP carrier-like protein,	1465	1086	0	89	Contig376	>gb|AW774326.1|AW774326 EST333477 KV3 Medicago truncatula cDNA clone pKV3-22A20, mRNA	682	710	0	88	Contig376	>gb|CV530428.1|CV530428 ALV_013C_H09 Phaseolus vulgaris leaf EST library PV_GEa Phaseolus	867	1187	0	92
377	Contig377	778	Contig377	>Q6BK66|CCS1_DEBHA Superoxide dismutase 1 copper chaperone -	250	57	1e-07	41	+2	122	295	7	64	Contig377	>gb|FE671342.1|FE671342 mh1_0004_F06 Drought-stressed chickpea leave library Cicer	465	149	3e-36	85	Contig377	>gb|EE604803.1|EE604803 CCUPAS120LF03d11R Pigeon pea Leaf cDNA Library Cajanus cajan cDNA	627	28	0.95	100	Contig377	>gb|CD417524.1|CD417524 Gm_ck8275 Soybean induced by Salicylic Acid Glycine max cDNA 3,	691	456	1e-127	92	Contig377	>gnl|lis|1800173 TA4295_34305 Copper chaperone homolog CCH [Glycine max (Soybean)]	533	226	4e-58	87	Contig377	>gb|AW687658.2|AW687658 NF011G09RT1F1071 Developing root Medicago truncatula cDNA clone	507	147	5e-34	84	Contig377	>gb|EX303755.1|EX303755 PvEST0996 Bean pod tissue cDNA Entry Library Phaseolus vulgaris	588	416	1e-115	95
378	Contig378	607	Contig378	>P52409|E13B_WHEAT Glucan endo-1,3-beta-glucosidase precursor -	461	96	1e-19	47	-1	439	176	372	459	Contig378	>gb|EH059166.1|EH059166 CPB03f02.y.esd subtracted cDNA library of drought stressed	349	32	0.39	100	Contig378	>gb|EE595452.1|EE595452 CCUPAS120LF01b07R Pigeon pea Leaf cDNA Library Cajanus cajan cDNA	251	30	0.19	100	Contig378	>gb|FK021384.1|FK021384 GLRA079TF JCVI-SOY3 Glycine max cDNA 5, mRNA sequence	646	484	1e-135	89	Contig378	>gnl|lis|1805175 TA3400_34305 Protein At1g78520 [Arabidopsis thaliana (Mouse-ear	800	258	9e-68	85	Contig378	>gb|BG453686.1|BG453686 NF098F06LF1F1048 Developing leaf Medicago truncatula cDNA clone	609	220	3e-56	83	Contig378	>gb|CV539574.1|CV539574 POD_020_F10 Phaseolus vulgaris pod EST library Phaseolus vulgaris	618	438	1e-122	88
379	Contig379	1032	Contig379	>Q9XF89|CB26_ARATH Chlorophyll a-b binding protein CP26, chloroplast	280	482	1e-135	84	+2	101	943	2	280	Contig379	>gb|FE670802.1|FE670802 mh2_0035_D10 Chickpea leave library Cicer arietinum cDNA clone	660	618	1e-177	89	Contig379	>gb|EE604929.1|EE604929 CCUPAS120LF04a06R Pigeon pea Leaf cDNA Library Cajanus cajan cDNA	367	32	0.081	95	Contig379	>gb|CO982391.1|CO982391 GM89014A2D10.r1 Gm-r1089 Glycine max cDNA clone Gm-r1089-5156 3,	764	1154	0	94	Contig379	>gnl|lis|1812037 TA16_34305 Light harvesting chlorophyll a /b binding protein of	1115	809	0	89	Contig379	>gb|ES611421.1|ES611421 MTGland_A007_2007-04-03/MTGlandA007_D04_013_1 Medicago truncatula	844	672	0	88	Contig379	>gb|FE679750.1|FE679750 Pv044A_M13R_E06.ab1 Phaseolus vulgaris cv Early gallatin Phaseolus	845	1043	0	91
380	Contig380	903	Contig380	>Q01838|P60_LISSE Protein p60 precursor - Listeria seeligeri	523	49	3e-05	32	+1	94	420	201	311	Contig380	>gb|FE672194.1|FE672194 mh1_0015_B09 Drought-stressed chickpea leave library Cicer	588	34	0.15	100	Contig380	>gb|DY742696.1|DY742696 cajKS73 Pigeonpea stress induced cDNA library Cajanus cajan cDNA,	381	30	0.28	100	Contig380	>gb|EH261859.1|EH261859 JGI_ACBU5158.fwd ACBU Phakopsora pachyrhizi infected soybean leaf	793	912	0	91	Contig380	>gb|BP066089| BP066089	426	36	0.9	100	Contig380	>gb|DW018029.1|DW018029 EST1226990 MTY Medicago truncatula cDNA clone MTYB138, mRNA	804	525	1e-148	85	Contig380	>gb|FE696427.1|FE696427 Pv020B_M13F_H12.ab1 Phaseolus vulgaris cv Early gallatin Phaseolus	819	870	0	89
381	Contig381	823	Contig381	>Q40901|THG_PETIN Gamma-thionin homolog PPT precursor - Petunia	78	115	3e-25	62	+2	59	292	1	78	Contig381	>gb|FE671376.1|FE671376 mh1_0005_A06 Drought-stressed chickpea leave library Cicer	654	66	4e-11	83	Contig381	>gb|EE604626.1|EE604626 CCUPAS120LF02c06R Pigeon pea Leaf cDNA Library Cajanus cajan cDNA	873	30	0.26	100	Contig381	>gb|BQ629077.1|BQ629077 sap84a10.y1 Gm-c1087 Glycine max cDNA clone SOYBEAN CLONE ID:	443	391	1e-107	92	Contig381	>gnl|lis|1813106 TA948_34305 Probable protease inhibitor P322 precursor [Solanum	564	234	2e-60	87	Contig381	>gb|AW287924.2|AW287924 N100768e rootphos(-) Medicago truncatula cDNA clone MHRP-11B6, mRNA	481	121	3e-26	81	Contig381	>gb|CV531819.1|CV531819 LVS_008_A11 Phaseolus vulgaris leaf EST library Phaseolus vulgaris	465	278	8e-74	89
382	Contig382	531	Contig382	>Q9LU15|AHP4_ARATH Histidine-containing phosphotransfer protein 4 -	127	155	7e-38	67	+3	6	314	25	127	Contig382	>gb|CK148925.1|CK148925 42_C12_C12 Suppressive subtractive hybridization library Cicer	621	30	1.3	100	Contig382	>gb|DY742694.1|DY742694 cajKS71 Pigeonpea stress induced cDNA library Cajanus cajan cDNA,	458	30	0.16	100	Contig382	>gb|EV273264.1|EV273264 GLMBT46TF JCVI-SOY2 Glycine max cDNA 5, mRNA sequence	708	204	4e-51	85	Contig382	>gb|AV773899| AV773899	354	34	2.1	100	Contig382	>gb|DW015754.1|DW015754 EST1224715 MTY Medicago truncatula cDNA clone MTYA928, mRNA	713	486	1e-136	90	Contig382	>gb|CV543811.1|CV543811 RTS_139_G08 Phaseolus vulgaris P- root EST library Phaseolus	614	34	1.3	100
383	Contig383	618	Contig383	>O75506|HSBP1_HUMAN Heat shock factor-binding protein 1 - Homo	76	71	3e-12	57	+1	97	285	5	66	Contig383	>gb|FE669489.1|FE669489 mh2_0017_B07 Chickpea leave library Cicer arietinum cDNA clone	630	32	0.39	100	Contig383	>gb|FD380650.1|FD380650 cajKS90 Pigeonpea water stress induced cDNA library Cajanus cajan	572	30	0.19	100	Contig383	>gb|BG653533.1|BG653533 sad58e07.y1 Gm-c1075 Glycine max cDNA clone GENOME SYSTEMS CLONE	512	436	1e-121	88	Contig383	>gnl|lis|1817861 TA5087_34305 Hypothetical protein [Arabidopsis thaliana (Mouse-ear	504	210	2e-53	86	Contig383	>gb|AW329294.2|AW329294 N200516e rootphos(-) Medicago truncatula cDNA clone MHRP-18D12,	581	321	1e-86	91	Contig383	>gb|FD788121.1|FD788121 07VANA7_T7_001_H12_17FEB2006_082 07VANA7 Phaseolus vulgaris cDNA,	373	240	1e-62	89
384	Contig384	393	Contig384	>Q9ZK23|RPOBC_HELPJ Bifunctional DNA-directed RNA polymerase subunit	2890	36	0.039	26	+2	8	262	1955	2046	Contig384	>gb|FE669107.1|FE669107 mh2_0012_G05 Chickpea leave library Cicer arietinum cDNA clone	383	32	0.25	100	Contig384	>gb|EE604538.1|EE604538 CCUPAS120LF02a06F Pigeon pea Leaf cDNA Library Cajanus cajan cDNA	323	28	0.47	100	Contig384	>gb|BM890687.1|BM890687 sam06g04.y1 Gm-c1063 Glycine max cDNA clone SOYBEAN CLONE ID:	512	252	1e-65	87	Contig384	>gb|AV413006| AV413006	399	90	3e-17	90	Contig384	>gb|AL382060.1|AL382060 MtBC04F01F1 MtBC Medicago truncatula cDNA clone MtBC04F01 T3, mRNA	404	66	7e-10	86	Contig384	>gb|CV531296.1|CV531296 ALV_016D_A04 Phaseolus vulgaris leaf EST library PV_GEa Phaseolus	961	36	0.23	100
385	Contig385	684	Contig385	>Q43517|FER1_SOLLC Ferredoxin-1, chloroplast precursor - Solanum	144	209	1e-53	73	+3	42	461	3	143	Contig385	>gb|FE669147.1|FE669147 mh2_0013_D01 Chickpea leave library Cicer arietinum cDNA clone	555	196	1e-50	84	Contig385	>gb|EE604686.1|EE604686 CCUPAS120LF03a06F Pigeon pea Leaf cDNA Library Cajanus cajan cDNA	765	559	1e-160	96	Contig385	>gb|BQ299328.1|BQ299328 sao46b03.y1 Gm-c1054 Glycine max cDNA clone SOYBEAN CLONE ID:	544	285	2e-75	85	Contig385	>gnl|lis|1817157 TA2755_34305 Ferredoxin [2Fe-2S], plant [Medicago truncatula	703	264	2e-69	87	Contig385	>gb|BI269058.1|BI269058 NF004B08IR1F1064 Irradiated Medicago truncatula cDNA clone	542	129	1e-28	80	Contig385	>gb|CB540649.1|CB540649 PVEPSE2022D08.g Common bean seedling EST Library - PVEPSE2	577	202	3e-51	88
386	Contig386	783	Contig386	>P43399|MT1_TRIRP Metallothionein-like protein 1 - Trifolium repens	75	118	3e-26	68	+3	81	302	1	75	Contig386	>gb|DY475049.1|DY475049 U003 Chickpea (ICC3996) post-inoculation EST library Cicer	255	78	9e-15	86	Contig386	>gb|EE604739.1|EE604739 CCUPAS120LF03f06F Pigeon pea Leaf cDNA Library Cajanus cajan cDNA	688	898	0	98	Contig386	>gb|BI967475.1|BI967475 GM830002A10G07 Gm-r1083 Glycine max cDNA clone Gm-r1083-685 3,	493	168	3e-40	84	Contig386	>gnl|lis|1812623 TA218_34305 Metallothionein-like protein class II [Fagus sylvatica	597	72	1e-11	79	Contig386	>gb|AJ388925.1|AJ388925 AJ388925 Medicago truncatula R108 Medicago truncatula cDNA clone	468	78	4e-13	86	Contig386	>gb|FG233530.1|FG233530 pvrebbc010002_C6_M13rev_phred13_vc root hairs of Phaseolus vulgaris	589	100	4e-20	80
387	Contig387	607	Contig387	>Q96502|COL2_ARATH Zinc finger protein CONSTANS-LIKE 2 - Arabidopsis	347	107	5e-23	66	-3	584	345	272	347	Contig387	>gb|FE669762.1|FE669762 mh2_0020_B09 Chickpea leave library Cicer arietinum cDNA clone	554	137	9e-33	90	Contig387	>gb|EE604686.1|EE604686 CCUPAS120LF03a06F Pigeon pea Leaf cDNA Library Cajanus cajan cDNA	765	28	0.74	100	Contig387	>gb|BU081045.1|BU081045 sar10g08.y1 Gm-c1049 Glycine max cDNA clone SOYBEAN CLONE ID:	587	256	1e-66	88	Contig387	>gnl|lis|1800238 TA4515_34305 CONSTANS-LIKE b [Pisum sativum (Garden pea)]	484	105	8e-22	88	Contig387	>gb|BF518890.1|BF518890 EST456422 DSIL Medicago truncatula cDNA clone pDSIL-19E22, mRNA	610	170	3e-41	86	Contig387	>gb|FE677916.1|FE677916 Pv019D_M13R_F11.ab1 Phaseolus vulgaris cv Early gallatin Phaseolus	836	240	1e-62	87
388	Contig388	606	Contig388	>P24805|TSJT1_TOBAC Stem-specific protein TSJT1 - Nicotiana tabacum	149	58	3e-08	58	+1	7	129	108	148	Contig388	>gb|DY475138.1|DY475138 U098 Chickpea (ICC3996) post-inoculation EST library Cicer	255	430	1e-121	97	Contig388	>gb|EE604836.1|EE604836 CCUPAS120LF03h01R Pigeon pea Leaf cDNA Library Cajanus cajan cDNA	251	38	0.0008	84	Contig388	>gb|AW349195.1|AW349195 GM210004B21D3 Gm-r1021 Glycine max cDNA clone Gm-r1021-1326 3,	741	428	1e-118	87	Contig388	>gnl|lis|1813787 TA305_34305 Hypothetical protein [Medicago truncatula (Barrel	1099	505	1e-142	89	Contig388	>gb|AW981185.1|AW981185 EST392379 DSIL Medicago truncatula cDNA clone pDSIL-12O17, mRNA	768	549	1e-155	91	Contig388	>gb|FE700171.1|FE700171 Pv026D_M13R_C12.ab1 Phaseolus vulgaris cv Early gallatin Phaseolus	864	404	1e-112	86
389	Contig389	590	Contig389	>P06183|PSBR_SOLTU Photosystem II 10 kDa polypeptide, chloroplast	138	236	7e-62	84	+1	52	468	1	138	Contig389	>gb|FE669156.1|FE669156 mh2_0013_D11 Chickpea leave library Cicer arietinum cDNA clone	572	325	2e-89	87	Contig389	>gb|EE595407.1|EE595407 CCUPAS120LF01e03F Pigeon pea Leaf cDNA Library Cajanus cajan cDNA	391	216	1e-57	98	Contig389	>gb|CD392539.1|CD392539 Gm_ck11731 Soybean induced by Salicylic Acid Glycine max cDNA 3,	651	700	0	92	Contig389	>gnl|lis|1804660 TA3409_34305 10 kDa photosystem II polypeptide [Trifolium pratense	656	396	1e-109	86	Contig389	>gb|BE202446.1|BE202446 EST392895 KV1 Medicago truncatula cDNA clone pKV1-2M3, mRNA	524	333	3e-90	88	Contig389	>gb|FE680118.1|FE680118 Pv035B_M13R_A08.ab1 Phaseolus vulgaris cv Early gallatin Phaseolus	600	666	0	91
390	Contig390	860	Contig390	>Q05502|HHEX_CHICK Homeobox protein PRH - Gallus gallus (Chicken)	277	34	1.3	32	-2	211	35	38	98	Contig390	>gb|FE668568.1|FE668568 mh2_0002_D06 Chickpea leave library Cicer arietinum cDNA clone	653	1146	0	97	Contig390	>gb|DY742683.1|DY742683 cajKS60 Pigeonpea stress induced cDNA library Cajanus cajan cDNA,	298	577	1e-166	99	Contig390	>gb|EH258256.1|EH258256 JGI_ACBU1923.fwd ACBU Phakopsora pachyrhizi infected soybean leaf	735	1150	0	99	Contig390	>gb|BW606944| BW606944	487	868	0	98	Contig390	>gb|AW776956.1|AW776956 EST336021 DSIL Medicago truncatula cDNA clone pDSIL-16L2, mRNA	590	846	0	97	Contig390	>gb|FD795242.1|FD795242 08VNNA8_T7_025_E01_02MAR2006_007 08VNAA8 Phaseolus vulgaris cDNA,	592	1164	0	99
391	Contig391	810	Contig391	>Q6A070|K0423_MOUSE Uncharacterized protein KIAA0423 - Mus musculus	1759	41	0.006	29	-1	795	481	1314	1414	Contig391	>gb|FE671718.1|FE671718 mh1_0009_B07 Drought-stressed chickpea leave library Cicer	350	36	0.033	100	Contig391	>gb|EE604572.1|EE604572 CCUPAS120LF02e10F Pigeon pea Leaf cDNA Library Cajanus cajan cDNA	346	30	0.25	100	Contig391	>gb|FG997278.1|FG997278 GLLEU66TR JCVI-SOY1 Glycine max cDNA 5, mRNA sequence	821	660	0	90	Contig391	>gnl|lis|1804054 TA3973_34305 Hypothetical protein OSJNBa0052O12.40 [Oryza sativa	620	254	2e-66	84	Contig391	>gb|AL382061.1|AL382061 MtBC04F01R1 MtBC Medicago truncatula cDNA clone MtBC04F01 T7, mRNA	464	141	3e-32	85	Contig391	>gb|CB541744.1|CB541744 PVEPSE3002F02.g Common bean seedling EST Library inoculated with	587	36	0.49	100
392	Contig392	783	Contig392	>O50008|METE_ARATH 5-methyltetrahydropteroyltriglutamate--homocysteine	765	422	1e-118	82	+2	2	769	349	604	Contig392	>gb|FE672934.1|FE672934 mh1_0027_E12 Drought-stressed chickpea leave library Cicer	316	98	1e-20	83	Contig392	>gb|EE604633.1|EE604633 CCUPAS120LF02d03R Pigeon pea Leaf cDNA Library Cajanus cajan cDNA	862	28	0.96	100	Contig392	>gb|BI942999.1|BI942999 sm73e12.y1 Gm-c1028 Glycine max cDNA clone GENOME SYSTEMS CLONE ID:	608	833	0	92	Contig392	>gnl|lis|1812971 TA194_34305 Methionine synthase [Glycine max (Soybean)]	2757	809	0	88	Contig392	>gb|DY616941.1|DY616941 AC2594 NOLLY Medicago truncatula cDNA 5, mRNA sequence	933	674	0	87	Contig392	>gb|CV533472.1|CV533472 LVS_039_F06 Phaseolus vulgaris leaf EST library Phaseolus vulgaris	680	854	0	91
393	Contig393	786	Contig393	>P00865|RBS1_SOYBN Ribulose bisphosphate carboxylase small chain 1,	178	339	1e-92	89	+2	50	580	1	177	Contig393	>gb|FE668444.1|FE668444 mh2_0001_A08 Chickpea leave library Cicer arietinum cDNA clone	688	230	1e-60	82	Contig393	>gb|EE604915.1|EE604915 CCUPAS120LF04g11F Pigeon pea Leaf cDNA Library Cajanus cajan cDNA	578	767	0	98	Contig393	>gb|FK004836.1|FK004836 GLMDI82TFB JCVI-SOY2 Glycine max cDNA 5, mRNA sequence	727	735	0	89	Contig393	>gnl|lis|1811863 TA252_34305 Ribulose bisphosphate carboxylase small chains,	778	357	2e-97	83	Contig393	>gb|AW690373.1|AW690373 NF029H08ST1F1000 Developing stem Medicago truncatula cDNA clone	697	230	4e-59	84	Contig393	>gb|CB280695.1|CB280695 PVEPLE1007E04.g Common bean leaf EST Library - PVEPLE1 Phaseolus	647	458	1e-128	84
394	Contig394	834	Contig394	>A4VLQ5|NUDC_PSEU5 NADH pyrophosphatase - Pseudomonas stutzeri	276	41	0.006	28	+1	292	579	105	201	Contig394	>gb|FE668669.1|FE668669 mh2_0003_E03 Chickpea leave library Cicer arietinum cDNA clone	583	264	8e-71	86	Contig394	>gb|EE604542.1|EE604542 CCUPAS120LF02a12F Pigeon pea Leaf cDNA Library Cajanus cajan cDNA	666	30	0.26	100	Contig394	>gb|CX703209.1|CX703209 gmrtDrNS01_14-B_M13R_C06_044.s2 Water stressed 5h segment 2	876	597	1e-169	89	Contig394	>gnl|lis|1817689 TA2198_34305 Hypothetical protein [Arabidopsis thaliana (Mouse-ear	1105	377	1e-103	85	Contig394	>gb|CX522056.1|CX522056 s13dNF68E10VI081_469916 Virus-Infected Leaves Medicago truncatula	588	258	2e-67	82	Contig394	>gb|FE697945.1|FE697945 Pv047A_M13F_B02.ab1 Phaseolus vulgaris cv Early gallatin Phaseolus	574	418	1e-116	88
395	Contig395	747	Contig395	>Q08DC7|RGS19_BOVIN Regulator of G-protein signaling 19 - Bos taurus	223	35	0.48	36	+1	349	462	36	69	Contig395	>gb|FE670960.1|FE670960 mh2_0038_E04 Chickpea leave library Cicer arietinum cDNA clone	655	38	0.008	100	Contig395	>gb|EE595434.1|EE595434 CCUPAS120LF01h06F Pigeon pea Leaf cDNA Library Cajanus cajan cDNA	251	28	0.91	100	Contig395	>gb|CO978571.1|CO978571 GM89001A1B08.r1 Gm-r1089 Glycine max cDNA clone Gm-r1089-63 3, mRNA	754	105	4e-21	88	Contig395	>gb|BW613839| BW613839	486	38	0.19	100	Contig395	>gb|AJ847446.1|AJ847446 AJ847446 MtSTA Medicago truncatula cDNA clone MtTA01K19S6, mRNA	506	44	0.005	100	Contig395	>gb|CV535535.1|CV535535 NOD_217_F02 Phaseolus vulgaris nodule EST library Phaseolus	676	52	8e-06	96
396	Contig396	626	Contig396	>Q9S7N7|PSAG_ARATH Photosystem I reaction center subunit V,	160	125	1e-28	45	-3	594	124	1	160	Contig396	>gb|FE669644.1|FE669644 mh2_0018_H06 Chickpea leave library Cicer arietinum cDNA clone	467	54	1e-07	92	Contig396	>gb|EE605085.1|EE605085 CCUPAS120LF05h10F Pigeon pea Leaf cDNA Library Cajanus cajan cDNA	871	30	0.19	100	Contig396	>gb|CD391163.1|CD391163 Gm_ck10018 Soybean induced by Salicylic Acid Glycine max cDNA 3,	601	86	3e-15	88	Contig396	>gnl|lis|1800208 TA4398_34305 Photosystem I reaction center subunit V, chloroplast	731	50	4e-05	84	Contig396	>gb|AW775516.1|AW775516 EST334581 DSIL Medicago truncatula cDNA clone pDSIL-2C21, mRNA	645	60	7e-08	94	Contig396	>gb|CV531546.1|CV531546 LVS_004_B10 Phaseolus vulgaris leaf EST library Phaseolus vulgaris	685	54	2e-06	83
397	Contig397	615	Contig397	>Q7XA39|RGA4_SOLBU Putative disease resistance protein RGA4 - Solanum	988	36	0.12	35	-1	558	382	926	985	Contig397	>gb|DY475262.1|DY475262 U224 Chickpea (ICC3996) post-inoculation EST library Cicer	255	32	0.39	100	Contig397	>gb|EE604630.1|EE604630 CCUPAS120LF02c11R Pigeon pea Leaf cDNA Library Cajanus cajan cDNA	869	28	0.75	100	Contig397	>gb|CO982568.1|CO982568 GM89016A1F03.r1 Gm-r1089 Glycine max cDNA clone Gm-r1089-6005 3,	773	82	4e-14	86	Contig397	>gb|BP075467| BP075467	493	40	0.039	87	Contig397	>gb|AW559265.1|AW559265 EST306101 DSIR Medicago truncatula cDNA clone pDSIR-7N12, mRNA	681	34	4.1	100	Contig397	>gb|FE711172.1|FE711172 Pv033D_M13F_D04.ab1 Phaseolus vulgaris cv Early gallatin Phaseolus	697	34	1.5	100
398	Contig398	808	Contig398	>Q9SUI5|PSAK_ARATH Photosystem I reaction center subunit psaK,	130	224	5e-58	87	+3	135	521	1	130	Contig398	>gb|FE670925.1|FE670925 mh2_0038_B05 Chickpea leave library Cicer arietinum cDNA clone	570	394	1e-110	87	Contig398	>gb|EE595440.1|EE595440 CCUPAS120LF01a03R Pigeon pea Leaf cDNA Library Cajanus cajan cDNA	669	30	0.25	100	Contig398	>gb|BE822489.1|BE822489 GM700017B10F6 Gm-r1070 Glycine max cDNA clone Gm-r1070-6803 3,	573	688	0	96	Contig398	>gnl|lis|1826112 TA7658_34305 Hypothetical protein [Brassica campestris (Field	530	492	1e-138	91	Contig398	>gb|AW683359.1|AW683359 NF011B06LF1F1048 Developing leaf Medicago truncatula cDNA clone	646	355	1e-96	86	Contig398	>gb|CB542463.1|CB542463 PVEPSE3018G12.g Common bean seedling EST Library inoculated with	510	662	0	94
399	Contig399	814	Contig399	>O14617|AP3D1_HUMAN AP-3 complex subunit delta-1 - Homo sapiens	1153	44	0.001	38	+1	628	807	852	918	Contig399	>gb|FE671028.1|FE671028 mh1_0001_C02 Drought-stressed chickpea leave library Cicer	563	680	0	99	Contig399	>gb|EE604668.1|EE604668 CCUPAS120LF02g11R Pigeon pea Leaf cDNA Library Cajanus cajan cDNA	838	32	0.064	100	Contig399	>gb|CF922109.1|CF922109 gmrhRww24-07-T7_B11_1_093 Soybean root hair subtracted cDNA library	342	44	0.013	100	Contig399	>gnl|lis|1805225 TA3449_34305 Putative nodule membrane protein [Medicago sativa	1636	38	0.2	100	Contig399	>gb|BE325273.2|BE325273 NF119D03ST1F1028 Developing stem Medicago truncatula cDNA clone	479	117	5e-25	83	Contig399	>gb|FD789811.1|FD789811 07VANA7_T7_021_F11_27FEB2006_085 07VANA7 Phaseolus vulgaris cDNA,	349	42	0.008	96
400	Contig400	752	Contig400	>P49107|PSAN_ARATH Photosystem I reaction center subunit N,	171	224	4e-58	68	-1	620	117	1	171	Contig400	>gb|FE670589.1|FE670589 mh2_0030_A04 Chickpea leave library Cicer arietinum cDNA clone	638	317	6e-87	86	Contig400	>gb|EE604567.1|EE604567 CCUPAS120LF02e01F Pigeon pea Leaf cDNA Library Cajanus cajan cDNA	513	462	1e-131	96	Contig400	>gb|FE688235.1|FE688235 Pv032D_M13F_H02.ab1 Phaseolus vulgaris cv Early gallatin Phaseolus	826	448	1e-124	93	Contig400	>gnl|lis|1815995 TA2120_34305 Photosystem I reaction center subunit N, chloroplast	769	385	1e-106	89	Contig400	>gb|AW775533.1|AW775533 EST334598 DSIL Medicago truncatula cDNA clone pDSIL-2G21, mRNA	631	325	9e-88	86	Contig400	>gb|CB280599.1|CB280599 PVEPLE1005E03.g Common bean leaf EST Library - PVEPLE1 Phaseolus	529	456	1e-127	93
401	Contig401	1106	Contig401	>Q9U7E0|ATRX_CAEEL Transcriptional regulator ATRX homolog -	1359	90	1e-17	28	-3	693	1	30	259	Contig401	>gb|FE671716.1|FE671716 mh1_0009_B05 Drought-stressed chickpea leave library Cicer	422	38	0.012	100	Contig401	>gb|EE605048.1|EE605048 CCUPAS120LF05e02F Pigeon pea Leaf cDNA Library Cajanus cajan cDNA	508	32	0.087	100	Contig401	>gb|EV277613.1|EV277613 GLMD626TF JCVI-SOY2 Glycine max cDNA 5, mRNA sequence	898	581	1e-164	87	Contig401	>gnl|lis|10066 TC10598 weakly similar to GB|AAM78036.1|21928015|AY125526	902	484	1e-135	83	Contig401	>gb|DW016067.1|DW016067 EST1225028 MTY Medicago truncatula cDNA clone MTYAC78, mRNA	899	353	6e-96	83	Contig401	>gb|FE693103.1|FE693103 Pv015D_M13R_E08.ab1 Phaseolus vulgaris cv Early gallatin Phaseolus	680	224	1e-57	88
402	Contig402	685	Contig402	>Q9S7N7|PSAG_ARATH Photosystem I reaction center subunit V,	160	204	4e-52	69	+2	56	541	1	160	Contig402	>gb|FE671103.1|FE671103 mh1_0002_A07 Drought-stressed chickpea leave library Cicer	597	133	2e-31	80	Contig402	>gb|EE605085.1|EE605085 CCUPAS120LF05h10F Pigeon pea Leaf cDNA Library Cajanus cajan cDNA	871	32	0.054	100	Contig402	>gb|FE681591.1|FE681591 Pv047D_M13R_C08.ab1 Phaseolus vulgaris cv Early gallatin Phaseolus	636	476	1e-133	92	Contig402	>gnl|lis|1800208 TA4398_34305 Photosystem I reaction center subunit V, chloroplast	731	293	2e-78	88	Contig402	>gb|BF520459.1|BF520459 EST457929 DSIL Medicago truncatula cDNA clone pDSIL-23N1, mRNA	684	155	2e-36	83	Contig402	>gb|CV530151.1|CV530151 ALV_012D_F01 Phaseolus vulgaris leaf EST library PV_GEa Phaseolus	774	476	1e-133	92
403	Contig403	978	Contig403	>Q41932|PSBQ2_ARATH Oxygen-evolving enhancer protein 3-2,	230	303	1e-81	67	+3	27	737	1	230	Contig403	>gb|FE670431.1|FE670431 mh2_0028_B10 Chickpea leave library Cicer arietinum cDNA clone	633	323	1e-88	85	Contig403	>gb|EE605057.1|EE605057 CCUPAS120LF05f03F Pigeon pea Leaf cDNA Library Cajanus cajan cDNA	463	547	1e-157	97	Contig403	>gb|CD408111.1|CD408111 Gm_ck34036 Soybean induced by Salicylic Acid Glycine max cDNA 3,	652	892	0	93	Contig403	>gnl|lis|1803164 TA1230_34305 Oxygen-evolving enhancer protein 3, chloroplast	936	525	1e-148	86	Contig403	>gb|EX526109.1|EX526109 MTGland-A070_2007-08-17/MTGland-70_H15_029_1 Medicago truncatula	698	371	1e-101	83	Contig403	>gb|FE679108.1|FE679108 Pv044C_M13F_A01.ab1 Phaseolus vulgaris cv Early gallatin Phaseolus	825	878	0	92
404	Contig404	536	Contig404	>A5ERU8|UREE_BRASB Urease accessory protein ureE - Bradyrhizobium	206	35	0.15	41	+2	119	223	166	201	Contig404	>gb|FE669369.1|FE669369 mh2_0015_G08 Chickpea leave library Cicer arietinum cDNA clone	500	34	0.086	92	Contig404	>gb|EE604822.1|EE604822 CCUPAS120LF03f10R Pigeon pea Leaf cDNA Library Cajanus cajan cDNA	658	763	0	98	Contig404	>gb|BQ299361.1|BQ299361 sao46f01.y1 Gm-c1054 Glycine max cDNA clone SOYBEAN CLONE ID:	225	44	0.008	86	Contig404	>gnl|lis|1815353 TA13958_34305 Hypothetical protein OJ1124_B05.23 [Oryza sativa	491	34	2.1	100	Contig404	>gb|DY617513.1|DY617513 AC3560 NOLLY Medicago truncatula cDNA 5, mRNA sequence	607	44	0.004	89	Contig404	>gb|CV542452.1|CV542452 RTS_120_E11 Phaseolus vulgaris P- root EST library Phaseolus	379	36	0.32	100
405	Contig405	817	Contig405	>P06599|EXTN_DAUCA Extensin precursor - Daucus carota (Carrot)	306	150	7e-36	52	-3	374	3	46	211	Contig405	>gb|EH058847.1|EH058847 CPAc02.z.esd subtracted cDNA library of drought stressed chickpea	866	36	0.034	100	Contig405	>gb|EE604705.1|EE604705 CCUPAS120LF03c03F Pigeon pea Leaf cDNA Library Cajanus cajan cDNA	689	30	0.25	100	Contig405	>gb|BI471034.1|BI471034 sah92f05.y1 Gm-c1050 Glycine max cDNA clone GENOME SYSTEMS CLONE	569	258	5e-67	88	Contig405	>gb|BI420337| LjNEST55g8r	397	101	2e-20	96	Contig405	>gb|DY617426.1|DY617426 AC3413 NOLLY Medicago truncatula cDNA 5, mRNA sequence	626	121	3e-26	83	Contig405	>gb|CV543572.1|CV543572 RTS_136_H07 Phaseolus vulgaris P- root EST library Phaseolus	599	159	5e-38	86
406	Contig406	844	Contig406	>Q8IZ69|HTF9C_HUMAN HpaII tiny fragments locus 9c protein - Homo	625	67	1e-10	36	+1	442	738	463	560	Contig406	>gb|EH058986.1|EH058986 CPBf01.z.esd subtracted cDNA library of drought stressed chickpea	618	38	0.009	100	Contig406	>gb|EE604537.1|EE604537 CCUPAS120LF02a05F Pigeon pea Leaf cDNA Library Cajanus cajan cDNA	335	28	1	100	Contig406	>gb|FK002761.1|FK002761 GLPAU09TF JCVI-SOY1 Glycine max cDNA 5, mRNA sequence	671	837	0	90	Contig406	>gnl|lis|13890 TC11648 homologue to UP|Q8L7S3 (Q8L7S3) At2g28450/T1B3.3, partial	573	337	2e-91	90	Contig406	>gb|BQ147735.1|BQ147735 NF046A02FL1F1008 Developing flower Medicago truncatula cDNA clone	472	157	6e-37	82	Contig406	>gb|CV535412.1|CV535412 NOD_216_B10 Phaseolus vulgaris nodule EST library Phaseolus	710	38	0.13	95
407	Contig407	1281	Contig407	>P40602|APG_ARATH Anter-specific proline-rich protein APG precursor -	534	220	1e-56	34	+2	86	1075	198	533	Contig407	>gb|FE671738.1|FE671738 mh1_0009_D09 Drought-stressed chickpea leave library Cicer	374	274	1e-73	86	Contig407	>gb|EE604757.1|EE604757 CCUPAS120LF03h04F Pigeon pea Leaf cDNA Library Cajanus cajan cDNA	659	30	0.4	100	Contig407	>gb|EV266499.1|EV266499 GLLB774TF JCVI-SOY1 Glycine max cDNA 5, mRNA sequence	897	1045	0	90	Contig407	>gnl|lis|1800340 TA4423_34305 Putative proline-rich protein APG isolog [Cicer	541	377	1e-103	88	Contig407	>gb|BG457124.1|BG457124 NF095C12PL1F1088 Phosphate starved leaf Medicago truncatula cDNA	675	488	1e-136	87	Contig407	>gb|FE684922.1|FE684922 Pv029B_M13F_A02.ab1 Phaseolus vulgaris cv Early gallatin Phaseolus	851	926	0	89
408	Contig408	934	Contig408	>P26585|HMGL_SOYBN HMG1/2-like protein - Glycine max (Soybean)	152	296	1e-79	96	-2	774	319	1	152	Contig408	>gb|FE671379.1|FE671379 mh1_0005_A09 Drought-stressed chickpea leave library Cicer	595	82	7e-16	97	Contig408	>gb|EE604867.1|EE604867 CCUPAS120LF04c05F Pigeon pea Leaf cDNA Library Cajanus cajan cDNA	356	507	1e-145	97	Contig408	>gb|CX701302.1|CX701302 gmrtDrNS01_36-A_M13R_G07_051.s4 Water stressed 48h segment 2	766	1025	0	92	Contig408	>gnl|lis|1803563 TA1158_34305 F2D10.18 [Arabidopsis thaliana (Mouse-ear cress)]	845	287	2e-76	86	Contig408	>gb|AW776586.1|AW776586 EST335651 DSIL Medicago truncatula cDNA clone pDSIL-8I16, mRNA	686	274	4e-72	83	Contig408	>gb|FE697221.1|FE697221 Pv043A_M13F_D07.ab1 Phaseolus vulgaris cv Early gallatin Phaseolus	851	852	0	89
409	Contig409	840	Contig409	>O60119|YH75_SCHPO Vesicle-associated membrane protein-associated	383	90	2e-17	40	+3	210	608	23	158	Contig409	>gb|FE671117.1|FE671117 mh1_0002_B11 Drought-stressed chickpea leave library Cicer	648	504	1e-143	88	Contig409	>gb|EE604537.1|EE604537 CCUPAS120LF02a05F Pigeon pea Leaf cDNA Library Cajanus cajan cDNA	335	32	0.066	100	Contig409	>gb|FK000617.1|FK000617 GLPAH69TF JCVI-SOY1 Glycine max cDNA 5, mRNA sequence	596	682	0	91	Contig409	>gb|AV768281| AV768281	575	470	1e-131	87	Contig409	>gb|BI270677.1|BI270677 NF052E12FL1F1099 Developing flower Medicago truncatula cDNA clone	628	398	1e-110	86	Contig409	>gb|CV542616.1|CV542616 RTS_122_G08 Phaseolus vulgaris P- root EST library Phaseolus	621	325	4e-88	94
410	Contig410	553	Contig410	>Q9ULW0|TPX2_HUMAN Targeting protein for Xklp2 - Homo sapiens	747	32	2.3	23	+3	165	395	597	672	Contig410	>gb|FE672016.1|FE672016 mh1_0013_C03 Drought-stressed chickpea leave library Cicer	658	32	0.35	100	Contig410	>gb|DV105917.1|DV105917 cajKS20 Pigeonpea water stress induced cDNA library Cajanus cajan	502	30	0.17	100	Contig410	>gb|BM885732.1|BM885732 sam04e05.y1 Gm-c1063 Glycine max cDNA clone SOYBEAN CLONE ID:	496	38	0.54	95	Contig410	>gnl|lis|1816299 TA2216_34305 Protein At2g39795, mitochondrial precursor	634	34	2.1	100	Contig410	>gb|EX532179.1|EX532179 MTGland_B033_2007-06-07/MTGlandB033_B06_023_1 Medicago truncatula	972	40	0.059	100	Contig410	>gb|FE701049.1|FE701049 Pv028C_M13F_F07.ab1 Phaseolus vulgaris cv Early gallatin Phaseolus	875	36	0.33	100
411	Contig411	599	Contig411	>P50580|PA2G4_MOUSE Proliferation-associated protein 2G4 - Mus	394	67	4e-11	57	-2	583	410	99	159	Contig411	>gb|FE670832.1|FE670832 mh2_0035_G08 Chickpea leave library Cicer arietinum cDNA clone	658	32	0.38	100	Contig411	>gb|EE604630.1|EE604630 CCUPAS120LF02c11R Pigeon pea Leaf cDNA Library Cajanus cajan cDNA	869	28	0.73	100	Contig411	>gb|AW509395.1|AW509395 si22f02.y1 Gm-c1029 Glycine max cDNA clone GENOME SYSTEMS CLONE ID:	584	222	2e-56	90	Contig411	>gb|BI417539| LjNEST30d8r	577	107	2e-22	85	Contig411	>gb|AW685482.1|AW685482 NF030D12NR1F1000 Nodulated root Medicago truncatula cDNA clone	633	167	4e-40	86	Contig411	>gb|FE897141.1|FE897141 PvEST2990 Bean pod tissue cDNA Entry Library Phaseolus vulgaris	721	210	1e-53	89
412	Contig412	459	Contig412	>Q9DBI0|TMPS6_MOUSE Transmembrane protease, serine 6 - Mus musculus	799	31	2.5	37	-3	220	92	26	66	Contig412	>gb|FE668532.1|FE668532 mh2_0002_A05 Chickpea leave library Cicer arietinum cDNA clone	592	42	0.0003	89	Contig412	>gb|EE604938.1|EE604938 CCUPAS120LF04b03R Pigeon pea Leaf cDNA Library Cajanus cajan cDNA	474	496	1e-142	94	Contig412	>gb|EH040147.1|EH040147 GMSeed0090 Soybean endosperm tissue in developing seeds Glycine max	205	103	9e-21	91	Contig412	>gb|BP066576| BP066576	336	36	0.45	95	Contig412	>gb|BF004923.1|BF004923 EST433484 DSLC Medicago truncatula cDNA clone pDSLC-28J16, mRNA	582	38	0.19	82	Contig412	>gb|FD788075.1|FD788075 07VANA7_T7_001_D07_17FEB2006_057 07VANA7 Phaseolus vulgaris cDNA,	586	96	3e-19	89
413	Contig413	570	Contig413	>Q816T0|SYL_BACCR Leucyl-tRNA synthetase - Bacillus cereus (strain	802	30	9.2	24	+1	43	348	631	731	Contig413	>gb|FE671314.1|FE671314 mh1_0004_C08 Drought-stressed chickpea leave library Cicer	559	96	3e-20	83	Contig413	>gb|EE605014.1|EE605014 CCUPAS120LF05a10F Pigeon pea Leaf cDNA Library Cajanus cajan cDNA	888	28	0.7	100	Contig413	>gb|AW350480.1|AW350480 GM210008B10G5 Gm-r1021 Glycine max cDNA clone Gm-r1021-3009 3,	708	167	9e-40	87	Contig413	>gnl|lis|1823766 TA6134_34305	790	178	6e-44	84	Contig413	>gb|DY617145.1|DY617145 AC2842 NOLLY Medicago truncatula cDNA 5, mRNA sequence	778	244	2e-63	88	Contig413	>gb|CV541965.1|CV541965 RTS_113_E02 Phaseolus vulgaris P- root EST library Phaseolus	632	129	3e-29	88
414	Contig414	837	Contig414	>Q93VI8|TLP7_ARATH Tubby-like F-box protein 7 - Arabidopsis thaliana	379	192	1e-48	94	+2	32	319	284	379	Contig414	>gb|FE668664.1|FE668664 mh2_0003_D10 Chickpea leave library Cicer arietinum cDNA clone	640	813	0	97	Contig414	>gb|EE604994.1|EE604994 CCUPAS120LF04g07R Pigeon pea Leaf cDNA Library Cajanus cajan cDNA	233	70	3e-13	97	Contig414	>gb|CA937012.1|CA937012 sav27h06.y1 Gm-c1048 Glycine max cDNA clone SOYBEAN CLONE ID:	551	373	1e-101	89	Contig414	>gnl|lis|1449873 BP052882	520	408	1e-113	91	Contig414	>gb|BG583821.1|BG583821 EST485578 GVN Medicago truncatula cDNA clone pGVN-74J13 5 end,	388	373	1e-102	91	Contig414	>gb|CV529827.1|CV529827 ALV_011D_F04 Phaseolus vulgaris leaf EST library PV_GEa Phaseolus	776	62	9e-09	84
415	Contig415	630	Contig415	>O23628|H2AV1_ARATH Histone H2A variant 1 - Arabidopsis thaliana	136	244	2e-64	91	+3	24	431	1	136	Contig415	>gb|FE670698.1|FE670698 mh2_0031_C01 Chickpea leave library Cicer arietinum cDNA clone	542	34	0.1	95	Contig415	>gb|EE604882.1|EE604882 CCUPAS120LF04d11F Pigeon pea Leaf cDNA Library Cajanus cajan cDNA	604	28	0.77	100	Contig415	>gb|CD399806.1|CD399806 Gm_ck21524 Soybean induced by Salicylic Acid Glycine max cDNA 3,	704	587	1e-166	91	Contig415	>gnl|lis|1808816 TA10103_34305 Probable histone H2A variant 1 [Oryza sativa (Rice)]	736	353	2e-96	86	Contig415	>gb|AL376968.1|AL376968 MtBB27E11F1 MtBB Medicago truncatula cDNA clone MtBB27E11 T3, mRNA	479	262	1e-68	85	Contig415	>gb|EX305285.1|EX305285 PvEST2532 Bean pod tissue cDNA Entry Library Phaseolus vulgaris	643	543	1e-154	90
416	Contig416	840	Contig416	>Q9Y302|GPR89_HUMAN Protein GPR89 - Homo sapiens (Human)	455	34	0.76	27	-2	284	36	369	441	Contig416	>gb|CK148973.1|CK148973 AGT-47_B09 Suppressive subtractive hybridization library Cicer	717	32	0.54	100	Contig416	>gb|EE604765.1|EE604765 CCUPAS120LF03a02R Pigeon pea Leaf cDNA Library Cajanus cajan cDNA	360	28	1	100	Contig416	>gb|EH039424.1|EH039424 GMSeed0274 Soybean endosperm tissue in developing seeds Glycine max	852	985	0	93	Contig416	>gnl|lis|1816068 TA2678_34305 Beta-1,3-glucanase-like protein [Nicotiana tabacum	658	36	0.83	100	Contig416	>gb|CB891089.1|CB891089 EST648058 KV3 Medicago truncatula cDNA clone KV3-49I17, mRNA	841	472	1e-132	89	Contig416	>gb|CV529372.1|CV529372 ALV_010B_F11 Phaseolus vulgaris leaf EST library PV_GEa Phaseolus	911	852	0	91
417	Contig417	840	Contig417	>Q6V9I6|HDT1_SOLCH Histone deacetylase HDT1 - Solanum chacoense	269	148	3e-35	45	+2	35	631	102	267	Contig417	>gb|FE672003.1|FE672003 mh1_0013_B02 Drought-stressed chickpea leave library Cicer	700	36	0.035	92	Contig417	>gb|EE604921.1|EE604921 CCUPAS120LF04h09F Pigeon pea Leaf cDNA Library Cajanus cajan cDNA	686	32	0.066	100	Contig417	>gb|BU549197.1|BU549197 GM880018A20D04 Gm-r1088 Glycine max cDNA clone Gm-r1088-6680 3,	662	153	2e-35	85	Contig417	>gb|BP052714| BP052714	511	188	9e-47	82	Contig417	>gb|CA990252.1|CA990252 EST643760 GESD Medicago truncatula cDNA clone GESD-28E5, mRNA	565	361	2e-98	88	Contig417	>gb|CV535537.1|CV535537 NOD_217_F04 Phaseolus vulgaris nodule EST library Phaseolus	652	66	6e-10	86
418	Contig418	453	Contig418	>P15642|PRP3_SOYBN Repetitive proline-rich cell wall protein 3	90	115	7e-26	68	+2	2	214	6	90	Contig418	>gb|FE673434.1|FE673434 mh1_0036_E08 Drought-stressed chickpea leave library Cicer	444	34	0.073	86	Contig418	>gb|EE604587.1|EE604587 CCUPAS120LF02g06F Pigeon pea Leaf cDNA Library Cajanus cajan cDNA	646	765	0	98	Contig418	>gb|BE822537.1|BE822537 GM700018A20D3 Gm-r1070 Glycine max cDNA clone Gm-r1070-7062 3,	545	92	3e-17	87	Contig418	>gnl|lis|1812101 TA179_34305 Nodulin precursor [Medicago truncatula (Barrel medic)]	581	42	0.007	93	Contig418	>gb|AA660690.1|AA660690 00579 MtRHE Medicago truncatula cDNA 5 similar to	630	44	0.003	96	Contig418	>gb|CB539527.1|CB539527 PVEPSE2006F07.g Common bean seedling EST Library - PVEPSE2	459	72	5e-12	89
419	Contig419	679	Contig419	>Q06930|ABR18_PEA ABA-responsive protein ABR18 - Pisum sativum	158	261	3e-69	79	+1	64	537	1	158	Contig419	>gb|EB085032.1|EB085032 CA0742 Chickpea (ICC3996) post-inoculation EST library Cicer	747	157	1e-38	81	Contig419	>gb|EE605038.1|EE605038 CCUPAS120LF05d02F Pigeon pea Leaf cDNA Library Cajanus cajan cDNA	469	30	0.21	100	Contig419	>gb|BU926964.1|BU926964 sas93h04.y1 Gm-c1036 Glycine max cDNA clone SOYBEAN CLONE ID:	541	204	5e-51	82	Contig419	>gnl|lis|1800577 TA4796_34305 Pathogenesis related protein [Cicer arietinum	263	109	6e-23	95	Contig419	>gb|BF647933.1|BF647933 NF013E10EC1F1081 Elicited cell culture Medicago truncatula cDNA	671	466	1e-130	86	Contig419	>gb|CV541159.1|CV541159 RTS_101_E05 Phaseolus vulgaris P- root EST library Phaseolus	599	103	2e-21	81
420	Contig420	632	Contig420	>O63094|RBL_CAJCA Ribulose bisphosphate carboxylase large chain	473	194	4e-49	100	+2	356	631	1	92	Contig420	>gb|DY475145.1|DY475145 U106 Chickpea (ICC3996) post-inoculation EST library Cicer	255	347	5e-96	93	Contig420	>gb|EE604778.1|EE604778 CCUPAS120LF03b07R Pigeon pea Leaf cDNA Library Cajanus cajan cDNA	420	30	0.2	100	Contig420	>gb|FG990236.1|FG990236 GLLD258TF JCVI-SOY1 Glycine max cDNA 5, mRNA sequence	684	634	1e-180	93	Contig420	>gnl|lis|1822765 TA6309_34305 Ribulose bisphosphate carboxylase large chain	644	541	1e-153	91	Contig420	>gb|DW019012.1|DW019012 EST1227973 MTY Medicago truncatula cDNA clone MTYBD78, mRNA	672	480	1e-134	92	Contig420	>gb|FD791377.1|FD791377 07VANA7_T7_040_D02_01MAR2006_010 07VANA7 Phaseolus vulgaris cDNA,	344	428	1e-119	94
421	Contig421	1394	Contig421	>Q9PLI5|Y114_CHLMU Uncharacterized protein TC_0114 - Chlamydia	122	35	0.023	44	+1	274	426	22	77	Contig421	>gb|FE670711.1|FE670711 mh2_0031_D05 Chickpea leave library Cicer arietinum cDNA clone	524	42	0.001	93	Contig421	>gb|DV105925.1|DV105925 cajKS5 Pigeonpea water stress induced cDNA library Cajanus cajan	761	46	7e-06	100	Contig421	>gb|BI945801.1|BI945801 ss30a08.y1 Gm-c1061 Glycine max cDNA clone GENOME SYSTEMS CLONE ID:	512	46	0.006	100	Contig421	>gnl|lis|1816127 TA2147_34305 Hypothetical protein rps12 [Phalaenopsis aphrodite	704	46	0.001	100	Contig421	>gb|BQ079323.1|BQ079323 MtNo1004 Medicago truncatula R108 Medicago truncatula cDNA clone	298	52	4e-05	86	Contig421	>gb|CB543071.1|CB543071 PVEPSE3027M16.g Common bean seedling EST Library inoculated with	581	46	0.0009	100
422	Contig422	682	Contig422	>Q0MQH5|NDUS6_PONPY NADH dehydrogenase [ubiquinone] iron-sulfur	124	50	7e-06	40	-1	454	263	61	124	Contig422	>gb|FE670137.1|FE670137 mh2_0024_E07 Chickpea leave library Cicer arietinum cDNA clone	354	32	0.44	100	Contig422	>gb|EE605010.1|EE605010 CCUPAS120LF05a03F Pigeon pea Leaf cDNA Library Cajanus cajan cDNA	808	30	0.21	100	Contig422	>gb|FK018723.1|FK018723 GLND257TF JCVI-SOY3 Glycine max cDNA 5, mRNA sequence	613	613	1e-174	89	Contig422	>gb|BW599209| BW599209	495	351	9e-96	90	Contig422	>gb|AL380093.1|AL380093 MtBB50D04F1 MtBB Medicago truncatula cDNA clone MtBB50D04 T3, mRNA	482	337	2e-91	91	Contig422	>gb|FG229193.1|FG229193 pvreabc010003_C2_M13rev_phred13_vc root hairs of Phaseolus vulgaris	545	494	1e-139	90
423	Contig423	935	Contig423	>Q94A20|FBL4_ARATH Protein FBL4 - Arabidopsis thaliana (Mouse-ear	256	318	2e-86	67	-1	884	174	17	256	Contig423	>gb|FE669685.1|FE669685 mh2_0019_D02 Chickpea leave library Cicer arietinum cDNA clone	588	36	0.039	100	Contig423	>gb|EE604543.1|EE604543 CCUPAS120LF02b01F Pigeon pea Leaf cDNA Library Cajanus cajan cDNA	251	30	0.29	94	Contig423	>gb|FK018306.1|FK018306 GLNCX90TF JCVI-SOY3 Glycine max cDNA 5, mRNA sequence	798	809	0	89	Contig423	>gnl|lis|1813140 TA811_34305 AT4g15470/dl3775w [Arabidopsis thaliana (Mouse-ear	1119	454	1e-126	83	Contig423	>gb|BG647260.1|BG647260 EST508869 HOGA Medicago truncatula cDNA clone pHOGA-16I13 5 end,	766	343	5e-93	81	Contig423	>gb|CV531420.1|CV531420 ALV_017A_F03 Phaseolus vulgaris leaf EST library PV_GEa Phaseolus	792	755	0	88
424	Contig424	712	Contig424	>Q9LKG7|UGPA_ASTME UTP--glucose-1-phosphate uridylyltransferase -	471	254	3e-67	89	-3	707	276	328	471	Contig424	>gb|EH058836.1|EH058836 CPAc01.z.esd subtracted cDNA library of drought stressed chickpea	676	30	1.8	100	Contig424	>gb|DY742679.1|DY742679 cajKS56 Pigeonpea stress induced cDNA library Cajanus cajan cDNA,	648	28	0.87	100	Contig424	>gb|BM886032.1|BM886032 sam11c12.y1 Gm-c1063 Glycine max cDNA clone SOYBEAN CLONE ID:	478	632	1e-180	93	Contig424	>gnl|lis|1658094 AY187006 Lotus corniculatus var. japonicus glutamine synthetase PR2	1293	34	2.8	100	Contig424	>gb|BM779736.1|BM779736 EST590312 KV2 Medicago truncatula cDNA clone pKV2-52L24, mRNA	679	581	1e-165	91	Contig424	>gb|CV530346.1|CV530346 ALV_013B_H11 Phaseolus vulgaris leaf EST library PV_GEa Phaseolus	916	676	0	94
425	Contig425	847	Contig425	>O04089|ZIP4_ARATH Zinc transporter 4, chloroplast precursor -	374	124	4e-28	76	+3	6	245	295	374	Contig425	>gb|FE670520.1|FE670520 mh2_0029_C01 Chickpea leave library Cicer arietinum cDNA clone	477	46	4e-05	96	Contig425	>gb|EE604657.1|EE604657 CCUPAS120LF02R10R Pigeon pea Leaf cDNA Library Cajanus cajan cDNA	251	30	0.26	100	Contig425	>gb|BQ611720.1|BQ611720 sap64c07.y1 Gm-c1087 Glycine max cDNA clone SOYBEAN CLONE ID:	296	341	4e-92	90	Contig425	>gnl|lis|1805820 TA3023_34305 Zinc transporter 4, chloroplast precursor	521	92	2e-17	82	Contig425	>gb|CA923212.1|CA923212 EST640930 MTUS Medicago truncatula cDNA clone MTUS-64G1, mRNA	740	143	8e-33	84	Contig425	>gb|CV539005.1|CV539005 POD_013_C08 Phaseolus vulgaris pod EST library Phaseolus vulgaris	740	103	3e-21	81
426	Contig426	693	Contig426	>Q8TGM6|TAR1_YEAST Protein TAR1 - Saccharomyces cerevisiae (Bakers	124	32	0.78	68	+2	206	271	37	58	Contig426	>gb|FE668749.1|FE668749 mh2_0004_C12 Chickpea leave library Cicer arietinum cDNA clone	518	94	1e-19	92	Contig426	>gb|EE604817.1|EE604817 CCUPAS120LF03f04R Pigeon pea Leaf cDNA Library Cajanus cajan cDNA	218	48	9e-07	92	Contig426	>gb|CK605622.1|CK605622 gmrhRww6-02_B02_T7 Soybean root hair subtracted cDNA library	568	349	1e-94	91	Contig426	>gb|BU494307| Ljirnpest49-033-f1	230	295	5e-79	93	Contig426	>gb|BI264029.1|BI264029 NF107D03PL1F1030 Phosphate starved leaf Medicago truncatula cDNA	544	601	1e-170	96	Contig426	>gb|FG232256.1|FG232256 pvrebac010001a_B2_M13rev_phred13_vc root hairs of Phaseolus	483	143	2e-33	93
427	Contig427	1508	Contig427	>P17067|CAHC_PEA Carbonic anhydrase, chloroplast precursor - Pisum	328	558	1e-158	84	+2	8	994	1	328	Contig427	>gb|FE670961.1|FE670961 mh2_0038_E05 Chickpea leave library Cicer arietinum cDNA clone	636	418	1e-117	88	Contig427	>gb|DY742694.1|DY742694 cajKS71 Pigeonpea stress induced cDNA library Cajanus cajan cDNA,	458	80	6e-16	90	Contig427	>gb|FE679940.1|FE679940 Pv006A_M13F_B06.ab1 Phaseolus vulgaris cv Early gallatin Phaseolus	916	1304	0	93	Contig427	>gnl|lis|1813239 TA377_34305 Carbonic anhydrase [Zea mays (Maize)]	1458	997	0	88	Contig427	>gb|BG456294.1|BG456294 NF077B09PL1F1075 Phosphate starved leaf Medicago truncatula cDNA	668	743	0	90	Contig427	>gb|FE679940.1|FE679940 Pv006A_M13F_B06.ab1 Phaseolus vulgaris cv Early gallatin Phaseolus	916	1304	0	93
428	Contig428	734	Contig428	>Q43291|RL211_ARATH 60S ribosomal protein L21-1 - Arabidopsis	164	144	5e-34	47	-2	664	176	1	163	Contig428	>gb|DY475090.1|DY475090 U046 Chickpea (ICC3996) post-inoculation EST library Cicer	255	34	0.12	100	Contig428	>gb|EE604674.1|EE604674 CCUPAS120LF02h05R Pigeon pea Leaf cDNA Library Cajanus cajan cDNA	577	26	3.5	100	Contig428	>gb|CD394857.1|CD394857 Gm_ck1465 Soybean induced by Salicylic Acid Glycine max cDNA 3,	617	56	3e-06	87	Contig428	>gnl|lis|1813515 TA848_34305 60S ribosomal protein L21, putative, expressed [Oryza	828	34	2.9	100	Contig428	>gb|CA920831.1|CA920831 EST638549 MTUS Medicago truncatula cDNA clone MTUS-32A12, mRNA	726	36	1.2	100	Contig428	>gb|CV531959.1|CV531959 LVS_010_F02 Phaseolus vulgaris leaf EST library Phaseolus vulgaris	682	58	1e-07	81
429	Contig429	892	Contig429	>Q9XFB0|YAB2_ARATH Axial regulator YABBY 2 - Arabidopsis thaliana	184	229	2e-59	64	+2	62	589	6	184	Contig429	>gb|FE668831.1|FE668831 mh2_0005_D02 Chickpea leave library Cicer arietinum cDNA clone	399	34	0.15	100	Contig429	>gb|EE605098.1|EE605098 CCUPAS120LF05b02R Pigeon pea Leaf cDNA Library Cajanus cajan cDNA	615	30	0.28	100	Contig429	>gb|FG990406.1|FG990406 GLLD455TF JCVI-SOY1 Glycine max cDNA 5, mRNA sequence	864	789	0	96	Contig429	>gb|BP041062| BP041062	565	62	2e-08	82	Contig429	>gb|BI270515.1|BI270515 NF009D09FL1F1078 Developing flower Medicago truncatula cDNA clone	583	448	1e-124	88	Contig429	>gb|FE897566.1|FE897566 PvEST3417 Bean pod tissue cDNA Entry Library Phaseolus vulgaris	637	323	2e-87	91
430	Contig430	823	Contig430	>P36099|YKD0_YEAST Putative uncharacterized protein YKL030W -	201	34	0.74	18	-1	175	11	9	63	Contig430	>gb|FE669928.1|FE669928 mh2_0022_A05 Chickpea leave library Cicer arietinum cDNA clone	567	32	0.53	100	Contig430	>gb|EE604565.1|EE604565 CCUPAS120LF02d11F Pigeon pea Leaf cDNA Library Cajanus cajan cDNA	648	32	0.065	91	Contig430	>gb|FK012981.1|FK012981 GLQAO29TF JCVI-SOY2 Glycine max cDNA 5, mRNA sequence	722	523	1e-147	89	Contig430	>gnl|lis|1807567 TA9711_34305 CYC2 [Lotus japonicus]	1550	34	3.2	100	Contig430	>gb|DW017415.1|DW017415 EST1226376 MTY Medicago truncatula cDNA clone MTYAT36, mRNA	791	115	2e-24	79	Contig430	>gb|FE697508.1|FE697508 Pv022A_M13R_E08.ab1 Phaseolus vulgaris cv Early gallatin Phaseolus	664	38	0.13	100
431	Contig431	896	Contig431	>P26291|UCRIA_PEA Cytochrome b6-f complex iron-sulfur subunit,	230	405	1e-112	84	-1	851	171	1	230	Contig431	>gb|FE668655.1|FE668655 mh2_0003_D01 Chickpea leave library Cicer arietinum cDNA clone	656	434	1e-122	83	Contig431	>gb|DY742667.1|DY742667 cajKS44 Pigeonpea stress induced cDNA library Cajanus cajan cDNA,	746	30	0.28	91	Contig431	>gb|EV267040.1|EV267040 GLLBE02TF JCVI-SOY1 Glycine max cDNA 5, mRNA sequence	832	1273	0	94	Contig431	>gnl|lis|6636 TC8737 similar to UP|UCRI_PEA (P26291) Cytochrome B6-F complex	974	765	0	87	Contig431	>gb|BQ148129.1|BQ148129 NF062A02FL1F1017 Developing flower Medicago truncatula cDNA clone	654	551	1e-155	86	Contig431	>gb|FE700211.1|FE700211 Pv028B_M13F_G11.ab1 Phaseolus vulgaris cv Early gallatin Phaseolus	863	1114	0	91
432	Contig432	525	Contig432	>Q9XGX7|TIM9_ORYSJ Mitochondrial import inner membrane translocase	93	166	7e-41	84	+1	100	378	1	93	Contig432	>gb|FE669113.1|FE669113 mh2_0013_A01 Chickpea leave library Cicer arietinum cDNA clone	691	30	1.3	100	Contig432	>gb|DV105915.1|DV105915 cajKS10 Pigeonpea water stress induced cDNA library Cajanus cajan	499	26	2.5	100	Contig432	>gb|EV274499.1|EV274499 GLMC724TF JCVI-SOY2 Glycine max cDNA 5, mRNA sequence	634	454	1e-126	88	Contig432	>gb|BW598545| BW598545	483	34	2	95	Contig432	>gb|AW171690.2|AW171690 N100584e rootphos(-) Medicago truncatula cDNA clone MHRP-8F11, mRNA	526	319	4e-86	91	Contig432	>gb|FD789523.1|FD789523 07VANA7_T7_018_D05_25FEB2006_041 07VANA7 Phaseolus vulgaris cDNA,	478	422	1e-117	92
433	Contig433	779	Contig433	>P42856|ZB14_MAIZE 14 kDa zinc-binding protein - Zea mays (Maize)	128	212	2e-54	82	+3	162	545	1	127	Contig433	>gb|FE668709.1|FE668709 mh2_0003_H07 Chickpea leave library Cicer arietinum cDNA clone	659	256	2e-68	84	Contig433	>gb|EE595381.1|EE595381 CCUPAS120LF01b07F Pigeon pea Leaf cDNA Library Cajanus cajan cDNA	784	30	0.24	94	Contig433	>gb|BQ610141.1|BQ610141 sap37f03.y1 Gm-c1087 Glycine max cDNA clone SOYBEAN CLONE ID:	583	581	1e-164	93	Contig433	>gnl|lis|1825099 TA7801_34305 Histidine triad (HIT) protein [Medicago truncatula	744	438	1e-122	91	Contig433	>gb|BE323441.2|BE323441 NF008A05PL1F1033 Phosphate starved leaf Medicago truncatula cDNA	424	260	5e-68	83	Contig433	>gb|CV539709.1|CV539709 POD_022_D11 Phaseolus vulgaris pod EST library Phaseolus vulgaris	588	377	1e-103	89
434	Contig434	694	Contig434	>Q06931|ABR17_PEA ABA-responsive protein ABR17 - Pisum sativum	157	244	4e-64	80	-3	692	237	6	157	Contig434	>gb|EB085032.1|EB085032 CA0742 Chickpea (ICC3996) post-inoculation EST library Cicer	747	88	9e-18	90	Contig434	>gb|EE604757.1|EE604757 CCUPAS120LF03h04F Pigeon pea Leaf cDNA Library Cajanus cajan cDNA	659	30	0.21	100	Contig434	>gb|CA851126.1|CA851126 D10D07_H07_08.ab1 cDNA Peking library 2, 4 day SCN3 Glycine max	634	115	4e-24	80	Contig434	>gnl|lis|1800493 TA4795_34305 PR10-1 protein [Medicago truncatula (Barrel medic)]	535	80	5e-14	95	Contig434	>gb|BE942119.1|BE942119 EST421698 MGHG Medicago truncatula cDNA clone pMGHG-7F21, mRNA	610	335	9e-91	84	Contig434	>gb|FG229175.1|FG229175 pvreabc010003_B7_M13rev_phred13_vc root hairs of Phaseolus vulgaris	626	68	1e-10	78
435	Contig435	620	Contig435	>P80883|PETM_SPIOL Cytochrome b6-f complex subunit 7 - Spinacia	36	58	3e-08	77	+3	288	395	1	36	Contig435	>gb|CK149069.1|CK149069 24_G10 Suppressive subtractive hybridization library Cicer	501	32	0.4	100	Contig435	>gb|EE595448.1|EE595448 CCUPAS120LF01b03R Pigeon pea Leaf cDNA Library Cajanus cajan cDNA	251	30	0.19	100	Contig435	>gb|FE686630.1|FE686630 Pv058A_M13R_G01.ab1 Phaseolus vulgaris cv Early gallatin Phaseolus	613	375	1e-102	89	Contig435	>gnl|lis|1804081 TA3244_34305 Expressed protein [Arabidopsis thaliana (Mouse-ear	609	48	0.0002	86	Contig435	>gb|AW684175.1|AW684175 NF013F04NR1F1000 Nodulated root Medicago truncatula cDNA clone	477	34	4.1	100	Contig435	>gb|FE686630.1|FE686630 Pv058A_M13R_G01.ab1 Phaseolus vulgaris cv Early gallatin Phaseolus	613	375	1e-103	89
436	Contig436	565	Contig436	>Q6ZS17|FA65A_HUMAN Protein FAM65A - Homo sapiens (Human)	1223	38	0.034	28	-1	529	188	508	628	Contig436	>gb|EH059166.1|EH059166 CPB03f02.y.esd subtracted cDNA library of drought stressed chickpea	349	32	0.36	100	Contig436	>gb|EE604605.1|EE604605 CCUPAS120LF02a02R Pigeon pea Leaf cDNA Library Cajanus cajan cDNA	885	28	0.69	100	Contig436	>gb|FE705126.1|FE705126 Pv040B_M13R_G07.ab1 Phaseolus vulgaris cv Early gallatin Phaseolus	551	38	0.55	100	Contig436	>gnl|lis|1658099 LJRAB8D L.japonicus mRNA for small GTP-binding protein, RAB8D.	1064	34	2.2	100	Contig436	>gb|EY476080.1|EY476080 METAN40TF JCVI-MT3 Medicago truncatula cDNA 5, mRNA sequence	545	38	0.24	95	Contig436	>gb|FE705126.1|FE705126 Pv040B_M13R_G07.ab1 Phaseolus vulgaris cv Early gallatin Phaseolus	551	38	0.085	100
437	Contig437	1093	Contig437	>Q5LWE5|GLND_SILPO [Protein-PII] uridylyltransferase - Silicibacter	908	55	6e-07	28	+2	335	931	709	900	Contig437	>gb|FE668741.1|FE668741 mh2_0004_C04 Chickpea leave library Cicer arietinum cDNA clone	610	478	1e-135	86	Contig437	>gb|EE604839.1|EE604839 CCUPAS120LF03h04R Pigeon pea Leaf cDNA Library Cajanus cajan cDNA	659	28	1.3	100	Contig437	>gb|EH258323.1|EH258323 JGI_ACBU2152.fwd ACBU Phakopsora pachyrhizi infected soybean leaf	780	890	0	91	Contig437	>gnl|lis|1805056 TA3811_34305 F6I1.12 protein [Arabidopsis thaliana (Mouse-ear	688	484	1e-135	89	Contig437	>gb|EV257373.1|EV257373 MTYD762TF JCVI-MT1 Medicago truncatula cDNA 5, mRNA sequence	811	660	0	87	Contig437	>gb|FE688259.1|FE688259 Pv043D_M13F_G04.ab1 Phaseolus vulgaris cv Early gallatin Phaseolus	873	825	0	89
438	Contig438	746	Contig438	>Q2PMM9|NU5C_SOYBN NAD(P)H-quinone oxidoreductase chain 5,	750	180	7e-45	91	+3	306	584	1	93	Contig438	>gb|FE671401.1|FE671401 mh1_0005_C09 Drought-stressed chickpea leave library Cicer	649	34	0.12	100	Contig438	>gb|DY742694.1|DY742694 cajKS71 Pigeonpea stress induced cDNA library Cajanus cajan cDNA,	458	30	0.23	100	Contig438	>gb|FK496706.1|FK496706 454GmaGlobSeed231338 Soybean Seeds Containing Globular-Stage	187	40	0.19	95	Contig438	>gnl|lis|31372 NP459568 NADH dehydrogenase ND5 [Lotus japonicus]	2244	323	2e-87	89	Contig438	>gb|BI264136.1|BI264136 NF117E12PL1F1099 Phosphate starved leaf Medicago truncatula cDNA	646	337	2e-91	90	Contig438	>gb|CB539764.1|CB539764 PVEPSE2010B10.g Common bean seedling EST Library - PVEPSE2	209	34	1.8	100
439	Contig439	712	Contig439	>P14009|14KD_DAUCA 14 kDa proline-rich protein DC2.15 precursor -	137	147	4e-35	59	-2	540	208	26	136	Contig439	>gb|FE669457.1|FE669457 mh2_0016_G07 Chickpea leave library Cicer arietinum cDNA clone	543	123	2e-28	84	Contig439	>gb|DY742678.1|DY742678 cajKS55 Pigeonpea stress induced cDNA library Cajanus cajan cDNA,	529	28	0.87	100	Contig439	>gb|CD392538.1|CD392538 Gm_ck11729 Soybean induced by Salicylic Acid Glycine max cDNA 3,	599	281	3e-74	89	Contig439	>gnl|lis|1816268 TA2799_34305 Bimodular protein [Medicago sativa (Alfalfa)]	775	218	9e-56	85	Contig439	>gb|BF638464.1|BF638464 NF058E11PL1F1085 Phosphate starved leaf Medicago truncatula cDNA	642	182	8e-45	84	Contig439	>gb|CV531911.1|CV531911 LVS_010_A12 Phaseolus vulgaris leaf EST library Phaseolus vulgaris	675	184	8e-46	84
440	Contig440	840	Contig440	>P81406|GAPN_PEA NADP-dependent glyceraldehyde-3-phosphate	496	405	1e-118	93	+2	146	781	4	215	Contig440	>gb|FE671914.1|FE671914 mh1_0011_F07 Drought-stressed chickpea leave library Cicer	463	34	0.14	100	Contig440	>gb|EE604852.1|EE604852 CCUPAS120LF04a08F Pigeon pea Leaf cDNA Library Cajanus cajan cDNA	717	28	1	100	Contig440	>gb|FE693820.1|FE693820 Pv019A_M13F_B01.ab1 Phaseolus vulgaris cv Early gallatin Phaseolus	888	1098	0	94	Contig440	>gnl|lis|1825601 TA7706_34305 NADP-dependent glyceraldehyde-3-phosphate	689	757	0	90	Contig440	>gb|AW981154.1|AW981154 EST392348 DSIL Medicago truncatula cDNA clone pDSIL-12I19, mRNA	826	730	0	88	Contig440	>gb|FE693820.1|FE693820 Pv019A_M13F_B01.ab1 Phaseolus vulgaris cv Early gallatin Phaseolus	888	1098	0	94
441	Contig441	571	Contig441	>Q00451|PRF1_SOLLC 36.4 kDa proline-rich protein - Solanum	346	43	0.0008	31	+2	26	379	12	131	Contig441	>gb|EH059227.1|EH059227 CPB04c10.y.esd subtracted cDNA library of drought stressed chickpea	465	32	0.36	100	Contig441	>gb|EE595485.1|EE595485 CCUPAS120LF01f06R Pigeon pea Leaf cDNA Library Cajanus cajan cDNA	422	28	0.7	100	Contig441	>gb|FG999677.1|FG999677 GLPAC29TR JCVI-SOY1 Glycine max cDNA 5, mRNA sequence	484	40	0.14	100	Contig441	>gnl|lis|1802407 TA1853_34305	1222	44	0.002	100	Contig441	>gb|CB892460.1|CB892460 EST649429 KV3 Medicago truncatula cDNA clone KV3-54J7, mRNA	843	38	0.24	95	Contig441	>gb|FE699720.1|FE699720 Pv025D_M13R_C08.ab1 Phaseolus vulgaris cv Early gallatin Phaseolus	833	36	0.34	100
442	Contig442	790	Contig442	>Q9ZCT3|Y630_RICPR UPF0118 membrane protein RP630 - Rickettsia	351	37	0.081	37	+1	94	285	56	116	Contig442	>gb|FE670023.1|FE670023 mh2_0023_B01 Chickpea leave library Cicer arietinum cDNA clone	503	38	0.008	88	Contig442	>gb|EE604852.1|EE604852 CCUPAS120LF04a08F Pigeon pea Leaf cDNA Library Cajanus cajan cDNA	717	30	0.24	100	Contig442	>gb|EV275712.1|EV275712 GLMCL08TF JCVI-SOY2 Glycine max cDNA 5, mRNA sequence	815	297	5e-79	88	Contig442	>gnl|lis|1804934 TA3405_34305 Heavy metal transport/detoxification protein	785	44	0.003	100	Contig442	>gb|BF520275.1|BF520275 EST457745 DSIL Medicago truncatula cDNA clone pDSIL-23K13, mRNA	585	54	6e-06	84	Contig442	>gb|FE685000.1|FE685000 Pv055A_M13R_C09.ab1 Phaseolus vulgaris cv Early gallatin Phaseolus	775	212	4e-54	94
443	Contig443	528	Contig443	>O35900|LSM2_MOUSE U6 snRNA-associated Sm-like protein LSm2 - Mus	95	137	3e-32	73	-2	467	198	1	90	Contig443	>gb|FE673088.1|FE673088 mh1_0030_G06 Drought-stressed chickpea leave library Cicer	515	32	0.34	100	Contig443	>gb|EE595501.1|EE595501 CCUPAS120LF01h02R Pigeon pea Leaf cDNA Library Cajanus cajan cDNA	849	30	0.16	100	Contig443	>gb|AW348704.1|AW348704 GM210003A11G7 Gm-r1021 Glycine max cDNA clone Gm-r1021-1069 3,	521	450	1e-125	89	Contig443	>gb|BP038045| BP038045	556	216	3e-55	91	Contig443	>gb|AL388780.1|AL388780 MtBC50F09R1 MtBC Medicago truncatula cDNA clone MtBC50F09 T7, mRNA	544	325	7e-88	89	Contig443	>gb|EX303618.1|EX303618 PvEST0859 Bean pod tissue cDNA Entry Library Phaseolus vulgaris	560	460	1e-129	95
444	Contig444	821	Contig444	>Q2PMT7|PSBM_SOYBN Photosystem II reaction center protein M -	34	64	7e-10	97	+3	198	299	1	34	Contig444	>gb|CD051347.1|CD051347 EST0366 subtracted cDNA library of drought-stressed chickpea Cicer	786	210	1e-54	91	Contig444	>gb|FD380644.1|FD380644 cajKS84 Pigeonpea water stress induced cDNA library Cajanus cajan	386	210	1e-55	91	Contig444	>gb|FK005262.1|FK005262 GLMDL24TFB JCVI-SOY2 Glycine max cDNA 5, mRNA sequence	423	369	1e-100	91	Contig444	>gnl|lis|31135 NP459518 PSII low MW protein [Lotus japonicus]	105	153	5e-36	93	Contig444	>gb|BG583461.1|BG583461 EST485213 GVN Medicago truncatula cDNA clone pGVN-73I8 5 end, mRNA	618	238	2e-61	84	Contig444	>gb|FE674263.1|FE674263 Pv059Ar_M13F_C05.ab1 Phaseolus vulgaris cv Early gallatin Phaseolus	1006	210	2e-53	91
445	Contig445	395	Contig445	>O48549|RS61_ARATH 40S ribosomal protein S6-1 - Arabidopsis thaliana	250	59	4e-09	89	+1	1	105	214	250	Contig445	>gb|FE669364.1|FE669364 mh2_0015_G02 Chickpea leave library Cicer arietinum cDNA clone	507	78	5e-15	88	Contig445	>gb|EE604667.1|EE604667 CCUPAS120LF02g10R Pigeon pea Leaf cDNA Library Cajanus cajan cDNA	572	90	2e-19	86	Contig445	>gb|AW348737.1|AW348737 GM210003A22B9 Gm-r1021 Glycine max cDNA clone Gm-r1021-834 3, mRNA	675	96	2e-18	89	Contig445	>gb|AV765395| AV765395	439	78	1e-13	84	Contig445	>gb|AL379020.1|AL379020 MtBB41H03R1 MtBB Medicago truncatula cDNA clone MtBB41H03 T7, mRNA	496	204	1e-51	86	Contig445	>gb|FE683128.1|FE683128 Pv055A_M13R_C06.ab1 Phaseolus vulgaris cv Early gallatin Phaseolus	905	94	1e-18	82
446	Contig446	999	Contig446	>Q7DLR9|PSB4_ARATH Proteasome subunit beta type-4 precursor -	246	405	1e-112	82	+2	80	760	20	246	Contig446	>gb|DY475199.1|DY475199 U160 Chickpea (ICC3996) post-inoculation EST library Cicer	255	34	0.16	100	Contig446	>gb|EE604714.1|EE604714 CCUPAS120LF03d01F Pigeon pea Leaf cDNA Library Cajanus cajan cDNA	251	32	0.079	100	Contig446	>gb|EV280772.1|EV280772 GLNAX26TF JCVI-SOY3 Glycine max cDNA 5, mRNA sequence	814	837	0	89	Contig446	>gb|BP055778| BP055778	574	517	1e-145	90	Contig446	>gb|EV257941.1|EV257941 MTYDE58TF JCVI-MT1 Medicago truncatula cDNA 5, mRNA sequence	862	1090	0	94	Contig446	>gb|FE690529.1|FE690529 Pv013B_M13F_G05.ab1 Phaseolus vulgaris cv Early gallatin Phaseolus	805	801	0	89
447	Contig447	656	Contig447	>Q13368|MPP3_HUMAN MAGUK p55 subfamily member 3 - Homo sapiens	585	34	0.65	27	+3	39	215	61	119	Contig447	>gb|FE673490.1|FE673490 mh1_0037_C11 Drought-stressed chickpea leave library Cicer	552	34	0.11	100	Contig447	>gb|DV105915.1|DV105915 cajKS10 Pigeonpea water stress induced cDNA library Cajanus cajan	499	28	0.8	100	Contig447	>gb|EV278647.1|EV278647 GLNA903TF JCVI-SOY3 Glycine max cDNA 5, mRNA sequence	603	230	8e-59	87	Contig447	>gnl|lis|1821754 TA12239_34305	566	40	0.041	88	Contig447	>gb|BE187563.1|BE187563 EST336124 KV0 Medicago truncatula cDNA clone pKV0-10M15, mRNA	578	36	1.1	100	Contig447	>gb|CV529830.1|CV529830 ALV_011D_F08 Phaseolus vulgaris leaf EST library PV_GEa Phaseolus	690	38	0.1	100
448	Contig448	545	Contig448	>Q5EE38|ACD_MOUSE Adrenocortical dysplasia protein - Mus musculus	416	32	2.2	33	-2	379	188	253	318	Contig448	>gb|DY475095.1|DY475095 U051 Chickpea (ICC3996) post-inoculation EST library Cicer	228	70	2e-12	93	Contig448	>gb|DY742684.1|DY742684 cajKS61 Pigeonpea stress induced cDNA library Cajanus cajan cDNA,	581	70	2e-13	93	Contig448	>gb|CK605532.1|CK605532 gmrhRww6-01_A02_T7 Soybean root hair subtracted cDNA library	638	103	1e-20	83	Contig448	>gb|BW608224| BW608224	532	88	2e-16	85	Contig448	>gb|CB891346.1|CB891346 EST648315 KV3 Medicago truncatula cDNA clone KV3-49N24, mRNA	762	266	5e-70	90	Contig448	>gb|CB542390.1|CB542390 PVEPSE3015F03.g Common bean seedling EST Library inoculated with	417	226	2e-58	93
449	Contig449	805	Contig449	>Q99MV7|RNF17_MOUSE RING finger protein 17 - Mus musculus (Mouse)	626	38	0.064	26	-2	651	346	100	212	Contig449	>gb|FE671899.1|FE671899 mh1_0011_D09 Drought-stressed chickpea leave library Cicer	486	44	0.0001	81	Contig449	>gb|DY742664.1|DY742664 cajKS41 Pigeonpea stress induced cDNA library Cajanus cajan cDNA,	683	28	0.99	100	Contig449	>gb|CX702008.1|CX702008 gmrtDrNS01_14-A_M13R_F08_054.s1 Water stressed 5h segment 1	814	728	0	88	Contig449	>gnl|lis|1658085 AF367433 Lotus japonicus phosphatidylinositol transfer-like protein	2256	297	1e-79	88	Contig449	>gb|AW689772.1|AW689772 NF024B10ST1F1000 Developing stem Medicago truncatula cDNA clone	565	285	9e-76	88	Contig449	>gb|CV534027.1|CV534027 LVS_046_E04 Phaseolus vulgaris leaf EST library Phaseolus vulgaris	695	278	8e-74	88
450	Contig450	817	Contig450	>Q5XJD3|FIP1_DANRE Pre-mRNA 3-end-processing factor FIP1 - Danio	570	40	0.013	36	-2	615	382	312	390	Contig450	>gb|FE668730.1|FE668730 mh2_0004_B04 Chickpea leave library Cicer arietinum cDNA clone	564	32	0.52	100	Contig450	>gb|EE604903.1|EE604903 CCUPAS120LF04f09F Pigeon pea Leaf cDNA Library Cajanus cajan cDNA	425	34	0.016	100	Contig450	>gb|CD416539.1|CD416539 Gm_ck6921 Soybean induced by Salicylic Acid Glycine max cDNA 3,	650	103	2e-20	87	Contig450	>gb|BP056960| BP056960	511	40	0.052	100	Contig450	>gb|BF521350.1|BF521350 EST458826 DSIL Medicago truncatula cDNA clone pDSIL-43K11, mRNA	398	50	9e-05	86	Contig450	>gb|FD796451.1|FD796451 09VNAN9_T7_008_C03_30JUN2006_027 09VNAN9 Phaseolus vulgaris cDNA,	197	80	4e-14	84
451	Contig451	481	Contig451	>Q40256|MT3_MUSAC Metallothionein-like protein type 3 - Musa	65	96	9e-20	64	-1	388	200	2	65	Contig451	>gb|FE671355.1|FE671355 mh1_0004_G08 Drought-stressed chickpea leave library Cicer	411	125	3e-29	82	Contig451	>gb|EE595377.1|EE595377 CCUPAS120LF01b03F Pigeon pea Leaf cDNA Library Cajanus cajan cDNA	310	331	3e-92	96	Contig451	>gb|CA852949.1|CA852949 E13H08_P08_16.ab1 cDNA Peking library 6, 8 day SCN3 Glycine max	480	381	1e-104	87	Contig451	>gnl|lis|1809896 TA11201_34305 Metallothionein-like protein [Arachis hypogaea	362	159	5e-38	84	Contig451	>gb|DY615610.1|DY615610 AC0694 NOLLY Medicago truncatula cDNA 5, mRNA sequence	386	76	9e-13	81	Contig451	>gb|FE689946.1|FE689946 Pv012D_M13F_E08.ab1 Phaseolus vulgaris cv Early gallatin Phaseolus	880	36	0.29	100
452	Contig452	455	Contig452	>Q05572|FIXN_RHIME Cytochrome c oxidase subunit 1 homolog, bacteroid	539	32	1.4	36	-2	316	215	412	449	Contig452	>gb|CV793609.1|CV793609 DEF1079 Chickpea (ICC3996) post-inoculation EST library Cicer	217	32	0.29	100	Contig452	>gb|EE604647.1|EE604647 CCUPAS120LF02e11R Pigeon pea Leaf cDNA Library Cajanus cajan cDNA	336	28	0.55	100	Contig452	>gb|BI942898.1|BI942898 sm19a06.y1 Gm-c1027 Glycine max cDNA clone GENOME SYSTEMS CLONE ID:	584	220	6e-56	96	Contig452	>gnl|lis|1801658 TA4724_34305 Ycf3 [Ranunculus macranthus]	543	188	5e-47	91	Contig452	>gb|EX533033.1|EX533033 MTGland_B044_2007-06-23/MTGlandB044_D11_045_1 Medicago truncatula	658	172	5e-42	96	Contig452	>gb|FD788046.1|FD788046 07VANA7_T7_001_A09_17FEB2006_079 07VANA7 Phaseolus vulgaris cDNA,	537	254	6e-67	90
453	Contig453	537	Contig453	>Q28EC1|RGF1B_XENTR Ras-GEF domain-containing family member 1B -	472	31	2.8	25	+3	15	203	47	108	Contig453	>gb|FE670565.1|FE670565 mh2_0029_G01 Chickpea leave library Cicer arietinum cDNA clone	238	30	1.4	100	Contig453	>gb|EE605138.1|EE605138 CCUPAS120LF05f01R Pigeon pea Leaf cDNA Library Cajanus cajan cDNA	543	878	0	98	Contig453	>gb|BQ740612.1|BQ740612 saq49f01.y1 Gm-c1076 Glycine max cDNA clone SOYBEAN CLONE ID:	526	101	4e-20	87	Contig453	>gb|BP058145| BP058145	319	38	0.13	100	Contig453	>gb|CX528109.1|CX528109 s13dNF51H04AT044_516730 Aphid-Infected Shoots Medicago truncatula	578	40	0.057	90	Contig453	>gb|FD796004.1|FD796004 09VNAN9_T7_001_E04_20JUNE2006_024 09VNAN9 Phaseolus vulgaris cDNA,	176	48	8e-05	85
454	Contig454	694	Contig454	>Q93VR4|ML423_ARATH MLP-like protein 423 - Arabidopsis thaliana	155	167	4e-41	52	-2	642	193	1	150	Contig454	>gb|FE669764.1|FE669764 mh2_0020_B11 Chickpea leave library Cicer arietinum cDNA clone	619	131	6e-31	82	Contig454	>gb|EE605099.1|EE605099 CCUPAS120LF05b03R Pigeon pea Leaf cDNA Library Cajanus cajan cDNA	344	28	0.85	100	Contig454	>gb|EV275038.1|EV275038 GLMCD28TF JCVI-SOY2 Glycine max cDNA 5, mRNA sequence	647	315	2e-84	83	Contig454	>gb|AU088780| AU088780	768	244	2e-63	82	Contig454	>gb|AW127411.2|AW127411 M110594 DSIL Medicago truncatula cDNA clone IL126, mRNA sequence	363	111	2e-23	82	Contig454	>gb|FE699032.1|FE699032 Pv024C_M13F_D12.ab1 Phaseolus vulgaris cv Early gallatin Phaseolus	500	40	0.027	100
455	Contig455	516	Contig455	>Q6AZG1|CSD2B_XENLA CDGSH iron sulfur domain-containing protein 2-B	135	86	9e-17	61	+2	209	394	71	132	Contig455	>gb|EH058829.1|EH058829 CPA03h01.y.esd subtracted cDNA library of drought stressed chickpea	992	36	0.021	100	Contig455	>gb|DV105907.1|DV105907 cajKS2 Pigeonpea water stress induced cDNA library Cajanus cajan	649	28	0.63	100	Contig455	>gb|AW757279.1|AW757279 sl31c09.y1 Gm-c1027 Glycine max cDNA clone GENOME SYSTEMS CLONE ID:	491	381	1e-104	91	Contig455	>gnl|lis|1820780 TA12497_34305 Arabidopsis thaliana genomic DNA, chromosome 5, P1	569	252	5e-66	90	Contig455	>gb|BI268297.1|BI268297 NF120E10IN1F1083 Insect herbivory Medicago truncatula cDNA clone	451	184	2e-45	87	Contig455	>gb|FE674653.1|FE674653 Pv059Ar_M13F_A06.ab1 Phaseolus vulgaris cv Early gallatin Phaseolus	817	357	7e-98	89
456	Contig456	682	Contig456	>Q9XEX2|PRX2B_ARATH Peroxiredoxin-2B - Arabidopsis thaliana	162	265	2e-70	76	-3	614	129	1	162	Contig456	>gb|EH058899.1|EH058899 CPA04f09.y.esd subtracted cDNA library of drought stressed chickpea	272	488	1e-138	100	Contig456	>gb|EE604853.1|EE604853 CCUPAS120LF04a10F Pigeon pea Leaf cDNA Library Cajanus cajan cDNA	702	28	0.83	100	Contig456	>gb|AW349482.1|AW349482 GM210007A20G5 Gm-r1021 Glycine max cDNA clone Gm-r1021-2602 3,	699	396	1e-109	85	Contig456	>gnl|lis|1817245 TA2428_34305 Thioredoxin fold [Medicago truncatula (Barrel medic)]	703	412	1e-114	86	Contig456	>gb|AW980703.1|AW980703 EST391856 GVN Medicago truncatula cDNA clone pGVN-55P5, mRNA	709	545	1e-154	89	Contig456	>gb|EX304172.1|EX304172 PvEST1413 Bean pod tissue cDNA Entry Library Phaseolus vulgaris	500	387	1e-106	85
457	Contig457	778	Contig457	>Q04118|PRB3_HUMAN Basic salivary proline-rich protein 3 precursor -	309	61	5e-09	29	+3	15	614	125	283	Contig457	>gb|CD051350.1|CD051350 EST0948 subtracted cDNA library of drought-stressed chickpea Cicer	460	32	0.5	100	Contig457	>gb|EE605111.1|EE605111 CCUPAS120LF05c08R Pigeon pea Leaf cDNA Library Cajanus cajan cDNA	769	30	0.24	94	Contig457	>gb|BM309417.1|BM309417 sak58d03.y1 Gm-c1036 Glycine max cDNA clone SOYBEAN CLONE ID:	429	82	6e-14	82	Contig457	>gb|AV422418| AV422418	474	38	0.19	82	Contig457	>gb|BE203083.1|BE203083 EST403105 KV1 Medicago truncatula cDNA clone pKV1-4A20, mRNA	286	40	0.084	82	Contig457	>gb|FE898520.1|FE898520 PvEST4374 Bean pod tissue cDNA Entry Library Phaseolus vulgaris	659	58	1e-07	81
458	Contig458	823	Contig458	>Q17RH7|TPRXL_HUMAN Putative protein TPRXL - Homo sapiens (Human)	257	39	0.03	27	+3	213	788	72	225	Contig458	>gb|FE669696.1|FE669696 mh2_0019_E01 Chickpea leave library Cicer arietinum cDNA clone	521	34	0.13	100	Contig458	>gb|EE604871.1|EE604871 CCUPAS120LF04c11F Pigeon pea Leaf cDNA Library Cajanus cajan cDNA	570	28	1	100	Contig458	>gb|FE687409.1|FE687409 Pv016B_M13R_C10.ab1 Phaseolus vulgaris cv Early gallatin Phaseolus	880	753	0	88	Contig458	>gb|AV768923| AV768923	370	50	5e-05	93	Contig458	>gb|ES613327.1|ES613327 MTGland_B006_2007-04-04/MTGlandB006_C08_030_1 Medicago truncatula	559	383	1e-105	87	Contig458	>gb|FE687409.1|FE687409 Pv016B_M13R_C10.ab1 Phaseolus vulgaris cv Early gallatin Phaseolus	880	753	0	88
459	Contig459	759	Contig459	>Q9FH13|RRAA3_ARATH Regulator of ribonuclease-like protein 3 -	166	256	1e-67	72	+3	141	635	1	165	Contig459	>gb|FE671770.1|FE671770 mh1_0009_G12 Drought-stressed chickpea leave library Cicer	556	40	0.002	81	Contig459	>gb|DV105908.1|DV105908 cajKS15 Pigeonpea water stress induced cDNA library Cajanus cajan	192	26	3.7	100	Contig459	>gb|FK016567.1|FK016567 GLNCD55TF JCVI-SOY3 Glycine max cDNA 5, mRNA sequence	839	654	0	90	Contig459	>gb|BW596227| BW596227	485	216	4e-55	81	Contig459	>gb|EV258483.1|EV258483 MTYDK86TF JCVI-MT1 Medicago truncatula cDNA 5, mRNA sequence	695	210	4e-53	82	Contig459	>gb|CV534037.1|CV534037 LVS_046_F05 Phaseolus vulgaris leaf EST library Phaseolus vulgaris	681	577	1e-164	89
460	Contig460	721	Contig460	>Q9HJM7|TF2B1_THEAC Transcription initiation factor IIB 1 -	312	36	0.2	38	+2	389	505	5	43	Contig460	>gb|CK148774.1|CK148774 68_F12 Suppressive subtractive hybridization library Cicer	613	32	0.46	100	Contig460	>gb|EE604813.1|EE604813 CCUPAS120LF03e11R Pigeon pea Leaf cDNA Library Cajanus cajan cDNA	551	28	0.88	100	Contig460	>gb|CK768775.1|CK768775 Gm-r1030-1600 Gm-r1030 Glycine max cDNA clone Gm-r1030-1600 5,	627	40	0.18	100	Contig460	>gnl|lis|1820840 TA12637_34305	522	36	0.71	100	Contig460	>gb|BE205002.1|BE205002 EST397678 KV0 Medicago truncatula cDNA clone pKV0-20E3, mRNA	555	36	1.2	100	Contig460	>gb|CV539383.1|CV539383 POD_018_B12 Phaseolus vulgaris pod EST library Phaseolus vulgaris	706	34	1.7	100
461	Contig461	824	Contig461	>P93788|REMO_SOLTU Remorin - Solanum tuberosum (Potato)	198	256	9e-68	69	+2	77	670	1	198	Contig461	>gb|EH059056.1|EH059056 CPB02d05.y.esd subtracted cDNA library of drought stressed chickpea	336	125	5e-29	89	Contig461	>gb|DY742685.1|DY742685 cajKS62 Pigeonpea stress induced cDNA library Cajanus cajan cDNA,	699	30	0.26	100	Contig461	>gb|BI894074.1|BI894074 sai59g05.y1 Gm-c1068 Glycine max cDNA clone GENOME SYSTEMS CLONE	542	507	1e-142	92	Contig461	>gnl|lis|6230 TC8299 similar to UP|Q9XEX8 (Q9XEX8) Remorin 1, partial (67%)	1098	206	4e-52	85	Contig461	>gb|EV259836.1|EV259836 MTYE071TF JCVI-MT1 Medicago truncatula cDNA 5, mRNA sequence	746	161	4e-38	84	Contig461	>gb|CB540647.1|CB540647 PVEPSE2022D05.g Common bean seedling EST Library - PVEPSE2	455	234	1e-60	85
462	Contig462	394	Contig462	>Q9XJ56|ECP44_DAUCA Phosphoprotein ECPP44 - Daucus carota (Carrot)	258	77	2e-14	49	+3	117	392	1	98	Contig462	>gb|FE670712.1|FE670712 mh2_0031_D06 Chickpea leave library Cicer arietinum cDNA clone	166	36	0.016	95	Contig462	>gb|EE604957.1|EE604957 CCUPAS120LF04c11R Pigeon pea Leaf cDNA Library Cajanus cajan cDNA	556	30	0.12	100	Contig462	>gb|FE678700.1|FE678700 Pv007C_M13F_E10.ab1 Phaseolus vulgaris cv Early gallatin Phaseolus	937	66	2e-09	88	Contig462	>gnl|lis|1810559 TA11147_34305	418	66	4e-10	91	Contig462	>gb|BE204926.1|BE204926 EST397546 KV0 Medicago truncatula cDNA clone pKV0-18L21, mRNA	603	38	0.16	100	Contig462	>gb|CB539950.1|CB539950 PVEPSE2012G09.g Common bean seedling EST Library - PVEPSE2	541	66	3e-10	88
463	Contig463	693	Contig463	>Q8VD52|PLPP_RAT Pyridoxal phosphate phosphatase - Rattus norvegicus	309	117	4e-26	35	+3	6	566	113	287	Contig463	>gb|CK148820.1|CK148820 36_B11 Suppressive subtractive hybridization library Cicer	694	32	0.44	100	Contig463	>gb|DY742670.1|DY742670 cajKS47 Pigeonpea stress induced cDNA library Cajanus cajan cDNA,	735	30	0.21	100	Contig463	>gb|CD411598.1|CD411598 Gm_ck41757 Soybean induced by Salicylic Acid Glycine max cDNA 3,	685	1051	0	95	Contig463	>gnl|lis|1819336 TA5005_34305 HAD-superfamily hydrolase, subfamily IIA [Medicago	634	474	1e-133	90	Contig463	>gb|DW017399.1|DW017399 EST1226360 MTY Medicago truncatula cDNA clone MTYAT16, mRNA	788	739	0	90	Contig463	>gb|CV530645.1|CV530645 ALV_014C_A08 Phaseolus vulgaris leaf EST library PV_GEa Phaseolus	875	908	0	94
464	Contig464	505	Contig464	>P46256|ALF1_PEA Fructose-bisphosphate aldolase, cytoplasmic isozyme	357	150	3e-36	88	-1	499	257	277	357	Contig464	>gb|FE670308.1|FE670308 mh2_0026_E06 Chickpea leave library Cicer arietinum cDNA clone	606	30	1.3	100	Contig464	>gb|EE604784.1|EE604784 CCUPAS120LF03c02R Pigeon pea Leaf cDNA Library Cajanus cajan cDNA	600	32	0.039	100	Contig464	>gb|AI856269.1|AI856269 sb39h10.x1 Gm-c1014 Glycine max cDNA clone GENOME SYSTEMS CLONE ID:	738	379	1e-103	93	Contig464	>gnl|lis|1498760 AV426976	395	323	1e-87	91	Contig464	>gb|BI266202.1|BI266202 NF101D07IN1F1062 Insect herbivory Medicago truncatula cDNA clone	677	313	2e-84	90	Contig464	>gb|CV530971.1|CV530971 ALV_015C_B02 Phaseolus vulgaris leaf EST library PV_GEa Phaseolus	861	301	3e-81	90
465	Contig465	565	Contig465	>Q6NLY8|HA22K_ARATH HVA22-like protein k - Arabidopsis thaliana	200	70	8e-12	38	-2	558	304	106	197	Contig465	>gb|EH059140.1|EH059140 CPB03c07.y.esd subtracted cDNA library of drought stressed chickpea	552	32	0.36	100	Contig465	>gb|EE605145.1|EE605145 CCUPAS120LF05f12R Pigeon pea Leaf cDNA Library Cajanus cajan cDNA	884	78	8e-16	83	Contig465	>gb|BQ740314.1|BQ740314 saq45f08.y1 Gm-c1076 Glycine max cDNA clone SOYBEAN CLONE ID:	556	109	2e-22	81	Contig465	>gb|AV423335| AV423335	466	123	3e-27	85	Contig465	>gb|BQ123821.1|BQ123821 EST609397 GLSD Medicago truncatula cDNA clone pGLSD-33D5, mRNA	714	268	1e-70	89	Contig465	>gb|FE707149.1|FE707149 Pv049A_M13F_C02.ab1 Phaseolus vulgaris cv Early gallatin Phaseolus	932	34	1.3	100
466	Contig466	460	Contig466	>Q8TGM6|TAR1_YEAST Protein TAR1 - Saccharomyces cerevisiae (Bakers	124	33	0.5	41	-2	456	298	43	98	Contig466	>gb|FE669105.1|FE669105 mh2_0012_F11 Chickpea leave library Cicer arietinum cDNA clone	397	64	8e-11	85	Contig466	>gb|EE604817.1|EE604817 CCUPAS120LF03f04R Pigeon pea Leaf cDNA Library Cajanus cajan cDNA	218	44	9e-06	96	Contig466	>gb|FK005581.1|FK005581 GLMDN18TFB JCVI-SOY2 Glycine max cDNA 5, mRNA sequence	486	159	2e-37	88	Contig466	>gb|BU494307| Ljirnpest49-033-f1	230	86	5e-16	94	Contig466	>gb|BI264029.1|BI264029 NF107D03PL1F1030 Phosphate starved leaf Medicago truncatula cDNA	544	125	1e-27	96	Contig466	>gb|FG234658.1|FG234658 pvrecac010001_I12_M13rev_phred13_vc root hairs of Phaseolus	318	151	7e-36	84
467	Contig467	952	Contig467	>P38739|WSC4_YEAST Cell wall integrity and stress response component	605	32	3.5	32	+2	305	556	168	249	Contig467	>gb|FE668758.1|FE668758 mh2_0004_D11 Chickpea leave library Cicer arietinum cDNA clone	527	78	1e-14	90	Contig467	>gb|DY742684.1|DY742684 cajKS61 Pigeonpea stress induced cDNA library Cajanus cajan cDNA,	581	70	3e-13	93	Contig467	>gb|CK605776.1|CK605776 gmrhRww6-04_A08_T7 Soybean root hair subtracted cDNA library	851	212	3e-53	84	Contig467	>gb|BW608224| BW608224	532	88	3e-16	85	Contig467	>gb|CB065380.1|CB065380 EST645061 HOGA Medicago truncatula cDNA clone HOGA-2K13, mRNA	343	262	1e-68	97	Contig467	>gb|CB542390.1|CB542390 PVEPSE3015F03.g Common bean seedling EST Library inoculated with	417	686	0	96
468	Contig468	805	Contig468	>Q5ZIN1|NUDC_CHICK Nuclear migration protein nudC - Gallus gallus	341	139	2e-32	65	+2	11	301	245	341	Contig468	>gb|DY475241.1|DY475241 U203 Chickpea (ICC3996) post-inoculation EST library Cicer	255	34	0.13	88	Contig468	>gb|DY742667.1|DY742667 cajKS44 Pigeonpea stress induced cDNA library Cajanus cajan cDNA,	746	28	0.99	100	Contig468	>gb|FE684196.1|FE684196 Pv040B_M13R_H11.ab1 Phaseolus vulgaris cv Early gallatin Phaseolus	866	317	6e-85	89	Contig468	>gnl|lis|1813614 TA510_34305 Nuclear movement protein [Medicago truncatula (Barrel	1280	351	1e-95	90	Contig468	>gb|BI270997.1|BI270997 NF001E10FL1F1083 Developing flower Medicago truncatula cDNA clone	639	432	1e-120	93	Contig468	>gb|FE684196.1|FE684196 Pv040B_M13R_H11.ab1 Phaseolus vulgaris cv Early gallatin Phaseolus	866	317	9e-86	89
469	Contig469	478	Contig469	>Q9ZVQ4|GSTZ2_ARATH Probable glutathione S-transferase zeta-class 2	223	111	2e-24	68	+3	6	224	146	218	Contig469	>gb|CK148984.1|CK148984 AGT-47_G10 Suppressive subtractive hybridization library Cicer	891	30	1.2	100	Contig469	>gb|EE605051.1|EE605051 CCUPAS120LF05e08F Pigeon pea Leaf cDNA Library Cajanus cajan cDNA	606	28	0.58	100	Contig469	>gb|EV272854.1|EV272854 GLMBO79TF JCVI-SOY2 Glycine max cDNA 5, mRNA sequence	655	381	1e-104	91	Contig469	>gnl|lis|1816640 TA2976_34305 Glutathione S-transferase GST 25 [Glycine max	474	222	4e-57	85	Contig469	>gb|BF636047.1|BF636047 NF075A08DT1F1056 Drought Medicago truncatula cDNA clone NF075A08DT	654	186	4e-46	85	Contig469	>gb|FE897900.1|FE897900 PvEST3752 Bean pod tissue cDNA Entry Library Phaseolus vulgaris	587	44	0.001	100
470	Contig470	541	Contig470	>P46270|QCR9_SOLTU Cytochrome b-c1 complex subunit 9 - Solanum	72	112	7e-25	73	+2	98	313	1	72	Contig470	>gb|EH058819.1|EH058819 CPA03f12.y.esd subtracted cDNA library of drought stressed chickpea	724	30	1.4	100	Contig470	>gb|EE595418.1|EE595418 CCUPAS120LF01f07F Pigeon pea Leaf cDNA Library Cajanus cajan cDNA	673	28	0.66	100	Contig470	>gb|CX705162.1|CX705162 gmrtDrNS01_39-B_M13R_D10_074.s3 Water stressed 48h segment 1	606	531	1e-149	90	Contig470	>gb|AV419455| AV419455	278	129	5e-29	86	Contig470	>gb|AL379126.1|AL379126 MtBB43B06R1 MtBB Medicago truncatula cDNA clone MtBB43B06 T7, mRNA	496	184	2e-45	87	Contig470	>gb|CV533432.1|CV533432 LVS_039_B10 Phaseolus vulgaris leaf EST library Phaseolus vulgaris	576	373	1e-102	89
471	Contig471	671	Contig471	>P00303|BABL_CUCSA Basic blue protein - Cucumis sativus (Cucumber)	96	156	7e-38	66	+3	225	509	1	95	Contig471	>gb|CD051342.1|CD051342 EST0805 subtracted cDNA library of drought-stressed chickpea Cicer	734	32	0.43	100	Contig471	>gb|EE604852.1|EE604852 CCUPAS120LF04a08F Pigeon pea Leaf cDNA Library Cajanus cajan cDNA	717	28	0.82	100	Contig471	>gb|CA852917.1|CA852917 E13E08_J08_10.ab1 cDNA Peking library 6, 8 day SCN3 Glycine max	608	456	1e-127	89	Contig471	>gnl|lis|1818534 TA5836_34305 Basic blue copper protein [Cicer arietinum (Chickpea)	614	220	2e-56	84	Contig471	>gb|EY475298.1|EY475298 METAE79TF JCVI-MT3 Medicago truncatula cDNA 5, mRNA sequence	681	230	4e-59	85	Contig471	>gb|CV532273.1|CV532273 LVS_022_H12 Phaseolus vulgaris leaf EST library Phaseolus vulgaris	658	46	0.0004	83
472	Contig472	1042	Contig472	>P49248|IN21_MAIZE Protein IN2-1 - Zea mays (Maize)	243	253	1e-66	53	+2	83	739	17	237	Contig472	>gb|FE672810.1|FE672810 mh1_0023_F05 Drought-stressed chickpea leave library Cicer	328	113	2e-25	81	Contig472	>gb|EE604918.1|EE604918 CCUPAS120LF04h05F Pigeon pea Leaf cDNA Library Cajanus cajan cDNA	574	30	0.32	100	Contig472	>gb|CF922869.1|CF922869 gmrhRww24-01-SP6_B11_1_093 Soybean root hair subtracted cDNA	733	920	0	92	Contig472	>gnl|lis|1825604 TA7929_34305 In2-1 protein [Glycine max (Soybean)]	553	361	1e-98	86	Contig472	>gb|CB892808.1|CB892808 EST645600 HOGA Medicago truncatula cDNA clone HOGA-19H12, mRNA	882	547	1e-154	85	Contig472	>gb|FE690894.1|FE690894 Pv013D_M13F_A11.ab1 Phaseolus vulgaris cv Early gallatin Phaseolus	862	785	0	90
473	Contig473	769	Contig473	>Q9FLX7|NDUA5_ARATH Probable NADH dehydrogenase [ubiquinone] 1 alpha	169	251	2e-66	75	+1	25	495	1	156	Contig473	>gb|FE670980.1|FE670980 mh2_0038_G01 Chickpea leave library Cicer arietinum cDNA clone	565	32	0.49	91	Contig473	>gb|EE604870.1|EE604870 CCUPAS120LF04c09F Pigeon pea Leaf cDNA Library Cajanus cajan cDNA	493	30	0.24	100	Contig473	>gb|FE700940.1|FE700940 Pv028B_M13F_D04.ab1 Phaseolus vulgaris cv Early gallatin Phaseolus	759	163	2e-38	79	Contig473	>gnl|lis|1817393 TA2778_34305 NADH-ubiquinone oxidoreductase [Retama raetam]	739	147	3e-34	79	Contig473	>gb|BE942228.1|BE942228 EST421807 MGHG Medicago truncatula cDNA clone pMGHG-7L6, mRNA	607	468	1e-130	85	Contig473	>gb|CB543227.1|CB543227 PVEPSE3028K19.g Common bean seedling EST Library inoculated with	453	163	3e-39	79
474	Contig474	616	Contig474	>Q9SUI6|PSAH2_ARATH Photosystem I reaction center subunit VI-2,	145	242	1e-63	82	+3	66	497	1	145	Contig474	>gb|FE669024.1|FE669024 mh2_0010_E06 Chickpea leave library Cicer arietinum cDNA clone	565	504	1e-143	91	Contig474	>gb|DY742663.1|DY742663 cajKS40 Pigeonpea stress induced cDNA library Cajanus cajan cDNA,	710	32	0.048	100	Contig474	>gb|CD392894.1|CD392894 Gm_ck12169 Soybean induced by Salicylic Acid Glycine max cDNA 3,	652	726	0	94	Contig474	>gb|AV407292| AV407292	428	565	1e-160	92	Contig474	>gb|AW683663.1|AW683663 NF017C09LF1F1069 Developing leaf Medicago truncatula cDNA clone	610	476	1e-133	90	Contig474	>gb|CB280709.1|CB280709 PVEPLE1007G09.g Common bean leaf EST Library - PVEPLE1 Phaseolus	585	632	0	92
475	Contig475	502	Contig475	>P93147|C81E1_GLYEC Cytochrome P450 81E1 - Glycyrrhiza echinata	499	192	8e-49	79	+2	8	337	389	498	Contig475	>gb|EH059192.1|EH059192 CPB03h05.y.esd subtracted cDNA library of drought stressed chickpea	849	32	0.32	100	Contig475	>gb|EE604667.1|EE604667 CCUPAS120LF02g10R Pigeon pea Leaf cDNA Library Cajanus cajan cDNA	572	36	0.003	100	Contig475	>gb|CF807230.1|CF807230 psHB021xN19f USDA-IFAFS:Expression of Phytophthora sojae genes	490	52	3e-05	92	Contig475	>gnl|lis|1658077 AB025016 Lotus corniculatus var. japonicus mRNA for cytochrome P450,	1500	90	4e-17	79	Contig475	>gb|AW736144.1|AW736144 EST332120 KV3 Medicago truncatula cDNA clone pKV3-5N21, mRNA	452	299	4e-80	86	Contig475	>gb|CV534262.1|CV534262 NOD_201_D09 Phaseolus vulgaris nodule EST library Phaseolus	505	50	2e-05	91
476	Contig476	807	Contig476	>Q28CQ4|UBC9_XENTR SUMO-conjugating enzyme UBC9 - Xenopus tropicalis	158	231	3e-60	66	-1	747	277	1	157	Contig476	>gb|FE669170.1|FE669170 mh2_0013_F02 Chickpea leave library Cicer arietinum cDNA clone	657	533	1e-152	87	Contig476	>gb|EE605050.1|EE605050 CCUPAS120LF05e05F Pigeon pea Leaf cDNA Library Cajanus cajan cDNA	555	28	0.99	100	Contig476	>gb|FG991573.1|FG991573 GLLDU54TF JCVI-SOY1 Glycine max cDNA 5, mRNA sequence	758	1013	0	92	Contig476	>gnl|lis|1822735 TA14336_34305 Putative ubiquitin-conjugating enzyme [Populus	593	545	1e-154	91	Contig476	>gb|BF521301.1|BF521301 EST458777 DSIL Medicago truncatula cDNA clone pDSIL-43C5, mRNA	694	478	1e-133	86	Contig476	>gb|FE693064.1|FE693064 Pv024A_M13F_D02.ab1 Phaseolus vulgaris cv Early gallatin Phaseolus	710	876	0	91
477	Contig477	841	Contig477	>O82531|PSB1_PETHY Proteasome subunit beta type-1 - Petunia hybrida	223	415	1e-115	90	+2	26	694	1	223	Contig477	>gb|FE670520.1|FE670520 mh2_0029_C01 Chickpea leave library Cicer arietinum cDNA clone	477	908	0	99	Contig477	>gb|EE604805.1|EE604805 CCUPAS120LF03e03R Pigeon pea Leaf cDNA Library Cajanus cajan cDNA	251	32	0.066	100	Contig477	>gb|EH262538.1|EH262538 JGI_ACBU6308.fwd ACBU Phakopsora pachyrhizi infected soybean leaf	768	892	0	91	Contig477	>gnl|lis|1818647 TA5742_34305 20S proteasome, A and B subunits [Medicago truncatula	483	472	1e-132	91	Contig477	>gb|EY477440.1|EY477440 METB302TF JCVI-MT3 Medicago truncatula cDNA 5, mRNA sequence	861	1160	0	94	Contig477	>gb|CV541601.1|CV541601 RTS_107_F02 Phaseolus vulgaris P- root EST library Phaseolus	751	835	0	90
478	Contig478	661	Contig478	>Q8H1E4|RAP24_ARATH Ethylene-responsive transcription factor RELATED	334	67	9e-11	47	-1	637	386	249	332	Contig478	>gb|FE670485.1|FE670485 mh2_0028_G09 Chickpea leave library Cicer arietinum cDNA clone	674	745	0	100	Contig478	>gb|EE604571.1|EE604571 CCUPAS120LF02e09F Pigeon pea Leaf cDNA Library Cajanus cajan cDNA	403	30	0.2	92	Contig478	>gb|FK389704.1|FK389704 454GmaGlobSeed124336 Soybean Seeds Containing Globular-Stage	225	82	5e-14	91	Contig478	>gnl|lis|1803184 TA1954_34305	619	117	2e-25	83	Contig478	>gb|AL381644.1|AL381644 MtBC02B07F3 MtBC Medicago truncatula cDNA clone MtBC02B07 T3, mRNA	492	157	4e-37	90	Contig478	>gb|FE697604.1|FE697604 Pv006B_M13F_F09.ab1 Phaseolus vulgaris cv Early gallatin Phaseolus	159	72	7e-12	88
479	Contig479	851	Contig479	>P16972|FER1_ARATH Ferredoxin-1, chloroplast precursor - Arabidopsis	148	189	1e-47	65	-3	738	307	1	147	Contig479	>gb|FE670167.1|FE670167 mh2_0024_H04 Chickpea leave library Cicer arietinum cDNA clone	537	137	1e-32	84	Contig479	>gb|EE604768.1|EE604768 CCUPAS120LF03a06R Pigeon pea Leaf cDNA Library Cajanus cajan cDNA	503	182	3e-47	84	Contig479	>gb|BI944532.1|BI944532 sab81g05.y1 Gm-c1032 Glycine max cDNA clone GENOME SYSTEMS CLONE	532	206	2e-51	83	Contig479	>gnl|lis|1817157 TA2755_34305 Ferredoxin [2Fe-2S], plant [Medicago truncatula	703	149	8e-35	85	Contig479	>gb|CX523504.1|CX523504 s13dNF84C10VI082_474728 Virus-Infected Leaves Medicago truncatula	538	111	3e-23	82	Contig479	>gb|CB540649.1|CB540649 PVEPSE2022D08.g Common bean seedling EST Library - PVEPSE2	577	188	6e-47	87
480	Contig480	655	Contig480	>Q39459|MT2_CICAR Metallothionein-like protein 2 - Cicer arietinum	79	157	5e-38	84	-1	553	320	1	79	Contig480	>gb|FE668485.1|FE668485 mh2_0001_E06 Chickpea leave library Cicer arietinum cDNA clone	545	163	2e-40	84	Contig480	>gb|CO636153.1|CO636153 cajIII4d Pigeonpea stress induced cDNA library Cajanus cajan cDNA	526	303	9e-84	100	Contig480	>gb|BM143087.1|BM143087 saj39c12.y1 Gm-c1066 Glycine max cDNA clone SOYBEAN CLONE ID:	530	276	2e-72	88	Contig480	>gnl|lis|1499014 AU252125	350	151	2e-35	85	Contig480	>gb|DW018371.1|DW018371 EST1227332 MTY Medicago truncatula cDNA clone MTYB579, mRNA	489	131	2e-29	87	Contig480	>gb|FE676543.1|FE676543 Pv037A_M13R_B10.ab1 Phaseolus vulgaris cv Early gallatin Phaseolus	633	212	3e-54	89
481	Contig481	643	Contig481	>P44809|HGP2_HAEIN Probable hemoglobin and	999	32	3.1	36	+1	217	348	604	647	Contig481	>gb|FE668701.1|FE668701 mh2_0003_G11 Chickpea leave library Cicer arietinum cDNA clone	706	32	0.41	100	Contig481	>gb|EE604882.1|EE604882 CCUPAS120LF04d11F Pigeon pea Leaf cDNA Library Cajanus cajan cDNA	604	28	0.79	100	Contig481	>gb|AW759727.1|AW759727 sl47c02.y1 Gm-c1027 Glycine max cDNA clone GENOME SYSTEMS CLONE ID:	433	289	1e-76	88	Contig481	>gb|BP064773| BP064773	349	38	0.16	100	Contig481	>gb|CA990044.1|CA990044 EST643552 GESD Medicago truncatula cDNA clone GESD-27I24, mRNA	738	36	1.1	95	Contig481	>gb|FE709224.1|FE709224 Pv055B_M13F_F02.ab1 Phaseolus vulgaris cv Early gallatin Phaseolus	689	34	1.5	95
482	Contig482	684	Contig482	>P44320|MUTY_HAEIN A/G-specific adenine glycosylase - Haemophilus	378	32	3.5	31	-3	484	284	269	330	Contig482	>gb|EH059223.1|EH059223 CPAf04.z.esd subtracted cDNA library of drought stressed chickpea	1128	34	0.11	95	Contig482	>gb|EE604651.1|EE604651 CCUPAS120LF02R04R Pigeon pea Leaf cDNA Library Cajanus cajan cDNA	366	30	0.21	100	Contig482	>gb|FK275268.1|FK275268 454GmaGlobSeed9900 Soybean Seeds Containing Globular-Stage Embryos	146	44	0.011	100	Contig482	>gb|AV768005| AV768005	331	36	0.68	100	Contig482	>gb|AW574293.1|AW574293 EST316884 GVN Medicago truncatula cDNA clone pGVN-52P24, mRNA	619	42	0.019	96	Contig482	>gb|FG229697.1|FG229697 pvreabc010004_L22_M13rev_phred13_vc root hairs of Phaseolus	654	40	0.026	100
483	Contig483	703	Contig483	>P37705|GRP3_DAUCA Glycine-rich protein A3 - Daucus carota (Carrot)	195	162	2e-39	54	+2	92	589	1	140	Contig483	>gb|FE668712.1|FE668712 mh2_0003_H10 Chickpea leave library Cicer arietinum cDNA clone	628	141	7e-34	89	Contig483	>gb|EE604543.1|EE604543 CCUPAS120LF02b01F Pigeon pea Leaf cDNA Library Cajanus cajan cDNA	251	28	0.86	100	Contig483	>gb|BE822056.1|BE822056 GM700016A20D6 Gm-r1070 Glycine max cDNA clone Gm-r1070-6300 3,	634	218	3e-55	96	Contig483	>gnl|lis|1805786 TA3783_34305	928	111	1e-23	91	Contig483	>gb|AL389041.1|AL389041 MtBC52D06R1 MtBC Medicago truncatula cDNA clone MtBC52D06 T7, mRNA	523	96	1e-18	88	Contig483	>gb|CV543022.1|CV543022 RTS_129_C11 Phaseolus vulgaris P- root EST library Phaseolus	608	188	5e-47	87
484	ICPL20102_CW37_G12	361	ICPL20102_CW37_G12	>O82796|SERB_ARATH Phosphoserine phosphatase, chloroplast precursor	295	34	0.12	66	+1	7	69	274	294	ICPL20102_CW37_G12	>gb|FE672242.1|FE672242 mh1_0015_F11 Drought-stressed chickpea leave library Cicer	637	32	0.23	100	ICPL20102_CW37_G12	>gb|EE604877.1|EE604877 CCUPAS120LF04d05F Pigeon pea Leaf cDNA Library Cajanus cajan cDNA	180	30	0.11	100	ICPL20102_CW37_G12	>gb|CD411967.1|CD411967 Gm_ck42969 Soybean induced by Salicylic Acid Glycine max cDNA 3,	648	111	3e-23	94	ICPL20102_CW37_G12	>gnl|lis|1818665 TA5141_34305 Phosphoserine phosphatase, chloroplast precursor	516	92	7e-18	92	ICPL20102_CW37_G12	>gb|AW299032.1|AW299032 EST305706 KV2 Medicago truncatula cDNA clone KV2-11E10, mRNA	691	80	4e-14	90	ICPL20102_CW37_G12	>gb|CV529800.1|CV529800 ALV_011D_C01 Phaseolus vulgaris leaf EST library PV_GEa Phaseolus	711	40	0.014	95
485	ICPL20102_CW38_G02	227	ICPL20102_CW38_G02	>O13930|SEC2_SCHPO Rab guanine nucleotide exchange factor sec2 -	527	32	0.9	33	+3	30	224	226	284	ICPL20102_CW38_G02	>gb|FE669873.1|FE669873 mh2_0021_D06 Chickpea leave library Cicer arietinum cDNA clone	490	32	0.14	100	ICPL20102_CW38_G02	>gb|EE604753.1|EE604753 CCUPAS120LF03g10F Pigeon pea Leaf cDNA Library Cajanus cajan cDNA	809	28	0.27	100	ICPL20102_CW38_G02	>gb|BM527410.1|BM527410 sal61e09.y1 Gm-c1061 Glycine max cDNA clone SOYBEAN CLONE ID:	481	40	0.054	88	ICPL20102_CW38_G02	>gb|AV779265| AV779265	533	32	3.3	100	ICPL20102_CW38_G02	>gb|AA660602.1|AA660602 00489 MtRHE Medicago truncatula cDNA 5, mRNA sequence	509	32	5.7	100	ICPL20102_CW38_G02	>gb|FE685159.1|FE685159 Pv009B_M13R_B03.ab1 Phaseolus vulgaris cv Early gallatin Phaseolus	932	34	0.51	100
486	ICPL20102_CW39_G02	643	ICPL20102_CW39_G02	>Q6CEE7|PPN1_YARLI Endopolyphosphatase - Yarrowia lipolytica	747	56	2e-07	36	+1	52	402	586	707	ICPL20102_CW39_G02	>gb|CD051291.1|CD051291 EST0312 subtracted cDNA library of drought-stressed chickpea Cicer	685	36	0.026	90	ICPL20102_CW39_G02	>gb|DV105925.1|DV105925 cajKS5 Pigeonpea water stress induced cDNA library Cajanus cajan	761	36	0.003	90	ICPL20102_CW39_G02	>gb|FE674683.1|FE674683 Pv059Ar_M13F_F12.ab1 Phaseolus vulgaris cv Early gallatin Phaseolus	773	46	0.003	93	ICPL20102_CW39_G02	>gnl|lis|1827746 TA8796_34305 Hypothetical protein F14P22.150 [Arabidopsis thaliana	515	32	9.9	95	ICPL20102_CW39_G02	>gb|AL377181.1|AL377181 MtBB29H04R1 MtBB Medicago truncatula cDNA clone MtBB29H04 T7, mRNA	437	36	1.1	100	ICPL20102_CW39_G02	>gb|FE674683.1|FE674683 Pv059Ar_M13F_F12.ab1 Phaseolus vulgaris cv Early gallatin Phaseolus	773	46	0.0004	93
487	ICPL20102_CW38_G03	251	ICPL20102_CW38_G03	>Q5UQ45|YL389_MIMIV Uncharacterized protein L389 - Acanthamoeba	1083	30	1.9	48	-3	240	160	242	268	ICPL20102_CW38_G03	>gb|FE668486.1|FE668486 mh2_0001_E07 Chickpea leave library Cicer arietinum cDNA clone	630	32	0.15	100	ICPL20102_CW38_G03	>gb|EE604966.1|EE604966 CCUPAS120LF04d11R Pigeon pea Leaf cDNA Library Cajanus cajan cDNA	672	26	1.2	100	ICPL20102_CW38_G03	>gb|AW349366.1|AW349366 GM210005A11C9 Gm-r1021 Glycine max cDNA clone Gm-r1021-1649 3,	769	38	0.24	100	ICPL20102_CW38_G03	>gnl|lis|1802362 TA1626_34305	597	34	0.94	100	ICPL20102_CW38_G03	>gb|CX541773.1|CX541773 s13dNF93D11GS094_466848 Germinating Seed Medicago truncatula cDNA,	550	34	1.6	100	ICPL20102_CW38_G03	>gb|CV538880.1|CV538880 POD_011_F03 Phaseolus vulgaris pod EST library Phaseolus vulgaris	595	38	0.037	100
488	ICPL20102_CW39_G03	591	ICPL20102_CW39_G03	>O58356|TOP1_PYRHO DNA topoisomerase 1 - Pyrococcus horikoshii	686	30	5.9	33	-2	590	447	248	292	ICPL20102_CW39_G03	>gb|CK148768.1|CK148768 64_E7 Suppressive subtractive hybridization library Cicer arietinum	592	30	1.5	100	ICPL20102_CW39_G03	>gb|EE605099.1|EE605099 CCUPAS120LF05b03R Pigeon pea Leaf cDNA Library Cajanus cajan cDNA	344	28	0.72	100	ICPL20102_CW39_G03	>gb|FK017607.1|FK017607 GLNCP43TF JCVI-SOY3 Glycine max cDNA 5, mRNA sequence	677	36	2.3	100	ICPL20102_CW39_G03	>gnl|lis|1812726 TA261_34305 Ribosomal protein S5, bacterial and organelle form	1157	34	2.3	100	ICPL20102_CW39_G03	>gb|AW127427.2|AW127427 M110611 DSIL Medicago truncatula cDNA clone IL144, mRNA sequence	332	36	0.99	100	ICPL20102_CW39_G03	>gb|FE676461.1|FE676461 Pv034D_M13F_D12.ab1 Phaseolus vulgaris cv Early gallatin Phaseolus	224	34	1.4	100
489	ICPL20102_CW38_G04	240	ICPL20102_CW38_G04	>P81912|OR23A_DROME Odorant receptor 23a - Drosophila melanogaster	379	29	4.4	22	+3	102	236	265	309	ICPL20102_CW38_G04	>gb|EH059118.1|EH059118 CPB03a06.y.esd subtracted cDNA library of drought stressed chickpea	506	32	0.15	100	ICPL20102_CW38_G04	>gb|EE604949.1|EE604949 CCUPAS120LF04c03R Pigeon pea Leaf cDNA Library Cajanus cajan cDNA	98	30	0.072	94	ICPL20102_CW38_G04	>gb|BQ630586.1|BQ630586 sap28d07.y1 Gm-c1082 Glycine max cDNA clone SOYBEAN CLONE ID:	421	163	6e-39	95	ICPL20102_CW38_G04	>gb|BW594613| BW594613	486	42	0.004	89	ICPL20102_CW38_G04	>gb|AL375940.1|AL375940 MtBB20C01F1 MtBB Medicago truncatula cDNA clone MtBB20C01 T3, mRNA	492	60	3e-08	94	ICPL20102_CW38_G04	>gb|CV531798.1|CV531798 LVS_007_G08 Phaseolus vulgaris leaf EST library Phaseolus vulgaris	412	96	2e-19	89
490	ICPL20102_CW39_G04	640	ICPL20102_CW39_G04	>O14617|AP3D1_HUMAN AP-3 complex subunit delta-1 - Homo sapiens	1153	46	0.0002	40	+1	466	627	852	905	ICPL20102_CW39_G04	>gb|EB085040.1|EB085040 CA0857 Chickpea (ICC3996) post-inoculation EST library Cicer	649	40	0.002	95	ICPL20102_CW39_G04	>gb|EE595381.1|EE595381 CCUPAS120LF01b07F Pigeon pea Leaf cDNA Library Cajanus cajan cDNA	784	30	0.2	100	ICPL20102_CW39_G04	>gb|BQ629535.1|BQ629535 saq03c07.y1 Gm-c1045 Glycine max cDNA clone SOYBEAN CLONE ID:	552	575	1e-162	92	ICPL20102_CW39_G04	>gnl|lis|1802764 TA1264_34305 F17A17.37 protein [Arabidopsis thaliana (Mouse-ear	1422	264	1e-69	85	ICPL20102_CW39_G04	>gb|BE203516.1|BE203516 EST396200 KV0 Medicago truncatula cDNA clone pKV0-10K18, mRNA	479	230	4e-59	84	ICPL20102_CW39_G04	>gb|CV538277.1|CV538277 POD_003_F06 Phaseolus vulgaris pod EST library Phaseolus vulgaris	665	412	1e-114	87
491	ICPL20102_CW38_G05	414	ICPL20102_CW38_G05	>Q12301|YD180_YEAST Uncharacterized membrane protein YDL180W -	547	28	7.9	32	-3	379	146	339	412	ICPL20102_CW38_G05	>gb|CK148954.1|CK148954 AGT-11_A07 Suppressive subtractive hybridization library Cicer	525	30	1	100	ICPL20102_CW38_G05	>gb|EE605041.1|EE605041 CCUPAS120LF05d07F Pigeon pea Leaf cDNA Library Cajanus cajan cDNA	357	34	0.008	100	ICPL20102_CW38_G05	>gb|FK551617.1|FK551617 454GmaGlobSeed286249 Soybean Seeds Containing Globular-Stage	252	42	0.026	93	ICPL20102_CW38_G05	>gnl|lis|1827072 TA8030_34305 Zinc finger, RING-type; Seven in absentia protein	571	34	1.6	95	ICPL20102_CW38_G05	>gb|EX529697.1|EX529697 MTGland_A057_2007-06-13/MTGlandA057_F02_003_1 Medicago truncatula	857	36	0.68	100	ICPL20102_CW38_G05	>gb|FE897313.1|FE897313 PvEST3163 Bean pod tissue cDNA Entry Library Phaseolus vulgaris	625	36	0.24	95
492	ICPL20102_CW38_G07	726	ICPL20102_CW38_G07	>P29756|CATA1_SOYBN Catalase-1/2 - Glycine max (Soybean)	492	318	2e-86	94	+1	7	462	341	492	ICPL20102_CW38_G07	>gb|FE670920.1|FE670920 mh2_0038_A12 Chickpea leave library Cicer arietinum cDNA clone	686	367	1e-102	85	ICPL20102_CW38_G07	>gb|EE604856.1|EE604856 CCUPAS120LF04b01F Pigeon pea Leaf cDNA Library Cajanus cajan cDNA	251	30	0.22	100	ICPL20102_CW38_G07	>gb|CA852864.1|CA852864 E12H07_O07_16.ab1 cDNA Peking library 6, 8 day SCN3 Glycine max	664	801	0	93	ICPL20102_CW38_G07	>gnl|lis|1812341 TA835_34305 Catalase-4 [Glycine max (Soybean)]	642	274	2e-72	90	ICPL20102_CW38_G07	>gb|BG447954.1|BG447954 NF104G11EC1F1086 Elicited cell culture Medicago truncatula cDNA	685	230	4e-59	92	ICPL20102_CW38_G07	>gb|CV543345.1|CV543345 RTS_133_H07 Phaseolus vulgaris P- root EST library Phaseolus	619	714	0	93
493	ICPL20102_CW38_G08	524	ICPL20102_CW38_G08	>P51509|RELB_CHICK Transcription factor RelB homolog - Gallus gallus	549	33	0.7	34	+1	16	153	102	153	ICPL20102_CW38_G08	>gb|FE672160.1|FE672160 mh1_0014_G09 Drought-stressed chickpea leave library Cicer	655	34	0.085	100	ICPL20102_CW38_G08	>gb|EE595502.1|EE595502 CCUPAS120LF01h03R Pigeon pea Leaf cDNA Library Cajanus cajan cDNA	348	34	0.01	100	ICPL20102_CW38_G08	>gb|CD412691.1|CD412691 Gm_ck43853 Soybean induced by Salicylic Acid Glycine max cDNA 3,	604	280	8e-74	91	ICPL20102_CW38_G08	>gnl|lis|1807863 TA10427_34305 Hypothetical protein [Medicago truncatula (Barrel	495	178	6e-44	86	ICPL20102_CW38_G08	>gb|BG456934.1|BG456934 NF098A10PL1F1071 Phosphate starved leaf Medicago truncatula cDNA	666	66	1e-09	85	ICPL20102_CW38_G08	>gb|CV542225.1|CV542225 RTS_117_E07 Phaseolus vulgaris P- root EST library Phaseolus	688	36	0.31	100
494	ICPL20102_CW39_G09	127	ICPL20102_CW39_G09	>Q5KM33|ESA1_CRYNE Histone acetyltransferase ESA1 - Cryptococcus	564	29	4.9	40	+2	29	103	325	349	ICPL20102_CW39_G09	>gb|FE670713.1|FE670713 mh2_0031_D08 Chickpea leave library Cicer arietinum cDNA clone	190	26	4.6	100	ICPL20102_CW39_G09	>gb|DV105914.1|DV105914 cajKS21 Pigeonpea water stress induced cDNA library Cajanus cajan	741	24	2.2	100	ICPL20102_CW39_G09	>gb|BI119552.1|BI119552 FiS1A14 Forrest infected Subtraction Library Glycine max cDNA,	716	32	6.9	100	ICPL20102_CW39_G09	>gb|BP033261| BP033261	528	34	0.45	95							ICPL20102_CW39_G09	>gb|CV534317.1|CV534317 NOD_202_C03 Phaseolus vulgaris nodule EST library Phaseolus	557	32	1.1	100
495	ICPL20102_CW38_G10	351	ICPL20102_CW38_G10	>P48027|GACS_PSESY Sensor protein gacS - Pseudomonas syringae pv.	907	37	0.019	36	-1	342	211	736	779	ICPL20102_CW38_G10	>gb|EH058778.1|EH058778 CPA03c09.y.esd subtracted cDNA library of drought stressed chickpea	415	30	0.87	100	ICPL20102_CW38_G10	>gb|EE604701.1|EE604701 CCUPAS120LF03b10F Pigeon pea Leaf cDNA Library Cajanus cajan cDNA	465	28	0.42	100	ICPL20102_CW38_G10	>gb|CD412762.1|CD412762 Gm_ck43938 Soybean induced by Salicylic Acid Glycine max cDNA 3,	621	34	5.2	100	ICPL20102_CW38_G10	>gnl|lis|1822278 TA14209_34305 Coronatine-insensitive 1 [Glycine max (Soybean)]	485	32	5.3	100	ICPL20102_CW38_G10	>gb|AL386983.1|AL386983 MtBC39B05F1 MtBC Medicago truncatula cDNA clone MtBC39B05 T3, mRNA	476	34	2.3	100	ICPL20102_CW38_G10	>gb|CB539672.1|CB539672 PVEPSE2008G10.g Common bean seedling EST Library - PVEPSE2	362	34	0.81	100
496	ICPL20102_CW39_G10	533	ICPL20102_CW39_G10	>P91613|PER_DROIN Period circadian protein - Drosophila insularis	391	37	0.012	40	+2	275	424	336	382	ICPL20102_CW39_G10	>gb|DY475176.1|DY475176 U137 Chickpea (ICC3996) post-inoculation EST library Cicer	255	30	1.3	94	ICPL20102_CW39_G10	>gb|EE604973.1|EE604973 CCUPAS120LF04e06R Pigeon pea Leaf cDNA Library Cajanus cajan cDNA	587	28	0.65	100	ICPL20102_CW39_G10	>gb|FK404358.1|FK404358 454GmaGlobSeed138990 Soybean Seeds Containing Globular-Stage	145	129	2e-28	96	ICPL20102_CW39_G10	>gnl|lis|1817004 TA2874_34305 Hypothetical protein F16M2_20 [Arabidopsis thaliana	642	34	2.1	95	ICPL20102_CW39_G10	>gb|EL563635.1|EL563635 54ssh23h Medicago truncatula SSH 23 Hours Medicago truncatula cDNA,	235	276	6e-73	94	ICPL20102_CW39_G10	>gb|FG230421.1|FG230421 pvreacc010001_A8_M13rev_phred13_vc root hairs of Phaseolus vulgaris	245	115	4e-25	91
497	ICPL20102_CW38_G11	594	ICPL20102_CW38_G11	>P36182|HSP82_TOBAC Heat shock protein 82 - Nicotiana tabacum	499	384	1e-106	97	+1	7	594	135	330	ICPL20102_CW38_G11	>gb|FE671381.1|FE671381 mh1_0005_A11 Drought-stressed chickpea leave library Cicer	616	188	3e-48	79	ICPL20102_CW38_G11	>gb|EE605048.1|EE605048 CCUPAS120LF05e02F Pigeon pea Leaf cDNA Library Cajanus cajan cDNA	508	32	0.047	100	ICPL20102_CW38_G11	>gb|EV274771.1|EV274771 GLMCA26TF JCVI-SOY2 Glycine max cDNA 5, mRNA sequence	595	622	1e-177	92	ICPL20102_CW38_G11	>gnl|lis|1813562 TA609_34305 Hsp90-2-like [Solanum tuberosum (Potato)]	2445	242	5e-63	80	ICPL20102_CW38_G11	>gb|BG647795.1|BG647795 EST509414 HOGA Medicago truncatula cDNA clone pHOGA-17N10 5 end,	788	525	1e-148	86	ICPL20102_CW38_G11	>gb|FE685394.1|FE685394 Pv009B_M13F_E07.ab1 Phaseolus vulgaris cv Early gallatin Phaseolus	825	488	1e-137	90
498	ICPL20102_CW39_G12	341	ICPL20102_CW39_G12	>Q9SM41|SUI1_SPOST Protein translation factor SUI1 homolog -	115	87	2e-17	97	+1	4	132	73	115	ICPL20102_CW39_G12	>gb|EB085043.1|EB085043 CA0877 Chickpea (ICC3996) post-inoculation EST library Cicer	433	159	1e-39	91	ICPL20102_CW39_G12	>gb|EE604803.1|EE604803 CCUPAS120LF03d11R Pigeon pea Leaf cDNA Library Cajanus cajan cDNA	627	26	1.6	94	ICPL20102_CW39_G12	>gb|CF921911.1|CF921911 gmrhRww24-04-T7_H04_1_018 Soybean root hair subtracted cDNA library	698	355	1e-96	90	ICPL20102_CW39_G12	>gnl|lis|1803716 TA1772_34305 Protein translation factor Sui1 homolog [Arabidopsis	720	190	9e-48	94	ICPL20102_CW39_G12	>gb|AW125975.2|AW125975 N100170e rootphos(-) Medicago truncatula cDNA clone MHRP-2H3, mRNA	547	135	8e-31	88	ICPL20102_CW39_G12	>gb|CB542899.1|CB542899 PVEPSE3026G08.g Common bean seedling EST Library inoculated with	336	238	3e-62	92
499	ICPL20102_CW36_H01	749	ICPL20102_CW36_H01	>O95248|MTMR5_HUMAN Myotubularin-related protein 5 - Homo sapiens	1867	31	7	42	+2	329	412	1490	1517	ICPL20102_CW36_H01	>gb|CK148865.1|CK148865 58_D5 Suppressive subtractive hybridization library Cicer arietinum	611	34	0.12	100	ICPL20102_CW36_H01	>gb|EE604636.1|EE604636 CCUPAS120LF02d08R Pigeon pea Leaf cDNA Library Cajanus cajan cDNA	251	28	0.92	100	ICPL20102_CW36_H01	>gb|AW350938.1|AW350938 GM210009B10H4 Gm-r1021 Glycine max cDNA clone Gm-r1021-3439 3,	695	36	2.9	100	ICPL20102_CW36_H01	>gnl|lis|1812108 TA427_34305 Ribosomal protein L3B [Nicotiana tabacum (Common	636	34	2.9	100	ICPL20102_CW36_H01	>gb|AW690429.1|AW690429 NF034C01ST1F1000 Developing stem Medicago truncatula cDNA clone	546	36	1.3	95	ICPL20102_CW36_H01	>gb|EX305591.1|EX305591 PvEST2840 Bean pod tissue cDNA Entry Library Phaseolus vulgaris	823	42	0.007	100
500	ICPL20102_CW36_H02	258	ICPL20102_CW36_H02	>Q7M8N9|AROB_WOLSU 3-dehydroquinate synthase - Wolinella	346	29	4.3	48	+3	36	110	142	166	ICPL20102_CW36_H02	>gb|FE670313.1|FE670313 mh2_0026_E11 Chickpea leave library Cicer arietinum cDNA clone	653	46	1e-05	85	ICPL20102_CW36_H02	>gb|EE595482.1|EE595482 CCUPAS120LF01f03R Pigeon pea Leaf cDNA Library Cajanus cajan cDNA	315	30	0.078	100	ICPL20102_CW36_H02	>gb|CA850995.1|CA850995 D09A05_A05_01.ab1 cDNA Peking library 2, 4 day SCN3 Glycine max	375	54	4e-06	84	ICPL20102_CW36_H02	>gnl|lis|1812682 TA123_34305 Peptidase C1A, papain; Somatotropin hormone [Medicago	813	46	0.0003	83	ICPL20102_CW36_H02	>gb|EX532981.1|EX532981 MTGland_B043_2007-06-19/MTGland-043_N11_018_1 Medicago truncatula	577	54	2e-06	84	ICPL20102_CW36_H02	>gb|FG233649.1|FG233649 pvrebbc010002_H11_M13rev_phred13_vc root hairs of Phaseolus	236	46	0.0002	96
501	ICPL20102_CW37_H03	1088	ICPL20102_CW37_H03	>Q9BQA1|MEP50_HUMAN Methylosome protein 50 - Homo sapiens (Human)	342	34	1.1	26	+3	237	752	86	280	ICPL20102_CW37_H03	>gb|CK148742.1|CK148742 13_A5 Suppressive subtractive hybridization library Cicer arietinum	460	30	2.8	100	ICPL20102_CW37_H03	>gb|EE604789.1|EE604789 CCUPAS120LF03c07R Pigeon pea Leaf cDNA Library Cajanus cajan cDNA	784	28	1.3	100	ICPL20102_CW37_H03	>gb|BU544404.1|BU544404 GM880002B10F08 Gm-r1088 Glycine max cDNA clone Gm-r1088-663 3,	513	36	4.3	100	ICPL20102_CW37_H03	>gnl|lis|1814190 TA13997_34305 Lissencephaly type-1-like homology motif;	453	36	1.1	100	ICPL20102_CW37_H03	>gb|BG644487.1|BG644487 EST506106 KV3 Medicago truncatula cDNA clone pKV3-37M20 5 end,	765	36	1.8	100	ICPL20102_CW37_H03	>gb|CB540586.1|CB540586 PVEPSE2021E11.g Common bean seedling EST Library - PVEPSE2	578	36	0.66	100
502	ICPL20102_CW36_H04	819												ICPL20102_CW36_H04	>gb|EH058998.1|EH058998 CPBg06.z.esd subtracted cDNA library of drought stressed chickpea	1248	36	0.034	100	ICPL20102_CW36_H04	>gb|EE604626.1|EE604626 CCUPAS120LF02c06R Pigeon pea Leaf cDNA Library Cajanus cajan cDNA	873	32	0.064	100	ICPL20102_CW36_H04	>gb|BI973727.1|BI973727 sai92a08.y1 Gm-c1065 Glycine max cDNA clone GENOME SYSTEMS CLONE	514	38	0.81	100	ICPL20102_CW36_H04	>gnl|lis|1813423 TA766_34305 Putative ORFX [Oryza sativa (japonica cultivar-group)]	859	38	0.21	100	ICPL20102_CW36_H04	>gb|CB892201.1|CB892201 EST649170 KV3 Medicago truncatula cDNA clone KV3-53D13, mRNA	822	38	0.35	95	ICPL20102_CW36_H04	>gb|CV529499.1|CV529499 ALV_010D_C08 Phaseolus vulgaris leaf EST library PV_GEa Phaseolus	978	34	1.9	95
503	ICPL20102_CW36_H05	851	ICPL20102_CW36_H05	>P58145|ROAA_ASTLO Ribosomal operon-associated A protein - Astasia	519	40	0.011	23	+2	464	799	89	205	ICPL20102_CW36_H05	>gb|FE671136.1|FE671136 mh1_0002_D07 Drought-stressed chickpea leave library Cicer	585	36	0.035	100	ICPL20102_CW36_H05	>gb|EE604569.1|EE604569 CCUPAS120LF02e07F Pigeon pea Leaf cDNA Library Cajanus cajan cDNA	683	28	1	94	ICPL20102_CW36_H05	>gb|BM890980.1|BM890980 sam21d04.y1 Gm-c1068 Glycine max cDNA clone SOYBEAN CLONE ID:	404	40	0.21	92	ICPL20102_CW36_H05	>gnl|lis|1812246 TA384_34305 Hypothetical protein T1E4.10 [Arabidopsis thaliana	1752	36	0.84	100	ICPL20102_CW36_H05	>gb|AW688560.1|AW688560 NF009A05ST1F1000 Developing stem Medicago truncatula cDNA clone	601	44	0.006	100	ICPL20102_CW36_H05	>gb|CB540642.1|CB540642 PVEPSE2022C09.g Common bean seedling EST Library - PVEPSE2	620	34	2	100
504	ICPL20102_CW37_H05	615	ICPL20102_CW37_H05	>P13816|GARP_PLAFF Glutamic acid-rich protein precursor - Plasmodium	678	66	1e-10	56	+2	5	178	123	184	ICPL20102_CW37_H05	>gb|EH059062.1|EH059062 CPB02d10.y.esd subtracted cDNA library of drought stressed chickpea	293	36	0.025	100	ICPL20102_CW37_H05	>gb|EE604904.1|EE604904 CCUPAS120LF04f10F Pigeon pea Leaf cDNA Library Cajanus cajan cDNA	420	28	0.75	94	ICPL20102_CW37_H05	>gb|CF922568.1|CF922568 gmrhRww24-12-T7_G03_1_019 Soybean root hair subtracted cDNA library	387	38	0.6	92	ICPL20102_CW37_H05	>gnl|lis|1824650 TA6475_34305 MtN21 protein [Medicago truncatula (Barrel medic)]	827	34	2.4	100	ICPL20102_CW37_H05	>gb|AW299092.1|AW299092 EST305766 KV2 Medicago truncatula cDNA clone KV2-12C24, mRNA	546	36	1	100	ICPL20102_CW37_H05	>gb|BQ481628.1|BQ481628 PV_GEa0054o23f Phaseolus vulgaris leaf EST library PV_GEa Phaseolus	972	38	0.093	100
505	ICPL20102_CW36_H06	529	ICPL20102_CW36_H06	>P28996|EF2_CHLKE Elongation factor 2 - Chlorella kessleri	845	47	2e-10	63	+1	13	102	743	772	ICPL20102_CW36_H06	>gb|FE671392.1|FE671392 mh1_0005_B11 Drought-stressed chickpea leave library Cicer	603	30	1.3	100	ICPL20102_CW36_H06	>gb|EE604626.1|EE604626 CCUPAS120LF02c06R Pigeon pea Leaf cDNA Library Cajanus cajan cDNA	873	30	0.16	100	ICPL20102_CW36_H06	>gb|BM188483.1|BM188483 saj96a12.y1 Gm-c1074 Glycine max cDNA clone SOYBEAN CLONE ID:	579	121	4e-26	87	ICPL20102_CW36_H06	>gnl|lis|1813501 TA650_34305 Translation factor; Elongation factor G, III and V	1442	139	5e-32	90	ICPL20102_CW36_H06	>gb|BE204875.1|BE204875 EST397615 KV0 Medicago truncatula cDNA clone pKV0-18H22, mRNA	556	111	2e-23	89	ICPL20102_CW36_H06	>gb|CV541715.1|CV541715 RTS_109_E04 Phaseolus vulgaris P- root EST library Phaseolus	639	119	3e-26	92
506	ICPL20102_CW37_H06	241	ICPL20102_CW37_H06	>Q9ERC1|MYO16_RAT Myosin-XVI - Rattus norvegicus (Rat)	1912	35	0.1	51	+1	16	99	1587	1617	ICPL20102_CW37_H06	>gb|EH058923.1|EH058923 CPA04h11.y.esd subtracted cDNA library of drought stressed chickpea	1052	32	0.15	100	ICPL20102_CW37_H06	>gb|EE604738.1|EE604738 CCUPAS120LF03f05F Pigeon pea Leaf cDNA Library Cajanus cajan cDNA	834	26	1.1	100	ICPL20102_CW37_H06	>gb|BE822416.1|BE822416 GM700017A20F5 Gm-r1070 Glycine max cDNA clone Gm-r1070-6778 3,	557	34	3.5	100	ICPL20102_CW37_H06	>gnl|lis|1814532 TA13984_34305 RabGAP/TBC [Medicago truncatula (Barrel medic)]	566	32	3.6	100	ICPL20102_CW37_H06	>gb|BG451998.1|BG451998 NF043F01DT1F1011 Drought Medicago truncatula cDNA clone NF043F01DT	597	34	1.5	100	ICPL20102_CW37_H06	>gb|CB541052.1|CB541052 PVEPSE2028C02.g Common bean seedling EST Library - PVEPSE2	553	34	0.55	95
507	ICPL20102_CW36_H07	598	ICPL20102_CW36_H07	>Q5JZQ8|CLN6_CANFA Ceroid-lipofuscinosis neuronal protein 6 homolog	312	37	0.064	48	+2	71	193	90	130	ICPL20102_CW36_H07	>gb|FE671041.1|FE671041 mh1_0001_D03 Drought-stressed chickpea leave library Cicer	459	32	0.38	100	ICPL20102_CW36_H07	>gb|EE604947.1|EE604947 CCUPAS120LF04b12R Pigeon pea Leaf cDNA Library Cajanus cajan cDNA	591	30	0.19	100	ICPL20102_CW36_H07	>gb|FK001989.1|FK001989 GLPAP69TR JCVI-SOY1 Glycine max cDNA 5, mRNA sequence	756	68	7e-10	85	ICPL20102_CW36_H07	>gnl|lis|1808279 TA10019_34305 Putative translation releasing factor 2 [Cucumis	572	36	0.59	100	ICPL20102_CW36_H07	>gb|BE203828.1|BE203828 EST396504 KV0 Medicago truncatula cDNA clone pKV0-11L17, mRNA	668	36	1	100	ICPL20102_CW36_H07	>gb|FE681732.1|FE681732 Pv026D_M13F_G01.ab1 Phaseolus vulgaris cv Early gallatin Phaseolus	556	34	1.4	100
508	ICPL20102_CW37_H07	383	ICPL20102_CW37_H07	>Q6CXR8|PAM17_KLULA Presequence translocated-associated motor	196	33	0.33	30	+1	10	198	101	163	ICPL20102_CW37_H07	>gb|FE669149.1|FE669149 mh2_0013_D03 Chickpea leave library Cicer arietinum cDNA clone	612	32	0.24	100	ICPL20102_CW37_H07	>gb|EE604621.1|EE604621 CCUPAS120LF02c01R Pigeon pea Leaf cDNA Library Cajanus cajan cDNA	633	30	0.12	100	ICPL20102_CW37_H07	>gb|FK026234.1|FK026234 GLRAS34TF JCVI-SOY3 Glycine max cDNA 5, mRNA sequence	432	90	1e-16	96	ICPL20102_CW37_H07	>gb|BW599143| BW599143	267	42	0.006	96	ICPL20102_CW37_H07	>gb|BE942085.1|BE942085 EST421673 MGHG Medicago truncatula cDNA clone pMGHG-7B11, mRNA	439	38	0.16	88	ICPL20102_CW37_H07	>gb|CB543324.1|CB543324 PVEPSE3029D09.g Common bean seedling EST Library inoculated with	430	34	0.89	100
509	ICPL20102_CW36_H08	768	ICPL20102_CW36_H08	>P81324|Y83C_METJA Uncharacterized protein MJ0835.2 - Methanococcus	339	43	0.002	26	+1	358	762	75	211	ICPL20102_CW36_H08	>gb|CK149044.1|CK149044 65_G1 Suppressive subtractive hybridization library Cicer arietinum	549	32	0.49	95	ICPL20102_CW36_H08	>gb|EE605043.1|EE605043 CCUPAS120LF05d09F Pigeon pea Leaf cDNA Library Cajanus cajan cDNA	731	32	0.06	100	ICPL20102_CW36_H08	>gb|CA802276.1|CA802276 sau33d02.y1 Gm-c1071 Glycine max cDNA clone SOYBEAN CLONE ID:	632	48	0.0008	96	ICPL20102_CW36_H08	>gb|AV768534| AV768534	366	36	0.76	100	ICPL20102_CW36_H08	>gb|AL382146.1|AL382146 MtBC05B02R1 MtBC Medicago truncatula cDNA clone MtBC05B02 T7, mRNA	526	40	0.083	100	ICPL20102_CW36_H08	>gb|FE701241.1|FE701241 Pv044D_M13R_A01.ab1 Phaseolus vulgaris cv Early gallatin Phaseolus	847	36	0.46	100
510	ICPL20102_CW37_H08	928	ICPL20102_CW37_H08	>Q9NTG1|PKDRE_HUMAN Polycystic kidney disease and receptor for egg	2253	33	2	34	+2	587	721	998	1043	ICPL20102_CW37_H08	>gb|FE670633.1|FE670633 mh2_0030_E04 Chickpea leave library Cicer arietinum cDNA clone	270	32	0.6	100	ICPL20102_CW37_H08	>gb|EE604654.1|EE604654 CCUPAS120LF02R07R Pigeon pea Leaf cDNA Library Cajanus cajan cDNA	446	34	0.018	95	ICPL20102_CW37_H08	>gb|BE821746.1|BE821746 GM700015A10F12 Gm-r1070 Glycine max cDNA clone Gm-r1070-6023 3,	680	36	3.6	95	ICPL20102_CW37_H08	>gnl|lis|1824174 TA6987_34305 Rieske [2Fe-2S] region [Medicago truncatula (Barrel	742	34	3.6	100	ICPL20102_CW37_H08	>gb|AW329416.2|AW329416 N200651e rootphos(-) Medicago truncatula cDNA clone MHRP-19H3, mRNA	580	34	6.2	100	ICPL20102_CW37_H08	>gb|CV532906.1|CV532906 LVS_031_F09 Phaseolus vulgaris leaf EST library Phaseolus vulgaris	694	34	2.2	100
[truncated: 4,047 more rows]
[truncated: 24 more columns]
