# Supplementary material for: The first set of EST resource for gene discovery and marker development in pigeonpea (Cajanus cajan L.)
Source: BMC Plant Biol. 2010 Mar 11;10:45. doi: 10.1186/1471-2229-10-45 (PMC2923520; doi:10.1186/1471-2229-10-45)
Supplement: Additional file 7 — Gene Ontology categorization for UG-II dataset. TTable shows classification of significant BLASTX hits (≤ 1-08) of UG-II dataset to different Gene Ontology categories. [file 1471-2229-10-45-S7.XLS]

## Sheet: UG-II-Functional categorization
Gene Ontology categorization results of UG-II dataset as retrieved from the UniProt database
Accession	Entry name	Status	Protein names	Gene names	Organism	Length	Domains	EC numbers	Gene Ontology	Gene Ontology ID	InterPro	Features	Keywords	Organism ID	Pathway	Protein family	PubMed ID	Score	Subcellular locations
P14009	14KD_DAUCA	reviewed	14 kDa proline-rich protein DC2.15		Daucus carota (Carrot)	137			integral to membrane; lipid transport	GO:0016021; GO:0006869	IPR013770; IPR003612	Chain (1); Compositional bias (1); Signal peptide (1); Transmembrane (1)	Membrane; Signal; Transmembrane	4039					Membrane; Single-pass membrane protein.
O22309	7OMT9_MEDSA	reviewed	Isoflavone-7-O-methyltransferase 9 (EC 2.1.1.150) (Isoflavone-O-methyltransferase 9) (7 IOMT-9)		Medicago sativa (Alfalfa)	352		2.1.1.150	isoflavone 7-O-methyltransferase activity; protein dimerization activity	GO:0033800; GO:0046983	IPR016461; IPR001077; IPR012967; IPR011991	Active site (1); Binding site (5); Chain (1); Region (1)	Methyltransferase; Transferase	3879	Phytoalexin biosynthesis; medicarpin biosynthesis.	Methyltransferase superfamily, Type 2 family, COMT subfamily	9484461
Q949P1	ABAH1_ARATH	reviewed	Abscisic acid 8'-hydroxylase 1 (ABA 8'-hydroxylase 1) (EC 1.14.13.93) (Cytochrome P450 707A1)	CYP707A1 (At4g19230) (T18B16.200)	Arabidopsis thaliana (Mouse-ear cress)	467		1.14.13.93	(+)-abscisic acid 8'-hydroxylase activity; abscisic acid metabolic process; electron carrier activity; heme binding; integral to membrane; oxidation reduction; release of seed from dormancy; response to red or far red light; response to stress	GO:0010295; GO:0009687; GO:0009055; GO:0020037; GO:0016021; GO:0055114; GO:0048838; GO:0009639; GO:0006950	IPR001128; IPR017973; IPR017972; IPR002401	Chain (1); Erroneous gene model prediction (2); Metal binding (1); Transmembrane (1)	Alternative splicing; Complete proteome; Heme; Iron; Membrane; Metal-binding; Monooxygenase; NADP; Oxidoreductase; Stress response; Transmembrane	3702	Plant hormone degradation; abscisic acid degradation.	Cytochrome P450 family	15064374; 10617198; 14593172; 15044947; 16543410; 17010113		Membrane; Single-pass membrane protein.
Q06931	ABR17_PEA	reviewed	ABA-responsive protein ABR17		Pisum sativum (Garden pea)	157			defense response; response to biotic stimulus	GO:0006952; GO:0009607	IPR000916	Chain (1)	Pathogenesis-related protein; Plant defense	3888		BetVI family	8111022
Q06930	ABR18_PEA	reviewed	ABA-responsive protein ABR18		Pisum sativum (Garden pea)	158			defense response; response to biotic stimulus	GO:0006952; GO:0009607	IPR000916	Chain (1)	Pathogenesis-related protein; Plant defense	3888		BetVI family	8111022
P49158	ACCD_SOYBN	reviewed	Acetyl-coenzyme A carboxylase carboxyl transferase subunit beta (ACCase beta chain) (EC 6.4.1.2)	accD	Glycine max (Soybean)	432		6.4.1.2	ATP binding; acetyl-CoA carboxylase activity; acetyl-CoA carboxylase complex; chloroplast; fatty acid biosynthetic process; zinc ion binding	GO:0005524; GO:0003989; GO:0009317; GO:0009507; GO:0006633; GO:0008270	IPR000438; IPR000022; IPR011762	Chain (1); Sequence conflict (3); Zinc finger (1)	ATP-binding; Chloroplast; Fatty acid biosynthesis; Ligase; Lipid synthesis; Metal-binding; Nucleotide-binding; Plastid; Zinc; Zinc-finger	3847		AccD/PCCB family	16247559		Plastid â€º chloroplast.
P31239	ACCO_PEA	reviewed	1-aminocyclopropane-1-carboxylate oxidase (ACC oxidase) (EC 1.14.17.4) (Ethylene-forming enzyme) (EFE)	ACO	Pisum sativum (Garden pea)	317		1.14.17.4	1-aminocyclopropane-1-carboxylate oxidase activity; L-ascorbic acid binding; ethylene biosynthetic process; iron ion binding; oxidation reduction; ripening	GO:0009815; GO:0031418; GO:0009693; GO:0005506; GO:0055114; GO:0009835	IPR005123	Chain (1); Metal binding (3)	Ethylene biosynthesis; Fruit ripening; Iron; Metal-binding; Oxidoreductase; Vitamin C	3888	Alkene biosynthesis; ethylene biosynthesis via S-adenosyl-L-methionine; ethylene from S-adenosyl-L-methionine: step 2/2.	Iron/ascorbate-dependent oxidoreductase family	8278511
Q9MB94	ACCO_PRUMU	reviewed	1-aminocyclopropane-1-carboxylate oxidase (ACC oxidase) (EC 1.14.17.4) (Ethylene-forming enzyme) (EFE)	ACO1	Prunus mume (Japanese flowering apricot)	319		1.14.17.4	1-aminocyclopropane-1-carboxylate oxidase activity; L-ascorbic acid binding; ethylene biosynthetic process; iron ion binding; oxidation reduction; ripening	GO:0009815; GO:0031418; GO:0009693; GO:0005506; GO:0055114; GO:0009835	IPR005123	Chain (1); Metal binding (3)	Ethylene biosynthesis; Fruit ripening; Iron; Metal-binding; Oxidoreductase; Vitamin C	102107	Alkene biosynthesis; ethylene biosynthesis via S-adenosyl-L-methionine; ethylene from S-adenosyl-L-methionine: step 2/2.	Iron/ascorbate-dependent oxidoreductase family
P53396	ACLY_HUMAN	reviewed	ATP-citrate synthase (EC 2.3.3.8) (ATP-citrate (pro-S-)-lyase) (Citrate cleavage enzyme)	ACLY	Homo sapiens (Human)	1101		2.3.3.8	ATP binding; ATP catabolic process; ATP citrate synthase activity; cellular carbohydrate metabolic process; citrate (pro-3S)-lyase activity; citrate lyase complex; citrate metabolic process; coenzyme A metabolic process; cytosol; lipid biosynthetic process; magnesium ion binding; protein binding; succinate-CoA ligase (ADP-forming) activity	GO:0005524; GO:0006200; GO:0003878; GO:0044262; GO:0008815; GO:0009346; GO:0006101; GO:0015936; GO:0005829; GO:0008610; GO:0000287; GO:0005515; GO:0004775	IPR014608; IPR013816; IPR017440; IPR016143; IPR003781; IPR005810; IPR005811; IPR016040; IPR017866; IPR016102	Active site (1); Chain (1); Metal binding (1); Modified residue (5); Natural variant (1); Nucleotide binding (2); Region (1); Sequence conflict (10)	ATP-binding; Complete proteome; Cytoplasm; Lipid synthesis; Magnesium; Metal-binding; Nucleotide-binding; Phosphoprotein; Polymorphism; Transferase	9606		Succinate/malate CoA ligase beta subunit family; Succinate/malate CoA ligase alpha subunit family	1371749; 9116495; 15489334; 15302935; 15592455; 17081983; 17924679; 18187866; 18088087; 18691976; 18669648		Cytoplasm.
Q91V92	ACLY_MOUSE	reviewed	ATP-citrate synthase (EC 2.3.3.8) (ATP-citrate (pro-S-)-lyase) (Citrate cleavage enzyme)	Acly	Mus musculus (Mouse)	1091		2.3.3.8	ATP binding; ATP citrate synthase activity; acetyl-CoA biosynthetic process; cellular carbohydrate metabolic process; cytoplasm; lipid biosynthetic process; magnesium ion binding; protein binding; succinate-CoA ligase (ADP-forming) activity	GO:0005524; GO:0003878; GO:0006085; GO:0044262; GO:0005737; GO:0008610; GO:0000287; GO:0005515; GO:0004775	IPR014608; IPR013816; IPR017440; IPR016143; IPR003781; IPR005810; IPR005811; IPR016040; IPR017866; IPR016102	Active site (1); Chain (1); Metal binding (1); Modified residue (4); Nucleotide binding (2); Region (1)	ATP-binding; Cytoplasm; Lipid synthesis; Magnesium; Metal-binding; Nucleotide-binding; Phosphoprotein; Transferase	10090		Succinate/malate CoA ligase beta subunit family; Succinate/malate CoA ligase alpha subunit family	11471062; 15489334; 17947660; 18630941; 18034455; 17242355; 19131326		Cytoplasm.
P93092	ACP1_CASGL	reviewed	Acyl carrier protein 1, chloroplastic (ACP 1)	ACP1	Casuarina glauca (Swamp oak)	136	Acyl carrier domain (1)		acyl carrier activity; chloroplast; cofactor binding; fatty acid biosynthetic process; phosphopantetheine binding	GO:0000036; GO:0009507; GO:0048037; GO:0006633; GO:0031177	IPR003231; IPR009081; IPR006163; IPR006162	Chain (1); Modified residue (1); Transit peptide (1)	Chloroplast; Fatty acid biosynthesis; Lipid synthesis; Phosphopantetheine; Plastid; Transit peptide	3522	Lipid metabolism; fatty acid biosynthesis.				Plastid â€º chloroplast.
Q9FVI1	ADF2_PETHY	reviewed	Actin-depolymerizing factor 2 (ADF-2)	ADF2	Petunia hybrida (Petunia)	143	ADF-H domain (1)		actin binding; intracellular	GO:0003779; GO:0005622	IPR002108	Chain (1); Domain (1)	Actin-binding	4102		Actin-binding proteins ADF family	11080583
O22342	ADT1_GOSHI	reviewed	ADP,ATP carrier protein 1, mitochondrial (ADP/ATP translocase 1) (Adenine nucleotide translocator 1) (ANT 1)	ANT1	Gossypium hirsutum (Upland cotton) (Gossypium mexicanum)	386	Solcar repeats (3)		binding; integral to membrane; mitochondrial inner membrane; transport; transporter activity	GO:0005488; GO:0016021; GO:0005743; GO:0006810; GO:0005215	IPR002113; IPR002067; IPR001993; IPR018108	Binding site (1); Chain (1); Motif (1); Repeat (3); Transit peptide (1); Transmembrane (6)	Membrane; Mitochondrion; Mitochondrion inner membrane; Repeat; Transit peptide; Transmembrane; Transport	3635		Mitochondrial carrier family			Mitochondrion inner membrane; Multi-pass membrane protein.
Q42656	AGAL_COFAR	reviewed	Alpha-galactosidase (EC 3.2.1.22) (Alpha-D-galactoside galactohydrolase) (Melibiase)		Coffea arabica (Coffee)	378		3.2.1.22	alpha-galactosidase activity; carbohydrate metabolic process	GO:0004557; GO:0005975	IPR013785; IPR002241; IPR000111	Active site (2); Chain (1); Disulfide bond (2); Region (1); Signal peptide (1)	Direct protein sequencing; Disulfide bond; Glycosidase; Hydrolase; Signal	13443		Glycosyl hydrolase 27 family	8144030
O82337	AGP16_ARATH	reviewed	Arabinogalactan peptide 16 (AG-peptide 16)	AGP16 (At2g46330) (F11C10.2)	Arabidopsis thaliana (Mouse-ear cress)	73			anchored to membrane; plasma membrane	GO:0031225; GO:0005886	IPR009424	Glycosylation (3); Lipidation (1); Modified residue (4); Peptide (1); Propeptide (1); Signal peptide (1)	Alternative splicing; Cell membrane; Complete proteome; Direct protein sequencing; GPI-anchor; Glycoprotein; Hydroxylation; Lipoprotein; Membrane; Proteoglycan; Pyrrolidone carboxylic acid; Signal	3702		AG-peptide AGP family	11006345; 10617197; 14593172; 12177459		Cell membrane; Lipid-anchor â€º GPI-anchor.
Q9LU15	AHP4_ARATH	reviewed	Histidine-containing phosphotransfer protein 4	AHP4 (At3g16360) (MYA6.16) (T2O4.15)	Arabidopsis thaliana (Mouse-ear cress)	127	HPt domain (1)		cytokinin mediated signaling; cytoplasm; histidine phosphotransfer kinase activity; nucleus; two-component signal transduction system (phosphorelay)	GO:0009736; GO:0005737; GO:0009927; GO:0005634; GO:0000160	IPR008207	Chain (1); Domain (1); Erroneous gene model prediction (2); Modified residue (1)	Complete proteome; Cytokinin signaling pathway; Phosphoprotein; Two-component regulatory system	3702			11193423; 10819329; 11130713; 12068096; 14981318
P46256	ALF1_PEA	reviewed	Fructose-bisphosphate aldolase, cytoplasmic isozyme 1 (EC 4.1.2.13)		Pisum sativum (Garden pea)	357		4.1.2.13	cytoplasm; fructose-bisphosphate aldolase activity; glycolysis	GO:0005737; GO:0004332; GO:0006096	IPR000741; IPR013785	Active site (2); Binding site (2); Chain (1); Site (1)	Cytoplasm; Glycolysis; Lyase; Schiff base	3888	Carbohydrate degradation; glycolysis; D-glyceraldehyde 3-phosphate and glycerone phosphate from D-glucose: step 4/4.	Class I fructose-bisphosphate aldolase family			Cytoplasm.
Q01516	ALFC1_PEA	reviewed	Fructose-bisphosphate aldolase 1, chloroplastic (EC 4.1.2.13) (Fragment)		Pisum sativum (Garden pea)	356		4.1.2.13	chloroplast; fructose-bisphosphate aldolase activity; glycolysis	GO:0009507; GO:0004332; GO:0006096	IPR000741; IPR013785	Active site (2); Binding site (2); Chain (1); Natural variant (1); Non-terminal residue (1); Site (1); Transit peptide (1)	Chloroplast; Direct protein sequencing; Glycolysis; Lyase; Plastid; Schiff base; Transit peptide	3888	Carbohydrate degradation; glycolysis; D-glyceraldehyde 3-phosphate and glycerone phosphate from D-glucose: step 4/4.	Class I fructose-bisphosphate aldolase family	1524427		Plastid â€º chloroplast.
Q01517	ALFC2_PEA	reviewed	Fructose-bisphosphate aldolase 2, chloroplastic (EC 4.1.2.13)		Pisum sativum (Garden pea)	349		4.1.2.13	chloroplast; fructose-bisphosphate aldolase activity; glycolysis	GO:0009507; GO:0004332; GO:0006096	IPR000741; IPR013785	Active site (2); Binding site (2); Chain (1); Natural variant (1); Site (1)	Chloroplast; Direct protein sequencing; Glycolysis; Lyase; Plastid; Schiff base	3888	Carbohydrate degradation; glycolysis; D-glyceraldehyde 3-phosphate and glycerone phosphate from D-glucose: step 4/4.	Class I fructose-bisphosphate aldolase family	1524427		Plastid â€º chloroplast.
P16096	ALFC_SPIOL	reviewed	Fructose-bisphosphate aldolase, chloroplastic (EC 4.1.2.13)		Spinacia oleracea (Spinach)	394		4.1.2.13	chloroplast; fructose-bisphosphate aldolase activity; glycolysis	GO:0009507; GO:0004332; GO:0006096	IPR000741; IPR013785	Active site (2); Binding site (2); Chain (1); Sequence conflict (1); Site (1); Transit peptide (1)	Chloroplast; Direct protein sequencing; Glycolysis; Lyase; Plastid; Schiff base; Transit peptide	3562	Carbohydrate degradation; glycolysis; D-glyceraldehyde 3-phosphate and glycerone phosphate from D-glucose: step 4/4.	Class I fructose-bisphosphate aldolase family	8425060; 6420397		Plastid â€º chloroplast.
O14617	AP3D1_HUMAN	reviewed	AP-3 complex subunit delta-1 (Adapter-related protein complex 3 subunit delta-1) (AP-3 complex subunit delta) (Delta-adaptin)	AP3D1 (PRO0039)	Homo sapiens (Human)	1153			Golgi membrane; eye pigment biosynthetic process; intracellular protein transport; membrane coat; protein binding; protein transporter activity; vesicle-mediated transport	GO:0000139; GO:0006726; GO:0006886; GO:0030117; GO:0005515; GO:0008565; GO:0016192	IPR017105; IPR011989; IPR010474; IPR002553	Alternative sequence (5); Chain (1); Modified residue (12); Natural variant (2); Sequence caution (2); Sequence conflict (4)	Alternative splicing; Complete proteome; Golgi apparatus; Membrane; Phosphoprotein; Polymorphism; Protein transport; Transport	9606		Adaptor complexes large subunit family	9303295; 9151686; 15057824; 15489334; 17081983; 18088087; 18669648		Golgi apparatus membrane; Peripheral membrane protein; Cytoplasmic side.
P40602	APG_ARATH	reviewed	Anter-specific proline-rich protein APG	APG (At1g20130) (T20H2.9)	Arabidopsis thaliana (Mouse-ear cress)	534			lipase activity; lipid metabolic process; structural constituent of cell wall	GO:0016298; GO:0006629; GO:0005199	IPR001087; IPR008265; IPR003882	Active site (2); Chain (1); Erroneous gene model prediction (1); Sequence conflict (3); Signal peptide (1)	Complete proteome; Signal	3702		'GDSL' lipolytic enzyme family	8401599; 11130712; 14593172
P40603	APG_BRANA	reviewed	Anther-specific proline-rich protein APG (Protein CEX) (Fragment)	APG (CEX)	Brassica napus (Rape)	449			lipase activity; lipid metabolic process	GO:0016298; GO:0006629	IPR001087; IPR008265	Active site (2); Chain (1); Non-terminal residue (1)		3708		'GDSL' lipolytic enzyme family	8401599
P92980	APR3_ARATH	reviewed	5'-adenylylsulfate reductase 3, chloroplastic (EC 1.8.4.9) (Adenosine 5'-phosphosulfate 5'-adenylylsulfate sulfotransferase 3) (APS sulfotransferase 3) (Thioredoxin-independent APS reductase 3) (3'-phosphoadenosine-5'-phosphosulfate reductase homolog 26) (PAPS reductase homolog 26) (Prh-26)	APR3 (PRH26) (At4g21990) (F1N20.90)	Arabidopsis thaliana (Mouse-ear cress)	458	Thioredoxin domain (1)	1.8.4.9	adenylyl-sulfate reductase (glutathione) activity; adenylyl-sulfate reductase activity; cell redox homeostasis; chloroplast; cysteine biosynthetic process; oxidation reduction; response to stress; sulfate assimilation; sulfate reduction; transferase activity	GO:0033741; GO:0009973; GO:0045454; GO:0009507; GO:0019344; GO:0055114; GO:0006950; GO:0000103; GO:0019419; GO:0016740	IPR002500; IPR014729; IPR004508; IPR017936; IPR013766; IPR012335	Chain (1); Compositional bias (1); Disulfide bond (1); Domain (1); Frameshift (1); Region (1); Sequence conflict (4); Transit peptide (1)	Amino-acid biosynthesis; Chloroplast; Complete proteome; Cysteine biosynthesis; Disulfide bond; Oxidoreductase; Plastid; Redox-active center; Stress response; Transit peptide	3702		APS reductase family	8917599; 8917600; 10617198; 14593172		Plastid â€º chloroplast.
Q05431	APX1_ARATH	reviewed	L-ascorbate peroxidase 1, cytosolic (AP) (AtAPx01) (EC 1.11.1.11)	APX1 (At1g07890) (F24B9.2)	Arabidopsis thaliana (Mouse-ear cress)	250		1.11.1.11	L-ascorbate peroxidase activity; calcium ion binding; cell wall; chloroplast stroma; cytosol; embryonic development ending in seed dormancy; heme binding; hydrogen peroxide catabolic process; oxidation reduction; plasma membrane; potassium ion binding; protein binding; response to cadmium ion; response to heat; response to salt stress	GO:0016688; GO:0005509; GO:0005618; GO:0009570; GO:0005829; GO:0009793; GO:0020037; GO:0042744; GO:0055114; GO:0005886; GO:0030955; GO:0005515; GO:0046686; GO:0009408; GO:0009651	IPR002207; IPR002016; IPR019794; IPR019793	Active site (1); Chain (1); Initiator methionine (1); Metal binding (6); Site (1)	Alternative splicing; Calcium; Complete proteome; Cytoplasm; Direct protein sequencing; Heme; Hydrogen peroxide; Iron; Metal-binding; Oxidoreductase; Peroxidase; Potassium	3702		Peroxidase family, Ascorbate peroxidase subfamily	1558944; 8422923; 11130712; 14593172; 8534847; 9144965; 9808745; 14739345; 15608336		Cytoplasm.
P51823	ARF2_ORYSJ	reviewed	ADP-ribosylation factor 2	ARF (Os05g0489600) (LOC_Os05g41060) (OJ1119_H02.17)	Oryza sativa subsp. japonica (Rice)	181			GTP binding; Golgi apparatus; intracellular protein transport; protein amino acid ADP-ribosylation; small GTPase mediated signal transduction; vesicle-mediated transport	GO:0005525; GO:0005794; GO:0006886; GO:0006471; GO:0007264; GO:0016192	IPR006688; IPR006689; IPR005225	Chain (1); Initiator methionine (1); Lipidation (1); Nucleotide binding (3)	ER-Golgi transport; GTP-binding; Golgi apparatus; Lipoprotein; Myristate; Nucleotide-binding; Protein transport; Transport	39947		Small GTPase superfamily, Arf family	16261349		Golgi apparatus.
Q94JM3	ARFB_ARATH	reviewed	Auxin response factor 2 (ARF1-binding protein) (ARF1-BP) (Protein MEGAINTEGUMENTA)	ARF2 (MNT) (At5g62000) (MTG10.3)	Arabidopsis thaliana (Mouse-ear cress)	859	Aux/IAA-ARF domain (1); TF-B3 DNA-binding domain (1)		DNA binding; auxin mediated signaling pathway; floral organ abscission; fruit dehiscence; leaf senescence; negative regulation of cell proliferation; negative regulation of transcription, DNA-dependent; nucleus; ovule development; positive regulation of flower development; protein dimerization activity; transcription	GO:0003677; GO:0009734; GO:0010227; GO:0010047; GO:0010150; GO:0008285; GO:0045892; GO:0005634; GO:0048481; GO:0009911; GO:0046983; GO:0006350	IPR003311; IPR011525; IPR010525; IPR003340	Chain (1); DNA binding (1); Domain (1); Frameshift (2); Sequence conflict (16)	Auxin signaling pathway; Complete proteome; DNA-binding; Nucleus; Transcription; Transcription regulation	3702		ARF family	15659631; 9872454; 14593172; 9188533; 10476078; 12036261; 16176952; 15960614; 16339187		Nucleus.
Q653U3	ARFQ_ORYSJ	reviewed	Auxin response factor 17	ARF17 (Os06g0677800) (LOC_Os06g46410) (B1153E06.26) (P0710B08.20)	Oryza sativa subsp. japonica (Rice)	917	Aux/IAA-ARF domain (1); TF-B3 DNA-binding domain (1)		DNA binding; auxin mediated signaling pathway; nucleus; protein dimerization activity; regulation of transcription, DNA-dependent; transcription	GO:0003677; GO:0009734; GO:0005634; GO:0046983; GO:0006355; GO:0006350	IPR011525; IPR010525; IPR003340	Chain (1); Compositional bias (1); DNA binding (1); Domain (1); Frameshift (1)	Auxin signaling pathway; DNA-binding; Nucleus; Transcription; Transcription regulation	39947		ARF family	16100779; 17210932; 12869764; 17408882		Nucleus.
P32292	ARG2_PHAAU	reviewed	Indole-3-acetic acid-induced protein ARG2	ARG2	Phaseolus aureus (Mung bean) (Vigna radiata)	99			response to stress	GO:0006950	IPR004926	Chain (1)	Stress response	3916
Q5ZKQ8	ARL8A_CHICK	reviewed	ADP-ribosylation factor-like protein 8A	ARL8A (RCJMB04_9k9)	Gallus gallus (Chicken)	186			GTP binding; late endosome membrane; lysosomal membrane; small GTPase mediated signal transduction	GO:0005525; GO:0031902; GO:0005765; GO:0007264	IPR006688; IPR006689; IPR005225	Chain (1); Nucleotide binding (3); Region (1)	Endosome; GTP-binding; Lysosome; Membrane; Nucleotide-binding	9031		Small GTPase superfamily, Arf family	15642098		Late endosome membrane. Lysosome membrane.
Q8TGM7	ART2_YEAST	reviewed	Uncharacterized protein ART2 (Antisense to ribosomal RNA transcript protein 2)	ART2 (YLR154W-A) (YLR154W-C)	Saccharomyces cerevisiae (Baker's yeast)	61						Chain (1)	Complete proteome	4932			9169871; 11753363
Q08655	ASR1_SOLLC	reviewed	Abscisic stress-ripening protein 1	ASR1	Solanum lycopersicum (Tomato) (Lycopersicon esculentum)	115			nucleus; response to stress	GO:0005634; GO:0006950	IPR003496	Chain (1); Compositional bias (2)	Nucleus	4081			8278555		Nucleus.
P37219	ASR2_SOLLC	reviewed	Abscisic stress-ripening protein 2	ASR2	Solanum lycopersicum (Tomato) (Lycopersicon esculentum)	114			response to stress	GO:0006950	IPR003496	Chain (1); Compositional bias (2); Sequence conflict (1)		4081			7846175
P24499	ATP6_TRYBB	reviewed	ATP synthase subunit a (F-ATPase protein 6)	ATP6 (MURF4)	Trypanosoma brucei brucei	229			ATP synthesis coupled proton transport; hydrogen ion transmembrane transporter activity; integral to membrane; mitochondrial inner membrane; proton-transporting ATP synthase complex, coupling factor F(o)	GO:0015986; GO:0015078; GO:0016021; GO:0005743; GO:0045263	IPR000568	Chain (1); Transmembrane (7)	ATP synthesis; CF(0); Hydrogen ion transport; Ion transport; Membrane; Mitochondrion; Mitochondrion inner membrane; Transmembrane; Transport	5702		ATPase A chain family	2140530		Mitochondrion inner membrane; Multi-pass membrane protein.
Q9SJ12	ATP7_ARATH	reviewed	Probable ATP synthase 24 kDa subunit, mitochondrial	At2g21870 (F7D8.19)	Arabidopsis thaliana (Mouse-ear cress)	240			chloroplast; hydrogen ion transmembrane transporter activity; mitochondrial inner membrane; nucleolus; proton transport; proton-transporting ATP synthase complex, coupling factor F(o)	GO:0009507; GO:0015078; GO:0005743; GO:0005730; GO:0015992; GO:0045263		Chain (1); Sequence conflict (1); Transit peptide (1)	Alternative splicing; CF(0); Complete proteome; Direct protein sequencing; Hydrogen ion transport; Ion transport; Membrane; Mitochondrion; Mitochondrion inner membrane; Transit peptide; Transport	3702			10617197; 14593172; 11743114; 14671022		Mitochondrion. Mitochondrion inner membrane.
Q01915	ATPAM_SOYBN	reviewed	ATP synthase subunit alpha, mitochondrial	ATPA	Glycine max (Soybean)	508			ATP binding; ATP synthesis coupled proton transport; hydrogen ion transporting ATP synthase activity, rotational mechanism; mitochondrial inner membrane; proton-transporting ATP synthase complex, catalytic core F(1); proton-transporting ATPase activity, rotational mechanism	GO:0005524; GO:0015986; GO:0046933; GO:0005743; GO:0045261; GO:0046961	IPR005294; IPR000793; IPR004100; IPR020003; IPR000194	Chain (1); Nucleotide binding (1); Site (1)	ATP synthesis; ATP-binding; CF(1); Hydrogen ion transport; Ion transport; Membrane; Mitochondrion; Mitochondrion inner membrane; Nucleotide-binding; Transport	3847		ATPase alpha/beta chains family	8435853		Mitochondrion. Mitochondrion inner membrane.
Q2L917	ATPB_GOSHI	reviewed	ATP synthase subunit beta, chloroplastic (EC 3.6.3.14) (F-ATPase subunit beta) (ATP synthase F1 sector subunit beta)	atpB	Gossypium hirsutum (Upland cotton) (Gossypium mexicanum)	498		3.6.3.14	ATP binding; chloroplast thylakoid membrane; hydrogen ion transporting ATP synthase activity, rotational mechanism; hydrogen-exporting ATPase activity, phosphorylative mechanism; plasma membrane ATP synthesis coupled proton transport; proton-transporting ATP synthase complex, catalytic core F(1); proton-transporting ATPase activity, rotational mechanism	GO:0005524; GO:0009535; GO:0046933; GO:0008553; GO:0042777; GO:0045261; GO:0046961	IPR003593; IPR005722; IPR000793; IPR004100; IPR020003; IPR000194	Chain (1); Nucleotide binding (1)	ATP synthesis; ATP-binding; CF(1); Chloroplast; Hydrogen ion transport; Hydrolase; Ion transport; Membrane; Nucleotide-binding; Plastid; Thylakoid; Transport	3635		ATPase alpha/beta chains family	16553962		Plastid â€º chloroplast thylakoid membrane; Peripheral membrane protein.
Q0ZJ13	ATPB_VITVI	reviewed	ATP synthase subunit beta, chloroplastic (EC 3.6.3.14) (F-ATPase subunit beta) (ATP synthase F1 sector subunit beta)	atpB	Vitis vinifera (Grape)	498		3.6.3.14	ATP binding; chloroplast thylakoid membrane; hydrogen ion transporting ATP synthase activity, rotational mechanism; hydrogen-exporting ATPase activity, phosphorylative mechanism; plasma membrane ATP synthesis coupled proton transport; proton-transporting ATP synthase complex, catalytic core F(1); proton-transporting ATPase activity, rotational mechanism	GO:0005524; GO:0009535; GO:0046933; GO:0008553; GO:0042777; GO:0045261; GO:0046961	IPR003593; IPR005722; IPR000793; IPR004100; IPR020003; IPR000194	Chain (1); Nucleotide binding (1)	ATP synthesis; ATP-binding; CF(1); Chloroplast; Hydrogen ion transport; Hydrolase; Ion transport; Membrane; Nucleotide-binding; Plastid; Thylakoid; Transport	29760		ATPase alpha/beta chains family	16603088		Plastid â€º chloroplast thylakoid membrane; Peripheral membrane protein.
Q2PMU9	ATPE_SOYBN	reviewed	ATP synthase epsilon chain, chloroplastic (ATP synthase F1 sector epsilon subunit) (F-ATPase epsilon subunit)	atpE	Glycine max (Soybean)	134			ATP binding; chloroplast thylakoid membrane; hydrogen ion transporting ATP synthase activity, rotational mechanism; plasma membrane ATP synthesis coupled proton transport; proton-transporting ATP synthase complex, catalytic core F(1); proton-transporting ATPase activity, rotational mechanism	GO:0005524; GO:0009535; GO:0046933; GO:0042777; GO:0045261; GO:0046961	IPR001469	Chain (1)	ATP synthesis; CF(1); Chloroplast; Hydrogen ion transport; Ion transport; Membrane; Plastid; Thylakoid; Transport	3847		ATPase epsilon chain family	16247559		Plastid â€º chloroplast thylakoid membrane; Peripheral membrane protein.
Q2PMS9	ATPF_SOYBN	reviewed	ATP synthase subunit b, chloroplastic (ATPase subunit I) (ATP synthase F(0) sector subunit b)	atpF	Glycine max (Soybean)	185			ATP binding; ATP synthesis coupled proton transport; chloroplast thylakoid membrane; hydrogen ion transporting ATP synthase activity, rotational mechanism; integral to membrane; proton-transporting ATP synthase complex, coupling factor F(o)	GO:0005524; GO:0015986; GO:0009535; GO:0046933; GO:0016021; GO:0045263	IPR002146	Chain (1); Transmembrane (1)	ATP synthesis; ATP-binding; CF(0); Chloroplast; Hydrogen ion transport; Ion transport; Membrane; Nucleotide-binding; Plastid; Thylakoid; Transmembrane; Transport	3847		ATPase B chain family	16247559		Plastid â€º chloroplast thylakoid membrane; Single-pass membrane protein.
P69195	ATPH_SOYBN	reviewed	ATP synthase subunit c, chloroplastic (ATP synthase F(0) sector subunit c) (F-type ATPase subunit c) (F-ATPase subunit c) (Lipid-binding protein) (ATPase subunit III)	atpH	Glycine max (Soybean)	81			ATP synthesis coupled proton transport; chloroplast thylakoid membrane; hydrogen ion transporting ATP synthase activity, rotational mechanism; integral to membrane; lipid binding; proton-transporting ATP synthase complex, coupling factor F(o)	GO:0015986; GO:0009535; GO:0046933; GO:0016021; GO:0008289; GO:0045263	IPR000454; IPR005953; IPR002379	Chain (1); Site (1); Transmembrane (2)	ATP synthesis; CF(0); Chloroplast; Hydrogen ion transport; Ion transport; Lipid-binding; Membrane; Plastid; Thylakoid; Transmembrane; Transport	3847		ATPase C chain family	2449380; 16247559		Plastid â€º chloroplast thylakoid membrane; Multi-pass membrane protein.
Q2PMT1	ATPI_SOYBN	reviewed	ATP synthase subunit a, chloroplastic (F-ATPase subunit IV) (ATP synthase F0 sector subunit a)	atpI	Glycine max (Soybean)	247			chloroplast thylakoid membrane; hydrogen ion transporting ATP synthase activity, rotational mechanism; integral to membrane; plasma membrane ATP synthesis coupled proton transport; proton-transporting ATP synthase complex, coupling factor F(o)	GO:0009535; GO:0046933; GO:0016021; GO:0042777; GO:0045263	IPR000568	Chain (1); Transmembrane (5)	ATP synthesis; CF(0); Chloroplast; Hydrogen ion transport; Ion transport; Membrane; Plastid; Thylakoid; Transmembrane; Transport	3847		ATPase A chain family	16247559		Plastid â€º chloroplast thylakoid membrane; Multi-pass membrane protein.
Q9U7E0	ATRX_CAEEL	reviewed	Transcriptional regulator ATRX homolog (EC 3.6.1.-) (ATP-dependent helicase xnp-1) (X-linked nuclear protein 1)	xnp-1 (B0041.7)	Caenorhabditis elegans	1359	Helicase ATP-binding domain (1); Helicase C-terminal domain (1)	3.6.1.-	ATP binding; DNA binding; DNA repair; gonad development; helicase activity; nucleus; vulval development	GO:0005524; GO:0003677; GO:0006281; GO:0008406; GO:0004386; GO:0005634; GO:0040025	IPR014001; IPR001650; IPR002464; IPR014021; IPR000330	Chain (1); Compositional bias (6); Domain (2); Motif (1); Nucleotide binding (1); Sequence conflict (1)	ATP-binding; Complete proteome; DNA damage; DNA repair; DNA-binding; Helicase; Hydrolase; Nucleotide-binding; Nucleus	6239		SNF2/RAD54 helicase family	10433961; 9851916		Nucleus.
P00303	BABL_CUCSA	reviewed	Basic blue protein (Cusacyanin) (Plantacyanin) (CBP)		Cucumis sativus (Cucumber)	96	Plastocyanin-like domain (1)		copper ion binding; electron carrier activity; electron transport chain; transport	GO:0005507; GO:0009055; GO:0022900; GO:0006810	IPR000923; IPR008972; IPR003245	Beta strand (7); Chain (1); Disulfide bond (1); Domain (1); Helix (3); Metal binding (4); Turn (3)	3D-structure; Copper; Direct protein sequencing; Disulfide bond; Electron transport; Metal-binding; Transport	3659			16593245; 3406739
O80517	BCB2_ARATH	reviewed	Uclacyanin-2 (Uclacyanin-II) (Blue copper-binding protein II) (BCB II) (Phytocyanin 2)	At2g44790 (F16B22.32)	Arabidopsis thaliana (Mouse-ear cress)	202	Plastocyanin-like domain (1)		anchored to plasma membrane; copper ion binding; electron carrier activity; electron transport chain; transport	GO:0046658; GO:0005507; GO:0009055; GO:0022900; GO:0006810	IPR000923; IPR008972; IPR003245	Chain (1); Compositional bias (1); Domain (1); Frameshift (2); Glycosylation (1); Lipidation (1); Metal binding (4); Natural variant (1); Propeptide (1); Sequence conflict (6); Signal peptide (1)	Cell membrane; Complete proteome; Copper; Electron transport; GPI-anchor; Glycoprotein; Lipoprotein; Membrane; Metal-binding; Signal; Transport	3702			9761472; 10617197; 14593172; 8580968; 12805588; 16602701		Cell membrane; Lipid-anchor â€º GPI-anchor.
Q06881	BCCP_ANASP	reviewed	Biotin carboxyl carrier protein of acetyl-CoA carboxylase (BCCP)	accB (all5057)	Anabaena sp. (strain PCC 7120)	182	Biotinyl-binding domain (1)		acetyl-CoA carboxylase activity; acetyl-CoA carboxylase complex; biotin binding; fatty acid biosynthetic process	GO:0003989; GO:0009317; GO:0009374; GO:0006633	IPR001249; IPR001882; IPR000089	Chain (1); Domain (1); Initiator methionine (1); Modified residue (1)	Biotin; Complete proteome; Direct protein sequencing; Fatty acid biosynthesis; Lipid synthesis	103690	Lipid metabolism; fatty acid biosynthesis.		8102363; 11759840
Q38897	BEL1_ARATH	reviewed	Homeobox protein BEL1 homolog	BEL1 (BELL1) (At5g41410) (MYC6.12)	Arabidopsis thaliana (Mouse-ear cress)	611	Homeobox DNA-binding domain (1)		cytosol; nucleus; protein binding; regulation of transcription, DNA-dependent; sequence-specific DNA binding; transcription; transcription factor activity	GO:0005829; GO:0005634; GO:0005515; GO:0006355; GO:0043565; GO:0006350; GO:0003700	IPR001356; IPR017970; IPR012287; IPR006563	Chain (1); Compositional bias (4); DNA binding (1); Frameshift (1); Motif (1); Region (2); Sequence conflict (1)	Complete proteome; DNA-binding; Homeobox; Nucleus; Transcription; Transcription regulation	3702		TALE/BELL homeobox family	8521490; 9405937; 14593172; 12244239; 11701881; 15120075; 17693535; 17873098		Nucleus.
Q94A20	BI1L_ARATH	reviewed	BI1-like protein	At4g15470 (dl3775w) (FCAALL.58)	Arabidopsis thaliana (Mouse-ear cress)	256			integral to membrane	GO:0016021	IPR006214	Chain (1); Erroneous gene model prediction (2); Frameshift (1); Transmembrane (7)	Complete proteome; Membrane; Transmembrane	3702		BI1 family	9461215; 10617198; 14593172; 11077244		Membrane; Multi-pass membrane protein.
O95563	BR44_HUMAN	reviewed	Brain protein 44	BRP44	Homo sapiens (Human)	127			mitochondrion	GO:0005739	IPR005336	Chain (1); Modified residue (1)	Acetylation; Complete proteome	9606		UPF0041 (0-44) family	11230166; 14702039; 16710414; 15489334
Q9D023	BR44_MOUSE	reviewed	Brain protein 44	Brp44	Mus musculus (Mouse)	127			mitochondrion	GO:0005739	IPR005336	Chain (1); Modified residue (1)	Acetylation	10090		UPF0041 (0-44) family	16141072; 15489334; 16916647
A2BIJ3	BSDC1_DANRE	reviewed	BSD domain-containing protein 1	bsdc1 (si:ch211-51n3.2) (zgc:100785)	Danio rerio (Zebrafish) (Brachydanio rerio)	412	BSD domain (1)				IPR005607	Chain (1); Domain (1); Modified residue (1); Sequence conflict (3)	Phosphoprotein	7955			18307296
O48927	C78A3_SOYBN	reviewed	Cytochrome P450 78A3 (EC 1.14.-.-)	CYP78A3	Glycine max (Soybean)	523		1.14.-.-	electron carrier activity; heme binding; monooxygenase activity; oxidation reduction	GO:0009055; GO:0020037; GO:0004497; GO:0055114	IPR001128; IPR017973; IPR017972; IPR002401	Chain (1); Metal binding (1)	Heme; Iron; Metal-binding; Monooxygenase; Oxidoreductase	3847		Cytochrome P450 family
P93147	C81E1_GLYEC	reviewed	Isoflavone 2'-hydroxylase (EC 1.14.13.89) (Cytochrome P450 81E1) (P450 91A4) (CYP GE-3)	CYP81E1 (CYP91A4)	Glycyrrhiza echinata (Licorice)	499		1.14.13.89	electron carrier activity; heme binding; isoflavone 2'-hydroxylase activity; membrane; oxidation reduction	GO:0009055; GO:0020037; GO:0033773; GO:0016020; GO:0055114	IPR001128; IPR017973; IPR017972; IPR002401	Chain (1); Metal binding (1)	Heme; Iron; Membrane; Metal-binding; Monooxygenase; NADP; Oxidoreductase	46348		Cytochrome P450 family	9790908		Membrane.
Q42569	C90A1_ARATH	reviewed	Cytochrome P450 90A1 (EC 1.14.-.-)	CYP90A1 (CPD) (CYP90) (At5g05690) (MJJ3.9)	Arabidopsis thaliana (Mouse-ear cress)	472		1.14.-.-	brassinosteroid biosynthetic process; brassinosteroid homeostasis; electron carrier activity; heme binding; integral to membrane; monooxygenase activity; oxidation reduction; positive regulation of flower development; response to UV-B	GO:0016132; GO:0010268; GO:0009055; GO:0020037; GO:0016021; GO:0004497; GO:0055114; GO:0009911; GO:0010224	IPR001128; IPR017973; IPR017972; IPR002401	Chain (1); Metal binding (1); Transmembrane (1)	Alternative splicing; Complete proteome; Heme; Iron; Membrane; Metal-binding; Monooxygenase; Oxidoreductase; Transmembrane	3702		Cytochrome P450 family	8612270; 9330910; 14593172		Membrane; Single-pass membrane protein.
A2A6M5	CACO2_MOUSE	reviewed	Calcium-binding and coiled-coil domain-containing protein 2 (Nuclear domain 10 protein NDP52) (Nuclear domain 10 protein 52)	Calcoco2 (Ndp52) (Ndp52l1)	Mus musculus (Mouse)	331			Golgi apparatus; cytoskeleton; perinuclear region of cytoplasm	GO:0005794; GO:0005856; GO:0048471	IPR012852	Alternative sequence (4); Chain (1); Coiled coil (1); Frameshift (1)	Alternative splicing; Coiled coil; Cytoplasm; Cytoskeleton; Golgi apparatus	10090		CALCOCO family	12620990; 16141072		Cytoplasm â€º perinuclear region. Golgi apparatus. Cytoplasm â€º cytoskeleton.
P17067	CAHC_PEA	reviewed	Carbonic anhydrase, chloroplastic (EC 4.2.1.1) (Carbonate dehydratase) [Cleaved into: Carbonic anhydrase, 27 kDa isoform; Carbonic anhydrase, 25 kDa isoform]		Pisum sativum (Garden pea)	328		4.2.1.1	carbon utilization; carbonate dehydratase activity; chloroplast stroma; zinc ion binding	GO:0015976; GO:0004089; GO:0009570; GO:0008270	IPR001765; IPR015892	Beta strand (6); Chain (2); Helix (12); Mutagenesis (7); Sequence conflict (3); Transit peptide (1); Turn (3)	3D-structure; Chloroplast; Direct protein sequencing; Lyase; Plastid; Transit peptide; Zinc	3888		Beta-class carbonic anhydrase family	2113277; 16667962; 1468554; 8400138; 10747009		Plastid â€º chloroplast stroma.
P27164	CALM3_PETHY	reviewed	Calmodulin-related protein	CAM53	Petunia hybrida (Petunia)	184	EF-hand domains (4)		calcium ion binding	GO:0005509	IPR011992; IPR018248; IPR018247; IPR018249; IPR002048	Calcium binding (4); Chain (1); Domain (4); Initiator methionine (1); Modified residue (1)	Calcium; Methylation; Repeat	4102		Calmodulin family
P62162	CALM_HORVU	reviewed	Calmodulin (CaM)	CAM	Hordeum vulgare (Barley)	149	EF-hand domains (4)		calcium ion binding	GO:0005509	IPR011992; IPR018248; IPR018247; IPR018249; IPR002048	Calcium binding (4); Chain (1); Domain (4); Initiator methionine (1); Modified residue (2)	Acetylation; Calcium; Methylation; Repeat	4513		Calmodulin family	16666833
Q02909	CAPP1_SOYBN	reviewed	Phosphoenolpyruvate carboxylase, housekeeping isozyme (PEPCase) (EC 4.1.1.31) (PEPC 1)	PPC16	Glycine max (Soybean)	967		4.1.1.31	carbon utilization by fixation of carbon dioxide; cytoplasm; phosphoenolpyruvate carboxylase activity; photosynthesis; tricarboxylic acid cycle	GO:0015977; GO:0005737; GO:0008964; GO:0015979; GO:0006099	IPR001449; IPR018129; IPR015813	Active site (2); Chain (1); Modified residue (1)	Allosteric enzyme; Carbon dioxide fixation; Cytoplasm; Lyase; Phosphoprotein; Photosynthesis; Tricarboxylic acid cycle	3847	Carbohydrate metabolism; tricarboxylic acid cycle.	PEPCase type 1 family	1450389		Cytoplasm.
P83665	CAPSD_HPVUT	reviewed	Capsid protein (Coat protein)		High plains virus (isolate Utah 96)	289			structural molecule activity; viral capsid	GO:0005198; GO:0019028		Chain (1); Initiator methionine (1); Modified residue (1); Natural variant (8)	Acetylation; Capsid protein; Direct protein sequencing; Virion	247485		High plain virus capsid family			Virion.
O48561	CATA4_SOYBN	reviewed	Catalase-4 (EC 1.11.1.6)	CAT4	Glycine max (Soybean)	492		1.11.1.6	catalase activity; glyoxysome; heme binding; hydrogen peroxide catabolic process; oxidation reduction; peroxisome	GO:0004096; GO:0009514; GO:0020037; GO:0042744; GO:0055114; GO:0005777	IPR002226; IPR010582; IPR011614; IPR018028	Active site (2); Chain (1); Metal binding (1)	Glyoxysome; Heme; Hydrogen peroxide; Iron; Metal-binding; Oxidoreductase; Peroxidase; Peroxisome	3847		Catalase family			Peroxisome. Glyoxysome.
Q59296	CATA_CAMJE	reviewed	Catalase (EC 1.11.1.6)	katA (Cj1385)	Campylobacter jejuni	507		1.11.1.6	catalase activity; heme binding; hydrogen peroxide catabolic process; oxidation reduction; protein binding	GO:0004096; GO:0020037; GO:0042744; GO:0055114; GO:0005515	IPR002226; IPR010582; IPR011614; IPR018028	Active site (2); Chain (1); Metal binding (1); Sequence conflict (7)	Complete proteome; Heme; Hydrogen peroxide; Iron; Metal-binding; Oxidoreductase; Peroxidase	197		Catalase family	7670638; 10688204
P12360	CB11_SOLLC	reviewed	Chlorophyll a-b binding protein 6A, chloroplastic (LHCI type I CAB-6A) (Light-harvesting complex I 26 kDa protein)	CAB6A	Solanum lycopersicum (Tomato) (Lycopersicon esculentum)	246			chlorophyll binding; chloroplast thylakoid membrane; integral to membrane; magnesium ion binding; photosynthesis, light harvesting; photosystem I; photosystem II; protein-chromophore linkage	GO:0016168; GO:0009535; GO:0016021; GO:0000287; GO:0009765; GO:0009522; GO:0009523; GO:0018298	IPR001344	Binding site (6); Chain (1); Metal binding (9); Sequence conflict (5); Transit peptide (1); Transmembrane (2)	Chlorophyll; Chloroplast; Chromophore; Magnesium; Membrane; Metal-binding; Phosphoprotein; Photosynthesis; Photosystem I; Photosystem II; Plastid; Thylakoid; Transit peptide; Transmembrane	4081		Light-harvesting chlorophyll a/b-binding (LHC) protein family	3321058		Plastid â€º chloroplast thylakoid membrane; Multi-pass membrane protein.
P13869	CB12_PETHY	reviewed	Chlorophyll a-b binding protein, chloroplastic (LHCI type II CAB)		Petunia hybrida (Petunia)	270			chlorophyll binding; chloroplast thylakoid membrane; integral to membrane; magnesium ion binding; photosynthesis, light harvesting; photosystem I; photosystem II; protein-chromophore linkage	GO:0016168; GO:0009535; GO:0016021; GO:0000287; GO:0009765; GO:0009522; GO:0009523; GO:0018298	IPR001344	Binding site (6); Chain (1); Metal binding (9); Transit peptide (1); Transmembrane (3)	Chlorophyll; Chloroplast; Chromophore; Magnesium; Membrane; Metal-binding; Phosphoprotein; Photosynthesis; Photosystem I; Photosystem II; Plastid; Thylakoid; Transit peptide; Transmembrane	4102		Light-harvesting chlorophyll a/b-binding (LHC) protein family			Plastid â€º chloroplast thylakoid membrane; Multi-pass membrane protein.
P27522	CB13_SOLLC	reviewed	Chlorophyll a-b binding protein 8, chloroplastic (LHCI type III CAB-8)	CAB8	Solanum lycopersicum (Tomato) (Lycopersicon esculentum)	273			chlorophyll binding; chloroplast thylakoid membrane; integral to membrane; magnesium ion binding; photosynthesis, light harvesting; photosystem I; photosystem II; protein-chromophore linkage	GO:0016168; GO:0009535; GO:0016021; GO:0000287; GO:0009765; GO:0009522; GO:0009523; GO:0018298	IPR001344	Binding site (6); Chain (1); Metal binding (8); Modified residue (1); Transit peptide (1); Transmembrane (2)	Acetylation; Chlorophyll; Chloroplast; Chromophore; Magnesium; Membrane; Metal-binding; Phosphoprotein; Photosynthesis; Photosystem I; Photosystem II; Plastid; Thylakoid; Transit peptide; Transmembrane	4081		Light-harvesting chlorophyll a/b-binding (LHC) protein family			Plastid â€º chloroplast thylakoid membrane; Multi-pass membrane protein.
P27520	CB215_PEA	reviewed	Chlorophyll a-b binding protein 215, chloroplastic (LHCII type II CAB-215) (LHCP)	CAB215 (LHCB2)	Pisum sativum (Garden pea)	265			chlorophyll binding; chloroplast thylakoid membrane; integral to membrane; magnesium ion binding; photosynthesis, light harvesting; photosystem I; photosystem II; protein-chromophore linkage	GO:0016168; GO:0009535; GO:0016021; GO:0000287; GO:0009765; GO:0009522; GO:0009523; GO:0018298	IPR001344	Binding site (13); Chain (1); Metal binding (9); Modified residue (2); Sequence conflict (1); Transit peptide (1); Transmembrane (2)	Acetylation; Chlorophyll; Chloroplast; Chromophore; Direct protein sequencing; Magnesium; Membrane; Metal-binding; Phosphoprotein; Photosynthesis; Photosystem I; Photosystem II; Plastid; Thylakoid; Transit peptide; Transmembrane	3888		Light-harvesting chlorophyll a/b-binding (LHC) protein family	1868214; 2174365		Plastid â€º chloroplast thylakoid membrane; Multi-pass membrane protein.
P12328	CB21_LEMGI	reviewed	Chlorophyll a-b binding protein of LHCII type I, chloroplastic (CAB) (LHCP)		Lemna gibba (Swollen duckweed)	264			chlorophyll binding; chloroplast thylakoid membrane; integral to membrane; magnesium ion binding; photosynthesis, light harvesting; photosystem I; photosystem II; protein-chromophore linkage	GO:0016168; GO:0009535; GO:0016021; GO:0000287; GO:0009765; GO:0009522; GO:0009523; GO:0018298	IPR001344	Binding site (13); Chain (1); Metal binding (9); Modified residue (2); Transit peptide (1); Transmembrane (3)	Acetylation; Chlorophyll; Chloroplast; Chromophore; Magnesium; Membrane; Metal-binding; Phosphoprotein; Photosynthesis; Photosystem I; Photosystem II; Plastid; Thylakoid; Transit peptide; Transmembrane	4470		Light-harvesting chlorophyll a/b-binding (LHC) protein family	2989405		Plastid â€º chloroplast thylakoid membrane; Multi-pass membrane protein.
P08222	CB22_CUCSA	reviewed	Chlorophyll a-b binding protein of LHCII type 1 (Chlorophyll a-b binding protein of LHCII type I) (CAB) (LHCP) (Fragment)		Cucumis sativus (Cucumber)	206			chlorophyll binding; chloroplast thylakoid membrane; integral to membrane; magnesium ion binding; photosynthesis, light harvesting; photosystem I; photosystem II; protein-chromophore linkage	GO:0016168; GO:0009535; GO:0016021; GO:0000287; GO:0009765; GO:0009522; GO:0009523; GO:0018298	IPR001344	Binding site (12); Chain (1); Metal binding (8); Non-terminal residue (1); Transmembrane (3)	Chlorophyll; Chloroplast; Chromophore; Magnesium; Membrane; Metal-binding; Phosphoprotein; Photosynthesis; Photosystem I; Photosystem II; Plastid; Thylakoid; Transit peptide; Transmembrane	3659		Light-harvesting chlorophyll a/b-binding (LHC) protein family			Plastid â€º chloroplast thylakoid membrane; Multi-pass membrane protein.
P09756	CB23_SOYBN	reviewed	Chlorophyll a-b binding protein 3, chloroplastic (LHCII type I CAB-3) (LHCP)	CAB3	Glycine max (Soybean)	263			chlorophyll binding; chloroplast thylakoid membrane; integral to membrane; magnesium ion binding; photosynthesis, light harvesting; photosystem I; photosystem II; protein-chromophore linkage	GO:0016168; GO:0009535; GO:0016021; GO:0000287; GO:0009765; GO:0009522; GO:0009523; GO:0018298	IPR001344	Binding site (13); Chain (1); Metal binding (9); Modified residue (2); Transit peptide (1); Transmembrane (3)	Acetylation; Chlorophyll; Chloroplast; Chromophore; Magnesium; Membrane; Metal-binding; Phosphoprotein; Photosynthesis; Photosystem I; Photosystem II; Plastid; Thylakoid; Transit peptide; Transmembrane	3847		Light-harvesting chlorophyll a/b-binding (LHC) protein family	2905038		Plastid â€º chloroplast thylakoid membrane; Multi-pass membrane protein.
Q9SQL2	CB24_PEA	reviewed	Chlorophyll a-b binding protein P4, chloroplastic (LHCI type III CAB-P4)	lhcA-P4	Pisum sativum (Garden pea)	252			chlorophyll binding; chloroplast thylakoid membrane; integral to membrane; magnesium ion binding; photosynthesis, light harvesting; photosystem I; photosystem II; protein-chromophore linkage	GO:0016168; GO:0009535; GO:0016021; GO:0000287; GO:0009765; GO:0009522; GO:0009523; GO:0018298	IPR001344	Binding site (6); Chain (1); Metal binding (8); Sequence conflict (2); Transit peptide (1); Transmembrane (2)	3D-structure; Chlorophyll; Chloroplast; Chromophore; Direct protein sequencing; Magnesium; Membrane; Metal-binding; Phosphoprotein; Photosynthesis; Photosystem I; Photosystem II; Plastid; Thylakoid; Transit peptide; Transmembrane	3888		Light-harvesting chlorophyll a/b-binding (LHC) protein family	10542315; 2174365		Plastid â€º chloroplast thylakoid membrane; Multi-pass membrane protein.
Q9XF89	CB26_ARATH	reviewed	Chlorophyll a-b binding protein CP26, chloroplastic (Light-harvesting complex II protein 5) (LHCB5) (LHCIIc)	LHCB5 (At4g10340) (F24G24.140)	Arabidopsis thaliana (Mouse-ear cress)	280			PSII associated light-harvesting complex II; chlorophyll binding; integral to membrane; magnesium ion binding; nonphotochemical quenching; photosynthesis, light harvesting; photosystem I; photosystem II antenna complex; plastoglobule; protein-chromophore linkage; response to blue light; response to far red light; response to red light	GO:0009517; GO:0016168; GO:0016021; GO:0000287; GO:0010196; GO:0009765; GO:0009522; GO:0009783; GO:0010287; GO:0018298; GO:0009637; GO:0010218; GO:0010114	IPR001344	Binding site (5); Chain (1); Metal binding (9); Sequence conflict (1); Transit peptide (1); Transmembrane (3)	Chlorophyll; Chloroplast; Chromophore; Complete proteome; Magnesium; Membrane; Metal-binding; Phosphoprotein; Photosynthesis; Photosystem I; Photosystem II; Plastid; Thylakoid; Transit peptide; Transmembrane	3702		Light-harvesting chlorophyll a/b-binding (LHC) protein family	10366881; 10617198; 14593172		Plastid â€º chloroplast thylakoid membrane; Multi-pass membrane protein.
P36494	CB4_SPIOL	reviewed	Chlorophyll a-b binding protein CP24, chloroplastic		Spinacia oleracea (Spinach)	261			chlorophyll binding; chloroplast membrane; integral to membrane; photosynthesis, light harvesting; photosystem II; protein-chromophore linkage; thylakoid	GO:0016168; GO:0031969; GO:0016021; GO:0009765; GO:0009523; GO:0018298; GO:0009579	IPR001344	Chain (1); Transit peptide (1); Transmembrane (2)	Chlorophyll; Chloroplast; Chromophore; Membrane; Photosynthesis; Photosystem II; Plastid; Thylakoid; Transit peptide; Transmembrane	3562		ELIP/psbS family			Plastid â€º chloroplast membrane; Multi-pass membrane protein.
P47727	CBR1_RAT	reviewed	Carbonyl reductase [NADPH] 1 (EC 1.1.1.184) (NADPH-dependent carbonyl reductase 1)	Cbr1 (Cbr)	Rattus norvegicus (Rat)	277		1.1.1.184	binding; carbonyl reductase (NADPH) activity; cytosol; microsome; ovulation from ovarian follicle; oxidation reduction	GO:0005488; GO:0004090; GO:0005829; GO:0005792; GO:0001542; GO:0055114	IPR002198; IPR002347; IPR016040	Active site (1); Binding site (1); Chain (1); Initiator methionine (1); Modified residue (2); Nucleotide binding (1); Sequence conflict (8)	Acetylation; Cytoplasm; Direct protein sequencing; NADP; Oxidoreductase; Phosphoprotein	10116		Short-chain dehydrogenases/reductases (SDR) family	7705364; 9015353; 15489334; 8198567		Cytoplasm.
Q4SUE2	CCD72_TETNG	reviewed	Coiled-coil domain-containing protein 72	ccdc72 (GSTENG00012505001)	Tetraodon nigroviridis (Green puffer)	64					IPR015157	Chain (1); Coiled coil (1)	Coiled coil	99883		TMA7 family	15496914
Q75HV0	CCP31_ORYSJ	reviewed	Cyclin-P3-1 (CycP3;1)	CYCP3-1 (Os05g0398000) (LOC_Os05g33040) (OSJNBb0092G21.15) (P0605G01.5) (OsJ_017705)	Oryza sativa subsp. japonica (Rice)	236			cell cycle; cell division	GO:0007049; GO:0051301	IPR006670; IPR006671; IPR013922; IPR012389	Chain (1)	Cell cycle; Cell division; Cyclin	39947		Cyclin family, Cyclin U/P subfamily	16261349; 16100779; 17210932; 15685292; 16435118
P54774	CDC48_SOYBN	reviewed	Cell division cycle protein 48 homolog (Valosin-containing protein homolog) (VCP)	CDC48	Glycine max (Soybean)	807			ATP binding; cell cycle; nucleoside-triphosphatase activity; plasma membrane	GO:0005524; GO:0007049; GO:0017111; GO:0005886	IPR009010; IPR003593; IPR005938; IPR003959; IPR003960; IPR003338; IPR004201	Chain (1); Nucleotide binding (2)	ATP-binding; Cell cycle; Cell membrane; Membrane; Nucleotide-binding; Repeat	3847		AAA ATPase family	7753826		Cell membrane; Peripheral membrane protein.
A5A7I8	CDPK5_SOLTU	reviewed	Calcium-dependent protein kinase 5 (CDPK 5) (StCDPK5) (EC 2.7.11.1)	CPK5 (CDPK5)	Solanum tuberosum (Potato)	535	EF-hand domains (4); Protein kinase domain (1)	2.7.11.1	ATP binding; calcium ion binding; plasma membrane; protein amino acid phosphorylation; protein serine/threonine kinase activity	GO:0005524; GO:0005509; GO:0005886; GO:0006468; GO:0004674	IPR011992; IPR018248; IPR018247; IPR018249; IPR002048; IPR000719; IPR017441; IPR017442; IPR008271; IPR002290	Active site (1); Binding site (1); Calcium binding (4); Chain (1); Domain (5); Initiator methionine (1); Lipidation (2); Nucleotide binding (1); Region (1)	ATP-binding; Calcium; Cell membrane; Kinase; Lipoprotein; Membrane; Myristate; Nucleotide-binding; Palmitate; Phosphoprotein; Repeat; Serine/threonine-protein kinase; Transferase	4113		Protein kinase superfamily, Ser/Thr protein kinase family, CDPK subfamily	17400895		Cell membrane; Lipid-anchor.
P85084	CHIT_CARPA	reviewed	Endochitinase (EC 3.2.1.14)		Carica papaya (Papaya)	243		3.2.1.14	cell wall macromolecule catabolic process; chitin binding; chitin catabolic process; chitinase activity; defense response; polysaccharide catabolic process; vacuole	GO:0016998; GO:0008061; GO:0006032; GO:0004568; GO:0006952; GO:0000272; GO:0005773	IPR016283; IPR000726	Chain (1); Disulfide bond (3); Mass spectrometry (1)	3D-structure; Carbohydrate metabolism; Chitin degradation; Chitin-binding; Direct protein sequencing; Disulfide bond; Glycosidase; Hydrolase; Plant defense; Polysaccharide degradation; Vacuole	3649		Glycosyl hydrolase 19 family, Chitinase class I subfamily	17115118		Vacuole.
Q811Q2	CLIC6_RAT	reviewed	Chloride intracellular channel protein 6	Clic6 (Clic6b)	Rattus norvegicus (Rat)	612	GST C-terminal domain (1)		chloride ion binding; chloride transport; cytoplasm; dopamine receptor binding; integral to membrane; plasma membrane; protein dimerization activity; protein domain specific binding; voltage-gated chloride channel activity	GO:0031404; GO:0006821; GO:0005737; GO:0050780; GO:0016021; GO:0005886; GO:0046983; GO:0019904; GO:0005247	IPR010987; IPR017933; IPR002946; IPR012335	Chain (1); Compositional bias (1); Domain (1); Transmembrane (1)	Cell membrane; Chloride; Chloride channel; Cytoplasm; Ion transport; Ionic channel; Membrane; Phosphoprotein; Repeat; Transmembrane; Transport; Voltage-gated channel	10116		Chloride channel CLIC family	14499480		Cytoplasm. Cell membrane; Single-pass membrane protein.
Q9FN42	CLPP2_ARATH	reviewed	ATP-dependent Clp protease proteolytic subunit 2, mitochondrial (EC 3.4.21.92) (Endopeptidase ClpP2) (nClpP7)	CLPP2 (NCLPP7) (At5g23140) (MYJ24.13)	Arabidopsis thaliana (Mouse-ear cress)	241		3.4.21.92	ATP binding; chloroplast thylakoid membrane; chloroplastic endopeptidase Clp complex; mitochondrion; proteolysis; serine-type endopeptidase activity	GO:0005524; GO:0009535; GO:0009840; GO:0005739; GO:0006508; GO:0004252	IPR001907; IPR018215	Active site (2); Chain (1); Transit peptide (1)	3D-structure; ATP-binding; Complete proteome; Direct protein sequencing; Hydrolase; Mitochondrion; Nucleotide-binding; Protease; Serine protease; Transit peptide	3702		Peptidase S14 family	9405937; 11910074; 14593172; 11278690; 11352464; 11299370		Mitochondrion.
Q7FRS8	CNBLA_ARATH	reviewed	Calcineurin B-like protein 10	CBL10 (At4g33000) (F26P21_120)	Arabidopsis thaliana (Mouse-ear cress)	256	EF-hand domains (4)		calcium ion binding; hyperosmotic salinity response; plant-type vacuole membrane; plasma membrane; protein binding	GO:0005509; GO:0042538; GO:0009705; GO:0005886; GO:0005515	IPR015757; IPR011992; IPR018248; IPR018247; IPR018249; IPR002048; IPR001125	Alternative sequence (1); Calcium binding (4); Chain (1); Domain (4); Erroneous gene model prediction (2); Site (1)	Alternative splicing; Calcium; Complete proteome; Repeat	3702		Calcineurin regulatory subunit family	12045290; 10617198; 11910074; 14730064
Q28181	CNGB1_BOVIN	reviewed	Cyclic nucleotide-gated cation channel beta-1 (CNG channel beta-1) (Cyclic nucleotide-gated channel beta-1) (240 kDa protein of rod photoreceptor CNG-channel) [Cleaved into: Glutamic acid-rich protein (GARP); Cyclic nucleotide-gated cation channel beta-1 (CNG channel beta-1) (Cyclic nucleotide-gated cation channel 4) (CNG channel 4) (CNG-4) (Cyclic nucleotide-gated cation channel modulatory subun…	CNGB1 (CNCG4)	Bos taurus (Bovine)	1394	Cyclic nucleotide-binding domain (1)		cAMP binding; integral to membrane; ion channel activity; ion transport	GO:0030552; GO:0016021; GO:0005216; GO:0006811	IPR000595; IPR018488; IPR005821; IPR014710	Alternative sequence (2); Binding site (2); Chain (2); Glycosylation (1); Motif (1); Nucleotide binding (1); Sequence conflict (10); Topological domain (7); Transmembrane (6)	Alternative splicing; Direct protein sequencing; Glycoprotein; Ion transport; Ionic channel; Membrane; Nucleotide-binding; Transmembrane; Transport; cAMP; cAMP-binding	9913		Cyclic nucleotide-gated cation channel (TC 1.A.1.5) family	7546742; 8626431; 2014230		Membrane; Multi-pass membrane protein.
O82256	COL13_ARATH	reviewed	Zinc finger protein CONSTANS-LIKE 13	COL13 (At2g47890) (F17A22.28) (T9J23)	Arabidopsis thaliana (Mouse-ear cress)	332	B box-type zinc fingers (2); CCT domain (1)		nucleus; regulation of transcription; zinc ion binding	GO:0005634; GO:0045449; GO:0008270	IPR010402; IPR000315	Chain (1); Domain (1); Zinc finger (2)	Alternative splicing; Complete proteome; Metal-binding; Nucleus; Repeat; Zinc; Zinc-finger	3702		CONSTANS family	10617197; 12692345		Nucleus.
Q96502	COL2_ARATH	reviewed	Zinc finger protein CONSTANS-LIKE 2	COL2 (At3g02380) (F16B3.2) (F11A12.7) (F11A12.106)	Arabidopsis thaliana (Mouse-ear cress)	347	B box-type zinc fingers (2); CCT domain (1)		DNA binding; nucleus; regulation of flower development; regulation of transcription, DNA-dependent; transcription; zinc ion binding	GO:0003677; GO:0005634; GO:0009909; GO:0006355; GO:0006350; GO:0008270	IPR010402; IPR000315	Chain (1); Domain (1); Zinc finger (2)	Complete proteome; DNA-binding; Metal-binding; Nucleus; Repeat; Transcription; Transcription regulation; Zinc; Zinc-finger	3702		CONSTANS family	11130713; 14593172; 11359606; 12692345		Nucleus.
Q9FHH8	COL5_ARATH	reviewed	Zinc finger protein CONSTANS-LIKE 5	COL5 (At5g57660) (MRI1.1)	Arabidopsis thaliana (Mouse-ear cress)	355	B box-type zinc fingers (2); CCT domain (1)		nucleus; regulation of transcription; zinc ion binding	GO:0005634; GO:0045449; GO:0008270	IPR010402; IPR000315	Chain (1); Domain (1); Erroneous gene model prediction (1); Sequence conflict (1); Zinc finger (2)	Complete proteome; Metal-binding; Nucleus; Repeat; Zinc; Zinc-finger	3702		CONSTANS family	10470850; 14593172; 12692345		Nucleus.
Q9XGW0	COMT1_OCIBA	reviewed	Caffeic acid 3-O-methyltransferase 1 (EC 2.1.1.68) (S-adenosysl-L-methionine:caffeic acid 3-O-methyltransferase 1) (CAOMT-1) (COMT-1)	COMT1	Ocimum basilicum (Sweet basil)	361		2.1.1.68	caffeate O-methyltransferase activity; lignin biosynthetic process; protein dimerization activity	GO:0047763; GO:0009809; GO:0046983	IPR016461; IPR001077; IPR012967; IPR011991	Active site (1); Binding site (5); Chain (1); Region (2)	Lignin biosynthesis; Methyltransferase; S-adenosyl-L-methionine; Transferase	39350	Aromatic compound metabolism; phenylpropanoid biosynthesis.	Methyltransferase superfamily, Type 2 family, COMT subfamily
Q9SP02	CP20A_ARATH	reviewed	Peptidyl-prolyl cis-trans isomerase CYP20-1 (PPIase CYP20-1) (EC 5.2.1.8) (Rotamase cyclophilin-7) (Cyclophilin of 20 kDa 1)	CYP20-1 (ROC7) (At5g58710) (MZN1.15)	Arabidopsis thaliana (Mouse-ear cress)	204	PPIase cyclophilin-type domain (1)	5.2.1.8	chloroplast; endoplasmic reticulum; extracellular region; peptide binding; peptidyl-prolyl cis-trans isomerase activity; protein folding	GO:0009507; GO:0005783; GO:0005576; GO:0042277; GO:0003755; GO:0006457	IPR002130	Chain (1); Domain (1); Mutagenesis (1); Signal peptide (1)	Chaperone; Complete proteome; Cyclosporin; Endoplasmic reticulum; Isomerase; Rotamase; Secreted; Signal	3702		Cyclophilin-type PPIase family	10628867; 10718197; 14593172; 15047905; 15051864		Endoplasmic reticulum. Secreted.
O22059	CPC_ARATH	reviewed	Transcription factor CPC (Protein CAPRICE)	CPC (At2g46410) (F11C10.10)	Arabidopsis thaliana (Mouse-ear cress)	94	Myb-like domain (1)		DNA binding; epidermal cell differentiation; nucleus; positive regulation of trichoblast fate specification; protein binding; regulation of transcription, DNA-dependent; response to jasmonic acid stimulus; response to salicylic acid stimulus; transcription	GO:0003677; GO:0009913; GO:0005634; GO:0010063; GO:0005515; GO:0006355; GO:0009753; GO:0009751; GO:0006350	IPR012287; IPR017877; IPR014778; IPR015495; IPR001005	Chain (1); Domain (1); Mutagenesis (2); Region (2)	Complete proteome; DNA-binding; Developmental protein; Nucleus; Repressor; Transcription; Transcription regulation	3702			9262483; 10617197; 14593172; 12356720; 11910008; 12917293; 14627722; 16207757; 16291794; 15795220; 16176989; 17450124		Nucleus.
P29602	CPC_CUCSA	reviewed	Cucumber peeling cupredoxin (CPC) (Stellacyanin)		Cucumis sativus (Cucumber)	137	Plastocyanin-like domain (1)		copper ion binding; electron carrier activity; electron transport chain; transport	GO:0005507; GO:0009055; GO:0022900; GO:0006810	IPR000923; IPR008972; IPR003245	Beta strand (6); Chain (1); Disulfide bond (1); Domain (1); Glycosylation (1); Helix (4); Metal binding (4); Modified residue (13); Turn (2)	3D-structure; Copper; Direct protein sequencing; Disulfide bond; Electron transport; Glycoprotein; Hydroxylation; Metal-binding; Pyrrolidone carboxylic acid; Transport	3659			1468551; 8931136
Q01332	CRTZ_ESCVU	reviewed	Beta-carotene hydroxylase	crtZ (crtH)	Escherichia vulneris	176			carotenoid biosynthetic process; endoplasmic reticulum; fatty acid biosynthetic process; iron ion binding; oxidation reduction; oxidoreductase activity	GO:0016117; GO:0005783; GO:0006633; GO:0005506; GO:0055114; GO:0016491	IPR006694	Chain (1)	Carotenoid biosynthesis	566	Carotenoid biosynthesis; zeaxanthin biosynthesis.		8422926; 7808389
Q6AZG1	CSD2B_XENLA	reviewed	CDGSH iron sulfur domain-containing protein 2-B	cisd2-B	Xenopus laevis (African clawed frog)	135			2 iron, 2 sulfur cluster binding; endoplasmic reticulum membrane; integral to membrane; iron ion binding	GO:0051537; GO:0005789; GO:0016021; GO:0005506	IPR018967; IPR006622; IPR019610	Chain (1); Metal binding (4); Transmembrane (1)	2Fe-2S; Endoplasmic reticulum; Iron; Iron-sulfur; Membrane; Metal-binding; Transmembrane	8355		CISD protein family			Endoplasmic reticulum membrane; Single-pass membrane protein.
Q8BIQ5	CSTF2_MOUSE	reviewed	Cleavage stimulation factor 64 kDa subunit (CSTF 64 kDa subunit) (CstF-64) (CF-1 64 kDa subunit)	Cstf2	Mus musculus (Mouse)	580	RRM (RNA recognition motif) domain (1)		RNA binding; mRNA processing; nucleotide binding; nucleus	GO:0003723; GO:0006397; GO:0000166; GO:0005634	IPR012677; IPR000504	Alternative sequence (2); Chain (1); Compositional bias (2); Domain (1); Modified residue (3); Region (3); Repeat (12); Sequence conflict (1)	Alternative splicing; Nucleus; Phosphoprotein; RNA-binding; Repeat; mRNA processing	10090			11369601; 16141072; 15489334; 9736695; 14681198		Nucleus.
Q42342	CYB51_ARATH	reviewed	Cytochrome b5 isoform 1	At5g53560 (MNC6.10)	Arabidopsis thaliana (Mouse-ear cress)	134	Cytochrome b5 heme-binding domain (1)		chloroplast thylakoid membrane; electron transport chain; endoplasmic reticulum membrane; heme binding; integral to membrane; microsome; plasma membrane; transport; vacuole	GO:0009535; GO:0022900; GO:0005789; GO:0020037; GO:0016021; GO:0005792; GO:0005886; GO:0006810; GO:0005773	IPR001199; IPR018506	Chain (1); Domain (1); Metal binding (2); Sequence conflict (1); Transmembrane (1)	Complete proteome; Electron transport; Endoplasmic reticulum; Heme; Iron; Membrane; Metal-binding; Microsome; Transmembrane; Transport	3702		Cytochrome b5 family	9880378; 9872454; 14593172; 8580968		Endoplasmic reticulum membrane; Single-pass membrane protein; Cytoplasmic side. Microsome membrane; Single-pass membrane protein; Cytoplasmic side.
Q28092	CYLC2_BOVIN	reviewed	Cylicin-2 (Cylicin II) (Multiple-band polypeptide II)	CYLC2 (CYL2)	Bos taurus (Bovine)	488			cell differentiation; cytoskeletal calyx; multicellular organismal development; spermatogenesis	GO:0030154; GO:0033150; GO:0007275; GO:0007283		Chain (1); Region (2); Repeat (8)	Cytoplasm; Cytoskeleton; Developmental protein; Differentiation; Direct protein sequencing; Repeat; Spermatogenesis	9913			7737358; 8354692		Cytoplasm â€º cytoskeleton â€º perinuclear theca â€º calyx.
P34887	CYPH_ALLCE	reviewed	Peptidyl-prolyl cis-trans isomerase (PPIase) (Rotamase) (EC 5.2.1.8) (Cyclophilin) (Cyclosporin A-binding protein)	CYP	Allium cepa (Onion)	150	PPIase cyclophilin-type domain (1)	5.2.1.8	cytoplasm; peptide binding; peptidyl-prolyl cis-trans isomerase activity; protein folding	GO:0005737; GO:0042277; GO:0003755; GO:0006457	IPR002130	Chain (1); Domain (1)	Cyclosporin; Cytoplasm; Isomerase; Rotamase	4679		Cyclophilin-type PPIase family			Cytoplasm.
P24525	CYPH_BRANA	reviewed	Peptidyl-prolyl cis-trans isomerase (PPIase) (Rotamase) (EC 5.2.1.8) (Cyclophilin) (Cyclosporin A-binding protein)	CYP (ROT1)	Brassica napus (Rape)	171	PPIase cyclophilin-type domain (1)	5.2.1.8	cytoplasm; peptide binding; peptidyl-prolyl cis-trans isomerase activity; protein folding	GO:0005737; GO:0042277; GO:0003755; GO:0006457	IPR002130	Chain (1); Domain (1)	Cyclosporin; Cytoplasm; Isomerase; Rotamase	3708		Cyclophilin-type PPIase family	1702215		Cytoplasm.
O81154	CYSK_SOLTU	reviewed	Cysteine synthase (EC 2.5.1.47) (O-acetylserine sulfhydrylase) (CSase A) (CS-A) (O-acetylserine (thiol)-lyase) (OAS-TL A)		Solanum tuberosum (Potato)	325		2.5.1.47	cysteine biosynthetic process from serine; cysteine synthase activity; cytoplasm; pyridoxal phosphate binding; transferase activity	GO:0006535; GO:0004124; GO:0005737; GO:0030170; GO:0016740	IPR001216; IPR005856; IPR005859; IPR001926	Binding site (2); Chain (1); Compositional bias (1); Modified residue (1); Region (1)	Amino-acid biosynthesis; Cysteine biosynthesis; Cytoplasm; Pyridoxal phosphate; Transferase	4113	Amino-acid biosynthesis; L-cysteine biosynthesis; L-cysteine from L-serine: step 2/2.	Cysteine synthase/cystathionine beta-synthase family			Cytoplasm.
Q97D80	DAPA2_CLOAB	reviewed	Dihydrodipicolinate synthase 2 (DHDPS 2) (EC 4.2.1.52)	dapA2 (CA_C3600)	Clostridium acetobutylicum	286		4.2.1.52	cytoplasm; diaminopimelate biosynthetic process; dihydrodipicolinate synthase activity	GO:0005737; GO:0019877; GO:0008840	IPR013785; IPR005263; IPR002220	Active site (1); Binding site (1); Chain (1); Region (1); Site (1)	Amino-acid biosynthesis; Complete proteome; Cytoplasm; Diaminopimelate biosynthesis; Lyase; Lysine biosynthesis; Schiff base	1488	Amino-acid biosynthesis; L-lysine biosynthesis via DAP pathway; tetrahydrodipicolinate from L-aspartate: step 3/4.	DHDPS family	11466286		Cytoplasm.
Q42967	DCUP_TOBAC	reviewed	Uroporphyrinogen decarboxylase, chloroplastic (URO-D) (UPD) (EC 4.1.1.37)	DCUP	Nicotiana tabacum (Common tobacco)	391		4.1.1.37	chlorophyll biosynthetic process; chloroplast; uroporphyrinogen decarboxylase activity	GO:0015995; GO:0009507; GO:0004853	IPR006361; IPR000257	Beta strand (10); Binding site (6); Chain (1); Helix (18); Region (1); Site (1); Transit peptide (1); Turn (4)	3D-structure; Chlorophyll biosynthesis; Chloroplast; Decarboxylase; Lyase; Plastid; Porphyrin biosynthesis; Transit peptide	4097	Porphyrin metabolism; protoporphyrin-IX biosynthesis; coproporphyrinogen-III from 5-aminolevulinate: step 4/4.	Uroporphyrinogen decarboxylase family	7599310; 11524417		Plastid â€º chloroplast.
Q9LTV6	DECR2_ARATH	reviewed	Peroxisomal 2,4-dienoyl-CoA reductase (EC 1.3.1.34)	At3g12800 (MBK21.23)	Arabidopsis thaliana (Mouse-ear cress)	298		1.3.1.34	2,4-dienoyl-CoA reductase (NADPH) activity; binding; oxidation reduction; peroxisome; plasma membrane	GO:0008670; GO:0005488; GO:0055114; GO:0005777; GO:0005886	IPR002198; IPR002347; IPR016040	Chain (1); Motif (1); Nucleotide binding (1); Sequence conflict (2)	Complete proteome; NADP; Oxidoreductase; Peroxisome	3702		Short-chain dehydrogenases/reductases (SDR) family, 2,4-dienoyl-CoA reductase subfamily	10819329; 14593172		Peroxisome.
Q40901	DEF_PETIN	reviewed	Defensin-like protein (Gamma-thionin homolog PPT)		Petunia integrifolia (Violet-flowered petunia) (Petunia inflata)	78			defense response	GO:0006952	IPR008177; IPR008176; IPR003614	Chain (1); Disulfide bond (4); Signal peptide (1)	Antimicrobial; Disulfide bond; Fungicide; Plant defense; Secreted; Signal	4103		DEFL family	7948892		Secreted.
P93541	DHE3_SOLLC	reviewed	Glutamate dehydrogenase (GDH) (EC 1.4.1.3) (Legdh1)	GDH1	Solanum lycopersicum (Tomato) (Lycopersicon esculentum)	412		1.4.1.3	binding; cellular amino acid metabolic process; glutamate dehydrogenase [NAD(P)+] activity; mitochondrial matrix; oxidation reduction	GO:0005488; GO:0006520; GO:0004353; GO:0005759; GO:0055114	IPR006095; IPR006096; IPR006097; IPR014362; IPR016040	Active site (1); Chain (1)	Mitochondrion; NAD; Oxidoreductase	4081		Glu/Leu/Phe/Val dehydrogenases family	9074503		Mitochondrion matrix.
P48608	DIA_DROME	reviewed	Protein diaphanous	dia (CG1768)	Drosophila melanogaster (Fruit fly)	1091	DAD (diaphanous autoregulatory) domain (1); FH1 (formin homology 1) domain (1); FH2 (formin homology 2) domain (1); GBD/FH3 (Rho GTPase-binding/formin homology 3) domain (1)		Rho GTPase binding; actin binding; actin filament organization; cytokinesis after meiosis I; cytokinesis after meiosis II; cytokinesis, contractile ring formation; cytoplasm; cytoskeleton; maintenance of protein location in cell; mitotic cell cycle, embryonic; open tracheal system development; pole cell formation; spermatogenesis; spindle assembly	GO:0017048; GO:0003779; GO:0007015; GO:0007110; GO:0007111; GO:0000915; GO:0005737; GO:0005856; GO:0032507; GO:0045448; GO:0007424; GO:0007279; GO:0007283; GO:0051225	IPR014767; IPR010465; IPR010472; IPR010473; IPR015425; IPR003104; IPR014768	Chain (1); Coiled coil (2); Compositional bias (8); Domain (4); Sequence conflict (1)	Cell cycle; Cell division; Coiled coil; Complete proteome; Cytoplasm; Cytoskeleton	7227		Formin homology family, Diaphanous subfamily	7821209; 10731132; 12537572; 10751177		Cytoplasm â€º cytoskeleton.
P52409	E13B_WHEAT	reviewed	Glucan endo-1,3-beta-glucosidase (EC 3.2.1.39) ((1->3)-beta-glucan endohydrolase) ((1->3)-beta-glucanase) (Beta-1,3-endoglucanase)	GLC1	Triticum aestivum (Wheat)	461		3.2.1.39	carbohydrate metabolic process; cation binding; defense response; glucan endo-1,3-beta-D-glucosidase activity	GO:0005975; GO:0043169; GO:0006952; GO:0042973	IPR000490; IPR013781; IPR012946	Active site (2); Chain (1); Signal peptide (1)	Glycosidase; Hydrolase; Plant defense; Signal	4565		Glycosyl hydrolase 17 family
Q9XJ56	ECP44_DAUCA	reviewed	Phosphoprotein ECPP44	ECPP44	Daucus carota (Carrot)	258			embryonic development ending in seed dormancy; response to stress; response to water	GO:0009793; GO:0006950; GO:0009415	IPR000167	Chain (1); Compositional bias (7)	Direct protein sequencing; Phosphoprotein; Stress response	4039		Plant dehydrin family
Q6PBY3	EDF1_DANRE	reviewed	Endothelial differentiation-related factor 1 homolog (EDF-1)	edf1 (zgc:73192) (zgc:86829)	Danio rerio (Zebrafish) (Brachydanio rerio)	146	HTH cro/C1-type DNA-binding domain (1)		nucleus; regulation of transcription, DNA-dependent; sequence-specific DNA binding; transcription	GO:0005634; GO:0006355; GO:0043565; GO:0006350	IPR001387; IPR013729	Chain (1); DNA binding (1); Domain (1)	Activator; DNA-binding; Nucleus; Transcription; Transcription regulation	7955					Nucleus.
O64937	EF1A_ORYSJ	reviewed	Elongation factor 1-alpha (EF-1-alpha)	REFA1 (Os03g0177400) (LOC_Os03g08010); REFA2 (Os03g0178000) (LOC_Os03g08060); REFA3 (Os03g0177900) (LOC_Os03g08050); REFA4 (Os03g0177500) (LOC_Os03g08020)	Oryza sativa subsp. japonica (Rice)	447			GTP binding; GTPase activity; cytoplasm; translation elongation factor activity; translational elongation	GO:0005525; GO:0003924; GO:0005737; GO:0003746; GO:0006414	IPR000795; IPR004539; IPR004161; IPR004160	Chain (1); Nucleotide binding (3); Sequence conflict (2)	Cytoplasm; Elongation factor; GTP-binding; Nucleotide-binding; Protein biosynthesis	39947		GTP-binding elongation factor family, EF-Tu/EF-1A subfamily	9484469; 16109971		Cytoplasm.
P34811	EFGC_SOYBN	reviewed	Elongation factor G, chloroplastic (EF-G)	FUSA	Glycine max (Soybean)	788			GTP binding; GTPase activity; chloroplast; translation elongation factor activity; translational elongation	GO:0005525; GO:0003924; GO:0009507; GO:0003746; GO:0006414	IPR000795; IPR014721; IPR005225; IPR004540; IPR000640; IPR005517; IPR004161	Chain (1); Nucleotide binding (3); Transit peptide (1)	Chloroplast; Elongation factor; GTP-binding; Nucleotide-binding; Plastid; Protein biosynthesis; Transit peptide	3847		GTP-binding elongation factor family, EF-G/EF-2 subfamily	8357836		Plastid â€º chloroplast.
P11432	ELI_PEA	reviewed	Early light-induced protein, chloroplastic (ELIP)		Pisum sativum (Garden pea)	196			chloroplast membrane; integral to membrane	GO:0031969; GO:0016021		Chain (1); Transit peptide (1); Transmembrane (3)	Chloroplast; Membrane; Plastid; Transit peptide; Transmembrane	3888		ELIP/psbS family	17191339		Plastid â€º chloroplast membrane; Multi-pass membrane protein.
P83941	ELOC_RAT	reviewed	Transcription elongation factor B polypeptide 1 (RNA polymerase II transcription factor SIII subunit C) (SIII p15) (Elongin 15 kDa subunit) (Elongin-C) (EloC) (Stromal membrane-associated protein SMAP1B homolog)	Tceb1	Rattus norvegicus (Rat)	112			RNA polymerase II transcription factor activity; VCB complex; nucleus; protein binding; regulation of transcription from RNA polymerase II promoter; transcription; transcription elongation regulator activity; ubiquitin-dependent protein catabolic process	GO:0003702; GO:0030891; GO:0005634; GO:0005515; GO:0006357; GO:0006350; GO:0003711; GO:0006511	IPR011333; IPR001232; IPR016073	Chain (1)	Nucleus; Transcription; Transcription regulation; Ubl conjugation pathway	10116		SKP1 family	8202474; 15489334; 10213691		Nucleus.
Q8LHP0	ELOF1_ORYSJ	reviewed	Transcription elongation factor 1 homolog	Os07g0631100 (LOC_Os07g43730) (P0519E12.3)	Oryza sativa subsp. japonica (Rice)	89			nucleus; regulation of transcription, DNA-dependent; transcription; zinc ion binding	GO:0005634; GO:0006355; GO:0006350; GO:0008270	IPR007808	Chain (1); Metal binding (4)	Metal-binding; Nucleus; Transcription; Transcription regulation; Zinc; Zinc-finger	39947		ELOF1 family	12869764		Nucleus.
Q5RFK0	ETFB_PONAB	reviewed	Electron transfer flavoprotein subunit beta (Beta-ETF)	ETFB	Pongo abelii (Sumatran orangutan)	255			electron carrier activity; electron transport chain; mitochondrial matrix; transport	GO:0009055; GO:0022900; GO:0005759; GO:0006810	IPR014730; IPR012255; IPR000049; IPR014729	Chain (1); Initiator methionine (1); Modified residue (1)	Acetylation; Electron transport; FAD; Flavoprotein; Mitochondrion; Transport	9601		ETF beta-subunit/fixA family			Mitochondrion matrix.
Q38913	EXTN1_ARATH	reviewed	Extensin-1 (AtExt1) (AtExt4)	EXT1 (EXT4) (At1g76930) (F22K20.3)	Arabidopsis thaliana (Mouse-ear cress)	373			plant-type cell wall organization; primary cell wall; response to abscisic acid stimulus; response to jasmonic acid stimulus; response to salicylic acid stimulus; response to wounding; structural constituent of cell wall	GO:0009664; GO:0009530; GO:0009737; GO:0009753; GO:0009751; GO:0009611; GO:0005199	IPR006706	Alternative sequence (1); Chain (1); Region (6); Repeat (36); Sequence caution (1); Sequence conflict (2); Signal peptide (1)	Alternative splicing; Cell wall; Cell wall biogenesis/degradation; Complete proteome; Glycoprotein; Hydroxylation; Repeat; Secreted; Signal	3702		Extensin family	10333585; 11475326; 11130712		Secreted â€º primary cell wall.
Q9M1G9	EXTN2_ARATH	reviewed	Extensin-2 (AtExt2) (Cell wall hydroxyproline-rich glycoprotein 1) (HRGP1)	EXT2 (HRGP1) (At3g54590) (T14E10_160)	Arabidopsis thaliana (Mouse-ear cress)	743			plant-type cell wall organization; primary cell wall; structural constituent of cell wall	GO:0009664; GO:0009530; GO:0005199	IPR006706	Chain (1); Frameshift (1); Region (2); Repeat (47); Sequence caution (1); Signal peptide (1)	Cell wall; Cell wall biogenesis/degradation; Complete proteome; Glycoprotein; Hydroxylation; Repeat; Secreted; Signal	3702		Extensin family	11475326; 11130713		Secreted â€º primary cell wall.
P06599	EXTN_DAUCA	reviewed	Extensin		Daucus carota (Carrot)	306			plant-type cell wall organization; primary cell wall; structural constituent of cell wall	GO:0009664; GO:0009530; GO:0005199	IPR006706	Chain (1); Signal peptide (1)	Cell wall; Cell wall biogenesis/degradation; Glycoprotein; Hydroxylation; Repeat; Secreted; Signal	4039			15938047; 16593579		Secreted â€º primary cell wall.
P14918	EXTN_MAIZE	reviewed	Extensin (Proline-rich glycoprotein)	HRGP	Zea mays (Maize)	267			cell wall organization; primary cell wall	GO:0007047; GO:0009530		Chain (1); Natural variant (2); Region (2); Repeat (13); Signal peptide (1)	Cell wall; Cell wall biogenesis/degradation; Glycoprotein; Hydroxylation; Repeat; Secreted; Signal	4577					Secreted â€º primary cell wall.
P24152	EXTN_SORBI	reviewed	Extensin (Proline-rich glycoprotein)	HRGP	Sorghum bicolor (Sorghum) (Sorghum vulgare)	283			cell wall organization; primary cell wall	GO:0007047; GO:0009530		Chain (1); Signal peptide (1)	Cell wall; Cell wall biogenesis/degradation; Glycoprotein; Hydroxylation; Repeat; Secreted; Signal	4558			1893107		Secreted â€º primary cell wall.
P13983	EXTN_TOBAC	reviewed	Extensin (Cell wall hydroxyproline-rich glycoprotein)	HRGPNT3	Nicotiana tabacum (Common tobacco)	620			cell wall organization; primary cell wall	GO:0007047; GO:0009530		Chain (1); Region (3); Repeat (4); Signal peptide (1)	Cell wall; Cell wall biogenesis/degradation; Glycoprotein; Hydroxylation; Repeat; Secreted; Signal	4097			2612909		Secreted â€º primary cell wall.
O64422	F16P1_ORYSJ	reviewed	Fructose-1,6-bisphosphatase, chloroplastic (FBPase) (EC 3.1.3.11) (D-fructose-1,6-bisphosphate 1-phosphohydrolase)	Os03g0267300 (LOC_Os03g16050) (OJ1364E02.13) (OJA1364E02.2)	Oryza sativa subsp. japonica (Rice)	406		3.1.3.11	chloroplast stroma; fructose 1,6-bisphosphate 1-phosphatase activity; magnesium ion binding; reductive pentose-phosphate cycle	GO:0009570; GO:0042132; GO:0000287; GO:0019253	IPR000146	Binding site (5); Chain (1); Disulfide bond (1); Metal binding (8); Region (1); Transit peptide (1)	Calvin cycle; Carbohydrate metabolism; Chloroplast; Disulfide bond; Hydrolase; Magnesium; Metal-binding; Plastid; Transit peptide	39947	Carbohydrate biosynthesis; Calvin cycle.	FBPase class 1 family	16109971		Plastid â€º chloroplast stroma.
Q9XF47	F16P2_MUSAC	reviewed	Fructose-1,6-bisphosphatase, cytosolic (FBPase) (EC 3.1.3.11) (D-fructose-1,6-bisphosphate 1-phosphohydrolase)	FBPban1	Musa acuminata (Banana) (Musa cavendishii)	341		3.1.3.11	carbohydrate metabolic process; cytoplasm; fructose 1,6-bisphosphate 1-phosphatase activity; magnesium ion binding	GO:0005975; GO:0005737; GO:0042132; GO:0000287	IPR000146	Binding site (4); Chain (1); Metal binding (7); Region (1)	Carbohydrate metabolism; Cytoplasm; Hydrolase; Magnesium; Metal-binding	4641		FBPase class 1 family			Cytoplasm.
Q9SQI3	FATB_GOSHI	reviewed	Myristoyl-acyl carrier protein thioesterase, chloroplastic (EC 3.1.2.-) (16:0-acyl-carrier protein thioesterase) (16:0-ACP thioesterase) (Acyl-[acyl-carrier-protein] hydrolase) (PATE)	FATB1	Gossypium hirsutum (Upland cotton) (Gossypium mexicanum)	413		3.1.2.-	chloroplast; fatty acid biosynthetic process; hydrolase activity	GO:0009507; GO:0006633; GO:0016787	IPR002864	Chain (1); Transit peptide (1)	Chloroplast; Fatty acid biosynthesis; Hydrolase; Lipid synthesis; Plastid; Transit peptide	3635		Acyl-ACP thioesterase family	10524217; 10202811		Plastid â€º chloroplast.
P48631	FD6E2_SOYBN	reviewed	Omega-6 fatty acid desaturase, endoplasmic reticulum isozyme 2 (EC 1.14.19.-)	FAD2-2	Glycine max (Soybean)	383		1.14.19.-	endoplasmic reticulum membrane; fatty acid biosynthetic process; integral to membrane; oxidation reduction; oxidoreductase activity	GO:0005789; GO:0006633; GO:0016021; GO:0055114; GO:0016491	IPR005804	Chain (1); Motif (3); Transmembrane (6)	Endoplasmic reticulum; Fatty acid biosynthesis; Lipid synthesis; Membrane; Oxidoreductase; Transmembrane	3847	Lipid metabolism; polyunsaturated fatty acid biosynthesis.	Fatty acid desaturase family	8587990		Endoplasmic reticulum membrane; Multi-pass membrane protein.
Q43517	FER1_SOLLC	reviewed	Ferredoxin-1, chloroplastic (Ferredoxin I)	SEND33	Solanum lycopersicum (Tomato) (Lycopersicon esculentum)	144	2Fe-2S ferredoxin-type domain (1)		2 iron, 2 sulfur cluster binding; chloroplast; electron carrier activity; electron transport chain; iron ion binding; transport	GO:0051537; GO:0009507; GO:0009055; GO:0022900; GO:0005506; GO:0006810	IPR006058; IPR012675; IPR010241; IPR001041	Chain (1); Domain (1); Metal binding (4); Transit peptide (1)	2Fe-2S; Chloroplast; Electron transport; Iron; Iron-sulfur; Metal-binding; Plastid; Transit peptide; Transport	4081		2Fe2S plant-type ferredoxin family	9132056		Plastid â€º chloroplast.
P16972	FER2_ARATH	reviewed	Ferredoxin-2, chloroplastic (AtFd2)	FD2 (PETF) (PETF1) (At1g60950) (T7P1.9)	Arabidopsis thaliana (Mouse-ear cress)	148	2Fe-2S ferredoxin-type domain (1)		2 iron, 2 sulfur cluster binding; chloroplast; electron carrier activity; iron ion binding; photosynthetic electron transport chain; protein binding; transport	GO:0051537; GO:0009507; GO:0009055; GO:0005506; GO:0009767; GO:0005515; GO:0006810	IPR006058; IPR012675; IPR010241; IPR001041	Chain (1); Domain (1); Metal binding (4); Transit peptide (1)	2Fe-2S; Chloroplast; Complete proteome; Electron transport; Iron; Iron-sulfur; Metal-binding; Plastid; Transit peptide; Transport	3702		2Fe2S plant-type ferredoxin family	2102830; 16667505; 11130712; 14593172; 14684843; 18243102		Plastid â€º chloroplast.
Q9ZTS2	FER_CAPAN	reviewed	Ferredoxin, chloroplastic (PFLP)	AP1	Capsicum annuum (Bell pepper)	144	2Fe-2S ferredoxin-type domain (1)		2 iron, 2 sulfur cluster binding; chloroplast; electron carrier activity; electron transport chain; iron ion binding; transport	GO:0051537; GO:0009507; GO:0009055; GO:0022900; GO:0005506; GO:0006810	IPR006058; IPR012675; IPR010241; IPR001041	Chain (1); Domain (1); Metal binding (4); Modified residue (1); Transit peptide (1)	2Fe-2S; Chloroplast; Electron transport; Iron; Iron-sulfur; Metal-binding; Phosphoprotein; Plastid; Transit peptide; Transport	4072		2Fe2S plant-type ferredoxin family	12777051		Plastid â€º chloroplast.
P00228	FER_WHEAT	reviewed	Ferredoxin, chloroplastic	PETF	Triticum aestivum (Wheat)	143	2Fe-2S ferredoxin-type domain (1)		2 iron, 2 sulfur cluster binding; chloroplast; electron carrier activity; electron transport chain; iron ion binding; transport	GO:0051537; GO:0009507; GO:0009055; GO:0022900; GO:0005506; GO:0006810	IPR006058; IPR012675; IPR010241; IPR001041	Chain (1); Domain (1); Metal binding (4); Transit peptide (1)	2Fe-2S; Chloroplast; Direct protein sequencing; Electron transport; Iron; Iron-sulfur; Metal-binding; Plastid; Transit peptide; Transport	4565		2Fe2S plant-type ferredoxin family	486088		Plastid â€º chloroplast.
Q9FLQ7	FH20_ARATH	reviewed	Formin-like protein 20 (AtFH20)	FH20 (At5g07740/At5g07750) (MBK20.20/MBK20.21)	Arabidopsis thaliana (Mouse-ear cress)	1615	C2 tensin-type domain (1); FH2 (formin homology 2) domain (1); Phosphatase tensin-type domain (1)		actin binding; actin cytoskeleton organization; phosphoprotein phosphatase activity	GO:0003779; GO:0030036; GO:0004721	IPR015425; IPR003104; IPR014020	Active site (1); Chain (1); Compositional bias (2); Domain (3); Erroneous gene model prediction (2)	Complete proteome; Hydrolase; Protein phosphatase	3702		Formin-like family, Class-II subfamily	9628582; 12417149; 15256004
P0C1J6	FKBP4_RHIOR	reviewed	FK506-binding protein 4 (EC 5.2.1.8) (Peptidyl-prolyl cis-trans isomerase) (PPIase) (Rotamase)	FKBP4 (fpr4) (RO3G_04236)	Rhizopus oryzae (Rhizopus delemar)	382	PPIase FKBP-type domain (1)	5.2.1.8	nucleolus; peptidyl-prolyl cis-trans isomerase activity; protein folding	GO:0005730; GO:0003755; GO:0006457	IPR001179	Chain (1); Compositional bias (1); Domain (1)	Isomerase; Nucleus; Rotamase	64495		FKBP-type PPIase family, FKBP3/4 subfamily			Nucleus â€º nucleolus.
P41090	FL3H_VITVI	reviewed	Naringenin,2-oxoglutarate 3-dioxygenase (EC 1.14.11.9) (Flavonone-3-hydroxylase) (F3H) (FHT)	F3H	Vitis vinifera (Grape)	364		1.14.11.9	L-ascorbic acid binding; flavonoid biosynthetic process; iron ion binding; naringenin 3-dioxygenase activity; oxidation reduction; oxidoreductase activity, acting on single donors with incorporation of molecular oxygen, incorporation of two atoms of oxygen	GO:0031418; GO:0009813; GO:0005506; GO:0045486; GO:0055114; GO:0016702	IPR005123	Chain (1); Metal binding (4)	Dioxygenase; Flavonoid biosynthesis; Iron; Metal-binding; Oxidoreductase; Vitamin C	29760	Secondary metabolite biosynthesis; flavonoid biosynthesis.	Iron/ascorbate-dependent oxidoreductase family	8193299
P80680	FTRV_MAIZE	reviewed	Ferredoxin-thioredoxin reductase, variable chain (FTR-V) (Ferredoxin-thioredoxin reductase subunit A) (FTR-A)		Zea mays (Maize)	97			chloroplast; ferredoxin reductase activity; lipoate biosynthetic process; lipoate synthase activity; oxidation reduction; photosynthesis	GO:0009507; GO:0008937; GO:0009107; GO:0016992; GO:0055114; GO:0015979	IPR004207; IPR003698	Chain (1)	Chloroplast; Direct protein sequencing; Oxidoreductase; Plastid	4577			8898896		Plastid â€º chloroplast.
Q5Z974	FTSH1_ORYSJ	reviewed	Cell division protease ftsH homolog 1, chloroplastic (OsFtsH1) (EC 3.4.24.-)	FTSH1 (Os06g0725900) (LOC_Os06g51029) (OsJ_021819) (P0548E04.20)	Oryza sativa subsp. japonica (Rice)	686		3.4.24.-	ATP binding; cell cycle; cell division; chloroplast thylakoid membrane; integral to membrane; metalloendopeptidase activity; nucleoside-triphosphatase activity; proteolysis; zinc ion binding	GO:0005524; GO:0007049; GO:0051301; GO:0009535; GO:0016021; GO:0004222; GO:0017111; GO:0006508; GO:0008270	IPR003593; IPR003959; IPR003960; IPR005936; IPR011546; IPR006025; IPR000642	Active site (1); Chain (1); Metal binding (2); Nucleotide binding (1); Sequence conflict (2); Transit peptide (2); Transmembrane (1)	ATP-binding; Cell cycle; Cell division; Chloroplast; Hydrolase; Membrane; Metal-binding; Metalloprotease; Nucleotide-binding; Plastid; Protease; Thylakoid; Transit peptide; Transmembrane; Zinc	39947		AAA ATPase family; Peptidase M41 family	16100779; 17210932; 15685292; 12869764; 16040665		Plastid â€º chloroplast thylakoid membrane; Single-pass membrane protein; Stromal side.
Q55700	FTSH1_SYNY3	reviewed	Cell division protease ftsH homolog 1 (EC 3.4.24.-)	slr0228	Synechocystis sp. (strain PCC 6803)	627		3.4.24.-	ATP binding; cell cycle; cell division; integral to membrane; metalloendopeptidase activity; nucleoside-triphosphatase activity; plasma membrane; proteolysis; zinc ion binding	GO:0005524; GO:0007049; GO:0051301; GO:0016021; GO:0004222; GO:0017111; GO:0005886; GO:0006508; GO:0008270	IPR003593; IPR003959; IPR003960; IPR005936; IPR011546; IPR006025; IPR000642	Active site (1); Chain (1); Metal binding (2); Nucleotide binding (1); Topological domain (3); Transmembrane (2)	ATP-binding; Cell cycle; Cell division; Cell membrane; Complete proteome; Hydrolase; Membrane; Metal-binding; Metalloprotease; Nucleotide-binding; Protease; Transmembrane; Zinc	1148		AAA ATPase family; Peptidase M41 family	8590279; 8905231		Cell membrane; Multi-pass membrane protein.
P19866	G3PA_SPIOL	reviewed	Glyceraldehyde-3-phosphate dehydrogenase A, chloroplastic (EC 1.2.1.13) (NADP-dependent glyceraldehydephosphate dehydrogenase subunit A)	GAPA (GPA1)	Spinacia oleracea (Spinach)	401		1.2.1.13	NAD or NADH binding; chloroplast; glucose metabolic process; glyceraldehyde-3-phosphate dehydrogenase (NADP+) (phosphorylating) activity; glyceraldehyde-3-phosphate dehydrogenase (phosphorylating) activity; oxidation reduction; reductive pentose-phosphate cycle	GO:0051287; GO:0009507; GO:0006006; GO:0047100; GO:0004365; GO:0055114; GO:0019253	IPR000173; IPR006424	Active site (1); Beta strand (19); Binding site (6); Chain (1); Helix (13); Mutagenesis (2); Nucleotide binding (1); Region (2); Sequence conflict (2); Site (1); Transit peptide (1); Turn (7)	3D-structure; Calvin cycle; Chloroplast; Direct protein sequencing; NADP; Oxidoreductase; Plastid; Transit peptide	3562	Carbohydrate biosynthesis; Calvin cycle.	Glyceraldehyde-3-phosphate dehydrogenase family	8980499; 2223845; 12705826; 15236965		Plastid â€º chloroplast.
P12859	G3PB_PEA	reviewed	Glyceraldehyde-3-phosphate dehydrogenase B, chloroplastic (EC 1.2.1.13) (NADP-dependent glyceraldehydephosphate dehydrogenase subunit B)	GAPB (GPB1)	Pisum sativum (Garden pea)	451		1.2.1.13	NAD or NADH binding; chloroplast; glucose metabolic process; glyceraldehyde-3-phosphate dehydrogenase (NADP+) (phosphorylating) activity; glyceraldehyde-3-phosphate dehydrogenase (phosphorylating) activity; oxidation reduction; reductive pentose-phosphate cycle	GO:0051287; GO:0009507; GO:0006006; GO:0047100; GO:0004365; GO:0055114; GO:0019253	IPR000173; IPR006424	Active site (1); Binding site (6); Chain (1); Nucleotide binding (1); Region (2); Sequence conflict (1); Site (1); Transit peptide (1)	Calvin cycle; Chloroplast; NADP; Oxidoreductase; Plastid; Transit peptide	3888	Carbohydrate biosynthesis; Calvin cycle.	Glyceraldehyde-3-phosphate dehydrogenase family	2247465; 2562762		Plastid â€º chloroplast.
P25861	G3PC_ANTMA	reviewed	Glyceraldehyde-3-phosphate dehydrogenase, cytosolic (EC 1.2.1.12)	GAPC (GAPDH)	Antirrhinum majus (Garden snapdragon)	337		1.2.1.12	NAD or NADH binding; cytoplasm; glyceraldehyde-3-phosphate dehydrogenase (phosphorylating) activity; glycolysis; oxidation reduction	GO:0051287; GO:0005737; GO:0004365; GO:0006096; GO:0055114	IPR000173; IPR006424	Active site (1); Binding site (5); Chain (1); Nucleotide binding (1); Region (2); Site (1)	Cytoplasm; Glycolysis; NAD; Oxidoreductase	4151	Carbohydrate degradation; glycolysis; pyruvate from D-glyceraldehyde 3-phosphate: step 1/5.	Glyceraldehyde-3-phosphate dehydrogenase family			Cytoplasm.
P26518	G3PC_MAGLI	reviewed	Glyceraldehyde-3-phosphate dehydrogenase, cytosolic (EC 1.2.1.12)	GAPC (GAPDH)	Magnolia liliiflora	341		1.2.1.12	NAD or NADH binding; cytoplasm; glyceraldehyde-3-phosphate dehydrogenase (phosphorylating) activity; glycolysis; oxidation reduction	GO:0051287; GO:0005737; GO:0004365; GO:0006096; GO:0055114	IPR000173; IPR006424	Active site (1); Binding site (5); Chain (1); Nucleotide binding (1); Region (2); Site (1)	Cytoplasm; Glycolysis; NAD; Oxidoreductase	3403	Carbohydrate degradation; glycolysis; pyruvate from D-glyceraldehyde 3-phosphate: step 1/5.	Glyceraldehyde-3-phosphate dehydrogenase family			Cytoplasm.
P09094	G3PC_TOBAC	reviewed	Glyceraldehyde-3-phosphate dehydrogenase, cytosolic (EC 1.2.1.12) (Fragment)	GAPC	Nicotiana tabacum (Common tobacco)	326		1.2.1.12	NAD or NADH binding; cytoplasm; glyceraldehyde-3-phosphate dehydrogenase (phosphorylating) activity; glycolysis; oxidation reduction	GO:0051287; GO:0005737; GO:0004365; GO:0006096; GO:0055114	IPR000173; IPR006424	Active site (1); Binding site (5); Chain (1); Non-terminal residue (1); Nucleotide binding (1); Region (2); Site (1)	Cytoplasm; Glycolysis; NAD; Oxidoreductase	4097	Carbohydrate degradation; glycolysis; pyruvate from D-glyceraldehyde 3-phosphate: step 1/5.	Glyceraldehyde-3-phosphate dehydrogenase family	3757034		Cytoplasm.
Q9M0B6	GAE1_ARATH	reviewed	UDP-glucuronate 4-epimerase 1 (EC 5.1.3.6) (UDP-glucuronic acid epimerase 1) (AtUGlcAE3)	GAE1 (UGlcAE3) (At4g30440) (F17I23.220)	Arabidopsis thaliana (Mouse-ear cress)	429		5.1.3.6	Golgi cisterna membrane; UDP-glucuronate 4-epimerase activity; carbohydrate metabolic process; cellular metabolic process; coenzyme binding; integral to membrane	GO:0032580; GO:0050378; GO:0005975; GO:0044237; GO:0050662; GO:0016021	IPR001509; IPR016040; IPR008089	Active site (1); Chain (1); Compositional bias (1); Nucleotide binding (1); Transmembrane (2)	Carbohydrate metabolism; Complete proteome; Golgi apparatus; Isomerase; Membrane; NAD; Transmembrane	3702		Sugar epimerase family	15247385; 10617198; 14593172; 11554483; 15225656; 15563616		Golgi apparatus â€º Golgi stack membrane; Multi-pass membrane protein.
P81406	GAPN_PEA	reviewed	NADP-dependent glyceraldehyde-3-phosphate dehydrogenase (EC 1.2.1.9) (Non-phosphorylating glyceraldehyde 3-phosphate dehydrogenase) (Glyceraldehyde-3-phosphate dehydrogenase [NADP+]) (Triosephosphate dehydrogenase)	GAPN	Pisum sativum (Garden pea)	496		1.2.1.9	cytoplasm; glyceraldehyde-3-phosphate dehydrogenase (NADP+) activity; oxidation reduction	GO:0005737; GO:0008886; GO:0055114	IPR016160; IPR016162; IPR015590	Active site (2); Binding site (6); Chain (1); Nucleotide binding (1); Region (2); Site (1)	Cytoplasm; Direct protein sequencing; NADP; Oxidoreductase	3888		Aldehyde dehydrogenase family	7545914; 9461340; 10338122		Cytoplasm.
Q5FND2	GATC_GLUOX	reviewed	Aspartyl/glutamyl-tRNA(Asn/Gln) amidotransferase subunit C (Asp/Glu-ADT subunit C) (EC 6.3.5.-)	gatC (GOX2384)	Gluconobacter oxydans (Gluconobacter suboxydans)	95		6.3.5.-	ATP binding; glutaminyl-tRNA synthase (glutamine-hydrolyzing) activity; regulation of translational fidelity; translation	GO:0005524; GO:0050567; GO:0006450; GO:0006412	IPR003837	Chain (1)	ATP-binding; Complete proteome; Ligase; Nucleotide-binding; Protein biosynthesis	442		GatC family	15665824
Q39732	GCSH_FLAAN	reviewed	Glycine cleavage system H protein, mitochondrial	GDCSH (GCDH) (GCSH)	Flaveria anomala (Yellowtops)	162	Lipoyl-binding domain (1)		glycine catabolic process; glycine cleavage complex; lipoic acid binding; mitochondrion	GO:0006546; GO:0005960; GO:0031405; GO:0005739	IPR003016; IPR002930; IPR017453	Chain (1); Modified residue (1); Sequence conflict (1); Transit peptide (1)	Lipoyl; Mitochondrion; Transit peptide	35877		GcvH family	8771790		Mitochondrion.
P26969	GCSP_PEA	reviewed	Glycine dehydrogenase [decarboxylating], mitochondrial (EC 1.4.4.2) (Glycine decarboxylase) (Glycine cleavage system P-protein)	GDCSP (GDCP)	Pisum sativum (Garden pea)	1057		1.4.4.2	glycine cleavage complex; glycine dehydrogenase (decarboxylating) activity; glycine metabolic process; mitochondrion; oxidation reduction; pyridoxal phosphate binding	GO:0005960; GO:0004375; GO:0006544; GO:0005739; GO:0055114; GO:0030170	IPR003437; IPR015421	Chain (1); Modified residue (1); Sequence conflict (2); Transit peptide (1)	Direct protein sequencing; Mitochondrion; Oxidoreductase; Pyridoxal phosphate; Transit peptide	3888		GcvP family	1347530		Mitochondrion.
Q9M263	GL24_ARATH	reviewed	Germin-like protein subfamily 2 member 4	GLP10 (At3g62020) (F21F14.190)	Arabidopsis thaliana (Mouse-ear cress)	220			apoplast; extracellular space; manganese ion binding; nutrient reservoir activity; plant-type cell wall	GO:0048046; GO:0005615; GO:0030145; GO:0045735; GO:0009505	IPR006045; IPR001929; IPR019780; IPR014710	Chain (1); Disulfide bond (1); Glycosylation (2); Metal binding (4); Signal peptide (1)	Alternative splicing; Apoplast; Complete proteome; Disulfide bond; Glycoprotein; Manganese; Metal-binding; Secreted; Signal	3702		Germin family	11130713; 9869400		Secreted â€º extracellular space â€º apoplast.
Q9SR72	GL32_ARATH	reviewed	Germin-like protein subfamily 3 member 2	At3g10080 (T22K18.9)	Arabidopsis thaliana (Mouse-ear cress)	227			apoplast; extracellular space; manganese ion binding; nutrient reservoir activity	GO:0048046; GO:0005615; GO:0030145; GO:0045735	IPR006045; IPR001929; IPR019780; IPR014710	Chain (1); Disulfide bond (1); Glycosylation (2); Metal binding (4); Signal peptide (1)	Apoplast; Complete proteome; Disulfide bond; Glycoprotein; Manganese; Metal-binding; Secreted; Signal	3702		Germin family	11130713		Secreted â€º extracellular space â€º apoplast.
P34899	GLYM_PEA	reviewed	Serine hydroxymethyltransferase, mitochondrial (SHMT) (Serine methylase) (EC 2.1.2.1) (Glycine hydroxymethyltransferase)		Pisum sativum (Garden pea)	518		2.1.2.1	L-serine metabolic process; glycine hydroxymethyltransferase activity; glycine metabolic process; mitochondrion; one-carbon metabolic process; pyridoxal phosphate binding	GO:0006563; GO:0004372; GO:0006544; GO:0005739; GO:0006730; GO:0030170	IPR015421; IPR001085; IPR019798	Chain (1); Modified residue (1); Transit peptide (1)	Direct protein sequencing; Mitochondrion; One-carbon metabolism; Pyridoxal phosphate; Transferase; Transit peptide	3888	One-carbon metabolism; tetrahydrofolate pathway.	SHMT family	1618853		Mitochondrion.
Q9FPQ6	GP1_CHLRE	reviewed	Vegetative cell wall protein gp1 (Hydroxyproline-rich glycoprotein 1)	GP1	Chlamydomonas reinhardtii	555			structural constituent of cell wall	GO:0005199	IPR003882	Chain (1); Compositional bias (1); Glycosylation (3); Region (1); Signal peptide (1)	Glycoprotein; Repeat; Signal	3055			11258910; 1699225
O24296	GPX1_PEA	reviewed	Phospholipid hydroperoxide glutathione peroxidase, chloroplastic (PHGPx) (EC 1.11.1.12)		Pisum sativum (Garden pea)	236		1.11.1.12	chloroplast stroma; glutathione peroxidase activity; oxidation reduction; phospholipid-hydroperoxide glutathione peroxidase activity; response to oxidative stress	GO:0009570; GO:0004602; GO:0055114; GO:0047066; GO:0006979	IPR000889; IPR012335	Active site (1); Chain (1); Transit peptide (1)	Chloroplast; Oxidoreductase; Peroxidase; Plastid; Transit peptide	3888		Glutathione peroxidase family	9680987		Plastid â€º chloroplast stroma.
P37705	GRP3_DAUCA	reviewed	Glycine-rich protein A3		Daucus carota (Carrot)	195					IPR006031	Chain (1)		4039
P32110	GSTX6_SOYBN	reviewed	Probable glutathione S-transferase (EC 2.5.1.18) (Heat shock protein 26A) (G2-4)	HSP26-A	Glycine max (Soybean)	225	GST C-terminal domain (1); GST N-terminal domain (1)	2.5.1.18	glutathione transferase activity; response to stress	GO:0004364; GO:0006950	IPR010987; IPR004045; IPR017933; IPR004046; IPR012335	Chain (1); Domain (2); Sequence conflict (1)	Stress response; Transferase	3847		GST superfamily, HSP26 family	2835661; 3360788
P25317	GSTXA_TOBAC	reviewed	Probable glutathione S-transferase parA (EC 2.5.1.18) (Auxin-regulated protein parA) (STR246C protein)	PARA (PAR)	Nicotiana tabacum (Common tobacco)	220	GST C-terminal domain (1); GST N-terminal domain (1)	2.5.1.18	auxin mediated signaling pathway; glutathione transferase activity	GO:0009734; GO:0004364	IPR010987; IPR004045; IPR017933; IPR004046; IPR012335	Chain (1); Domain (2)	Auxin signaling pathway; Transferase	4097		GST superfamily, HSP26 family	2594768; 7948901; 2236015
P49332	GSTXC_TOBAC	reviewed	Probable glutathione S-transferase parC (EC 2.5.1.18) (Auxin-regulated protein parC)	PARC	Nicotiana tabacum (Common tobacco)	221	GST C-terminal domain (1); GST N-terminal domain (1)	2.5.1.18	auxin mediated signaling pathway; glutathione transferase activity	GO:0009734; GO:0004364	IPR010987; IPR004045; IPR017933; IPR004046; IPR012335	Chain (1); Domain (2)	Auxin signaling pathway; Transferase	4097		GST superfamily, Phi family
Q9ZVQ4	GSTZ2_ARATH	reviewed	Probable glutathione S-transferase zeta-class 2 (EC 2.5.1.18)	At2g02380 (T16F16.17)	Arabidopsis thaliana (Mouse-ear cress)	223	GST C-terminal domain (1); GST N-terminal domain (1)	2.5.1.18	aromatic amino acid family metabolic process; cytoplasm; glutathione transferase activity; toxin catabolic process	GO:0009072; GO:0005737; GO:0004364; GO:0009407	IPR010987; IPR004045; IPR017933; IPR004046; IPR005955; IPR012335	Active site (1); Chain (1); Domain (2)	Complete proteome; Cytoplasm; Transferase	3702		GST superfamily, Zeta family	10617197		Cytoplasm.
Q38890	GUN25_ARATH	reviewed	Endoglucanase 25 (EC 3.2.1.4) (Endo-1,4-beta glucanase 25) (Protein KORRIGAN) (Protein RADIALLY SWOLLEN 2) (Cellulase homolog OR16pep)	KOR (DEC) (KOR1) (RSW2) (At5g49720) (K2I5.8)	Arabidopsis thaliana (Mouse-ear cress)	621		3.2.1.4	Golgi apparatus; cell plate; cell wall organization; cellulase activity; cellulose biosynthetic process; cellulose catabolic process; cortical microtubule organization; early endosome; hyperosmotic salinity response; integral to membrane; plasma membrane; unidimensional cell growth	GO:0005794; GO:0009504; GO:0007047; GO:0008810; GO:0030244; GO:0030245; GO:0043622; GO:0005769; GO:0042538; GO:0016021; GO:0005886; GO:0009826	IPR012341; IPR001701; IPR018221	Active site (3); Chain (1); Glycosylation (8); Modified residue (1); Mutagenesis (7); Region (2); Sequence conflict (6); Topological domain (2); Transmembrane (1)	Carbohydrate metabolism; Cell membrane; Cell wall biogenesis/degradation; Cellulose degradation; Complete proteome; Glycoprotein; Glycosidase; Hydrolase; Membrane; Phosphoprotein; Polysaccharide degradation; Signal-anchor; Transmembrane	3702		Glycosyl hydrolase 9 (cellulase E) family	10520455; 9755157; 10899980; 14593172; 11351091; 15170254; 15308754; 14871312; 16284310; 18408158		Cell membrane; Single-pass type II membrane protein.
O23628	H2AV1_ARATH	reviewed	Histone H2A variant 1 (H2A.F/Z 1) (HTA11) (H2AvAt)	H2AV (At3g54560) (T14E10.130)	Arabidopsis thaliana (Mouse-ear cress)	136			DNA binding; defense response to bacterium; flower development; nucleosome; nucleosome assembly; nucleus; protein binding	GO:0003677; GO:0042742; GO:0009908; GO:0000786; GO:0006334; GO:0005634; GO:0005515	IPR009072; IPR007125; IPR002119	Chain (1)	Chromosomal protein; Complete proteome; DNA-binding; Nucleosome core; Nucleus	3702		Histone H2A family	9414552; 11130713; 14593172; 16751347		Nucleus.
Q1S9I9	H2B1_MEDTR	reviewed	Probable histone H2B.1		Medicago truncatula (Barrel medic)	148			DNA binding; nucleosome; nucleosome assembly; nucleus	GO:0003677; GO:0000786; GO:0006334; GO:0005634	IPR009072; IPR007125; IPR000558	Chain (1); Cross-link (1); Initiator methionine (1); Modified residue (3)	Acetylation; Chromosomal protein; DNA-binding; Isopeptide bond; Nucleosome core; Nucleus; Ubl conjugation	3880		Histone H2B family			Nucleus.
Q1SWQ1	H2B2_MEDTR	reviewed	Probable histone H2B.2		Medicago truncatula (Barrel medic)	148			DNA binding; nucleosome; nucleosome assembly; nucleus	GO:0003677; GO:0000786; GO:0006334; GO:0005634	IPR009072; IPR007125; IPR000558	Chain (1); Cross-link (1); Initiator methionine (1); Modified residue (3)	Acetylation; Chromosomal protein; DNA-binding; Isopeptide bond; Nucleosome core; Nucleus; Ubl conjugation	3880		Histone H2B family			Nucleus.
Q1SU99	H2B3_MEDTR	reviewed	Probable histone H2B.3		Medicago truncatula (Barrel medic)	138			DNA binding; nucleosome; nucleosome assembly; nucleus	GO:0003677; GO:0000786; GO:0006334; GO:0005634	IPR009072; IPR007125; IPR000558	Chain (1); Cross-link (1); Initiator methionine (1); Modified residue (3)	Acetylation; Chromosomal protein; DNA-binding; Isopeptide bond; Nucleosome core; Nucleus; Ubl conjugation	3880		Histone H2B family			Nucleus.
Q10453	H331_CAEEL	reviewed	Histone H3.3 type 1	his-71 (F45E1.6)	Caenorhabditis elegans	136			DNA binding; body morphogenesis; embryonic development ending in birth or egg hatching; nematode larval development; nucleosome; nucleosome assembly; nucleus; positive regulation of growth rate	GO:0003677; GO:0010171; GO:0009792; GO:0002119; GO:0000786; GO:0006334; GO:0005634; GO:0040010	IPR009072; IPR007125; IPR000164	Chain (1); Initiator methionine (1); Modified residue (17)	Acetylation; Chromosomal protein; Complete proteome; DNA-binding; Methylation; Nucleosome core; Nucleus; Phosphoprotein	6239		Histone H3 family	9851916; 16846252		Nucleus.
Q71H73	H33_VITVI	reviewed	Histone H3.3		Vitis vinifera (Grape)	136			DNA binding; nucleosome; nucleosome assembly; nucleus	GO:0003677; GO:0000786; GO:0006334; GO:0005634	IPR009072; IPR007125; IPR000164	Chain (1); Initiator methionine (1); Modified residue (13)	Acetylation; Chromosomal protein; DNA-binding; Methylation; Nucleosome core; Nucleus; Phosphoprotein	29760		Histone H3 family			Nucleus.
Q76H85	H4_SILLA	reviewed	Histone H4	SlH4	Silene latifolia (White campion) (Bladder campion)	103			DNA binding; nucleosome; nucleosome assembly; nucleus	GO:0003677; GO:0000786; GO:0006334; GO:0005634	IPR007125; IPR001951; IPR019809	Chain (1); DNA binding (1); Initiator methionine (1); Modified residue (3)	Acetylation; Chromosomal protein; DNA-binding; Methylation; Nucleosome core; Nucleus	37657		Histone H4 family	15215515		Nucleus.
Q6NLY8	HA22K_ARATH	reviewed	HVA22-like protein k (AtHVA22k)	HVA22K (At4g36720) (C7A10.640)	Arabidopsis thaliana (Mouse-ear cress)	200					IPR004345	Chain (1); Erroneous gene model prediction (2)	Complete proteome	3702		DP1 family	10617198
Q02283	HAT5_ARATH	reviewed	Homeobox-leucine zipper protein HAT5 (Homeodomain-leucine zipper protein HAT5) (HD-ZIP protein 5) (Homeodomain transcription factor ATHB-1) (HD-ZIP protein ATHB-1)	HAT5 (ATHB-1) (At3g01470) (F4P13.2)	Arabidopsis thaliana (Mouse-ear cress)	272	Homeobox DNA-binding domain (1)		leaf morphogenesis; nucleus; positive regulation of transcription; protein homodimerization activity; regulation of transcription, DNA-dependent; response to blue light; response to salt stress; sequence-specific DNA binding; transcription; transcription activator activity; transcription factor activity	GO:0009965; GO:0005634; GO:0045941; GO:0042803; GO:0006355; GO:0009637; GO:0009651; GO:0043565; GO:0006350; GO:0016563; GO:0003700	IPR001356; IPR017970; IPR012287; IPR000047; IPR003106	Chain (1); Compositional bias (2); DNA binding (1); Domain (1); Mutagenesis (1)	Activator; Complete proteome; DNA-binding; Developmental protein; Homeobox; Nucleus; Transcription; Transcription regulation	3702		HD-ZIP homeobox family, Class I subfamily	1675603; 11130713; 14593172; 1349174; 8253077; 8535134; 9405140; 16055682		Nucleus.
O24645	HCBT1_DIACA	reviewed	Anthranilate N-benzoyltransferase protein 1 (EC 2.3.1.144) (Anthranilate N-hydroxycinnamoyl/benzoyltransferase 1)	HCBT1	Dianthus caryophyllus (Carnation) (Clove pink)	445		2.3.1.144	acyltransferase activity; anthranilate N-benzoyltransferase activity; flavonoid biosynthetic process	GO:0008415; GO:0047672; GO:0009813	IPR003480	Chain (1)	Acyltransferase; Direct protein sequencing; Flavonoid biosynthesis; Transferase	3570	Phytoalexin biosynthesis; methoxydianthramide B biosynthesis.	Plant acetyltransferase family	9426598; 9869425
Q6V9I6	HDT1_SOLCH	reviewed	Histone deacetylase HDT1 (Histone deacetylase 2a) (HD2a) (ScHD2a)	HDT1 (HD2A)	Solanum chacoense (Chaco potato)	269	C2H2-type zinc finger (1)		chromatin modification; hydrolase activity; nucleolus; regulation of transcription, DNA-dependent; transcription; zinc ion binding	GO:0016568; GO:0016787; GO:0005730; GO:0006355; GO:0006350; GO:0008270	IPR007087; IPR015880	Chain (1); Compositional bias (1); Zinc finger (1)	Chromatin regulator; Hydrolase; Metal-binding; Nucleus; Phosphoprotein; Repressor; Transcription; Transcription regulation; Zinc; Zinc-finger	4108		Histone deacetylase HD2 family	15082924		Nucleus â€º nucleolus.
Q9Y5Z4	HEBP2_HUMAN	reviewed	Heme-binding protein 2 (Placental protein 23) (PP23) (Protein SOUL)	HEBP2 (C6orf34) (SOUL)	Homo sapiens (Human)	205			cytoplasm	GO:0005737	IPR006917	Alternative sequence (1); Chain (1); Natural variant (2)	Alternative splicing; Complete proteome; Cytoplasm; Direct protein sequencing; Polymorphism	9606		HEBP family	10640688; 11827465; 14574404; 15489334; 2018407		Cytoplasm.
P40619	HMGL_IPONI	reviewed	HMG1/2-like protein		Ipomoea nil (Japanese morning glory) (Pharbitis nil)	144	HMG box DNA-binding domain (1)		DNA binding; nucleus	GO:0003677; GO:0005634	IPR000910	Chain (1); Compositional bias (1); DNA binding (1)	DNA-binding; Nucleus	35883		HMGB family	8251634		Nucleus.
P26585	HMGL_SOYBN	reviewed	HMG1/2-like protein (Protein SB11)		Glycine max (Soybean)	152	HMG box DNA-binding domain (1)		DNA binding; nucleus	GO:0003677; GO:0005634	IPR000910	Chain (1); Compositional bias (1); DNA binding (1)	DNA-binding; Nucleus	3847		HMGB family	1891369		Nucleus.
P40620	HMGL_VICFA	reviewed	HMG1/2-like protein		Vicia faba (Broad bean)	149	HMG box DNA-binding domain (1)		DNA binding; nucleus	GO:0003677; GO:0005634	IPR000910	Chain (1); Compositional bias (1); DNA binding (1)	DNA-binding; Nucleus	3906		HMGB family	8219095		Nucleus.
Q9AR73	HQGT_RAUSE	reviewed	Hydroquinone glucosyltransferase (EC 2.4.1.218) (Arbutin synthase)	AS	Rauvolfia serpentina (Serpentwood) (Devilpepper)	470		2.4.1.218	hydroquinone glucosyltransferase activity; metabolic process	GO:0050505; GO:0008152	IPR002213	Chain (1)	Direct protein sequencing; Glycosyltransferase; Transferase	4060		UDP-glycosyltransferase family	11937332; 10680170
P46254	HS22M_PEA	reviewed	Heat shock 22 kDa protein, mitochondrial	HSP22	Pisum sativum (Garden pea)	202			mitochondrion; response to stress	GO:0005739; GO:0006950	IPR002068	Chain (1); Transit peptide (1)	Mitochondrion; Stress response; Transit peptide	3888		Small heat shock protein (HSP20) family	7487935		Mitochondrion.
O75506	HSBP1_HUMAN	reviewed	Heat shock factor-binding protein 1 (Nasopharyngeal carcinoma-associated antigen 13) (NPC-A-13)	HSBP1 (HSF1BP)	Homo sapiens (Human)	76			negative regulation of transcription from RNA polymerase II promoter; nucleus; transcription corepressor activity	GO:0000122; GO:0005634; GO:0003714	IPR009643	Chain (1); Mutagenesis (4); Sequence conflict (2)	3D-structure; Complete proteome; Nucleus	9606		HSBP1 family	9649501; 17974005; 15489334		Nucleus.
P27322	HSP72_SOLLC	reviewed	Heat shock cognate 70 kDa protein 2	HSC-2	Solanum lycopersicum (Tomato) (Lycopersicon esculentum)	644			ATP binding; response to stress	GO:0005524; GO:0006950	IPR018181; IPR001023; IPR013126	Chain (1)	ATP-binding; Nucleotide-binding; Stress response	4081		Heat shock protein 70 family	1893113
Q94738	HSP97_STRFN	reviewed	97 kDa heat shock protein (Heat shock protein 110)	HSP110	Strongylocentrotus franciscanus (Giant red sea urchin)	886			ATP binding; cytoplasm	GO:0005524; GO:0005737	IPR018181; IPR001023; IPR013126	Chain (1)	ATP-binding; Cytoplasm; Nucleotide-binding	7665		Heat shock protein 70 family	9142981		Cytoplasm.
Q9S746	HTH_ARATH	reviewed	Protein HOTHEAD (Protein ADHESION OF CALYX EDGES)	HTH (ACE) (At1g72970) (F3N23.17)	Arabidopsis thaliana (Mouse-ear cress)	594			FAD binding; cell-cell signaling; cellular alcohol metabolic process; embryo sac development; fatty acid omega-oxidation; oxidoreductase activity, acting on CH-OH group of donors	GO:0050660; GO:0007267; GO:0006066; GO:0009553; GO:0010430; GO:0016614	IPR012132; IPR000172; IPR007867	Active site (1); Chain (1); Compositional bias (2); Mutagenesis (8); Natural variant (1); Nucleotide binding (1); Signal peptide (1)	Complete proteome; FAD; Flavoprotein; Signal	3702		GMC oxidoreductase family	12904212; 11130712; 14593172; 9611177; 15785770
Q6Q2C2	HYES_PIG	reviewed	Epoxide hydrolase 2 (EC 3.3.2.10) (Soluble epoxide hydrolase) (SEH) (Epoxide hydratase) (Cytosolic epoxide hydrolase) (CEH)	EPHX2	Sus scrofa (Pig)	555		3.3.2.10	aromatic compound catabolic process; epoxide hydrolase activity; magnesium ion binding; peroxisome; response to toxin	GO:0019439; GO:0004301; GO:0000287; GO:0005777; GO:0009636	IPR000073; IPR005834; IPR000639; IPR006402; IPR011945	Active site (3); Chain (1); Metal binding (3); Motif (1); Region (3)	Aromatic hydrocarbons catabolism; Cytoplasm; Detoxification; Hydrolase; Magnesium; Metal-binding; Peroxisome	9823		AB hydrolase superfamily, Epoxide hydrolase family	15308618		Cytoplasm. Peroxisome.
P10822	ICW3_PSOTE	reviewed	Chymotrypsin inhibitor 3 (WCI-3)		Psophocarpus tetragonolobus (Goa bean) (Asparagus bean)	207			serine-type endopeptidase inhibitor activity	GO:0004867	IPR002160	Beta strand (14); Chain (1); Disulfide bond (2); Helix (2); Signal peptide (1); Site (1)	3D-structure; Direct protein sequencing; Disulfide bond; Protease inhibitor; Serine protease inhibitor; Signal	3891		Protease inhibitor I3 (leguminous Kunitz-type inhibitor) family	1569049; 8292779; 3240995; 15299674; 10328267; 10531477
Q945K7	IDH5_ARATH	reviewed	Isocitrate dehydrogenase [NAD] catalytic subunit 5, mitochondrial (EC 1.1.1.41) (Isocitric dehydrogenase 5) (NAD(+)-specific ICDH 5) (IDH-V)	IDH5 (At5g03290) (MOK16.20) (F12E4_20)	Arabidopsis thaliana (Mouse-ear cress)	374		1.1.1.41	ATP binding; NAD or NADH binding; chloroplast; isocitrate dehydrogenase (NAD+) activity; magnesium ion binding; manganese ion binding; mitochondrion; oxidation reduction; tricarboxylic acid cycle	GO:0005524; GO:0051287; GO:0009507; GO:0004449; GO:0000287; GO:0030145; GO:0005739; GO:0055114; GO:0006099	IPR019818; IPR001804; IPR004434	Binding site (4); Chain (1); Metal binding (3); Site (2); Transit peptide (1)	Complete proteome; Magnesium; Manganese; Metal-binding; Mitochondrion; NAD; Oxidoreductase; Transit peptide; Tricarboxylic acid cycle	3702		Isocitrate and isopropylmalate dehydrogenases family	9330910; 11130714; 14593172; 14671022; 16527867		Mitochondrion.
Q82K53	IF2_STRAW	reviewed	Translation initiation factor IF-2	infB (SAV_2551)	Streptomyces avermitilis	1046			GTP binding; GTPase activity; cytoplasm; translation initiation factor activity; translational initiation	GO:0005525; GO:0003924; GO:0005737; GO:0003743; GO:0006413	IPR015760; IPR000178; IPR006847; IPR000795; IPR005225; IPR004161	Chain (1); Nucleotide binding (3); Region (1)	Complete proteome; Cytoplasm; GTP-binding; Initiation factor; Nucleotide-binding; Protein biosynthesis	33903		IF-2 family	11572948; 12692562		Cytoplasm.
P41382	IF410_TOBAC	reviewed	Eukaryotic initiation factor 4A-10 (eIF-4A-10) (EC 3.6.1.-) (ATP-dependent RNA helicase eIF4A-10)		Nicotiana tabacum (Common tobacco)	413	Helicase ATP-binding domain (1); Helicase C-terminal domain (1)	3.6.1.-	ATP binding; ATP-dependent helicase activity; RNA binding; translation; translation initiation factor activity	GO:0005524; GO:0008026; GO:0003723; GO:0006412; GO:0003743	IPR014001; IPR001650; IPR011545; IPR014021; IPR000629; IPR014014	Chain (1); Domain (2); Motif (2); Nucleotide binding (1)	ATP-binding; Helicase; Hydrolase; Initiation factor; Nucleotide-binding; Protein biosynthesis; RNA-binding	4097		DEAD box helicase family, eIF4A subfamily	7742374
Q40469	IF4A6_TOBAC	reviewed	Eukaryotic initiation factor 4A-6 (eIF-4A-6) (EC 3.6.1.-) (ATP-dependent RNA helicase eIF4A-6) (Fragment)		Nicotiana tabacum (Common tobacco)	253	Helicase ATP-binding domain (1); Helicase C-terminal domain (1)	3.6.1.-	ATP binding; ATP-dependent helicase activity; RNA binding; translation; translation initiation factor activity	GO:0005524; GO:0008026; GO:0003723; GO:0006412; GO:0003743	IPR001650; IPR011545; IPR014021; IPR000629	Chain (1); Domain (2); Motif (1); Non-terminal residue (2)	ATP-binding; Helicase; Hydrolase; Initiation factor; Nucleotide-binding; Protein biosynthesis; RNA-binding	4097		DEAD box helicase family, eIF4A subfamily	7858215
P24922	IF5A2_NICPL	reviewed	Eukaryotic translation initiation factor 5A-2 (eIF-5A-2) (eIF-4D)	EIF-5A2	Nicotiana plumbaginifolia (Leadwort-leaved tobacco)	159			translation initiation factor activity; translational initiation	GO:0003743; GO:0006413	IPR012340; IPR019769; IPR001884; IPR020189; IPR014722	Chain (1); Modified residue (1)	Hypusine; Initiation factor; Protein biosynthesis	4092		EIF-5A family	1542563
P49248	IN21_MAIZE	reviewed	Protein IN2-1	IN2-1 (SAF1)	Zea mays (Maize)	243	GST C-terminal domain (1); GST N-terminal domain (1)				IPR004045; IPR017933; IPR012335	Chain (1); Domain (2)		4577		GST superfamily, HSP26 family	1912492
Q9SBK6	JMT_BRARP	reviewed	Jasmonate O-methyltransferase (EC 2.1.1.141) (S-adenosyl-L-methionine:jasmonic acid carboxyl methyltransferase) (Floral nectary-specific protein 1)	JMT (NTR1)	Brassica rapa subsp. pekinensis (Chinese cabbage)	392		2.1.1.141	cytoplasm; jasmonate O-methyltransferase activity; nucleus; oxylipin biosynthetic process	GO:0005737; GO:0030795; GO:0005634; GO:0031408	IPR005299	Chain (1)	Cytoplasm; Fatty acid biosynthesis; Lipid synthesis; Methyltransferase; Nucleus; Oxylipin biosynthesis; S-adenosyl-L-methionine; Transferase	51351	Lipid metabolism; oxylipin biosynthesis.	Methyltransferase superfamily, Type-7 methyltransferase family	10809010		Cytoplasm. Nucleus.
Q5XEP9	KCS17_ARATH	reviewed	3-ketoacyl-CoA synthase 17 (KCS-17) (EC 2.3.1.-) (Very long-chain fatty acid condensing enzyme 17) (VLCFA condensing enzyme 17)	KCS17 (At1g04220) (F20D22.1)	Arabidopsis thaliana (Mouse-ear cress)	528	FAE (fatty acid elongase) domain (1)	2.3.1.-	fatty acid biosynthetic process; fatty acid elongase activity; integral to membrane; response to osmotic stress; response to wounding; suberin biosynthetic process	GO:0006633; GO:0009922; GO:0016021; GO:0006970; GO:0009611; GO:0010345	IPR012392; IPR012328; IPR013601; IPR016038	Active site (5); Chain (1); Domain (1); Sequence conflict (1); Transmembrane (2)	Acyltransferase; Complete proteome; Membrane; Transferase; Transmembrane	3702	Lipid metabolism; fatty acid biosynthesis.	Chalcone/stilbene synthases family	11130712; 14593172; 12916765; 15277688		Membrane; Multi-pass membrane protein.
Q9XF43	KCS6_ARATH	reviewed	3-ketoacyl-CoA synthase 6 (KCS-6) (EC 2.3.1.-) (Very long-chain fatty acid condensing enzyme 6) (VLCFA condensing enzyme 6) (Cuticular protein 1)	CUT1 (CER6) (EL6) (KCS6) (At1g68530) (T26J14.10)	Arabidopsis thaliana (Mouse-ear cress)	497	FAE (fatty acid elongase) domain (1)	2.3.1.-	acyltransferase activity; endoplasmic reticulum; integral to membrane; response to cold; response to light stimulus; unidimensional cell growth; wax biosynthetic process	GO:0008415; GO:0005783; GO:0016021; GO:0009409; GO:0009416; GO:0009826; GO:0010025	IPR012392; IPR013747; IPR013601; IPR016038	Active site (6); Alternative sequence (2); Chain (1); Domain (1); Sequence conflict (2); Transmembrane (2)	Acyltransferase; Alternative splicing; Complete proteome; Membrane; Transferase; Transmembrane	3702	Lipid metabolism; fatty acid biosynthesis.	Chalcone/stilbene synthases family	10330468; 11130712; 14593172; 12916765		Membrane; Multi-pass membrane protein.
P27774	KPPR_MESCR	reviewed	Phosphoribulokinase, chloroplastic (PRKase) (PRK) (EC 2.7.1.19) (Phosphopentokinase)		Mesembryanthemum crystallinum (Common ice plant)	397		2.7.1.19	ATP binding; chloroplast; phosphoribulokinase activity; reductive pentose-phosphate cycle	GO:0005524; GO:0009507; GO:0008974; GO:0019253	IPR006082; IPR006083	Chain (1); Disulfide bond (1); Transit peptide (1)	ATP-binding; Calvin cycle; Chloroplast; Disulfide bond; Kinase; Nucleotide-binding; Photosynthesis; Plastid; Transferase; Transit peptide	3544	Carbohydrate biosynthesis; Calvin cycle.	Phosphoribulokinase family			Plastid â€º chloroplast.
Q8LFD1	LPP3_ARATH	reviewed	Putative lipid phosphate phosphatase 3, chloroplastic (AtLPP3) (EC 3.1.3.-) (Phosphatidic acid phosphatase 3) (Phosphatidate phosphohydrolase 3)	LPP3 (At3g02600) (F16B3.23)	Arabidopsis thaliana (Mouse-ear cress)	364		3.1.3.-	chloroplast membrane; hydrolase activity; integral to membrane; plasma membrane	GO:0031969; GO:0016787; GO:0016021; GO:0005886	IPR016118; IPR000326	Chain (1); Erroneous gene model prediction (1); Transit peptide (1); Transmembrane (4)	Alternative splicing; Chloroplast; Complete proteome; Hydrolase; Membrane; Plastid; Transit peptide; Transmembrane	3702		PA-phosphatase related phosphoesterase family	11278556; 11130713		Plastid â€º chloroplast membrane; Multi-pass membrane protein.
O35900	LSM2_MOUSE	reviewed	U6 snRNA-associated Sm-like protein LSm2 (snRNP core Sm-like protein Sm-x5) (Protein G7b)	Lsm2 (G7b)	Mus musculus (Mouse)	95			RNA binding; RNA splicing; mRNA processing; protein kinase binding; spliceosome	GO:0003723; GO:0008380; GO:0006397; GO:0019901; GO:0005681	IPR006649; IPR001163; IPR016654	Chain (1); Modified residue (2)	Nucleus; Phosphoprotein; RNA-binding; Ribonucleoprotein; Spliceosome; mRNA processing; mRNA splicing	10090		SnRNP Sm proteins family	9271633; 11797099; 15489334		Nucleus.
O95372	LYPA2_HUMAN	reviewed	Acyl-protein thioesterase 2 (EC 3.1.2.-) (Lysophospholipase II) (LPL-I)	LYPLA2	Homo sapiens (Human)	231		3.1.2.-	cytoplasm; fatty acid metabolic process; hydrolase activity	GO:0005737; GO:0006631; GO:0016787	IPR003140	Active site (3); Chain (1); Frameshift (1)	Complete proteome; Cytoplasm; Fatty acid metabolism; Hydrolase; Lipid metabolism	9606		AB hydrolase 2 family	16710414; 15489334		Cytoplasm.
Q8K215	LYRM4_MOUSE	reviewed	LYR motif-containing protein 4	Lyrm4	Mus musculus (Mouse)	91			mitochondrion	GO:0005739	IPR008011	Chain (1)	Mitochondrion	10090	Cofactor biosynthesis; iron-sulfur cluster biosynthesis.	Complex I LYR family	16141072; 15489334		Mitochondrion.
P93276	M030_ARATH	reviewed	Uncharacterized mitochondrial protein AtMg00030 (ORF107a)	AtMg00030	Arabidopsis thaliana (Mouse-ear cress)	107			mitochondrion	GO:0005739		Chain (1)	Complete proteome; Mitochondrion	3702			8988169		Mitochondrion.
Q5YK33	MATK_ERYCG	reviewed	Maturase K (Intron maturase)	matK	Erythrina crista-galli (Cockspur coral tree)	504			RNA binding; RNA splicing; chloroplast; mRNA processing; tRNA processing	GO:0003723; GO:0008380; GO:0009507; GO:0006397; GO:0008033	IPR000442; IPR002866	Chain (1)	Chloroplast; Plastid; RNA-binding; mRNA processing; tRNA processing	49817		Intron maturase 2 family, MatK subfamily			Plastid â€º chloroplast.
Q9ZP05	MDHG1_ARATH	reviewed	Malate dehydrogenase, glyoxysomal (EC 1.1.1.37) (mbNAD-MDH)	At5g09660 (F17I14_150) (MTH16.8)	Arabidopsis thaliana (Mouse-ear cress)	354		1.1.1.37	L-malate dehydrogenase activity; apoplast; binding; chloroplast envelope; glycolysis; glyoxylate cycle; glyoxysome; malate metabolic process; oxidation reduction; peroxisome; tricarboxylic acid cycle; vacuole	GO:0030060; GO:0048046; GO:0005488; GO:0009941; GO:0006096; GO:0006097; GO:0009514; GO:0006108; GO:0055114; GO:0005777; GO:0006099; GO:0005773	IPR001557; IPR001236; IPR015955; IPR001252; IPR010097; IPR016040	Active site (1); Binding site (7); Chain (1); Nucleotide binding (2); Transit peptide (1)	Alternative splicing; Complete proteome; Glyoxylate bypass; Glyoxysome; NAD; Oxidoreductase; Transit peptide; Tricarboxylic acid cycle	3702		LDH/MDH superfamily, MDH type 1 family	9774405; 10470850; 11130714; 14593172		Glyoxysome.
O50008	METE_ARATH	reviewed	5-methyltetrahydropteroyltriglutamate--homocysteine methyltransferase (EC 2.1.1.14) (Vitamin-B12-independent methionine synthase isozyme) (Cobalamin-independent methionine synthase isozyme)	CIMS (At5g17920) (MPI7.9)	Arabidopsis thaliana (Mouse-ear cress)	765		2.1.1.14	5-methyltetrahydropteroyltriglutamate-homocysteine S-methyltransferase activity; apoplast; chloroplast stroma; copper ion binding; cytosol; methionine biosynthetic process; methionine synthase activity; peroxisome; plasma membrane; response to cadmium ion; response to salt stress; zinc ion binding	GO:0003871; GO:0048046; GO:0009570; GO:0005507; GO:0005829; GO:0009086; GO:0008705; GO:0005777; GO:0005886; GO:0046686; GO:0009651; GO:0008270	IPR013215; IPR002629; IPR006276	Beta strand (25); Chain (1); Helix (33); Metal binding (3); Turn (5)	3D-structure; Amino-acid biosynthesis; Complete proteome; Cytoplasm; Metal-binding; Methionine biosynthesis; Methyltransferase; Transferase; Zinc	3702	Amino-acid biosynthesis; L-methionine biosynthesis via de novo pathway; L-methionine from L-homocysteine (MetE route): step 1/1.	Vitamin-B12 independent methionine synthase family	9636232; 9679202; 14593172		Cytoplasm.
Q42662	METE_SOLSC	reviewed	5-methyltetrahydropteroyltriglutamate--homocysteine methyltransferase (EC 2.1.1.14) (Vitamin-B12-independent methionine synthase isozyme) (Cobalamin-independent methionine synthase isozyme)	MET	Solenostemon scutellarioides (Coleus) (Coleus blumei)	764		2.1.1.14	5-methyltetrahydropteroyltriglutamate-homocysteine S-methyltransferase activity; cytoplasm; methionine biosynthetic process; zinc ion binding	GO:0003871; GO:0005737; GO:0009086; GO:0008270	IPR013215; IPR002629; IPR006276	Chain (1); Metal binding (3)	Amino-acid biosynthesis; Cytoplasm; Direct protein sequencing; Metal-binding; Methionine biosynthesis; Methyltransferase; Transferase; Zinc	4142	Amino-acid biosynthesis; L-methionine biosynthesis via de novo pathway; L-methionine from L-homocysteine (MetE route): step 1/1.	Vitamin-B12 independent methionine synthase family			Cytoplasm.
P43280	METK1_SOLLC	reviewed	S-adenosylmethionine synthetase 1 (AdoMet synthetase 1) (EC 2.5.1.6) (Methionine adenosyltransferase 1) (MAT 1)	SAM1	Solanum lycopersicum (Tomato) (Lycopersicon esculentum)	393		2.5.1.6	ATP binding; cobalt ion binding; cytoplasm; magnesium ion binding; methionine adenosyltransferase activity; one-carbon metabolic process; potassium ion binding	GO:0005524; GO:0050897; GO:0005737; GO:0000287; GO:0004478; GO:0006730; GO:0030955	IPR002133	Binding site (1); Chain (1); Metal binding (4); Nucleotide binding (2)	ATP-binding; Cobalt; Cytoplasm; Magnesium; Metal-binding; Nucleotide-binding; One-carbon metabolism; Potassium; Transferase	4081	Amino-acid biosynthesis; S-adenosyl-L-methionine biosynthesis; S-adenosyl-L-methionine from L-methionine: step 1/1.	AdoMet synthetase family	8018871		Cytoplasm.
Q93VR4	ML423_ARATH	reviewed	MLP-like protein 423	MLP423 (At1g24020) (T23E23.17) (T23E23_22)	Arabidopsis thaliana (Mouse-ear cress)	155			defense response; membrane; response to biotic stimulus	GO:0006952; GO:0016020; GO:0009607	IPR000916	Chain (1); Erroneous gene model prediction (1); Sequence conflict (1)	Complete proteome	3702		MLP family	11130712; 14593172
P36044	MNN4_YEAST	reviewed	Protein MNN4	MNN4 (YKL201C/YKL200C)	Saccharomyces cerevisiae (Baker's yeast)	1178			integral to membrane; protein amino acid N-linked glycosylation; protein amino acid O-linked glycosylation; response to stress	GO:0016021; GO:0006487; GO:0006493; GO:0006950	IPR007074	Chain (1); Compositional bias (20); Region (1); Repeat (17); Topological domain (2); Transmembrane (1)	Complete proteome; Membrane; Repeat; Signal-anchor; Transmembrane	4932			9023541; 8196765		Membrane; Single-pass type II membrane protein.
P20830	MT1_PEA	reviewed	Metallothionein-like protein 1 (MT-1)	MTA	Pisum sativum (Garden pea)	75			metal ion binding	GO:0046872	IPR000347	Chain (1)	Metal-binding; Metal-thiolate cluster	3888		Metallothionein superfamily, Type 15 family	2318309; 1765150
P43399	MT1_TRIRP	reviewed	Metallothionein-like protein 1 (Metallothionein-like protein B) (MT-B)	MT1B	Trifolium repens (Creeping white clover)	75			metal ion binding	GO:0046872	IPR000347	Chain (1)	Metal-binding; Metal-thiolate cluster	3899		Metallothionein superfamily, Type 15 family
P43390	MT2_ACTDE	reviewed	Metallothionein-like protein type 2	pKIWI504	Actinidia deliciosa (Kiwi)	78			metal ion binding	GO:0046872	IPR000347	Chain (1)	Metal-binding; Metal-thiolate cluster	3627		Metallothionein superfamily, Type 15 family	8075403
Q39459	MT2_CICAR	reviewed	Metallothionein-like protein 2 (MT-2)		Cicer arietinum (Chickpea) (Garbanzo)	79			metal ion binding	GO:0046872	IPR000347	Chain (1)	Metal-binding; Metal-thiolate cluster	3827		Metallothionein superfamily, Type 15 family
O24058	MT2_MALDO	reviewed	Metallothionein-like protein type 2	MT1	Malus domestica (Apple) (Malus sylvestris)	79			metal ion binding	GO:0046872	IPR000347	Chain (1)	Metal-binding; Metal-thiolate cluster	3750		Metallothionein superfamily, Type 15 family
Q40256	MT3_MUSAC	reviewed	Metallothionein-like protein type 3 (MT-3) (MWMT3)		Musa acuminata (Banana) (Musa cavendishii)	65			metal ion binding	GO:0046872		Chain (1)	Metal-binding; Metal-thiolate cluster	4641		Metallothionein superfamily, Type 15 family	9342866; 11903971
P93257	MTDH_MESCR	reviewed	Probable mannitol dehydrogenase (EC 1.1.1.255) (NAD-dependent mannitol dehydrogenase)	ELI3	Mesembryanthemum crystallinum (Common ice plant)	361		1.1.1.255	mannitol dehydrogenase activity; oxidation reduction; zinc ion binding	GO:0046029; GO:0055114; GO:0008270	IPR013154; IPR002085; IPR013149; IPR002328	Chain (1); Metal binding (7)	Metal-binding; NAD; Oxidoreductase; Zinc	3544		Zinc-containing alcohol dehydrogenase family
Q02817	MUC2_HUMAN	reviewed	Mucin-2 (MUC-2) (Intestinal mucin-2)	MUC2 (SMUC)	Homo sapiens (Human)	5179	CTCK (C-terminal cystine knot-like) domain (1); TIL (trypsin inhibitory-like) domain (1); VWFC domains (2); VWFD domains (4)				IPR014853; IPR006208; IPR006207; IPR001846; IPR006552; IPR001007	Chain (1); Disulfide bond (6); Domain (8); Glycosylation (30); Modified residue (3); Natural variant (3); Region (1); Repeat (21); Sequence conflict (13); Signal peptide (1); Site (1)	Complete proteome; Disulfide bond; Glycoprotein; Phosphoprotein; Polymorphism; Repeat; Secreted; Signal	9606			8300571; 1400449; 1885763; 2703501; 1550588; 11445551; 12374796; 12582180; 18669648; 19432394		Secreted.
Q9LHG9	NACA1_ARATH	reviewed	Nascent polypeptide-associated complex subunit alpha-like protein 1 (NAC-alpha-like protein 1) (Alpha-NAC-like protein 1)	At3g12390 (T2E22.29)	Arabidopsis thaliana (Mouse-ear cress)	203	NAC-A/B (NAC-alpha/beta) domain (1); UBA domain (1)		cytosolic ribosome; protein transport; response to salt stress	GO:0022626; GO:0015031; GO:0009651	IPR002715; IPR016641; IPR000449	Chain (1); Domain (2)	Complete proteome; Protein transport; Transport	3702		NAC-alpha family	11130713; 10907853; 14593172
Q94JX9	NACA2_ARATH	reviewed	Nascent polypeptide-associated complex subunit alpha-like protein 2 (NAC-alpha-like protein 2) (Alpha-NAC-like protein 2)	At3g49470 (T9C5.70)	Arabidopsis thaliana (Mouse-ear cress)	217	NAC-A/B (NAC-alpha/beta) domain (1); UBA domain (1)		protein transport	GO:0015031	IPR002715; IPR016641; IPR000449	Chain (1); Compositional bias (1); Domain (2); Sequence conflict (2)	Complete proteome; Protein transport; Transport	3702		NAC-alpha family	11130713; 14593172
Q00539	NAM8_YEAST	reviewed	Protein NAM8	NAM8 (MRE2) (YHR086W)	Saccharomyces cerevisiae (Baker's yeast)	523	RRM (RNA recognition motif) domains (3)		commitment complex; mRNA binding; mRNA splice site selection; mitochondrion; nucleotide binding; positive regulation of nuclear mRNA splicing, via spliceosome; snRNP U1	GO:0000243; GO:0003729; GO:0006376; GO:0005739; GO:0000166; GO:0048026; GO:0005685	IPR012677; IPR000504	Chain (1); Domain (3); Modified residue (2); Sequence conflict (2)	Complete proteome; Mitochondrion; Phosphoprotein; RNA-binding; Repeat; mRNA processing	4932			1603056; 8091229; 14562106; 18407956		Mitochondrion.
Q562D6	NAP1_MOUSE	reviewed	Nef-associated protein 1 (EC 3.1.2.-) (Thioesterase NAP1)	Nap1	Mus musculus (Mouse)	431		3.1.2.-	hydrolase activity	GO:0016787	IPR001378	Alternative sequence (2); Chain (1); Sequence conflict (1)	Alternative splicing; Hydrolase	10090		UPF0066 (virR) family	16141072; 15489334
A0JPP1	NC2A_RAT	reviewed	Dr1-associated corepressor (Dr1-associated protein 1) (Negative co-factor 2-alpha) (NC2-alpha)	Drap1	Rattus norvegicus (Rat)	205	Histone-fold domain (1)		nucleus; sequence-specific DNA binding; transcription	GO:0005634; GO:0043565; GO:0006350	IPR003958; IPR009072	Chain (1); Compositional bias (2); Domain (1)	DNA-binding; Nucleus; Phosphoprotein; Repressor; Transcription; Transcription regulation	10116		NC2 alpha/DRAP1 family	15489334		Nucleus.
P31175	NDHK_SOYBN	reviewed	NAD(P)H-quinone oxidoreductase subunit K, chloroplastic (EC 1.6.5.-) (NAD(P)H dehydrogenase subunit K) (NADH-plastoquinone oxidoreductase subunit K)	ndhK (psbG)	Glycine max (Soybean)	212		1.6.5.-	4 iron, 4 sulfur cluster binding; NADH dehydrogenase (ubiquinone) activity; chloroplast thylakoid membrane; iron ion binding; oxidation reduction; photosynthesis, light reaction; quinone binding; transport	GO:0051539; GO:0008137; GO:0009535; GO:0005506; GO:0055114; GO:0019684; GO:0048038; GO:0006810	IPR006137; IPR006138; IPR014406	Chain (1); Metal binding (4); Sequence conflict (6)	4Fe-4S; Chloroplast; Iron; Iron-sulfur; Membrane; Metal-binding; NAD; NADP; Oxidoreductase; Plastid; Plastoquinone; Quinone; Thylakoid; Transport	3847		Complex I 20 kDa subunit family	16247559; 1463827		Plastid â€º chloroplast thylakoid membrane; Peripheral membrane protein; Stromal side.
Q39839	NDK1_SOYBN	reviewed	Nucleoside diphosphate kinase 1 (EC 2.7.4.6) (Nucleoside diphosphate kinase I) (NDP kinase I) (NDPK I) (NDK I)		Glycine max (Soybean)	149		2.7.4.6	ATP binding; CTP biosynthetic process; GTP biosynthetic process; UTP biosynthetic process; magnesium ion binding; nucleoside diphosphate kinase activity	GO:0005524; GO:0006241; GO:0006183; GO:0006228; GO:0000287; GO:0004550	IPR001564	Active site (1); Binding site (6); Chain (1)	ATP-binding; Kinase; Magnesium; Metal-binding; Nucleotide metabolism; Nucleotide-binding; Phosphoprotein; Transferase	3847		NDK family
O49203	NDK3_ARATH	reviewed	Nucleoside diphosphate kinase III, chloroplastic/mitochondrial (NDP kinase III) (NDPK III) (NDK III) (EC 2.7.4.6)	NDPK3 (At4g11010) (F8M12.12) (F25I24.220)	Arabidopsis thaliana (Mouse-ear cress)	238		2.7.4.6	ATP binding; CTP biosynthetic process; GTP biosynthetic process; UTP biosynthetic process; chloroplast thylakoid lumen; magnesium ion binding; mitochondrial inner membrane; mitochondrial intermembrane space; nucleoside diphosphate kinase activity; response to oxidative stress	GO:0005524; GO:0006241; GO:0006183; GO:0006228; GO:0009543; GO:0000287; GO:0005743; GO:0005758; GO:0004550; GO:0006979	IPR001564	Active site (1); Binding site (6); Chain (1); Transit peptide (1)	ATP-binding; Chloroplast; Complete proteome; Direct protein sequencing; Kinase; Magnesium; Metal-binding; Mitochondrion; Nucleotide metabolism; Nucleotide-binding; Phosphoprotein; Plastid; Thylakoid; Transferase; Transit peptide	3702		NDK family	14736920; 10617198; 14593172; 11743114; 14671022		Plastid â€º chloroplast thylakoid lumen. Mitochondrion intermembrane space.
Q9FLX7	NDUA5_ARATH	reviewed	Probable NADH dehydrogenase [ubiquinone] 1 alpha subcomplex subunit 5, mitochondrial	At5g52840 (MXC20.6)	Arabidopsis thaliana (Mouse-ear cress)	169			chloroplast; mitochondrial inner membrane; oxidoreductase activity, acting on NADH or NADPH; photorespiration; respiratory chain complex I; respiratory electron transport chain; transport	GO:0009507; GO:0005743; GO:0016651; GO:0009853; GO:0045271; GO:0022904; GO:0006810	IPR006806	Chain (1); Transit peptide (1)	Complete proteome; Direct protein sequencing; Electron transport; Membrane; Mitochondrion; Mitochondrion inner membrane; Respiratory chain; Transit peptide; Transport	3702		Complex I NDUFA5 subunit family	9628582; 14593172; 11743114; 14671022		Mitochondrion inner membrane; Peripheral membrane protein; Matrix side.
Q0MQE2	NDUB7_PONAB	reviewed	NADH dehydrogenase [ubiquinone] 1 beta subcomplex subunit 7 (NADH-ubiquinone oxidoreductase B18 subunit) (Complex I-B18) (CI-B18)	NDUFB7	Pongo abelii (Sumatran orangutan)	137			NADH dehydrogenase (ubiquinone) activity; electron transport chain; mitochondrial inner membrane; respiratory chain; transport	GO:0008137; GO:0022900; GO:0005743; GO:0070469; GO:0006810	IPR008698	Chain (1); Initiator methionine (1); Lipidation (1)	Electron transport; Lipoprotein; Membrane; Mitochondrion; Mitochondrion inner membrane; Myristate; Respiratory chain; Transport	9601		Complex I NDUFB7 subunit family	16828987		Mitochondrion inner membrane; Peripheral membrane protein; Matrix side.
Q766C2	NEP2_NEPGR	reviewed	Aspartic proteinase nepenthesin-2 (EC 3.4.23.12) (Nepenthesin-II)	nep2	Nepenthes gracilis (Slender pitcher plant)	438		3.4.23.12	aspartic-type endopeptidase activity; extracellular region; proteolysis	GO:0004190; GO:0005576; GO:0006508	IPR001461; IPR001969; IPR009007	Active site (2); Chain (1); Disulfide bond (6); Glycosylation (1); Propeptide (1); Signal peptide (1)	Aspartyl protease; Disulfide bond; Glycoprotein; Hydrolase; Protease; Secreted; Signal; Zymogen	150966		Peptidase A1 family	15035659		Secreted.
P38500	NIR_BETVE	reviewed	Ferredoxin--nitrite reductase, chloroplastic (EC 1.7.7.1)	NIR1	Betula verrucosa (White birch) (Betula pendula)	583		1.7.7.1	4 iron, 4 sulfur cluster binding; chloroplast; electron carrier activity; electron transport chain; ferredoxin-nitrite reductase activity; heme binding; nitrate assimilation; transport	GO:0051539; GO:0009507; GO:0009055; GO:0022900; GO:0048307; GO:0020037; GO:0042128; GO:0006810	IPR006066; IPR006067; IPR005117	Chain (1); Metal binding (5); Transit peptide (1)	4Fe-4S; Chloroplast; Electron transport; Heme; Iron; Iron-sulfur; Metal-binding; Nitrate assimilation; Oxidoreductase; Plastid; Transit peptide; Transport	3505	Nitrogen metabolism; nitrate reduction (assimilation).	Nitrite and sulfite reductase 4Fe-4S domain family	1347145		Plastid â€º chloroplast.
Q8VYI9	NLTL5_ARATH	reviewed	Non-specific lipid-transfer protein-like protein At5g64080	At5g64080 (MHJ24.6)	Arabidopsis thaliana (Mouse-ear cress)	182			anchored to plasma membrane; lipid binding; lipid transport	GO:0046658; GO:0008289; GO:0006869	IPR013770; IPR003612; IPR000528	Alternative sequence (1); Chain (1); Disulfide bond (2); Erroneous gene model prediction (1); Glycosylation (1); Lipidation (1); Propeptide (1); Sequence conflict (2); Signal peptide (1)	Alternative splicing; Cell membrane; Complete proteome; Disulfide bond; GPI-anchor; Glycoprotein; Lipoprotein; Membrane; Signal	3702		Plant LTP family	9501997; 14593172; 14517339		Cell membrane; Lipid-anchor â€º GPI-anchor.
Q43019	NLTP3_PRUDU	reviewed	Non-specific lipid-transfer protein 3 (LTP 3)		Prunus dulcis (Almond) (Prunus amygdalus)	123			lipid binding; lipid transport	GO:0008289; GO:0006869	IPR013770; IPR003612; IPR000528	Chain (1); Disulfide bond (4); Signal peptide (1)	Disulfide bond; Lipid-binding; Signal; Transport	3755		Plant LTP family
O23758	NLTP_CICAR	reviewed	Non-specific lipid-transfer protein (LTP)		Cicer arietinum (Chickpea) (Garbanzo)	116			lipid binding; lipid transport	GO:0008289; GO:0006869	IPR013770; IPR003612; IPR000528	Chain (1); Disulfide bond (4); Signal peptide (1)	Disulfide bond; Lipid-binding; Signal; Transport	3827		Plant LTP family
Q9M5X8	NLTP_PRUAV	reviewed	Non-specific lipid-transfer protein (LTP) (allergen Pru av 3)		Prunus avium (Cherry)	117			lipid binding; lipid transport	GO:0008289; GO:0006869	IPR013770; IPR003612; IPR000528	Chain (1); Disulfide bond (4); Signal peptide (1)	Allergen; Disulfide bond; Lipid-binding; Signal; Transport	42229		Plant LTP family
Q43681	NLTP_VIGUN	reviewed	Probable non-specific lipid-transfer protein AKCS9 (LTP)		Vigna unguiculata (Cowpea)	99			lipid binding; lipid transport	GO:0008289; GO:0006869	IPR013770; IPR003612; IPR000528	Chain (1); Disulfide bond (4); Signal peptide (1)	Disulfide bond; Lipid-binding; Signal; Transport	3917		Plant LTP family	8012050
P82970	NSBP1_HUMAN	reviewed	Nucleosome-binding protein 1	NSBP1	Homo sapiens (Human)	282			DNA binding; chromatin; chromatin binding; nucleolus; transcription; transcription activator activity	GO:0003677; GO:0000785; GO:0003682; GO:0005730; GO:0006350; GO:0016563	IPR000079	Chain (1); Frameshift (1); Modified residue (4)	Activator; Complete proteome; DNA-binding; Nucleus; Phosphoprotein; Transcription; Transcription regulation	9606		HMGN family	11161810; 14702039; 15489334; 15592455; 18669648		Nucleus.
Q9C7F5	NTF2_ARATH	reviewed	Nuclear transport factor 2 (NTF-2)	NTF2 (At1g27970) (F13K9.26)	Arabidopsis thaliana (Mouse-ear cress)	126	NTF2 domain (1)		Ran GTPase binding; cytoplasm; nuclear envelope; plasma membrane; protein import into nucleus	GO:0008536; GO:0005737; GO:0005635; GO:0005886; GO:0006606	IPR002075; IPR018222	Chain (1); Domain (1)	Alternative splicing; Complete proteome; Cytoplasm; Protein transport; Transport	3702			11130712		Cytoplasm.
A4GGF1	NU1C_PHAVU	reviewed	NAD(P)H-quinone oxidoreductase subunit 1, chloroplastic (EC 1.6.5.-) (NAD(P)H dehydrogenase subunit 1) (NDH subunit 1) (NADH-plastoquinone oxidoreductase subunit 1)	ndhA	Phaseolus vulgaris (Kidney bean) (French bean)	363		1.6.5.-	chloroplast thylakoid membrane; integral to membrane; oxidation reduction; oxidoreductase activity; quinone binding	GO:0009535; GO:0016021; GO:0055114; GO:0016491; GO:0048038	IPR001694; IPR018086	Chain (1); Transmembrane (6)	Chloroplast; Membrane; NAD; NADP; Oxidoreductase; Plastid; Plastoquinone; Quinone; Thylakoid; Transmembrane	3885		Complex I subunit 1 family	17623083		Plastid â€º chloroplast thylakoid membrane; Multi-pass membrane protein.
Q2PMN7	NU1C_SOYBN	reviewed	NAD(P)H-quinone oxidoreductase subunit 1, chloroplastic (EC 1.6.5.-) (NAD(P)H dehydrogenase subunit 1) (NDH subunit 1) (NADH-plastoquinone oxidoreductase subunit 1)	ndhA	Glycine max (Soybean)	363		1.6.5.-	chloroplast thylakoid membrane; integral to membrane; oxidation reduction; oxidoreductase activity; quinone binding	GO:0009535; GO:0016021; GO:0055114; GO:0016491; GO:0048038	IPR001694; IPR018086	Chain (1); Transmembrane (6)	Chloroplast; Membrane; NAD; NADP; Oxidoreductase; Plastid; Plastoquinone; Quinone; Thylakoid; Transmembrane	3847		Complex I subunit 1 family	16247559		Plastid â€º chloroplast thylakoid membrane; Multi-pass membrane protein.
Q2PMM9	NU5C_SOYBN	reviewed	NAD(P)H-quinone oxidoreductase subunit 5, chloroplastic (EC 1.6.5.-) (NAD(P)H dehydrogenase subunit 5) (NADH-plastoquinone oxidoreductase subunit 5)	ndhF	Glycine max (Soybean)	750		1.6.5.-	ATP synthesis coupled electron transport; NADH dehydrogenase (ubiquinone) activity; chloroplast thylakoid membrane; integral to membrane; quinone binding; transport	GO:0042773; GO:0008137; GO:0009535; GO:0016021; GO:0048038; GO:0006810	IPR001750; IPR003916; IPR001516; IPR002128; IPR003945; IPR018393	Chain (1); Transmembrane (16)	Chloroplast; Membrane; NAD; NADP; Oxidoreductase; Plastid; Plastoquinone; Quinone; Thylakoid; Transmembrane; Transport	3847		Complex I subunit 5 family	16247559; 16293423		Plastid â€º chloroplast thylakoid membrane; Multi-pass membrane protein.
P04540	NU5M_TRYBB	reviewed	NADH-ubiquinone oxidoreductase chain 5 (EC 1.6.5.3) (NADH dehydrogenase subunit 5)	ND5	Trypanosoma brucei brucei	590		1.6.5.3	ATP synthesis coupled electron transport; NADH dehydrogenase (ubiquinone) activity; integral to membrane; mitochondrial inner membrane; respiratory chain; transport	GO:0042773; GO:0008137; GO:0016021; GO:0005743; GO:0070469; GO:0006810	IPR001750; IPR003916	Chain (1); Transmembrane (18)	Electron transport; Membrane; Mitochondrion; Mitochondrion inner membrane; NAD; Oxidoreductase; Respiratory chain; Transmembrane; Transport; Ubiquinone	5702		Complex I subunit 5 family	6093040; 2437452		Mitochondrion inner membrane; Multi-pass membrane protein.
Q5ZIN1	NUDC_CHICK	reviewed	Nuclear migration protein nudC (Nuclear distribution protein C homolog)	NUDC (RCJMB04_24m10)	Gallus gallus (Chicken)	341	CS domain (1)		cell division; cytoplasm; microtubule; mitosis	GO:0051301; GO:0005737; GO:0005874; GO:0007067	IPR017447; IPR007052	Chain (1); Coiled coil (1); Domain (1); Modified residue (2); Motif (1)	Cell cycle; Cell division; Coiled coil; Cytoplasm; Cytoskeleton; Microtubule; Mitosis; Phosphoprotein	9031		NudC family	15642098		Cytoplasm â€º cytoskeleton.
P49793	NUP98_RAT	reviewed	Nuclear pore complex protein Nup98 (Nucleoporin Nup98) (98 kDa nucleoporin)	Nup98	Rattus norvegicus (Rat)	937	Peptidase S59 domain (1)		intracellular protein transmembrane transport; mRNA transport; nuclear pore; nucleoplasm; peptide binding; protein import into nucleus, docking	GO:0065002; GO:0051028; GO:0005643; GO:0005654; GO:0042277; GO:0000059	IPR007230	Chain (1); Compositional bias (2); Domain (1); Modified residue (5)	Direct protein sequencing; Nuclear pore complex; Nucleus; Phosphoprotein; Protein transport; Repeat; Translocation; Transport; mRNA transport	10116		Nucleoporin GLFG family	7736573		Nucleus â€º nuclear pore complex.
P17772	OSS2_PEA	reviewed	Organ-specific protein S2		Pisum sativum (Garden pea)	181						Chain (1); Region (1); Repeat (4)	Repeat	3888			2102854
Q9X0Y1	P1254_THEMA	reviewed	Phosphorylated carbohydrates phosphatase TM_1254 (EC 3.1.3.-)	TM_1254	Thermotoga maritima	216		3.1.3.-	carbohydrate metabolic process; cobalt ion binding; magnesium ion binding; manganese ion binding; nickel ion binding; phosphoglycolate phosphatase activity	GO:0005975; GO:0050897; GO:0000287; GO:0030145; GO:0016151; GO:0008967	IPR005834; IPR006439; IPR006402; IPR005833	Active site (1); Beta strand (8); Chain (1); Helix (15); Turn (1)	3D-structure; Carbohydrate metabolism; Cobalt; Complete proteome; Hydrolase; Magnesium; Manganese; Metal-binding; Nickel	2336		HAD-like hydrolase superfamily	10360571; 15808744
P50580	PA2G4_MOUSE	reviewed	Proliferation-associated protein 2G4 (Proliferation-associated protein 1) (Protein p38-2G4) (Mpp1) (IRES-specific cellular trans-acting factor 45 kDa) (ITAF45)	Pa2g4 (Ebp1) (Plfap)	Mus musculus (Mouse)	394			RNA binding; cytoplasm; nucleolus; rRNA processing; regulation of transcription, DNA-dependent; regulation of translation; ribonucleoprotein complex; transcription	GO:0003723; GO:0005737; GO:0005730; GO:0006364; GO:0006355; GO:0006417; GO:0030529; GO:0006350	IPR004545; IPR000994; IPR018349	Beta strand (13); Chain (1); Helix (10); Initiator methionine (1); Modified residue (5); Mutagenesis (1); Region (4); Sequence conflict (2); Turn (1)	3D-structure; Acetylation; Cytoplasm; Nucleus; Phosphoprotein; RNA-binding; Repressor; Ribonucleoprotein; Transcription; Transcription regulation; Translation regulation; rRNA processing	10090		Peptidase M24 family	7556453; 9284967; 15489334; 10950867; 15064750; 16452087; 19131326; 17690690		Cytoplasm. Nucleus â€º nucleolus.
P19142	PAL2_PHAVU	reviewed	Phenylalanine ammonia-lyase class 2 (EC 4.3.1.24) (Phenylalanine ammonia-lyase class II)		Phaseolus vulgaris (Kidney bean) (French bean)	712		4.3.1.24	L-phenylalanine catabolic process; ammonia ligase activity; ammonia-lyase activity; biosynthetic process; cytoplasm; phenylpropanoid metabolic process	GO:0006559; GO:0016211; GO:0016841; GO:0009058; GO:0005737; GO:0009698	IPR001106; IPR005922	Chain (1); Cross-link (1); Modified residue (1)	Cytoplasm; Lyase; Phenylpropanoid metabolism	3885	Phenylpropanoid metabolism; cinnamic acid biosynthesis; trans-cinnamic acid from L-phenylalanine: step 1/1.	PAL/histidase family			Cytoplasm.
O81304	PAP11_ARATH	reviewed	Probable plastid-lipid-associated protein 11, chloroplastic (Fibrillin-11)	PAP11 (At4g00030) (F6N15.13)	Arabidopsis thaliana (Mouse-ear cress)	212			chloroplast; structural molecule activity	GO:0009507; GO:0005198	IPR006843	Chain (1); Transit peptide (1)	Chloroplast; Complete proteome; Plastid; Transit peptide	3702		PAP/fibrillin family	10617198; 14593172		Plastid â€º chloroplast.
P05993	PAPA5_CARPA	reviewed	Cysteine proteinase (EC 3.4.22.-) (Clone PLBPC13) (Fragment)		Carica papaya (Papaya)	96		3.4.22.-	cysteine-type endopeptidase activity; proteolysis	GO:0004197; GO:0006508	IPR000169; IPR013128; IPR000668	Active site (2); Chain (1); Non-terminal residue (1)	Hydrolase; Protease; Thiol protease	3649		Peptidase C1 family	3541893
Q56ZI2	PATL2_ARATH	reviewed	Patellin-2	PATL2 (At1g22530) (F12K8.13)	Arabidopsis thaliana (Mouse-ear cress)	683	CRAL-TRIO domain (1); GOLD domain (1)		cell cycle; cell division; chloroplast; lipid binding; plasma membrane; transport; transporter activity	GO:0007049; GO:0051301; GO:0009507; GO:0008289; GO:0005886; GO:0006810; GO:0005215	IPR001071; IPR001251; IPR008273; IPR009038	Chain (1); Coiled coil (1); Compositional bias (1); Domain (2)	Cell cycle; Cell division; Coiled coil; Complete proteome; Cytoplasm; Lipid-binding; Membrane; Transport	3702		Patellin family	11130712; 14593172; 15466235		Membrane; Peripheral membrane protein. Cytoplasm.
Q9P6N9	PER1_SCHPO	reviewed	Protein PER1 homolog	SPAC823.07	Schizosaccharomyces pombe (Fission yeast)	331			GPI anchor biosynthetic process; Golgi apparatus; endoplasmic reticulum membrane; integral to membrane; vacuolar membrane	GO:0006506; GO:0005794; GO:0005789; GO:0016021; GO:0005774	IPR007217	Chain (1); Signal peptide (1); Topological domain (8); Transmembrane (7)	Complete proteome; Endoplasmic reticulum; GPI-anchor biosynthesis; Membrane; Signal; Transmembrane; Vacuole	4896		PGAP3/PER1 family	11859360; 16823372		Endoplasmic reticulum membrane; Multi-pass membrane protein. Vacuole membrane; Multi-pass membrane protein.
Q9SB81	PER42_ARATH	reviewed	Peroxidase 42 (Atperox P42) (EC 1.11.1.7) (PRXR1) (ATP1a/ATP1b)	PER42 (P42) (At4g21960) (F1N20.3) (T8O5.170)	Arabidopsis thaliana (Mouse-ear cress)	330		1.11.1.7	calcium ion binding; electron carrier activity; extracellular region; heme binding; hydrogen peroxide catabolic process; oxidation reduction; peroxidase activity; protein binding; rhythmic process	GO:0005509; GO:0009055; GO:0005576; GO:0020037; GO:0042744; GO:0055114; GO:0004601; GO:0005515; GO:0048511	IPR002016; IPR000823; IPR019794; IPR019793	Active site (1); Binding site (1); Chain (1); Disulfide bond (4); Glycosylation (1); Metal binding (9); Sequence conflict (6); Signal peptide (1); Site (1)	Biological rhythms; Calcium; Complete proteome; Disulfide bond; Glycoprotein; Heme; Hydrogen peroxide; Iron; Metal-binding; Oxidoreductase; Peroxidase; Secreted; Signal	3702		Peroxidase family, Classical plant (class III) peroxidase subfamily	9132061; 10617198; 14593172; 8281187; 9738941; 11158533; 12034502		Secreted.
P13608	PGCA_BOVIN	reviewed	Aggrecan core protein (Cartilage-specific proteoglycan core protein) (CSPCP)	ACAN (AGC1)	Bos taurus (Bovine)	2364	C-type lectin domain (1); EGF-like domain (1); Ig-like V-type (immunoglobulin-like) domain (1); Link domains (4); Sushi (CCP/SCR) domain (1)		calcium ion binding; cell adhesion; extracellular space; hyaluronic acid binding; proteinaceous extracellular matrix; sugar binding	GO:0005509; GO:0007155; GO:0005615; GO:0005540; GO:0005578; GO:0005529	IPR002353; IPR001304; IPR016186; IPR018378; IPR016060; IPR006209; IPR013032; IPR000152; IPR000742; IPR001881; IPR018097; IPR007110; IPR013783; IPR003006; IPR003599; IPR013106; IPR000538; IPR000436	Alternative sequence (1); Chain (1); Disulfide bond (16); Domain (8); Glycosylation (8); Region (3); Repeat (22); Sequence conflict (1); Signal peptide (1)	Alternative splicing; Calcium; Direct protein sequencing; Disulfide bond; EGF-like domain; Extracellular matrix; Glycoprotein; Immunoglobulin domain; Lectin; Proteoglycan; Repeat; Secreted; Signal; Sushi	9913		Aggrecan/versican proteoglycan family	9308898; 16167996; 2528543; 3111460; 8349621; 6489519; 3530809; 2022637		Secreted â€º extracellular space â€º extracellular matrix.
Q42961	PGKH_TOBAC	reviewed	Phosphoglycerate kinase, chloroplastic (EC 2.7.2.3)		Nicotiana tabacum (Common tobacco)	481		2.7.2.3	ATP binding; chloroplast; glycolysis; phosphoglycerate kinase activity; reductive pentose-phosphate cycle	GO:0005524; GO:0009507; GO:0006096; GO:0004618; GO:0019253	IPR001576; IPR015901; IPR015911; IPR015824	Binding site (6); Chain (1); Nucleotide binding (1); Region (2); Transit peptide (1)	ATP-binding; Calvin cycle; Chloroplast; Kinase; Nucleotide-binding; Plastid; Transferase; Transit peptide	4097	Carbohydrate biosynthesis; Calvin cycle.	Phosphoglycerate kinase family			Plastid â€º chloroplast.
Q42962	PGKY_TOBAC	reviewed	Phosphoglycerate kinase, cytosolic (EC 2.7.2.3)		Nicotiana tabacum (Common tobacco)	401		2.7.2.3	ATP binding; cytoplasm; glycolysis; phosphoglycerate kinase activity	GO:0005524; GO:0005737; GO:0006096; GO:0004618	IPR001576; IPR015901; IPR015911; IPR015824	Binding site (6); Chain (1); Nucleotide binding (1); Region (2)	ATP-binding; Cytoplasm; Glycolysis; Kinase; Nucleotide-binding; Transferase	4097	Carbohydrate degradation; glycolysis; pyruvate from D-glyceraldehyde 3-phosphate: step 2/5.	Phosphoglycerate kinase family			Cytoplasm.
P12783	PGKY_WHEAT	reviewed	Phosphoglycerate kinase, cytosolic (EC 2.7.2.3)		Triticum aestivum (Wheat)	401		2.7.2.3	ATP binding; cytoplasm; glycolysis; phosphoglycerate kinase activity	GO:0005524; GO:0005737; GO:0006096; GO:0004618	IPR001576; IPR015901; IPR015911; IPR015824	Binding site (6); Chain (1); Nucleotide binding (1); Region (2)	ATP-binding; Cytoplasm; Glycolysis; Kinase; Nucleotide-binding; Transferase	4565	Carbohydrate degradation; glycolysis; pyruvate from D-glyceraldehyde 3-phosphate: step 2/5.	Phosphoglycerate kinase family	2780287		Cytoplasm.
Q6DBV4	PHOP1_DANRE	reviewed	Probable phosphatase phospho1 (EC 3.1.3.-)	phospho1 (zgc:92423)	Danio rerio (Zebrafish) (Brachydanio rerio)	279		3.1.3.-	magnesium ion binding; metabolic process; phosphatase activity	GO:0000287; GO:0008152; GO:0016791	IPR006383; IPR006384; IPR016965	Active site (2); Binding site (2); Chain (1); Metal binding (3)	Hydrolase; Magnesium; Metal-binding	7955		HAD-like hydrolase superfamily, PHOSPHO family
Q9ATM7	PIP23_MAIZE	reviewed	Aquaporin PIP2-3 (Plasma membrane intrinsic protein 2-3) (ZmPIP2-3) (ZmPIP2;3)	PIP2-3 (PIP2C)	Zea mays (Maize)	289			integral to membrane; plasma membrane; transport; transporter activity	GO:0016021; GO:0005886; GO:0006810; GO:0005215	IPR012269; IPR000425	Chain (1); Motif (2); Transmembrane (6)	Cell membrane; Membrane; Repeat; Transmembrane; Transport	4577		MIP/aquaporin (TC 1.A.8) family, PIP subfamily	11244102		Cell membrane; Multi-pass membrane protein.
Q9ATM4	PIP27_MAIZE	reviewed	Aquaporin PIP2-7 (Plasma membrane intrinsic protein 2-7) (ZmPIP2-7) (ZmPIP2;7)	PIP2-7	Zea mays (Maize)	287			integral to membrane; plasma membrane; transport; transporter activity	GO:0016021; GO:0005886; GO:0006810; GO:0005215	IPR012269; IPR000425	Chain (1); Motif (2); Transmembrane (6)	Cell membrane; Membrane; Repeat; Transmembrane; Transport	4577		MIP/aquaporin (TC 1.A.8) family, PIP subfamily	11244102		Cell membrane; Multi-pass membrane protein.
P25794	PIP2_PEA	reviewed	Probable aquaporin PIP-type 7a (Turgor-responsive protein 7a) (Turgor-responsive protein 31)	TRG-31	Pisum sativum (Garden pea)	289			integral to membrane; plasma membrane; response to stress; transport; transporter activity	GO:0016021; GO:0005886; GO:0006950; GO:0006810; GO:0005215	IPR012269; IPR000425	Chain (1); Motif (2); Topological domain (7); Transmembrane (6)	Cell membrane; Membrane; Repeat; Stress response; Transmembrane; Transport	3888		MIP/aquaporin (TC 1.A.8) family, PIP subfamily	1715781; 8467086		Cell membrane; Multi-pass membrane protein.
P00289	PLAS_SPIOL	reviewed	Plastocyanin, chloroplastic	PETE	Spinacia oleracea (Spinach)	168	Plastocyanin-like domain (1)		chloroplast thylakoid membrane; copper ion binding; electron carrier activity; electron transport chain; transport	GO:0009535; GO:0005507; GO:0009055; GO:0022900; GO:0006810	IPR000923; IPR001235; IPR008972; IPR002387	Beta strand (6); Chain (1); Domain (1); Helix (3); Metal binding (4); Transit peptide (1); Turn (1)	3D-structure; Chloroplast; Copper; Direct protein sequencing; Electron transport; Membrane; Metal-binding; Plastid; Thylakoid; Transit peptide; Transport	3562			2834087; 1180895; 11719511; 9551554; 9792096		Plastid â€º chloroplast thylakoid membrane; Peripheral membrane protein; Lumenal side.
Q8VD52	PLPP_RAT	reviewed	Pyridoxal phosphate phosphatase (PLP phosphatase) (EC 3.1.3.74) (Reg I-binding protein 1)	Pdxp (Plp) (Plpp) (Rbp1)	Rattus norvegicus (Rat)	309		3.1.3.74	magnesium ion binding; metabolic process; pyridoxal phosphatase activity	GO:0000287; GO:0008152; GO:0033883	IPR005834; IPR006357; IPR006349	Active site (2); Chain (1); Metal binding (3); Sequence conflict (1)	Direct protein sequencing; Hydrolase; Magnesium; Metal-binding; Pyridoxal phosphate	10116		HAD-like hydrolase superfamily	15057822
P35493	PMGI_RICCO	reviewed	2,3-bisphosphoglycerate-independent phosphoglycerate mutase (BPG-independent PGAM) (Phosphoglyceromutase) (EC 5.4.2.1) (PGAM-I)		Ricinus communis (Castor bean)	556		5.4.2.1	cytoplasm; glycolysis; manganese ion binding; phosphoglycerate mutase activity	GO:0005737; GO:0006096; GO:0030145; GO:0004619	IPR017849; IPR011258; IPR006124; IPR005995	Active site (1); Chain (1); Metal binding (7)	Cytoplasm; Direct protein sequencing; Glycolysis; Isomerase; Manganese; Metal-binding	3988	Carbohydrate degradation; glycolysis; pyruvate from D-glyceraldehyde 3-phosphate: step 3/5.	BPG-independent phosphoglycerate mutase family	8260624		Cytoplasm.
Q6NPT8	PP2B1_ARATH	reviewed	F-box protein PP2-B1 (Protein PHLOEM PROTEIN 2-LIKE B1) (AtPP2-B1) (SKP1-interacting partner 21)	PP2B1 (SKIP21) (At2g02230) (T16F16.2)	Arabidopsis thaliana (Mouse-ear cress)	336	F-box domain (1)				IPR001810	Chain (1); Compositional bias (1); Domain (1); Erroneous gene model prediction (1)	Complete proteome; Nucleus; Ubl conjugation pathway	3702	Protein modification; protein ubiquitination.		10617197; 12795696; 12529520		Nucleus.
Q9S720	PPD3_ARATH	reviewed	PsbP domain-containing protein 3, chloroplastic (OEC23-like protein 2)	PPD3 (At1g76450) (F14G6.5) (F15M4.5)	Arabidopsis thaliana (Mouse-ear cress)	247			chloroplast thylakoid lumen; chloroplast thylakoid membrane	GO:0009543; GO:0009535		Chain (1); Erroneous gene model prediction (2); Sequence conflict (1); Transit peptide (2)	Chloroplast; Complete proteome; Direct protein sequencing; Plastid; Thylakoid; Transit peptide	3702		PsbP family	11130712; 14593172; 11719511; 17827269; 18431481		Plastid â€º chloroplast thylakoid lumen.
Q09020	PR4_PHAVU	reviewed	Wound-induced basic protein	PR4	Phaseolus vulgaris (Kidney bean) (French bean)	47					IPR012643	Chain (1)		3885			8310075
P02812	PRB2_HUMAN	reviewed	Basic salivary proline-rich protein 2 (Salivary proline-rich protein) (Con1 glycoprotein) [Cleaved into: Basic proline-rich peptide IB-7; Basic proline-rich peptide IB-8c (Basic peptide P-F); Basic proline-rich peptide IB-4]	PRB2	Homo sapiens (Human)	416			extracellular region	GO:0005576		Chain (4); Glycosylation (3); Natural variant (1); Region (1); Repeat (15); Sequence conflict (3); Signal peptide (1)	Complete proteome; Direct protein sequencing; Glycoprotein; Polymorphism; Repeat; Secreted; Signal	9606			17974005; 8554050; 1849422; 2993301; 6874669; 2851479		Secreted.
Q04118	PRB3_HUMAN	reviewed	Basic salivary proline-rich protein 3 (Parotid salivary glycoprotein G1) (Proline-rich protein G1)	PRB3	Homo sapiens (Human)	309			extracellular region	GO:0005576		Chain (1); Compositional bias (1); Erroneous translation (1); Glycosylation (8); Natural variant (3); Region (1); Repeat (10); Sequence conflict (13); Signal peptide (1)	Complete proteome; Direct protein sequencing; Disulfide bond; Glycoprotein; Polymorphism; Repeat; Secreted; Signal	9606			2851479; 15489334; 2171329; 1894623		Secreted.
P10163	PRB4_HUMAN	reviewed	Basic salivary proline-rich protein 4 (Salivary proline-rich protein Po) (Parotid o protein) (Salivary proline-rich protein II-1) [Cleaved into: Protein N1; Glycosylated protein A; Peptide P-D (Proline-rich peptide IB-5)]	PRB4	Homo sapiens (Human)	310			extracellular region	GO:0005576		Chain (3); Erroneous gene model prediction (2); Glycosylation (8); Natural variant (6); Peptide (1); Region (1); Repeat (10); Sequence conflict (15); Signal peptide (1)	Complete proteome; Direct protein sequencing; Glycoprotein; Polymorphism; Repeat; Secreted; Signal	9606			2993301; 2851479; 16541075; 15489334; 8373986; 8554050; 3220251; 6841349; 1849422		Secreted.
Q1XDL8	PREA_PORYE	reviewed	Prenyl transferase (EC 2.5.1.-)	preA	Porphyra yezoensis	323		2.5.1.-	chloroplast; cyanelle; isoprenoid biosynthetic process; photosynthesis; transferase activity, transferring alkyl or aryl (other than methyl) groups	GO:0009507; GO:0009842; GO:0008299; GO:0015979; GO:0016765	IPR000092; IPR017446; IPR014120; IPR008949	Chain (1)	Chloroplast; Isoprene biosynthesis; Photosynthesis; Plastid; Transferase	2788		FPP/GGPP synthetase family			Plastid â€º chloroplast.
Q00451	PRF1_SOLLC	reviewed	36.4 kDa proline-rich protein	TPRP-F1	Solanum lycopersicum (Tomato) (Lycopersicon esculentum)	346			lipid transport	GO:0006869	IPR013770; IPR003612; IPR003267	Chain (1)		4081			1731999; 1868217
P49231	PROF1_PHAVU	reviewed	Profilin-1		Phaseolus vulgaris (Kidney bean) (French bean)	131			actin binding; actin cytoskeleton; actin cytoskeleton organization; cytoplasm	GO:0003779; GO:0015629; GO:0030036; GO:0005737	IPR002097; IPR005455	Chain (1)	Actin-binding; Cytoplasm; Cytoskeleton; Direct protein sequencing	3885		Profilin family	7784501		Cytoplasm â€º cytoskeleton.
P04280	PRP1_HUMAN	reviewed	Basic salivary proline-rich protein 1 (Salivary proline-rich protein) [Cleaved into: Proline-rich peptide II-2; Basic peptide IB-6; Peptide P-H]	PRB1	Homo sapiens (Human)	392			extracellular region	GO:0005576		Chain (4); Natural variant (4); Region (1); Repeat (15); Sequence conflict (16); Signal peptide (1)	Complete proteome; Direct protein sequencing; Polymorphism; Repeat; Secreted; Signal	9606			2993301; 8422499; 1849422; 6089212; 2851479; 8317492; 3521730; 6671974		Secreted.
P05143	PRP2_MOUSE	reviewed	Proline-rich protein 2 (Proline-rich protein MP-3)	Prp2 (Prh1) (Prp)	Mus musculus (Mouse)	317			extracellular region	GO:0005576		Alternative sequence (1); Chain (1); Compositional bias (1); Glycosylation (1); Sequence conflict (6); Signal peptide (1)	Alternative splicing; Glycoprotein; Repeat; Secreted; Signal	10090			2839509; 2999141; 3840480		Secreted.
P15642	PRP3_SOYBN	reviewed	Repetitive proline-rich cell wall protein 3	PRP3	Glycine max (Soybean)	90			cell wall; extracellular region; multicellular organismal development; structural constituent of cell wall	GO:0005618; GO:0005576; GO:0007275; GO:0005199	IPR003883; IPR003882	Chain (1); Signal peptide (1)	Cell wall; Developmental protein; Repeat; Secreted; Signal	3847		ENOD12 family	2303411		Secreted â€º cell wall.
Q95JC9	PRP_PIG	reviewed	Basic proline-rich protein [Cleaved into: Proline-rich peptide SP-A (PRP-SP-A); Proline-rich peptide SP-B (PRP-SP-B); Parotid hormone (PH-Ab)]		Sus scrofa (Pig)	676			extracellular region; hormone activity	GO:0005576; GO:0005179		Alternative sequence (5); Compositional bias (1); Mass spectrometry (2); Modified residue (2); Peptide (27); Propeptide (1); Sequence conflict (9); Signal peptide (1)	Alternative splicing; Direct protein sequencing; Hormone; Phosphoprotein; Repeat; Secreted; Signal	9823			15805110; 16112392; 7371600		Secreted.
P10165	PRPG2_RAT	reviewed	Proline-rich proteoglycan 2 (Acidic proline-rich protein PRP18)	Prpg2	Rattus norvegicus (Rat)	295			extracellular region	GO:0005576		Chain (1); Compositional bias (1); Sequence conflict (1); Signal peptide (1)	Repeat; Secreted; Signal	10116			8376404; 3840480		Secreted.
P46466	PRS4_ORYSJ	reviewed	26S protease regulatory subunit 4 homolog (TAT-binding protein homolog 2)	TBP2 (Os07g0691800) (LOC_Os07g49150) (P0034A04.112)	Oryza sativa subsp. japonica (Rice)	448			ATP binding; cytosol; nucleoside-triphosphatase activity; nucleus; protein catabolic process; protein complex	GO:0005524; GO:0005829; GO:0017111; GO:0005634; GO:0030163; GO:0043234	IPR005937; IPR003593; IPR003959; IPR003960	Chain (1); Nucleotide binding (1); Sequence conflict (1)	ATP-binding; Cytoplasm; Nucleotide-binding; Nucleus; Proteasome	39947		AAA ATPase family			Cytoplasm. Nucleus.
O64982	PRS7_PRUPE	reviewed	26S protease regulatory subunit 7 (26S proteasome subunit 7) (26S proteasome AAA-ATPase subunit RPT1) (Regulatory particle triple-A ATPase subunit 1)	RPT1 (PS7)	Prunus persica (Peach)	425			ATP binding; cytosol; nucleoside-triphosphatase activity; nucleus; protein catabolic process; protein complex	GO:0005524; GO:0005829; GO:0017111; GO:0005634; GO:0030163; GO:0043234	IPR005937; IPR003593; IPR003959; IPR003960	Chain (1); Nucleotide binding (1)	ATP-binding; Cytoplasm; Nucleotide-binding; Nucleus; Proteasome	3760		AAA ATPase family			Cytoplasm. Nucleus.
O50001	PRU1_PRUAR	reviewed	Major allergen Pru ar 1 (allergen Pru ar 1)		Prunus armeniaca (Apricot)	160			defense response; response to biotic stimulus	GO:0006952; GO:0009607	IPR000916	Chain (1)	Allergen; Pathogenesis-related protein; Plant defense	36596		BetVI family
Q9XEX2	PRX2B_ARATH	reviewed	Peroxiredoxin-2B (EC 1.11.1.15) (Peroxiredoxin IIB) (Thioredoxin reductase 2B) (Peroxiredoxin TPx1) (Thioredoxin-dependent peroxidase 1)	PRXIIB (TPX1) (At1g65980) (F12P19.14)	Arabidopsis thaliana (Mouse-ear cress)	162	Thioredoxin domain (1)	1.11.1.15	cell redox homeostasis; chloroplast; oxidation reduction; peroxiredoxin activity; plasma membrane; response to cadmium ion	GO:0045454; GO:0009507; GO:0055114; GO:0051920; GO:0005886; GO:0046686	IPR013740; IPR017936; IPR012335	Active site (1); Chain (1); Disulfide bond (1); Domain (1)	Alternative splicing; Antioxidant; Complete proteome; Cytoplasm; Disulfide bond; Oxidoreductase; Peroxidase; Redox-active center	3702		Peroxiredoxin 2 family	10391912; 11130712; 14593172; 12913160; 15890615		Cytoplasm.
Q9M7T0	PRX2F_ARATH	reviewed	Peroxiredoxin-2F, mitochondrial (EC 1.11.1.15) (Peroxiredoxin IIF) (Thioredoxin reductase 2F)	PRXIIF (At3g06050) (F24F17.3)	Arabidopsis thaliana (Mouse-ear cress)	201	Thioredoxin domain (1)	1.11.1.15	cell redox homeostasis; mitochondrial matrix; oxidation reduction; peroxiredoxin activity; response to cadmium ion; response to oxidative stress	GO:0045454; GO:0005759; GO:0055114; GO:0051920; GO:0046686; GO:0006979	IPR013740; IPR017936; IPR012335	Active site (1); Chain (1); Disulfide bond (1); Domain (1); Sequence conflict (1); Transit peptide (1)	Antioxidant; Complete proteome; Direct protein sequencing; Disulfide bond; Mitochondrion; Oxidoreductase; Peroxidase; Redox-active center; Stress response; Transit peptide	3702		Peroxiredoxin 2 family	11130713; 14593172; 11743114; 12492832; 12913160; 14671022; 15890615; 15632145		Mitochondrion matrix.
Q6QPJ6	PRXQ_POPJC	reviewed	Peroxiredoxin Q, chloroplastic (EC 1.11.1.15) (Thioredoxin reductase)	PRXQ	Populus jackii (Balm of Gilead) (Populus trichocarpa x Populus deltoides)	213	Thioredoxin domain (1)	1.11.1.15	cell redox homeostasis; chloroplast thylakoid; oxidation reduction; peroxiredoxin activity	GO:0045454; GO:0009534; GO:0055114; GO:0051920	IPR000866; IPR017936; IPR012335	Active site (1); Chain (1); Disulfide bond (1); Domain (1); Transit peptide (1)	Antioxidant; Chloroplast; Disulfide bond; Oxidoreductase; Peroxidase; Plastid; Redox-active center; Transit peptide	3695		AhpC/TSA family, PrxQ subfamily	14976238		Plastid â€º chloroplast thylakoid.
Q9SXU1	PSA7_CICAR	reviewed	Proteasome subunit alpha type-7 (EC 3.4.25.1) (20S proteasome alpha subunit D) (20S proteasome subunit alpha-4)	PAD1	Cicer arietinum (Chickpea) (Garbanzo)	249		3.4.25.1	cytosol; nucleus; proteasome core complex; threonine-type endopeptidase activity; ubiquitin-dependent protein catabolic process	GO:0005829; GO:0005634; GO:0005839; GO:0004298; GO:0006511	IPR000426; IPR001353	Chain (1)	Cytoplasm; Hydrolase; Nucleus; Protease; Proteasome; Threonine protease	3827		Peptidase T1A family	10739099		Cytoplasm. Nucleus.
Q0G9M0	PSAB_LIRTU	reviewed	Photosystem I P700 chlorophyll a apoprotein A2 (PsaB) (PSI-B)	psaB	Liriodendron tulipifera (Tuliptree) (Tulip poplar)	734			4 iron, 4 sulfur cluster binding; chlorophyll binding; chloroplast thylakoid membrane; electron carrier activity; electron transport chain; integral to membrane; iron ion binding; magnesium ion binding; photosynthesis; photosystem I; protein-chromophore linkage; transport	GO:0051539; GO:0016168; GO:0009535; GO:0009055; GO:0022900; GO:0016021; GO:0005506; GO:0000287; GO:0015979; GO:0009522; GO:0018298; GO:0006810	IPR006244; IPR001280	Binding site (2); Chain (1); Metal binding (4); Transmembrane (11)	4Fe-4S; Chlorophyll; Chloroplast; Chromophore; Electron transport; Iron; Iron-sulfur; Magnesium; Membrane; Metal-binding; Photosynthesis; Photosystem I; Plastid; Thylakoid; Transmembrane; Transport	3415		PsaA/psaB family	17020608		Plastid â€º chloroplast thylakoid membrane; Multi-pass membrane protein.
Q2PMU2	PSAB_SOYBN	reviewed	Photosystem I P700 chlorophyll a apoprotein A2 (PsaB) (PSI-B)	psaB	Glycine max (Soybean)	734			4 iron, 4 sulfur cluster binding; chlorophyll binding; chloroplast thylakoid membrane; electron carrier activity; electron transport chain; integral to membrane; iron ion binding; magnesium ion binding; photosynthesis; photosystem I; protein-chromophore linkage; transport	GO:0051539; GO:0016168; GO:0009535; GO:0009055; GO:0022900; GO:0016021; GO:0005506; GO:0000287; GO:0015979; GO:0009522; GO:0018298; GO:0006810	IPR006244; IPR001280	Binding site (2); Chain (1); Metal binding (4); Transmembrane (11)	4Fe-4S; Chlorophyll; Chloroplast; Chromophore; Electron transport; Iron; Iron-sulfur; Magnesium; Membrane; Metal-binding; Photosynthesis; Photosystem I; Plastid; Thylakoid; Transmembrane; Transport	3847		PsaA/psaB family	16247559		Plastid â€º chloroplast thylakoid membrane; Multi-pass membrane protein.
P12353	PSAD_SPIOL	reviewed	Photosystem I reaction center subunit II, chloroplastic (Photosystem I 20 kDa subunit) (PSI-D)	psaD	Spinacia oleracea (Spinach)	212			chloroplast thylakoid membrane; photosynthesis; photosystem I reaction center; protein binding	GO:0009535; GO:0015979; GO:0009538; GO:0005515	IPR003685	Chain (1); Region (1); Sequence conflict (10); Transit peptide (1)	3D-structure; Chloroplast; Direct protein sequencing; Membrane; Photosynthesis; Photosystem I; Plastid; Thylakoid; Transit peptide	3562		PsaD family	3066511; 3288500; 7920722; 3049567; 1374333		Plastid â€º chloroplast thylakoid membrane; Peripheral membrane protein; Stromal side.
Q41229	PSAEB_NICSY	reviewed	Photosystem I reaction center subunit IV B, chloroplastic (PSI-E B) [Cleaved into: Photosystem I reaction center subunit IV B isoform 2]	PSAEB	Nicotiana sylvestris (Wood tobacco)	143			catalytic activity; chloroplast thylakoid membrane; photosynthesis; photosystem I reaction center	GO:0003824; GO:0009535; GO:0015979; GO:0009538	IPR003375	Chain (2); Sequence conflict (1); Transit peptide (1)	Chloroplast; Direct protein sequencing; Membrane; Photosynthesis; Photosystem I; Plastid; Thylakoid; Transit peptide	4096		PsaE family	8069490; 7630948		Plastid â€º chloroplast thylakoid membrane; Peripheral membrane protein.
Q9S7N7	PSAG_ARATH	reviewed	Photosystem I reaction center subunit V, chloroplastic (PSI-G)	PSAG (At1g55670) (F20N2.33) (F20N2.21) (F20N2_3)	Arabidopsis thaliana (Mouse-ear cress)	160			chloroplast envelope; chloroplast photosystem I; integral to membrane; photosynthetic NADP+ reduction; photosynthetic electron transport in photosystem I; photosystem I stabilization; protein stabilization	GO:0009941; GO:0030093; GO:0016021; GO:0009780; GO:0009773; GO:0042550; GO:0050821	IPR000549; IPR016370; IPR017494	Chain (1); Transit peptide (1); Transmembrane (2)	Chloroplast; Complete proteome; Membrane; Photosynthesis; Photosystem I; Plastid; Thylakoid; Transit peptide; Transmembrane	3702		PsaG/psaK family	11130712; 14593172; 8580968; 12766230		Plastid â€º chloroplast thylakoid membrane; Multi-pass membrane protein.
P12357	PSAG_SPIOL	reviewed	Photosystem I reaction center subunit V, chloroplastic (PSI-G) (Photosystem I 9 kDa protein)	PSAG	Spinacia oleracea (Spinach)	167			chloroplast thylakoid membrane; integral to membrane; photosynthesis; photosystem I	GO:0009535; GO:0016021; GO:0015979; GO:0009522	IPR000549; IPR016370; IPR017494	Chain (1); Transit peptide (1); Transmembrane (2)	3D-structure; Chloroplast; Direct protein sequencing; Membrane; Photosynthesis; Photosystem I; Plastid; Thylakoid; Transit peptide; Transmembrane	3562		PsaG/psaK family	3049152		Plastid â€º chloroplast thylakoid membrane; Multi-pass membrane protein.
Q9SUI6	PSAH2_ARATH	reviewed	Photosystem I reaction center subunit VI-2, chloroplastic (PSI-H1)	PSAH2 (At1g52230) (F9I5.11)	Arabidopsis thaliana (Mouse-ear cress)	145			chloroplast thylakoid membrane; integral to membrane; photosynthesis; photosystem I reaction center; plastoglobule	GO:0009535; GO:0016021; GO:0015979; GO:0009538; GO:0010287	IPR004928	Chain (1); Transit peptide (1); Transmembrane (1)	Chloroplast; Complete proteome; Membrane; Photosynthesis; Photosystem I; Plastid; Transit peptide; Transmembrane	3702		PsaH family	11130712; 14593172		Plastid â€º chloroplast thylakoid membrane; Single-pass membrane protein.
O04006	PSAH_BRARA	reviewed	Photosystem I reaction center subunit VI, chloroplastic (PSI-H) (Light-harvesting complex I 11 kDa protein)	PSAH	Brassica rapa (Turnip)	145			chloroplast thylakoid membrane; integral to membrane; photosynthesis; photosystem I reaction center	GO:0009535; GO:0016021; GO:0015979; GO:0009538	IPR004928	Chain (1); Transit peptide (1); Transmembrane (1)	Chloroplast; Membrane; Photosynthesis; Photosystem I; Plastid; Thylakoid; Transit peptide; Transmembrane	51350		PsaH family			Plastid â€º chloroplast thylakoid membrane; Single-pass membrane protein.
Q0DG05	PSAH_ORYSJ	reviewed	Photosystem I reaction center subunit VI, chloroplastic (PSI-H) (Light-harvesting complex I 11 kDa protein) (Protein GOS5)	PSAH (GOS5) (Os05g0560000) (LOC_Os05g48630) (OJ1115_B06.3) (OSJNBa0001A14.18) (OsJ_018737)	Oryza sativa subsp. japonica (Rice)	142			chloroplast thylakoid membrane; integral to membrane; photosynthesis; photosystem I reaction center	GO:0009535; GO:0016021; GO:0015979; GO:0009538	IPR004928	Chain (1); Transit peptide (1); Transmembrane (1)	Chloroplast; Membrane; Photosynthesis; Photosystem I; Plastid; Thylakoid; Transit peptide; Transmembrane	39947		PsaH family	16261349; 16100779; 17210932; 15685292		Plastid â€º chloroplast thylakoid membrane; Single-pass membrane protein.
P22179	PSAH_SPIOL	reviewed	Photosystem I reaction center subunit VI, chloroplastic (PSI-H) (Light-harvesting complex I 11 kDa protein)	PSAH	Spinacia oleracea (Spinach)	144			chloroplast thylakoid membrane; integral to membrane; photosynthesis; photosystem I reaction center	GO:0009535; GO:0016021; GO:0015979; GO:0009538	IPR004928	Chain (1); Transit peptide (1); Transmembrane (1)	3D-structure; Chloroplast; Membrane; Photosynthesis; Photosystem I; Plastid; Thylakoid; Transit peptide; Transmembrane	3562		PsaH family	2688927		Plastid â€º chloroplast thylakoid membrane; Single-pass membrane protein.
Q2PMR4	PSAJ_SOYBN	reviewed	Photosystem I reaction center subunit IX (PSI-J)	psaJ	Glycine max (Soybean)	44			chloroplast thylakoid membrane; integral to membrane; photosynthesis; photosystem I	GO:0009535; GO:0016021; GO:0015979; GO:0009522	IPR016070; IPR002615	Chain (1); Transmembrane (1)	Chloroplast; Membrane; Photosynthesis; Photosystem I; Plastid; Thylakoid; Transmembrane	3847		PsaJ family	16247559		Plastid â€º chloroplast thylakoid membrane; Single-pass membrane protein.
Q9SUI5	PSAK_ARATH	reviewed	Photosystem I reaction center subunit psaK, chloroplastic (Photosystem I subunit X) (PSI-K)	PSAK (At1g30380) (T4K22.2)	Arabidopsis thaliana (Mouse-ear cress)	130			chloroplast thylakoid membrane; integral to membrane; photosynthesis; photosystem I	GO:0009535; GO:0016021; GO:0015979; GO:0009522	IPR000549; IPR016370; IPR017493	Chain (1); Sequence conflict (1); Transit peptide (1); Transmembrane (2)	Chloroplast; Complete proteome; Membrane; Photosynthesis; Photosystem I; Plastid; Thylakoid; Transit peptide; Transmembrane	3702		PsaG/psaK family	11130712; 14593172		Plastid â€º chloroplast thylakoid membrane; Multi-pass membrane protein.
Q9ZT05	PSAK_MEDSA	reviewed	Photosystem I reaction center subunit psaK, chloroplastic (Photosystem I subunit X) (PSI-K)	PSAK	Medicago sativa (Alfalfa)	129			chloroplast thylakoid membrane; integral to membrane; photosynthesis; photosystem I	GO:0009535; GO:0016021; GO:0015979; GO:0009522	IPR000549; IPR016370; IPR017493	Chain (1); Transit peptide (1); Transmembrane (2)	3D-structure; Chloroplast; Membrane; Photosynthesis; Photosystem I; Plastid; Thylakoid; Transit peptide; Transmembrane	3879		PsaG/psaK family			Plastid â€º chloroplast thylakoid membrane; Multi-pass membrane protein.
Q39654	PSAL_CUCSA	reviewed	Photosystem I reaction center subunit XI, chloroplastic (PSI-L) (PSI subunit V)	PSAL	Cucumis sativus (Cucumber)	217			chloroplast thylakoid membrane; integral to membrane; photosynthesis; photosystem I reaction center	GO:0009535; GO:0016021; GO:0015979; GO:0009538	IPR003757	Chain (1); Sequence conflict (1); Topological domain (3); Transit peptide (1); Transmembrane (2)	Chloroplast; Membrane; Photosynthesis; Photosystem I; Plastid; Thylakoid; Transit peptide; Transmembrane	3659		PsaL family	8520119; 8979400		Plastid â€º chloroplast thylakoid membrane; Multi-pass membrane protein.
P49107	PSAN_ARATH	reviewed	Photosystem I reaction center subunit N, chloroplastic (PSI-N)	PSAN (At5g64040) (MHJ24.2)	Arabidopsis thaliana (Mouse-ear cress)	171			chloroplast thylakoid membrane; photosynthesis; photosystem I; protein binding	GO:0009535; GO:0015979; GO:0009522; GO:0005515	IPR008796	Alternative sequence (2); Chain (1); Modified residue (1); Propeptide (1); Transit peptide (2)	Acetylation; Alternative splicing; Chloroplast; Complete proteome; Direct protein sequencing; Membrane; Photosynthesis; Photosystem I; Plastid; Thylakoid; Transit peptide	3702		PsaN family	9501997; 14593172; 11826309; 10230065; 10631267; 12324436; 18431481		Plastid â€º chloroplast thylakoid membrane; Peripheral membrane protein; Lumenal side.
O82531	PSB1_PETHY	reviewed	Proteasome subunit beta type-1 (EC 3.4.25.1) (20S proteasome alpha subunit F) (20S proteasome subunit beta-6)	PBF1	Petunia hybrida (Petunia)	223		3.4.25.1	cytosol; nucleus; proteasome core complex; proteolysis involved in cellular protein catabolic process; threonine-type endopeptidase activity	GO:0005829; GO:0005634; GO:0005839; GO:0051603; GO:0004298	IPR016050; IPR001353	Chain (1)	Cytoplasm; Hydrolase; Nucleus; Protease; Proteasome; Threonine protease	4102		Peptidase T1B family			Cytoplasm. Nucleus.
Q7DLR9	PSB4_ARATH	reviewed	Proteasome subunit beta type-4 (EC 3.4.25.1) (Proteasome subunit beta type-7) (20S proteasome beta subunit G-1) (Proteasome component H)	PBG1 (PRCH) (At1g56450) (F13N6.3)	Arabidopsis thaliana (Mouse-ear cress)	246		3.4.25.1	cytosolic ribosome; nucleus; proteasome core complex; proteolysis involved in cellular protein catabolic process; response to cadmium ion; response to salt stress; threonine-type endopeptidase activity	GO:0022626; GO:0005634; GO:0005839; GO:0051603; GO:0046686; GO:0009651; GO:0004298	IPR016050; IPR016295; IPR001353	Chain (1); Propeptide (1); Sequence conflict (1)	Complete proteome; Cytoplasm; Hydrolase; Nucleus; Protease; Proteasome; Threonine protease; Zymogen	3702		Peptidase T1B family	9611183; 11130712; 14593172; 9373170; 14623884		Cytoplasm. Nucleus.
Q8LD27	PSB6_ARATH	reviewed	Proteasome subunit beta type-6 (EC 3.4.25.1) (Proteasome subunit beta type-1) (20S proteasome beta subunit A-1) (Proteasome component CD)	PBA1 (PRCD) (At4g31300) (F8F16.120)	Arabidopsis thaliana (Mouse-ear cress)	233		3.4.25.1	cytosol; nucleus; plasma membrane; proteasome core complex; proteolysis involved in cellular protein catabolic process; response to salt stress; threonine-type endopeptidase activity; vacuole	GO:0005829; GO:0005634; GO:0005886; GO:0005839; GO:0051603; GO:0009651; GO:0004298; GO:0005773	IPR000243; IPR016050; IPR001353	Active site (1); Chain (1); Propeptide (1); Sequence conflict (1)	Alternative splicing; Complete proteome; Cytoplasm; Hydrolase; Nucleus; Protease; Proteasome; Threonine protease; Zymogen	3702		Peptidase T1B family	9373170; 9611183; 10617198; 14593172; 14623884		Cytoplasm. Nucleus.
P62104	PSBI_WHEAT	reviewed	Photosystem II reaction center protein I (PSII-I) (PSII 4.8 kDa protein)	psbI	Triticum aestivum (Wheat)	36			chloroplast thylakoid membrane; integral to membrane; photosynthesis; photosystem II reaction center	GO:0009535; GO:0016021; GO:0015979; GO:0009539	IPR003686	Chain (1); Modified residue (1); Transmembrane (1)	Chloroplast; Formylation; Membrane; Photosynthesis; Photosystem II; Plastid; Reaction center; Thylakoid; Transmembrane	4565		PsbI family	3390875		Plastid â€º chloroplast thylakoid membrane; Single-pass membrane protein.
Q2PMT7	PSBM_SOYBN	reviewed	Photosystem II reaction center protein M (PSII-M)	psbM	Glycine max (Soybean)	34			chloroplast thylakoid membrane; integral to membrane; photosynthesis, light reaction; photosystem II	GO:0009535; GO:0016021; GO:0019684; GO:0009523	IPR007826	Chain (1); Transmembrane (1)	Chloroplast; Membrane; Photosynthesis; Photosystem II; Plastid; Thylakoid; Transmembrane	3847		PsbM family	16247559		Plastid â€º chloroplast thylakoid membrane; Single-pass membrane protein.
P14226	PSBO_PEA	reviewed	Oxygen-evolving enhancer protein 1, chloroplastic (OEE1) (33 kDa subunit of oxygen evolving system of photosystem II) (OEC 33 kDa subunit) (33 kDa thylakoid membrane protein)	PSBO	Pisum sativum (Garden pea)	329			calcium ion binding; chloroplast thylakoid membrane; extrinsic to membrane; manganese ion binding; oxygen evolving complex; photosynthesis; photosystem II stabilization	GO:0005509; GO:0009535; GO:0019898; GO:0030145; GO:0009654; GO:0015979; GO:0042549	IPR002628	Chain (1); Transit peptide (1)	Chloroplast; Manganese; Membrane; Photosynthesis; Photosystem II; Plastid; Thylakoid; Transit peptide	3888		PsbO family			Plastid â€º chloroplast thylakoid membrane.
Q40459	PSBO_TOBAC	reviewed	Oxygen-evolving enhancer protein 1, chloroplastic (OEE1) (33 kDa subunit of oxygen evolving system of photosystem II) (OEC 33 kDa subunit) (33 kDa thylakoid membrane protein)	PSBO	Nicotiana tabacum (Common tobacco)	332			calcium ion binding; chloroplast thylakoid membrane; extrinsic to membrane; manganese ion binding; oxygen evolving complex; photosynthesis; photosystem II stabilization	GO:0005509; GO:0009535; GO:0019898; GO:0030145; GO:0009654; GO:0015979; GO:0042549	IPR002628	Chain (1); Transit peptide (1)	Chloroplast; Manganese; Membrane; Photosynthesis; Photosystem II; Plastid; Thylakoid; Transit peptide	4097		PsbO family	8223572		Plastid â€º chloroplast thylakoid membrane.
P16059	PSBP_PEA	reviewed	Oxygen-evolving enhancer protein 2, chloroplastic (OEE2) (23 kDa subunit of oxygen evolving system of photosystem II) (OEC 23 kDa subunit) (23 kDa thylakoid membrane protein)	PSBP	Pisum sativum (Garden pea)	259			calcium ion binding; chloroplast thylakoid membrane; extrinsic to membrane; oxygen evolving complex; photosynthesis	GO:0005509; GO:0009535; GO:0019898; GO:0009654; GO:0015979	IPR016123; IPR002683	Chain (1); Sequence conflict (1); Transit peptide (1)	Chloroplast; Direct protein sequencing; Membrane; Photosynthesis; Photosystem II; Plastid; Thylakoid; Transit peptide	3888		PsbP family	2491674		Plastid â€º chloroplast thylakoid membrane.
Q41932	PSBQ2_ARATH	reviewed	Oxygen-evolving enhancer protein 3-2, chloroplastic (OEE3) (16 kDa subunit of oxygen evolving system of photosystem II) (OEC 16 kDa subunit)	PSBQ2 (PSBQB) (At4g05180) (C17L7.100)	Arabidopsis thaliana (Mouse-ear cress)	230			apoplast; calcium ion binding; chloroplast stroma; chloroplast thylakoid membrane; extrinsic to membrane; oxygen evolving complex; photosynthesis; thylakoid lumen	GO:0048046; GO:0005509; GO:0009570; GO:0009535; GO:0019898; GO:0009654; GO:0015979; GO:0031977	IPR008797	Chain (1); Sequence conflict (1); Transit peptide (2)	Chloroplast; Complete proteome; Direct protein sequencing; Membrane; Photosynthesis; Photosystem II; Plastid; Thylakoid; Transit peptide	3702		PsbQ family	10617198; 14593172; 8281187; 11826309; 16822865; 18431481		Plastid â€º chloroplast thylakoid membrane.
O22591	PSBQ_ONOVI	reviewed	Oxygen-evolving enhancer protein 3, chloroplastic (OEE3) (16 kDa subunit of oxygen evolving system of photosystem II) (OEC 16 kDa subunit)	PSBQ	Onobrychis viciifolia (Common sainfoin)	231			calcium ion binding; chloroplast thylakoid membrane; extrinsic to membrane; oxygen evolving complex; photosynthesis	GO:0005509; GO:0009535; GO:0019898; GO:0009654; GO:0015979	IPR008797	Chain (1); Transit peptide (1)	Chloroplast; Membrane; Photosynthesis; Photosystem II; Plastid; Thylakoid; Transit peptide	3882		PsbQ family			Plastid â€º chloroplast thylakoid membrane.
Q40163	PSBR_SOLLC	reviewed	Photosystem II 10 kDa polypeptide, chloroplastic	PSBR	Solanum lycopersicum (Tomato) (Lycopersicon esculentum)	138			chloroplast thylakoid membrane; oxygen evolving complex; photosynthesis	GO:0009535; GO:0009654; GO:0015979	IPR006814	Chain (1); Sequence conflict (1); Transit peptide (1)	Chloroplast; Membrane; Photosynthesis; Photosystem II; Plastid; Thylakoid; Transit peptide	4081		PsbR family			Plastid â€º chloroplast thylakoid membrane.
P06183	PSBR_SOLTU	reviewed	Photosystem II 10 kDa polypeptide, chloroplastic (Light-inducible tissue-specific ST-LS1 protein)	PSBR	Solanum tuberosum (Potato)	138			chloroplast thylakoid membrane; oxygen evolving complex; photosynthesis	GO:0009535; GO:0009654; GO:0015979	IPR006814	Chain (1); Sequence conflict (2); Transit peptide (1)	Chloroplast; Membrane; Photosynthesis; Photosystem II; Plastid; Thylakoid; Transit peptide	4113		PsbR family			Plastid â€º chloroplast thylakoid membrane.
Q40519	PSBR_TOBAC	reviewed	Photosystem II 10 kDa polypeptide, chloroplastic (PII10)	PSBR	Nicotiana tabacum (Common tobacco)	136			chloroplast thylakoid membrane; oxygen evolving complex; photosynthesis	GO:0009535; GO:0009654; GO:0015979	IPR006814	Chain (1); Transit peptide (1)	Chloroplast; Membrane; Photosynthesis; Photosystem II; Plastid; Thylakoid; Transit peptide	4097		PsbR family			Plastid â€º chloroplast thylakoid membrane.
Q02060	PSBS_SPIOL	reviewed	Photosystem II 22 kDa protein, chloroplastic (CP22)	PSBS	Spinacia oleracea (Spinach)	274			chloroplast thylakoid membrane; integral to membrane; photosynthesis, light harvesting; photosystem II	GO:0009535; GO:0016021; GO:0009765; GO:0009523	IPR001344	Chain (1); Repeat (2); Transit peptide (1); Transmembrane (4)	Chloroplast; Membrane; Photosynthesis; Photosystem II; Plastid; Repeat; Thylakoid; Transit peptide; Transmembrane	3562		ELIP/psbS family	1360412; 1451805		Plastid â€º chloroplast thylakoid membrane; Multi-pass membrane protein.
Q41387	PSBW_SPIOL	reviewed	Photosystem II reaction center W protein, chloroplastic (PSII 6.1 kDa protein)	psbW	Spinacia oleracea (Spinach)	137			chloroplast thylakoid membrane; integral to membrane; photosynthesis; photosystem II	GO:0009535; GO:0016021; GO:0015979; GO:0009523	IPR009806	Chain (1); Mass spectrometry (1); Natural variant (1); Sequence conflict (1); Topological domain (2); Transit peptide (2); Transmembrane (1)	Chloroplast; Direct protein sequencing; Membrane; Photosynthesis; Photosystem II; Plastid; Thylakoid; Transit peptide; Transmembrane	3562		PsbW family	7568046; 2644131; 7615565; 9632665		Plastid â€º chloroplast thylakoid membrane; Single-pass membrane protein.
P31336	PST2_GOSHI	reviewed	Photosystem II 5 kDa protein, chloroplastic (PSII-T) (Light-regulated unknown 11 kDa protein)	PSBT	Gossypium hirsutum (Upland cotton) (Gossypium mexicanum)	105			chloroplast thylakoid membrane; photosynthesis; photosystem II	GO:0009535; GO:0015979; GO:0009523		Chain (1); Compositional bias (1); Transit peptide (1)	Chloroplast; Membrane; Photosynthesis; Photosystem II; Plastid; Thylakoid; Transit peptide	3635			7744870		Plastid â€º chloroplast thylakoid membrane.
P46269	QCR8_SOLTU	reviewed	Cytochrome b-c1 complex subunit 8 (Ubiquinol-cytochrome c reductase complex ubiquinone-binding protein QP-C) (Ubiquinol-cytochrome c reductase complex 8.2 kDa protein) (Complex III subunit VII) (Complex III subunit 8)		Solanum tuberosum (Potato)	72			electron transport chain; mitochondrial inner membrane; respiratory chain; transport	GO:0022900; GO:0005743; GO:0070469; GO:0006810	IPR020101	Chain (1); Initiator methionine (1); Sequence conflict (1)	Direct protein sequencing; Electron transport; Membrane; Mitochondrion; Mitochondrion inner membrane; Respiratory chain; Transport	4113		UQCRQ/QCR8 family	7803451; 7764624		Mitochondrion inner membrane.
P46270	QCR9_SOLTU	reviewed	Cytochrome b-c1 complex subunit 9 (Ubiquinol-cytochrome c reductase complex 8.0 kDa protein) (Complex III subunit X) (Complex III subunit 9)		Solanum tuberosum (Potato)	72			mitochondrial electron transport, ubiquinol to cytochrome c; mitochondrial inner membrane; respiratory chain; transport; ubiquinol-cytochrome-c reductase activity	GO:0006122; GO:0005743; GO:0070469; GO:0006810; GO:0008121	IPR008027	Chain (1)	Direct protein sequencing; Electron transport; Membrane; Mitochondrion; Mitochondrion inner membrane; Respiratory chain; Transport	4113		UQCR10/QCR9 family	7727497; 7764624		Mitochondrion inner membrane; Peripheral membrane protein; Intermembrane side.
P42798	R15A1_ARATH	reviewed	40S ribosomal protein S15a-1	RPS15AA (At1g07770) (F24B9.12); RPS15AF (At5g59850) (MMN10.8) (MMN10.16)	Arabidopsis thaliana (Mouse-ear cress)	130			cell wall; cytosolic small ribosomal subunit; plasma membrane; structural constituent of ribosome; translation	GO:0005618; GO:0022627; GO:0005886; GO:0003735; GO:0006412	IPR000630	Chain (1); Initiator methionine (1)	Complete proteome; Cytoplasm; Ribonucleoprotein; Ribosomal protein	3702		Ribosomal protein S8P family	7972526; 11130712; 9872454; 14593172; 11598216		Cytoplasm.
Q8H1E4	RAP24_ARATH	reviewed	Ethylene-responsive transcription factor RAP2-4 (Protein RELATED TO APETALA2 4)	RAP2-4 (ERF059) (At1g78080) (F28K19.29) (T11I11.1)	Arabidopsis thaliana (Mouse-ear cress)	334	AP2/ERF DNA-binding domain (1)		ethylene mediated signaling pathway; nucleus; regulation of transcription, DNA-dependent; transcription; transcription factor activity	GO:0009873; GO:0005634; GO:0006355; GO:0006350; GO:0003700	IPR001471	Chain (1); DNA binding (1); Sequence conflict (2)	Activator; Complete proteome; DNA-binding; Ethylene signaling pathway; Nucleus; Transcription; Transcription regulation	3702		AP2/ERF transcription factor family, ERF subfamily	11130712; 14593172; 9192694; 16407444		Nucleus.
O63094	RBL_CAJCA	reviewed	Ribulose bisphosphate carboxylase large chain (RuBisCO large subunit) (EC 4.1.1.39)	rbcL	Cajanus cajan (Pigeon pea)	473		4.1.1.39	chloroplast; magnesium ion binding; monooxygenase activity; oxidation reduction; photorespiration; reductive pentose-phosphate cycle; ribulose-bisphosphate carboxylase activity	GO:0009507; GO:0000287; GO:0004497; GO:0055114; GO:0009853; GO:0019253; GO:0016984	IPR000685; IPR017443; IPR017444	Active site (2); Binding site (6); Chain (1); Disulfide bond (1); Metal binding (3); Modified residue (3); Propeptide (1); Site (1)	Acetylation; Calvin cycle; Carbon dioxide fixation; Chloroplast; Disulfide bond; Lyase; Magnesium; Metal-binding; Methylation; Monooxygenase; Oxidoreductase; Photorespiration; Photosynthesis; Plastid	3821		RuBisCO large chain family, Type I subfamily			Plastid â€º chloroplast.
P00865	RBS1_SOYBN	reviewed	Ribulose bisphosphate carboxylase small chain 1, chloroplastic (RuBisCO small subunit 1) (EC 4.1.1.39)	RBCS-1 (SRS1)	Glycine max (Soybean)	178		4.1.1.39	chloroplast; monooxygenase activity; oxidation reduction; photorespiration; reductive pentose-phosphate cycle; ribulose-bisphosphate carboxylase activity	GO:0009507; GO:0004497; GO:0055114; GO:0009853; GO:0019253; GO:0016984	IPR000894	Chain (1); Transit peptide (1)	Calvin cycle; Carbon dioxide fixation; Chloroplast; Lyase; Monooxygenase; Oxidoreductase; Photorespiration; Photosynthesis; Plastid; Transit peptide	3847		RuBisCO small chain family	7153686		Plastid â€º chloroplast.
Q9XGX5	RBS2_AMAHP	reviewed	Ribulose bisphosphate carboxylase small chain 2, chloroplastic (RuBisCO small subunit 2) (EC 4.1.1.39)	RBCS2	Amaranthus hypochondriacus (Prince-of-Wales feather)	184		4.1.1.39	chloroplast; monooxygenase activity; oxidation reduction; photorespiration; reductive pentose-phosphate cycle; ribulose-bisphosphate carboxylase activity	GO:0009507; GO:0004497; GO:0055114; GO:0009853; GO:0019253; GO:0016984	IPR000894	Chain (1); Transit peptide (1)	Calvin cycle; Carbon dioxide fixation; Chloroplast; Lyase; Monooxygenase; Oxidoreductase; Photorespiration; Photosynthesis; Plastid; Transit peptide	28502		RuBisCO small chain family			Plastid â€º chloroplast.
P12468	RBS4_SOYBN	reviewed	Ribulose bisphosphate carboxylase small chain 4, chloroplastic (RuBisCO small subunit 4) (EC 4.1.1.39)	RBCS-4 (SRS4)	Glycine max (Soybean)	178		4.1.1.39	chloroplast; monooxygenase activity; oxidation reduction; photorespiration; reductive pentose-phosphate cycle; ribulose-bisphosphate carboxylase activity	GO:0009507; GO:0004497; GO:0055114; GO:0009853; GO:0019253; GO:0016984	IPR000894	Chain (1); Transit peptide (1)	Calvin cycle; Carbon dioxide fixation; Chloroplast; Lyase; Monooxygenase; Oxidoreductase; Photorespiration; Photosynthesis; Plastid; Transit peptide	3847		RuBisCO small chain family			Plastid â€º chloroplast.
Q42823	RBS_GLYTA	reviewed	Ribulose bisphosphate carboxylase small chain, chloroplastic (RuBisCO small subunit) (EC 4.1.1.39)	RBCS	Glycine tabacina	178		4.1.1.39	chloroplast; monooxygenase activity; oxidation reduction; photorespiration; reductive pentose-phosphate cycle; ribulose-bisphosphate carboxylase activity	GO:0009507; GO:0004497; GO:0055114; GO:0009853; GO:0019253; GO:0016984	IPR000894	Chain (1); Transit peptide (1)	Calvin cycle; Carbon dioxide fixation; Chloroplast; Lyase; Monooxygenase; Oxidoreductase; Photorespiration; Photosynthesis; Plastid; Transit peptide	44016		RuBisCO small chain family			Plastid â€º chloroplast.
Q02980	RBS_MALSP	reviewed	Ribulose bisphosphate carboxylase small chain, chloroplastic (RuBisCO small subunit) (EC 4.1.1.39)	RBCS	Malus sp. (Crab apple)	183		4.1.1.39	chloroplast; monooxygenase activity; oxidation reduction; photorespiration; reductive pentose-phosphate cycle; ribulose-bisphosphate carboxylase activity	GO:0009507; GO:0004497; GO:0055114; GO:0009853; GO:0019253; GO:0016984	IPR000894	Chain (1); Transit peptide (1)	Calvin cycle; Carbon dioxide fixation; Chloroplast; Lyase; Monooxygenase; Oxidoreductase; Photorespiration; Photosynthesis; Plastid; Transit peptide	3751		RuBisCO small chain family	8278513		Plastid â€º chloroplast.
P24007	RBS_PYRPY	reviewed	Ribulose bisphosphate carboxylase small chain, chloroplastic (RuBisCO small subunit) (EC 4.1.1.39)	RBCS	Pyrus pyrifolia (Japanese pear) (Pyrus serotina)	183		4.1.1.39	chloroplast; monooxygenase activity; oxidation reduction; photorespiration; reductive pentose-phosphate cycle; ribulose-bisphosphate carboxylase activity	GO:0009507; GO:0004497; GO:0055114; GO:0009853; GO:0019253; GO:0016984	IPR000894	Chain (1); Transit peptide (1)	Calvin cycle; Carbon dioxide fixation; Chloroplast; Lyase; Monooxygenase; Oxidoreductase; Photorespiration; Photosynthesis; Plastid; Transit peptide	3767		RuBisCO small chain family			Plastid â€º chloroplast.
P08135	RBS_RAPSA	reviewed	Ribulose bisphosphate carboxylase small chain, chloroplastic (RuBisCO small subunit) (EC 4.1.1.39)	RBCS	Raphanus sativus (Radish)	181		4.1.1.39	chloroplast; monooxygenase activity; oxidation reduction; photorespiration; reductive pentose-phosphate cycle; ribulose-bisphosphate carboxylase activity	GO:0009507; GO:0004497; GO:0055114; GO:0009853; GO:0019253; GO:0016984	IPR000894	Chain (1); Transit peptide (1)	Calvin cycle; Carbon dioxide fixation; Chloroplast; Lyase; Monooxygenase; Oxidoreductase; Photorespiration; Photosynthesis; Plastid; Transit peptide	3726		RuBisCO small chain family	3357781		Plastid â€º chloroplast.
Q7X9A0	RCA1_LARTR	reviewed	Ribulose bisphosphate carboxylase/oxygenase activase 1, chloroplastic (RuBisCO activase 1) (RA 1) (RuBisCO activase alpha form)	RCA1	Larrea tridentata (Creosote bush)	476			ATP binding; chloroplast stroma	GO:0005524; GO:0009570	IPR003959	Chain (1); Nucleotide binding (1); Transit peptide (1)	ATP-binding; Chloroplast; Nucleotide-binding; Plastid; Transit peptide	66636		RuBisCO activase family	15084731		Plastid â€º chloroplast stroma.
Q7X999	RCA2_LARTR	reviewed	Ribulose bisphosphate carboxylase/oxygenase activase 2, chloroplastic (RuBisCO activase 2) (RA 2) (RuBisCO activase beta form)	RCA2	Larrea tridentata (Creosote bush)	435			ATP binding; chloroplast stroma	GO:0005524; GO:0009570	IPR003959	Chain (1); Nucleotide binding (1); Transit peptide (1)	ATP-binding; Chloroplast; Nucleotide-binding; Plastid; Transit peptide	66636		RuBisCO activase family	15084731		Plastid â€º chloroplast stroma.
O98997	RCA_PHAAU	reviewed	Ribulose bisphosphate carboxylase/oxygenase activase, chloroplastic (RuBisCO activase) (RA)	RCA	Phaseolus aureus (Mung bean) (Vigna radiata)	439			ATP binding; chloroplast stroma	GO:0005524; GO:0009570	IPR003959	Chain (1); Nucleotide binding (1); Transit peptide (1)	ATP-binding; Chloroplast; Nucleotide-binding; Plastid; Transit peptide	3916		RuBisCO activase family			Plastid â€º chloroplast stroma.
P10871	RCA_SPIOL	reviewed	Ribulose bisphosphate carboxylase/oxygenase activase, chloroplastic (RuBisCO activase) (RA)		Spinacia oleracea (Spinach)	472			ATP binding; chloroplast stroma	GO:0005524; GO:0009570	IPR003959	Alternative sequence (1); Chain (1); Nucleotide binding (1); Sequence conflict (3); Transit peptide (1)	ATP-binding; Alternative splicing; Chloroplast; Direct protein sequencing; Nucleotide-binding; Plastid; Transit peptide	3562		RuBisCO activase family	3277181; 2535524		Plastid â€º chloroplast stroma.
Q9SDY5	RCE1_ARATH	reviewed	NEDD8-conjugating enzyme Ubc12 (EC 6.3.2.-) (RUB1-conjugating enzyme 1) (RUB1-protein ligase 1) (RUB1 carrier protein 1)	RCE1 (At4g36800) (C7A10.560)	Arabidopsis thaliana (Mouse-ear cress)	184		6.3.2.-	ATP binding; NEDD8 ligase activity; embryonic development; modification-dependent protein catabolic process; post-translational protein modification; protein binding; regulation of protein metabolic process; response to auxin stimulus	GO:0005524; GO:0019788; GO:0009790; GO:0019941; GO:0043687; GO:0005515; GO:0051246; GO:0009733	IPR015580; IPR016135; IPR000608	Active site (1); Alternative sequence (1); Chain (1); Erroneous gene model prediction (2)	ATP-binding; Alternative splicing; Complete proteome; Ligase; Nucleotide-binding; Ubl conjugation pathway	3702	Protein modification; protein neddylation.	Ubiquitin-conjugating enzyme family, UBC12 subfamily	10611386; 10617198; 14593172; 12682009
P93788	REMO_SOLTU	reviewed	Remorin (pp34)		Solanum tuberosum (Potato)	198			cell-cell signaling; galacturonate binding; plasma membrane; transport	GO:0007267; GO:0048032; GO:0005886; GO:0006810	IPR005516; IPR005518	Chain (1); Coiled coil (1)	Cell membrane; Coiled coil; Direct protein sequencing; Membrane; Phosphoprotein; Transport	4113		Remorin family	8989883		Cell membrane; Peripheral membrane protein.
Q9LH76	RHM3_ARATH	reviewed	Probable rhamnose biosynthetic enzyme 3 (EC 4.2.1.-) (EC 1.1.1.-)	RHM3 (At3g14790) (T21E2_4)	Arabidopsis thaliana (Mouse-ear cress)	664		4.2.1.-; 1.1.1.-	UDP-L-rhamnose synthase activity; UDP-rhamnose biosynthetic process; coenzyme binding; lyase activity; oxidation reduction; oxidoreductase activity; soluble fraction	GO:0010280; GO:0010253; GO:0050662; GO:0016829; GO:0055114; GO:0016491; GO:0005625	IPR001509; IPR016040	Active site (3); Binding site (1); Chain (1); Nucleotide binding (2)	Complete proteome; Lyase; Multifunctional enzyme; NAD; Oxidoreductase	3702		Sugar epimerase family, dTDP-glucose dehydratase subfamily; DTDP-4-dehydrorhamnose reductase family	10907853; 14593172; 14671019; 14701918; 11554483; 15134748
Q9SYL9	RK13_ARATH	reviewed	50S ribosomal protein L13, chloroplastic (CL13) (Protein EMBRYO DEFECTIVE 1473)	RPL13 (EMB1473) (At1g78630) (T30F21.4)	Arabidopsis thaliana (Mouse-ear cress)	241			chloroplast stroma; ribosome; structural constituent of ribosome; thylakoid; translation	GO:0009570; GO:0005840; GO:0003735; GO:0009579; GO:0006412	IPR005822; IPR005823	Chain (1); Transit peptide (1)	Chloroplast; Complete proteome; Plastid; Ribonucleoprotein; Ribosomal protein; Transit peptide	3702		Ribosomal protein L13P family	11130712; 14593172		Plastid â€º chloroplast.
P49163	RK22_MEDSA	reviewed	50S ribosomal protein L22, chloroplastic (CL22)	rpl22	Medicago sativa (Alfalfa)	200			chloroplast; large ribosomal subunit; rRNA binding; structural constituent of ribosome; translation	GO:0009507; GO:0015934; GO:0019843; GO:0003735; GO:0006412	IPR001063; IPR018260; IPR005727	Chain (1); Transit peptide (1)	Chloroplast; Plastid; RNA-binding; Ribonucleoprotein; Ribosomal protein; Transit peptide; rRNA-binding	3879		Ribosomal protein L22P family			Plastid â€º chloroplast.
P06391	RK23_TOBAC	reviewed	50S ribosomal protein L23, chloroplastic	rpl23-A; rpl23-B	Nicotiana tabacum (Common tobacco)	93			chloroplast; nucleotide binding; rRNA binding; ribosome; structural constituent of ribosome; translation	GO:0009507; GO:0000166; GO:0019843; GO:0005840; GO:0003735; GO:0006412	IPR012677; IPR001014; IPR013025	Chain (1)	Chloroplast; Direct protein sequencing; Plastid; RNA-binding; Ribonucleoprotein; Ribosomal protein; rRNA-binding	4097		Ribosomal protein L23P family	3016736; 16453699; 1707833		Plastid â€º chloroplast.
Q9FJP3	RK29_ARATH	reviewed	50S ribosomal protein L29, chloroplastic (CL29)	RPL29 (At5g65220) (MQN23.16)	Arabidopsis thaliana (Mouse-ear cress)	173			chloroplast envelope; chloroplast stroma; nucleoid; ribosome; structural constituent of ribosome; translation	GO:0009941; GO:0009570; GO:0009295; GO:0005840; GO:0003735; GO:0006412	IPR001854; IPR018254	Chain (1); Transit peptide (1)	3D-structure; Chloroplast; Complete proteome; Plastid; Ribonucleoprotein; Ribosomal protein; Transit peptide	3702		Ribosomal protein L29P family	9734815; 14593172		Plastid â€º chloroplast.
P82244	RK34_SPIOL	reviewed	50S ribosomal protein L34, chloroplastic (CL34)	RPL34	Spinacia oleracea (Spinach)	152			chloroplast; rRNA binding; ribosome; structural constituent of ribosome; translation	GO:0009507; GO:0019843; GO:0005840; GO:0003735; GO:0006412	IPR000271	Chain (1); Mass spectrometry (1); Transit peptide (1)	3D-structure; Chloroplast; Direct protein sequencing; Plastid; RNA-binding; Ribonucleoprotein; Ribosomal protein; Transit peptide; rRNA-binding	3562		Ribosomal protein L34P family	10874046		Plastid â€º chloroplast.
P23326	RK35_SPIOL	reviewed	50S ribosomal protein L35, chloroplastic (CL35)	RPL35	Spinacia oleracea (Spinach)	159			chloroplast; ribosome; structural constituent of ribosome; translation	GO:0009507; GO:0005840; GO:0003735; GO:0006412	IPR001706; IPR018265	Chain (1); Transit peptide (1)	3D-structure; Chloroplast; Direct protein sequencing; Plastid; Ribonucleoprotein; Ribosomal protein; Transit peptide	3562		Ribosomal protein L35P family	2271612; 2398071		Plastid â€º chloroplast.
P46287	RL11_MEDSA	reviewed	60S ribosomal protein L11 (L5)	RPL11 (RPL5)	Medicago sativa (Alfalfa)	181			rRNA binding; ribosome; structural constituent of ribosome; translation	GO:0019843; GO:0005840; GO:0003735; GO:0006412	IPR002132	Chain (1)	Cytoplasm; RNA-binding; Ribonucleoprotein; Ribosomal protein; rRNA-binding	3879		Ribosomal protein L5P family	7811977		Cytoplasm.
P41127	RL131_ARATH	reviewed	60S ribosomal protein L13-1 (Protein BBC1 homolog)	RPL13B (BBC1) (At3g49010) (T2J13.150)	Arabidopsis thaliana (Mouse-ear cress)	206			cell wall; cytosolic large ribosomal subunit; nucleolus; plasma membrane; structural constituent of ribosome; translation	GO:0005618; GO:0022625; GO:0005730; GO:0005886; GO:0003735; GO:0006412	IPR001380; IPR018256	Chain (1); Sequence conflict (3)	Alternative splicing; Complete proteome; Cytoplasm; Ribonucleoprotein; Ribosomal protein	3702		Ribosomal protein L13e family	8163191; 11130713; 14593172; 8580968; 11598216		Cytoplasm.
O23515	RL151_ARATH	reviewed	60S ribosomal protein L15-1	RPL15A (At4g16720) (dl4385c) (FCAALL.416)	Arabidopsis thaliana (Mouse-ear cress)	204			cytosolic large ribosomal subunit; plasma membrane; structural constituent of ribosome; translation	GO:0022625; GO:0005886; GO:0003735; GO:0006412	IPR000439	Chain (1)	Complete proteome; Ribonucleoprotein; Ribosomal protein	3702		Ribosomal protein L15e family	9461215; 10617198; 14593172; 11598216
P51413	RL172_ARATH	reviewed	60S ribosomal protein L17-2	RPL17B (At1g67430) (T1F15.11)	Arabidopsis thaliana (Mouse-ear cress)	175			cytosolic large ribosomal subunit; membrane; nucleolus; structural constituent of ribosome; translation; vacuole	GO:0022625; GO:0016020; GO:0005730; GO:0003735; GO:0006412; GO:0005773	IPR001063; IPR018260; IPR005721	Chain (1); Sequence conflict (5)	Complete proteome; Ribonucleoprotein; Ribosomal protein	3702		Ribosomal protein L22P family	11130712; 14593172; 8580968; 11598216
Q43291	RL211_ARATH	reviewed	60S ribosomal protein L21-1	RPL21A (At1g09590) (F14J9.25); RPL21C (At1g09690) (F21M12.8)	Arabidopsis thaliana (Mouse-ear cress)	164			chloroplast; cytosolic large ribosomal subunit; nucleolus; structural constituent of ribosome; translation	GO:0009507; GO:0022625; GO:0005730; GO:0003735; GO:0006412	IPR001147; IPR018259	Chain (1)	Complete proteome; Ribonucleoprotein; Ribosomal protein	3702		Ribosomal protein L21e family	11130712; 14593172; 11598216
Q9FDZ9	RL212_ARATH	reviewed	60S ribosomal protein L21-2	RPL21E (At1g57660) (T8L23.13); RPL21F (At1g57860) (F12K22.19)	Arabidopsis thaliana (Mouse-ear cress)	164			cytosolic large ribosomal subunit; structural constituent of ribosome; translation	GO:0022625; GO:0003735; GO:0006412	IPR001147; IPR018259	Chain (1)	Complete proteome; Ribonucleoprotein; Ribosomal protein	3702		Ribosomal protein L21e family	11130712; 14593172; 8580968; 11598216
P49690	RL23_ARATH	reviewed	60S ribosomal protein L23 (Protein EMBRYO DEFECTIVE 2171)	RPL23A (At1g04480) (F19P19.5); RPL23B (At2g33370) (F4P9.14); RPL23C (EMB2171) (At3g04400) (T27C4.4)	Arabidopsis thaliana (Mouse-ear cress)	140			cytosolic large ribosomal subunit; nucleolus; structural constituent of ribosome; translation	GO:0022625; GO:0005730; GO:0003735; GO:0006412	IPR000218; IPR019972	Chain (1); Sequence conflict (5)	Complete proteome; Ribonucleoprotein; Ribosomal protein	3702		Ribosomal protein L14P family	11130712; 10617197; 11130713; 14593172; 8281187; 11598216
Q4UMR8	RL24_RICFE	reviewed	50S ribosomal protein L24	rplX (RF_0289)	Rickettsia felis (Rickettsia azadi)	109			rRNA binding; ribosome; structural constituent of ribosome; translation	GO:0019843; GO:0005840; GO:0003735; GO:0006412	IPR005824; IPR003256; IPR005825; IPR014723	Chain (1)	Complete proteome; RNA-binding; Ribonucleoprotein; Ribosomal protein; rRNA-binding	42862		Ribosomal protein L24P family	15984913
Q84WM0	RL292_ARATH	reviewed	60S ribosomal protein L29-2	RPL29B (At3g06680) (F3E22.18) (T8E24.9)	Arabidopsis thaliana (Mouse-ear cress)	61			cytosolic large ribosomal subunit; structural constituent of ribosome; translation	GO:0022625; GO:0003735; GO:0006412	IPR002673	Chain (1); Sequence conflict (1)	Alternative splicing; Complete proteome; Ribonucleoprotein; Ribosomal protein	3702		Ribosomal protein L29e family	11130713; 14593172; 11598216
P49211	RL321_ARATH	reviewed	60S ribosomal protein L32-1	RPL32A (At4g18100) (F15J5.70)	Arabidopsis thaliana (Mouse-ear cress)	133			cytosolic large ribosomal subunit; nucleolus; structural constituent of ribosome; translation	GO:0022625; GO:0005730; GO:0003735; GO:0006412	IPR001515; IPR018263	Chain (1); Sequence conflict (3)	Complete proteome; Ribonucleoprotein; Ribosomal protein	3702		Ribosomal protein L32e family	10617198; 14593172; 8281187; 11598216
Q1RGQ4	RL33_RICBR	reviewed	50S ribosomal protein L33	rpmG (RBE_1379)	Rickettsia bellii (strain RML369-C)	56			ribosome; structural constituent of ribosome; translation	GO:0005840; GO:0003735; GO:0006412	IPR001705; IPR018264	Chain (1)	Complete proteome; Ribonucleoprotein; Ribosomal protein	336407		Ribosomal protein L33P family	16703114
P41098	RL34_TOBAC	reviewed	60S ribosomal protein L34	RPL34	Nicotiana tabacum (Common tobacco)	120			ribosome; structural constituent of ribosome; translation	GO:0005840; GO:0003735; GO:0006412	IPR008195; IPR018065	Chain (1)	Ribonucleoprotein; Ribosomal protein	4097		Ribosomal protein L34e family	8075394
P51426	RL39_ORYSJ	reviewed	60S ribosomal protein L39	RPL39 (Os02g0797200) (LOC_Os02g55390) (OJ1004_E04.30)	Oryza sativa subsp. japonica (Rice)	51			ribosome; structural constituent of ribosome; translation	GO:0005840; GO:0003735; GO:0006412	IPR000077; IPR020083	Chain (1); Frameshift (1); Sequence conflict (1)	Ribonucleoprotein; Ribosomal protein	39947		Ribosomal protein L39e family
P35684	RL3_ORYSJ	reviewed	60S ribosomal protein L3	RPL3 (Os12g0167900) (LOC_Os12g07010)	Oryza sativa subsp. japonica (Rice)	389			ribosome; structural constituent of ribosome; translation	GO:0005840; GO:0003735; GO:0006412	IPR000597; IPR019926	Chain (1); Initiator methionine (1)	Cytoplasm; Ribonucleoprotein; Ribosomal protein	39947		Ribosomal protein L3P family	8218398; 16188032		Cytoplasm.
Q96499	RL44_GOSHI	reviewed	60S ribosomal protein L44	RPL44 (RL44)	Gossypium hirsutum (Upland cotton) (Gossypium mexicanum)	105			ribosome; structural constituent of ribosome; translation	GO:0005840; GO:0003735; GO:0006412	IPR000552	Chain (1); Initiator methionine (1)	Ribonucleoprotein; Ribosomal protein	3635		Ribosomal protein L44e family	8806588
Q8L4L4	RL52_ORYSJ	reviewed	60S ribosomal protein L5-2	RPL5B (Os01g0896700) (LOC_Os01g67134) (P0696G06.29) (P0674H09.11)	Oryza sativa subsp. japonica (Rice)	304			5S rRNA binding; ribosome; structural constituent of ribosome; translation	GO:0008097; GO:0005840; GO:0003735; GO:0006412	IPR005484; IPR005485	Chain (1); Sequence conflict (2)	RNA-binding; Ribonucleoprotein; Ribosomal protein; rRNA-binding	39947		Ribosomal protein L18P family	12447438
P35685	RL7A_ORYSJ	reviewed	60S ribosomal protein L7a	RPL7A (Os08g0326400) (LOC_Os08g23710) (OJ1136_A10.108) (P0703C03.43)	Oryza sativa subsp. japonica (Rice)	258			ribosome; ribosome biogenesis	GO:0005840; GO:0042254	IPR001921; IPR018492; IPR004038; IPR004037	Chain (1)	Ribonucleoprotein; Ribosomal protein	39947		Ribosomal protein L7Ae family	8218398
P51407	RLA21_ARATH	reviewed	60S acidic ribosomal protein P2-1	RPP2A (At2g27720) (F15K20.18)	Arabidopsis thaliana (Mouse-ear cress)	115			cytosolic ribosome; membrane; nucleus; response to cold; structural constituent of ribosome; translational elongation	GO:0022626; GO:0016020; GO:0005634; GO:0009409; GO:0003735; GO:0006414	IPR001813	Chain (1); Sequence conflict (2)	Complete proteome; Phosphoprotein; Ribonucleoprotein; Ribosomal protein	3702		Ribosomal protein L12P family	10617197; 14593172; 8580968; 11598216
Q9ZU38	RPIA_ARATH	reviewed	Probable ribose-5-phosphate isomerase (EC 5.3.1.6) (Phosphoriboisomerase)	At2g01290 (F10A8.17)	Arabidopsis thaliana (Mouse-ear cress)	265		5.3.1.6	cytoplasm; pentose-phosphate shunt, non-oxidative branch; ribose-5-phosphate isomerase activity	GO:0005737; GO:0009052; GO:0004751	IPR004788	Chain (1)	Complete proteome; Isomerase	3702	Carbohydrate degradation; pentose phosphate pathway; D-ribose 5-phosphate from D-ribulose 5-phosphate (non-oxidative stage): step 1/1.	Ribose 5-phosphate isomerase family	10617197; 14593172
Q8HVY5	RPOB_SOYBN	reviewed	DNA-directed RNA polymerase subunit beta (EC 2.7.7.6) (PEP) (Plastid-encoded RNA polymerase subunit beta) (RNA polymerase subunit beta)	rpoB	Glycine max (Soybean)	1070		2.7.7.6	DNA binding; DNA-directed RNA polymerase activity; chloroplast; ribonucleoside binding; transcription, DNA-dependent	GO:0003677; GO:0003899; GO:0009507; GO:0032549; GO:0006351	IPR015712; IPR007120; IPR007121; IPR007644; IPR007642; IPR007645; IPR007641	Chain (1); Sequence conflict (16)	Chloroplast; DNA-directed RNA polymerase; Nucleotidyltransferase; Plastid; Transcription; Transferase	3847		RNA polymerase beta chain family	16247559		Plastid â€º chloroplast.
Q2PMS5	RR16_SOYBN	reviewed	30S ribosomal protein S16, chloroplastic	rps16	Glycine max (Soybean)	89			chloroplast; ribosome; structural constituent of ribosome; translation	GO:0009507; GO:0005840; GO:0003735; GO:0006412	IPR000307	Chain (1)	Chloroplast; Plastid; Ribonucleoprotein; Ribosomal protein	3847		Ribosomal protein S16P family	16247559		Plastid â€º chloroplast.
Q2PMR2	RR18_SOYBN	reviewed	30S ribosomal protein S18, chloroplastic	rps18	Glycine max (Soybean)	103			chloroplast; rRNA binding; ribosome; structural constituent of ribosome; translation	GO:0009507; GO:0019843; GO:0005840; GO:0003735; GO:0006412	IPR001648; IPR018275	Chain (1)	Chloroplast; Plastid; RNA-binding; Ribonucleoprotein; Ribosomal protein; rRNA-binding	3847		Ribosomal protein S18P family	16247559		Plastid â€º chloroplast.
Q2PMU5	RR4_SOYBN	reviewed	30S ribosomal protein S4, chloroplastic	rps4	Glycine max (Soybean)	201	S4 RNA-binding domain (1)		chloroplast; rRNA binding; small ribosomal subunit; structural constituent of ribosome; translation	GO:0009507; GO:0019843; GO:0015935; GO:0003735; GO:0006412	IPR001912; IPR005709; IPR018079; IPR002942	Chain (1); Domain (1)	Chloroplast; Plastid; RNA-binding; Ribonucleoprotein; Ribosomal protein; rRNA-binding	3847		Ribosomal protein S4P family	16247559		Plastid â€º chloroplast.
Q9FH13	RRAA3_ARATH	reviewed	Regulator of ribonuclease-like protein 3	At5g56260 (K24C1.7)	Arabidopsis thaliana (Mouse-ear cress)	166			regulation of RNA metabolic process; ribonuclease inhibitor activity	GO:0051252; GO:0008428	IPR005493; IPR010203	Chain (1)	Complete proteome	3702		RraA family	10718197
Q99PL5	RRBP1_MOUSE	reviewed	Ribosome-binding protein 1 (Ribosome receptor protein) (mRRp)	Rrbp1	Mus musculus (Mouse)	1605			integral to endoplasmic reticulum membrane; intracellular protein transmembrane transport; signal transduction	GO:0030176; GO:0065002; GO:0007165	IPR007794	Alternative sequence (13); Chain (1); Modified residue (2); Region (1); Repeat (61); Sequence conflict (2); Topological domain (2); Transmembrane (1)	Alternative splicing; Endoplasmic reticulum; Membrane; Phosphoprotein; Protein transport; Repeat; Translocation; Transmembrane; Transport	10090			11167022; 15489334; 16141072		Endoplasmic reticulum membrane; Single-pass type III membrane protein.
P82412	RRP3_SPIOL	reviewed	30S ribosomal protein 3, chloroplastic (Plastid-specific 30S ribosomal protein 3) (PSRP-3)	PSRP3	Spinacia oleracea (Spinach)	179			chloroplast; ribosome; structural constituent of ribosome; translation	GO:0009507; GO:0005840; GO:0003735; GO:0006412	IPR006924	Chain (1); Transit peptide (1)	Chloroplast; Direct protein sequencing; Plastid; Ribonucleoprotein; Ribosomal protein; Transit peptide	3562		PSRP3/ycf65 family	12605670; 10874039		Plastid â€º chloroplast. Plastid.
Q9FY64	RS154_ARATH	reviewed	40S ribosomal protein S15-4	RPS15D (At5g09510) (T5E8_310)	Arabidopsis thaliana (Mouse-ear cress)	152			cytosolic small ribosomal subunit; nucleolus; plasma membrane; structural constituent of ribosome; translation	GO:0022627; GO:0005730; GO:0005886; GO:0003735; GO:0006412	IPR005713; IPR002222	Chain (1)	Alternative splicing; Complete proteome; Cytoplasm; Ribonucleoprotein; Ribosomal protein	3702		Ribosomal protein S19P family	11130714; 14593172; 11598216		Cytoplasm.
P31674	RS15_ORYSJ	reviewed	40S ribosomal protein S15	RPS15 (Os07g0184300) (LOC_Os07g08660) (OJ1046_F10.119)	Oryza sativa subsp. japonica (Rice)	154			small ribosomal subunit; structural constituent of ribosome; translation	GO:0015935; GO:0003735; GO:0006412	IPR005713; IPR002222	Chain (1); Erroneous gene model prediction (1); Frameshift (1); Sequence conflict (1)	Ribonucleoprotein; Ribosomal protein	39947		Ribosomal protein S19P family	8493114
O65059	RS15_PICMA	reviewed	40S ribosomal protein S15	RPS15 (SB23)	Picea mariana (Black spruce)	151			small ribosomal subunit; structural constituent of ribosome; translation	GO:0015935; GO:0003735; GO:0006412	IPR005713; IPR002222	Chain (1)	Ribonucleoprotein; Ribosomal protein	3335		Ribosomal protein S19P family	9611216
P16149	RS16_LUPPO	reviewed	40S ribosomal protein S16	RPS16	Lupinus polyphyllus (Large-leaved lupin)	145			ribosome; structural constituent of ribosome; translation	GO:0005840; GO:0003735; GO:0006412	IPR014721; IPR000754	Chain (1)	Cytoplasm; Ribonucleoprotein; Ribosomal protein	3874		Ribosomal protein S9P family	1868205		Cytoplasm.
Q9SGA6	RS191_ARATH	reviewed	40S ribosomal protein S19-1	RPS19A (At3g02080) (F1C9.13)	Arabidopsis thaliana (Mouse-ear cress)	143			cell wall; cytosolic small ribosomal subunit; structural constituent of ribosome; translation	GO:0005618; GO:0022627; GO:0003735; GO:0006412	IPR001266; IPR018277	Chain (1)	Complete proteome; Ribonucleoprotein; Ribosomal protein	3702		Ribosomal protein S19e family	11130713; 14593172; 11598216
P49200	RS201_ARATH	reviewed	40S ribosomal protein S20-1	RPS20A (At3g45030) (F14D17_100); RPS20C (At5g62300) (MMI9.13) (MMI9_120)	Arabidopsis thaliana (Mouse-ear cress)	124			RNA binding; cell wall; cytosolic small ribosomal subunit; structural constituent of ribosome; translation	GO:0003723; GO:0005618; GO:0022627; GO:0003735; GO:0006412	IPR001848; IPR018268; IPR005729	Chain (1); Sequence conflict (11)	Complete proteome; Ribonucleoprotein; Ribosomal protein	3702		Ribosomal protein S10P family	11130713; 10718197; 14593172; 8580968; 11598216
Q9STY6	RS202_ARATH	reviewed	40S ribosomal protein S20-2	RPS20B (At3g47370) (T21L8.120)	Arabidopsis thaliana (Mouse-ear cress)	122			RNA binding; cell wall; cytosolic small ribosomal subunit; membrane; nucleolus; structural constituent of ribosome; translation	GO:0003723; GO:0005618; GO:0022627; GO:0016020; GO:0005730; GO:0003735; GO:0006412	IPR001848; IPR018268; IPR005729	Chain (1)	Complete proteome; Ribonucleoprotein; Ribosomal protein	3702		Ribosomal protein S10P family	11130713; 14593172; 11598216
P46297	RS23_FRAAN	reviewed	40S ribosomal protein S23 (S12)	RPS23	Fragaria ananassa (Strawberry)	142			small ribosomal subunit; structural constituent of ribosome; translation	GO:0015935; GO:0003735; GO:0006412	IPR012340; IPR006032; IPR005680	Chain (1)	Ribonucleoprotein; Ribosomal protein	3747		Ribosomal protein S12P family	7766892
Q9SS17	RS241_ARATH	reviewed	40S ribosomal protein S24-1	RPS24A (At3g04920) (T9J14.13)	Arabidopsis thaliana (Mouse-ear cress)	133			chloroplast; cytosolic small ribosomal subunit; nucleolus; nucleotide binding; plasma membrane; structural constituent of ribosome; translation	GO:0009507; GO:0022627; GO:0005730; GO:0000166; GO:0005886; GO:0003735; GO:0006412	IPR012677; IPR001976; IPR018098	Chain (1)	Complete proteome; Ribonucleoprotein; Ribosomal protein	3702		Ribosomal protein S24e family	11130713; 14593172; 11598216
P47905	RS27A_LUPAL	reviewed	40S ribosomal protein S27a		Lupinus albus (White lupin)	79			ribosome; structural constituent of ribosome; translation; zinc ion binding	GO:0005840; GO:0003735; GO:0006412; GO:0008270	IPR002906	Chain (1); Compositional bias (1); Natural variant (2); Zinc finger (1)	Metal-binding; Ribonucleoprotein; Ribosomal protein; Zinc; Zinc-finger	3870		Ribosomal protein S27Ae family	8112604
P46302	RS28_MAIZE	reviewed	40S ribosomal protein S28	RPS28	Zea mays (Maize)	65			ribosome; structural constituent of ribosome; translation	GO:0005840; GO:0003735; GO:0006412	IPR012340; IPR000289	Chain (1)	Cytoplasm; Ribonucleoprotein; Ribosomal protein	4577		Ribosomal protein S28e family			Cytoplasm.
Q680P8	RS29_ARATH	reviewed	40S ribosomal protein S29	RPS29A (At3g43980) (T15B3.120); RPS29B (At3g44010) (T15B3.150); RPS29C (At4g33865) (F17I5.3)	Arabidopsis thaliana (Mouse-ear cress)	56			cytosolic small ribosomal subunit; structural constituent of ribosome; translation; zinc ion binding	GO:0022627; GO:0003735; GO:0006412; GO:0008270	IPR001209	Chain (1); Metal binding (4); Sequence conflict (3)	Complete proteome; Metal-binding; Ribonucleoprotein; Ribosomal protein; Zinc	3702		Ribosomal protein S14P family	11130713; 10617198; 11910074; 14593172; 11598216
Q5I7K3	RS29_WHEAT	reviewed	40S ribosomal protein S29	RPS29	Triticum aestivum (Wheat)	56			ribosome; structural constituent of ribosome; translation; zinc ion binding	GO:0005840; GO:0003735; GO:0006412; GO:0008270	IPR001209	Chain (1); Metal binding (4)	Metal-binding; Ribonucleoprotein; Ribosomal protein; Zinc	4565		Ribosomal protein S14P family
P33444	RS3A_CATRO	reviewed	40S ribosomal protein S3a (CYC07 protein)	RPS3A (CYC07)	Catharanthus roseus (Madagascar periwinkle) (Vinca rosea)	260			ribosome; structural constituent of ribosome; translation	GO:0005840; GO:0003735; GO:0006412	IPR001593; IPR018281	Chain (1); Frameshift (1); Initiator methionine (1)	Cytoplasm; Ribonucleoprotein; Ribosomal protein	4058		Ribosomal protein S3Ae family	1844881		Cytoplasm.
O65731	RS5_CICAR	reviewed	40S ribosomal protein S5 (Fragment)	RPS5	Cicer arietinum (Chickpea) (Garbanzo)	197			small ribosomal subunit; structural constituent of ribosome; translation	GO:0015935; GO:0003735; GO:0006412	IPR000235; IPR005716	Chain (1); Non-terminal residue (1)	Ribonucleoprotein; Ribosomal protein	3827		Ribosomal protein S7P family
O48549	RS61_ARATH	reviewed	40S ribosomal protein S6-1	RPS6A (At4g31700) (F28M20.110)	Arabidopsis thaliana (Mouse-ear cress)	250			chloroplast; cytosolic small ribosomal subunit; nucleolus; plasma membrane; structural constituent of ribosome; translation	GO:0009507; GO:0022627; GO:0005730; GO:0005886; GO:0003735; GO:0006412	IPR014401; IPR001377; IPR018282	Chain (1); Sequence conflict (2)	Alternative splicing; Complete proteome; Phosphoprotein; Ribonucleoprotein; Ribosomal protein	3702		Ribosomal protein S6e family	10617198; 14593172; 11598216
P51430	RS62_ARATH	reviewed	40S ribosomal protein S6-2 (Protein EMBRYO DEFECTIVE 3010)	RPS6B (EMB3010) (RPS6) (At5g10360) (F12B17_290)	Arabidopsis thaliana (Mouse-ear cress)	249			cytosolic small ribosomal subunit; plasma membrane; structural constituent of ribosome; translation	GO:0022627; GO:0005886; GO:0003735; GO:0006412	IPR014401; IPR001377; IPR018282	Chain (1); Sequence conflict (4)	Complete proteome; Phosphoprotein; Ribonucleoprotein; Ribosomal protein	3702		Ribosomal protein S6e family	9528776; 11130714; 14593172; 8580968; 11598216
Q08069	RS8_MAIZE	reviewed	40S ribosomal protein S8	RPS8	Zea mays (Maize)	221			ribosome; structural constituent of ribosome; translation	GO:0005840; GO:0003735; GO:0006412	IPR001047; IPR018283	Chain (1)	Ribonucleoprotein; Ribosomal protein	4577		Ribosomal protein S8e family	8278499
Q9FLF0	RS92_ARATH	reviewed	40S ribosomal protein S9-2	RPS9C (At5g39850) (MYH19.1) (MYH19.10)	Arabidopsis thaliana (Mouse-ear cress)	197	S4 RNA-binding domain (1)		membrane; rRNA binding; small ribosomal subunit; structural constituent of ribosome; translation	GO:0016020; GO:0019843; GO:0015935; GO:0003735; GO:0006412	IPR001912; IPR005710; IPR018079; IPR002942	Chain (1); Domain (1)	Complete proteome; RNA-binding; Ribonucleoprotein; Ribosomal protein; rRNA-binding	3702		Ribosomal protein S4P family	9628582; 11598216
O65751	RSSA_CICAR	reviewed	40S ribosomal protein SA (p40)	RAP40	Cicer arietinum (Chickpea) (Garbanzo)	300			small ribosomal subunit; structural constituent of ribosome; translation	GO:0015935; GO:0003735; GO:0006412	IPR001865; IPR018130; IPR005707	Chain (1); Compositional bias (1)	Cytoplasm; Ribonucleoprotein; Ribosomal protein	3827		Ribosomal protein S2P family			Cytoplasm.
O20252	S17P_SPIOL	reviewed	Sedoheptulose-1,7-bisphosphatase, chloroplastic (EC 3.1.3.37) (SED(1,7)P2ase) (Sedoheptulose bisphosphatase) (SBPase)		Spinacia oleracea (Spinach)	387		3.1.3.37	chloroplast; magnesium ion binding; reductive pentose-phosphate cycle; sedoheptulose-bisphosphatase activity	GO:0009507; GO:0000287; GO:0019253; GO:0050278	IPR000146	Binding site (2); Chain (1); Disulfide bond (1); Metal binding (8); Region (1); Transit peptide (1)	Calvin cycle; Carbohydrate metabolism; Chloroplast; Disulfide bond; Hydrolase; Magnesium; Metal-binding; Plastid; Transit peptide	3562	Carbohydrate biosynthesis; Calvin cycle.	FBPase class 1 family	8980497		Plastid â€º chloroplast.
A3BDI8	SAP8_ORYSJ	reviewed	Zinc finger A20 and AN1 domain-containing stress-associated protein 8 (OsSAP8) (Stress-associated protein 3)	SAP8 (SAP3) (Os06g0612800) (LOC_Os06g41010) (P0417G12.11) (P0429G06.28) (OsJ_021110)	Oryza sativa subsp. japonica (Rice)	171	A20-type zinc finger (1); AN1-type zinc finger (1)		DNA binding; response to stress; zinc ion binding	GO:0003677; GO:0006950; GO:0008270	IPR002653; IPR000058	Chain (1); Zinc finger (2)	Metal-binding; Stress response; Zinc; Zinc-finger	39947			16100779; 17210932; 15685292; 12869764; 17033811
Q10137	SEC14_SCHPO	reviewed	Sec14 cytosolic factor (Phosphatidylinositol/phosphatidyl-choline transfer protein) (PI/PC TP) (Sporulation-specific protein 20)	sec14 (spo20) (SPAC3H8.10)	Schizosaccharomyces pombe (Fission yeast)	286	CRAL-TRIO domain (1)		Golgi to plasma membrane transport; ascospore-type prospore formation; cell division site; cell tip; cytokinesis; nucleus; phosphatidylcholine transmembrane transporter activity; phospholipid transport; prospore membrane; protein transport	GO:0006893; GO:0031321; GO:0032153; GO:0051286; GO:0000910; GO:0005634; GO:0008525; GO:0015914; GO:0005628; GO:0015031	IPR001071; IPR001251; IPR008273	Chain (1); Domain (1)	Complete proteome; Membrane; Nucleus; Protein transport; Transport	4896			11294895; 11859360		Nucleus. Prospore membrane.
Q9XIR8	SEM11_ARATH	reviewed	Probable 26S proteasome complex subunit sem1-1	At1g64750 (F13O11.6)	Arabidopsis thaliana (Mouse-ear cress)	74			cytosol; protein binding; protein complex	GO:0005829; GO:0005515; GO:0043234	IPR007834	Chain (1)	Complete proteome; Proteasome	3702		DSS1/SEM1 family	11130712; 14593172
O60613	SEP15_HUMAN	reviewed	15 kDa selenoprotein	2009-09-15	Homo sapiens (Human)	162			'de novo' posttranslational protein folding; endoplasmic reticulum; endoplasmic reticulum lumen; selenium binding	GO:0051084; GO:0005783; GO:0005788; GO:0008430	IPR014912	Alternative sequence (2); Chain (1); Mass spectrometry (2); Non-standard residue (1); Signal peptide (1)	Alternative splicing; Complete proteome; Direct protein sequencing; Endoplasmic reticulum; Selenium; Selenocysteine; Signal	9606		Selenoprotein M/SEP15 family	9535873; 10945981; 17974005; 16710414; 15489334; 11278576		Endoplasmic reticulum lumen.
P23246	SFPQ_HUMAN	reviewed	Splicing factor, proline- and glutamine-rich (Polypyrimidine tract-binding protein-associated-splicing factor) (PTB-associated-splicing factor) (PSF) (DNA-binding p52/p100 complex, 100 kDa subunit) (100 kDa DNA-pairing protein) (hPOMp100)	SFPQ (PSF)	Homo sapiens (Human)	707	RRM (RNA recognition motif) domains (2)		DNA binding; DNA recombination; DNA repair; RNA binding; RNA splicing; mRNA processing; nuclear matrix; nucleotide binding; protein binding; regulation of transcription, DNA-dependent; transcription	GO:0003677; GO:0006310; GO:0006281; GO:0003723; GO:0008380; GO:0006397; GO:0016363; GO:0000166; GO:0005515; GO:0006355; GO:0006350	IPR012677; IPR012975; IPR000504	Alternative sequence (1); Chain (1); Compositional bias (11); Domain (2); Modified residue (12); Region (1); Repeat (3); Sequence conflict (1); Site (1)	Activator; Alternative splicing; Chromosomal rearrangement; Complete proteome; DNA damage; DNA recombination; DNA repair; DNA-binding; Direct protein sequencing; Methylation; Nucleus; Phosphoprotein; RNA-binding; Repeat; Repressor; Transcription; Transcription regulation; mRNA processing; mRNA splicing	9606			8449401; 16710414; 8439294; 9409622; 2480877; 9848648; 10653975; 8045264; 9393982; 9756848; 10858305; 10847580; 10931916; 11525732; 11514619; 11259580; 11897684; 12403470; 15782174; 15590677; 17081983; 18220336; 18669648; 18655028		Nucleus matrix.
Q8BZX4	SFR12_MOUSE	reviewed	Splicing factor, arginine/serine-rich 12 (Serine-arginine-rich-splicing regulatory protein 86) (SRrp86)	Sfrs12 (Srrp86)	Mus musculus (Mouse)	494	RRM (RNA recognition motif) domain (1)		RNA splicing; mRNA processing; nucleic acid binding; nucleotide binding; spliceosome	GO:0008380; GO:0006397; GO:0003676; GO:0000166; GO:0005681	IPR012677; IPR000504	Alternative sequence (1); Chain (1); Compositional bias (1); Domain (1); Modified residue (1); Sequence conflict (1)	Alternative splicing; Nucleus; Phosphoprotein; Spliceosome; mRNA processing; mRNA splicing	10090		Splicing factor SR family	16141072; 15489334		Nucleus.
O44437	SMD3_DROME	reviewed	Small nuclear ribonucleoprotein Sm D3 (Sm-D3) (snRNP core protein D3)	SmD3 (guf2) (CG8427)	Drosophila melanogaster (Fruit fly)	151			RNA splicing; central nervous system development; lymph gland development; mRNA processing; mitotic spindle organization; muscle organ development; neuron differentiation; peripheral nervous system development; small nuclear ribonucleoprotein complex	GO:0008380; GO:0007417; GO:0048542; GO:0006397; GO:0007052; GO:0007517; GO:0030182; GO:0007422; GO:0030532	IPR006649; IPR001163	Chain (1); Compositional bias (1); Region (1); Repeat (3)	Complete proteome; Methylation; Nucleus; Repeat; Ribonucleoprotein; mRNA processing; mRNA splicing	7227		SnRNP core protein family	9488472; 10731132; 12537572; 12537569; 18369183		Nucleus.
P28759	SODF_SOYBN	reviewed	Superoxide dismutase [Fe], chloroplastic (EC 1.15.1.1)	SODB	Glycine max (Soybean)	248		1.15.1.1	chloroplast; iron ion binding; oxidation reduction; superoxide dismutase activity; superoxide metabolic process	GO:0009507; GO:0005506; GO:0055114; GO:0004784; GO:0006801	IPR001189; IPR019833; IPR019832; IPR019831	Chain (1); Metal binding (4); Transit peptide (1)	Chloroplast; Iron; Metal-binding; Oxidoreductase; Plastid; Transit peptide	3847		Iron/manganese superoxide dismutase family	16668352; 9648237		Plastid â€º chloroplast.
Q944J0	SPCS1_ARATH	reviewed	Probable signal peptidase complex subunit 1 (EC 3.4.-.-) (Microsomal signal peptidase 12 kDa subunit) (SPase 12 kDa subunit)	At2g22425 (F14M13.3)	Arabidopsis thaliana (Mouse-ear cress)	92		3.4.-.-	integral to membrane; microsome; peptidase activity; signal peptidase complex; signal peptide processing	GO:0016021; GO:0005792; GO:0008233; GO:0005787; GO:0006465	IPR009542	Chain (1); Topological domain (3); Transmembrane (2)	Complete proteome; Endoplasmic reticulum; Hydrolase; Membrane; Microsome; Protease; Transmembrane	3702		SPCS1 family	10617197; 14593172		Membrane; Multi-pass membrane protein. Microsome membrane; Multi-pass membrane protein. Endoplasmic reticulum membrane; Multi-pass membrane protein.
Q943Z6	SRP19_ARATH	reviewed	Signal recognition particle 19 kDa protein (SRP19)	SRP19 (At1g48160) (F21D18.11)	Arabidopsis thaliana (Mouse-ear cress)	145			7S RNA binding; SRP-dependent cotranslational protein targeting to membrane; signal recognition particle, endoplasmic reticulum targeting	GO:0008312; GO:0006614; GO:0005786	IPR002778	Chain (1); Erroneous gene model prediction (1); Region (1)	Complete proteome; Cytoplasm; RNA-binding; Ribonucleoprotein; Signal recognition particle	3702		SRP19 family	11130712; 14593172		Cytoplasm.
P45434	SSRA_ARATH	reviewed	Translocon-associated protein subunit alpha (TRAP-alpha) (Signal sequence receptor subunit alpha) (SSR-alpha)	At2g21160 (F26H11.8)	Arabidopsis thaliana (Mouse-ear cress)	258			calcium ion binding; chloroplast thylakoid membrane; endoplasmic reticulum membrane; integral to membrane; plasma membrane; vacuole	GO:0005509; GO:0009535; GO:0005789; GO:0016021; GO:0005886; GO:0005773	IPR005595	Chain (1); Glycosylation (3); Signal peptide (1); Topological domain (2); Transmembrane (1)	Alternative splicing; Calcium; Complete proteome; Endoplasmic reticulum; Glycoprotein; Membrane; Phosphoprotein; Signal; Transmembrane	3702		TRAP-alpha family	10617197; 14593172; 8050590		Endoplasmic reticulum membrane; Single-pass type I membrane protein.
P41568	SUI11_ARATH	reviewed	Protein translation factor SUI1 homolog 1	At4g27130 (T24A18.80) (F20D21.11)	Arabidopsis thaliana (Mouse-ear cress)	113			regulation of translation; translation initiation factor activity; translational initiation	GO:0006417; GO:0003743; GO:0006413	IPR005874; IPR001950	Chain (1)	Complete proteome; Protein biosynthesis; Translation regulation	3702		SUI1 family	10617198; 14593172
Q92797	SYMPK_HUMAN	reviewed	Symplekin	SYMPK (SPK)	Homo sapiens (Human)	1274			cell adhesion; cytoplasm; cytoskeleton; nucleoplasm; protein binding; tight junction	GO:0007155; GO:0005737; GO:0005856; GO:0005654; GO:0005515; GO:0005923	IPR000357	Alternative sequence (2); Chain (1); Compositional bias (1); Frameshift (1); Modified residue (6); Motif (1); Region (1)	Alternative splicing; Cell adhesion; Cell junction; Cell membrane; Complete proteome; Cytoplasm; Cytoskeleton; Membrane; Nucleus; Phosphoprotein; Tight junction	9606			9585442; 15489334; 9330635; 8769423; 10669729; 14707147; 15302935; 18669648		Cytoplasm â€º cytoskeleton. Cell junction â€º tight junction. Cell membrane; Peripheral membrane protein; Cytoplasmic side. Cell junction. Nucleus â€º nucleoplasm.
Q5EAW9	TAF3_XENLA	reviewed	Transcription initiation factor TFIID subunit 3 (TBP-associated factor 3)	taf3	Xenopus laevis (African clawed frog)	845	PHD-type zinc finger (1)		nucleus; protein binding; regulation of transcription, DNA-dependent; transcription; zinc ion binding	GO:0005634; GO:0005515; GO:0006355; GO:0006350; GO:0008270	IPR019786; IPR001965; IPR019787	Chain (1); Compositional bias (3); Zinc finger (1)	Metal-binding; Nucleus; Transcription; Transcription regulation; Zinc; Zinc-finger	8355		TAF3 family			Nucleus.
Q6CQE5	TAR1_KLULA	reviewed	Protein TAR1	TAR1-A (KLLA0D17600g); TAR1-B (KLLA0D17732g); TAR1-C (KLLA0D17864g)	Kluyveromyces lactis (Yeast) (Candida sphaerica)	109			mitochondrion	GO:0005739		Chain (1)	Complete proteome; Mitochondrion	28985			15229592		Mitochondrion.
Q8TGM6	TAR1_YEAST	reviewed	Protein TAR1 (Transcript antisense to ribosomal RNA protein 1)	TAR1 (ART1) (YLR154W-C) (YLR154W-A)	Saccharomyces cerevisiae (Baker's yeast)	124			mitochondrion; regulation of cellular respiration	GO:0005739; GO:0043457		Chain (1)	Complete proteome; Mitochondrion	4932			9169871; 11753363; 12414727		Mitochondrion.
Q6VAF9	TBA4_GOSHI	reviewed	Tubulin alpha-4 chain (Alpha-4-tubulin)		Gossypium hirsutum (Upland cotton) (Gossypium mexicanum)	450			GTP binding; GTPase activity; microtubule; microtubule-based movement; protein complex; protein polymerization; structural molecule activity	GO:0005525; GO:0003924; GO:0005874; GO:0007018; GO:0043234; GO:0051258; GO:0005198	IPR002452; IPR000217; IPR018316; IPR017975; IPR003008	Chain (1); Nucleotide binding (1); Site (1)	GTP-binding; Microtubule; Nucleotide-binding	3635		Tubulin family
Q944T2	TCTP_SOYBN	reviewed	Translationally-controlled tumor protein homolog (TCTP)	TCTP	Glycine max (Soybean)	168			calcium ion binding; cytoplasm	GO:0005509; GO:0005737	IPR011323; IPR001983; IPR018103; IPR018105	Chain (1)	Calcium; Cytoplasm	3847		TCTP family			Cytoplasm.
Q9XGX7	TIM9_ORYSJ	reviewed	Mitochondrial import inner membrane translocase subunit Tim9	TIM9 (Os12g0571200) (LOC_Os12g38310)	Oryza sativa subsp. japonica (Rice)	93			intracellular protein transmembrane transport; mitochondrial inner membrane; mitochondrial intermembrane space protein transporter complex; protein import into mitochondrial inner membrane; zinc ion binding	GO:0065002; GO:0005743; GO:0042719; GO:0045039; GO:0008270	IPR004217	Chain (1); Disulfide bond (2); Motif (1); Sequence conflict (1)	Chaperone; Disulfide bond; Membrane; Metal-binding; Mitochondrion; Mitochondrion inner membrane; Protein transport; Translocation; Transport; Zinc	39947		Small Tim family	10611480; 16188032		Mitochondrion inner membrane; Peripheral membrane protein; Intermembrane side.
O49939	TLP40_SPIOL	reviewed	Peptidyl-prolyl cis-trans isomerase, chloroplastic (EC 5.2.1.8) (40 kDa thylakoid lumen PPIase) (40 kDa thylakoid lumen rotamase)	TLP40 (TLR40)	Spinacia oleracea (Spinach)	449	PPIase cyclophilin-type domain (1)	5.2.1.8	chloroplast thylakoid lumen; peptidyl-prolyl cis-trans isomerase activity; protein folding	GO:0009543; GO:0003755; GO:0006457	IPR002130	Chain (1); Domain (1); Transit peptide (2)	Chloroplast; Direct protein sequencing; Isomerase; Plastid; Rotamase; Thylakoid; Transit peptide	3562			9501079; 9506969		Plastid â€º chloroplast thylakoid lumen.
Q93VI8	TLP7_ARATH	reviewed	Tubby-like F-box protein 7 (AtTLP7)	TULP7 (At1g53320) (F12M16.22)	Arabidopsis thaliana (Mouse-ear cress)	379	F-box domain (1)		regulation of transcription	GO:0045449	IPR001810; IPR000007; IPR018066	Chain (1); Domain (1); Erroneous gene model prediction (1)	Complete proteome	3702		TUB family	15064372; 11130712; 14593172
Q8LCA1	TMP14_ARATH	reviewed	Thylakoid membrane phosphoprotein 14 kDa, chloroplastic	TMP14 (At2g46820) (F19D11.10)	Arabidopsis thaliana (Mouse-ear cress)	174			chloroplast envelope; chloroplast photosystem I; photosynthetic electron transport in photosystem I; plastid chromosome	GO:0009941; GO:0030093; GO:0009773; GO:0009508		Chain (1); Sequence conflict (2); Transit peptide (1)	Chloroplast; Complete proteome; Direct protein sequencing; Membrane; Phosphoprotein; Plastid; Thylakoid; Transit peptide	3702			10617197; 14593172; 12883043		Plastid â€º chloroplast thylakoid membrane.
P41512	TOP1_XENLA	reviewed	DNA topoisomerase 1 (EC 5.99.1.2) (DNA topoisomerase I)	top1	Xenopus laevis (African clawed frog)	829		5.99.1.2	ATP binding; DNA topoisomerase (ATP-hydrolyzing) activity; DNA topoisomerase type I activity; DNA topological change; DNA unwinding during replication; chromosome; nucleus	GO:0005524; GO:0003918; GO:0003917; GO:0006265; GO:0006268; GO:0005694; GO:0005634	IPR018521; IPR001631; IPR013499; IPR014711; IPR014727; IPR013500; IPR013030; IPR008336	Active site (1); Chain (1)	ATP-binding; DNA-binding; Isomerase; Nucleotide-binding; Nucleus; Topoisomerase	8355		Eukaryotic type I topoisomerase family	8836188		Nucleus.
Q29RM1	TPC_BOVIN	reviewed	Mitochondrial thiamine pyrophosphate carrier (Solute carrier family 25 member 19)	SLC25A19 (DNC)	Bos taurus (Bovine)	318	Solcar repeats (3)		binding; integral to membrane; mitochondrial inner membrane; transport; transporter activity	GO:0005488; GO:0016021; GO:0005743; GO:0006810; GO:0005215	IPR002113; IPR002067; IPR001993; IPR018108	Chain (1); Motif (1); Repeat (3); Transmembrane (6)	Membrane; Mitochondrion; Mitochondrion inner membrane; Repeat; Transmembrane; Transport	9913		Mitochondrial carrier family			Mitochondrion inner membrane; Multi-pass membrane protein.
P21820	TPIS_COPJA	reviewed	Triosephosphate isomerase, cytosolic (TIM) (Triose-phosphate isomerase) (EC 5.3.1.1)		Coptis japonica (Japanese goldthread)	253		5.3.1.1	cytoplasm; fatty acid biosynthetic process; gluconeogenesis; glycolysis; pentose-phosphate shunt; triose-phosphate isomerase activity	GO:0005737; GO:0006633; GO:0006094; GO:0006096; GO:0006098; GO:0004807	IPR013785; IPR000652	Active site (2); Binding site (2); Chain (1)	Cytoplasm; Fatty acid biosynthesis; Gluconeogenesis; Glycolysis; Isomerase; Lipid synthesis; Pentose shunt	3442	Carbohydrate biosynthesis; gluconeogenesis. Carbohydrate degradation; glycolysis; D-glyceraldehyde 3-phosphate from glycerone phosphate: step 1/1.	Triosephosphate isomerase family	2463630; 1368616		Cytoplasm.
Q8IZ69	TRM2A_HUMAN	reviewed	tRNA (uracil-5-)-methyltransferase homolog A (HpaII tiny fragments locus 9c protein)	TRMT2A (HTF9C)	Homo sapiens (Human)	625	RRM (RNA recognition motif) domain (1)		RNA binding; cytoplasm; metabolic process; methyltransferase activity; nucleotide binding; nucleus	GO:0003723; GO:0005737; GO:0008152; GO:0008168; GO:0000166; GO:0005634	IPR012677; IPR013216; IPR000504	Alternative sequence (2); Chain (1); Coiled coil (1); Compositional bias (1); Domain (1); Modified residue (1); Natural variant (2); Sequence conflict (1)	Alternative splicing; Coiled coil; Complete proteome; Phosphoprotein; Polymorphism; RNA-binding	9606			15461802; 14702039; 10591208; 15489334; 18669648; 16959974
P50162	TRN1_DATST	reviewed	Tropinone reductase 1 (EC 1.1.1.206) (Tropinone reductase I) (TR-I) (Tropine dehydrogenase)	TR1	Datura stramonium (Jimsonweed) (Common thornapple)	273		1.1.1.206	binding; oxidation reduction; tropine dehydrogenase activity	GO:0005488; GO:0055114; GO:0050356	IPR002198; IPR002347; IPR016040	Active site (1); Beta strand (7); Binding site (1); Chain (1); Helix (12); Nucleotide binding (1); Turn (1)	3D-structure; Direct protein sequencing; NADP; Oxidoreductase	4076	Alkaloid biosynthesis; tropane alkaloid biosynthesis.	Short-chain dehydrogenases/reductases (SDR) family	8415746; 9560196
Q8LD49	TRXX_ARATH	reviewed	Thioredoxin-X, chloroplastic	ATHX (ATHP) (At1g50320) (F14I3.8)	Arabidopsis thaliana (Mouse-ear cress)	182	Thioredoxin domain (1)		cell redox homeostasis; chloroplast stroma; electron transport chain; enzyme activator activity; positive regulation of catalytic activity; transport	GO:0045454; GO:0009570; GO:0022900; GO:0008047; GO:0043085; GO:0006810	IPR017936; IPR006662; IPR015467; IPR017937; IPR013766; IPR012335	Chain (1); Compositional bias (1); Disulfide bond (1); Domain (1); Sequence conflict (1); Transit peptide (1)	Chloroplast; Complete proteome; Disulfide bond; Electron transport; Plastid; Redox-active center; Transit peptide; Transport	3702		Thioredoxin family	11130712; 14593172; 10580150		Plastid â€º chloroplast.
P83877	TXN4A_MOUSE	reviewed	Thioredoxin-like protein 4A (Thioredoxin-like U5 snRNP protein U5-15kD) (Spliceosomal U5 snRNP-specific 15 kDa protein) (DIM1 protein homolog)	Txnl4a (Dim1) (Txnl4)	Mus musculus (Mouse)	142			RNA splicing; cell division; mRNA processing; mitosis; snRNP U5	GO:0008380; GO:0051301; GO:0006397; GO:0007067; GO:0005682	IPR004123; IPR012335	Chain (1); Disulfide bond (1); Modified residue (1)	Cell cycle; Cell division; Disulfide bond; Mitosis; Nucleus; Phosphoprotein; mRNA processing; mRNA splicing	10090		DIM1 family	16141072; 15489334		Nucleus.
O65041	UBA3_ARATH	reviewed	NEDD8-activating enzyme E1 catalytic subunit (EC 6.3.2.-) (RUB-activating enzyme) (Ubiquitin-activating enzyme E1-like protein)	ECR1 (At5g19180) (T24G5_80)	Arabidopsis thaliana (Mouse-ear cress)	454		6.3.2.-	ATP binding; NEDD8 activating enzyme activity; acid-amino acid ligase activity; modification-dependent protein catabolic process; nucleus; protein heterodimerization activity; protein neddylation	GO:0005524; GO:0019781; GO:0016881; GO:0019941; GO:0005634; GO:0046982; GO:0045116	IPR014929; IPR016040; IPR000594; IPR000127; IPR018074	Active site (1); Chain (1); Mutagenesis (1); Nucleotide binding (1); Sequence conflict (1)	ATP-binding; Complete proteome; Ligase; Nucleotide-binding; Nucleus; Ubl conjugation pathway	3702	Protein modification; protein neddylation.	Ubiquitin-activating E1 family, UBA3 subfamily	9624055; 11130714; 14593172; 10611386; 11884684		Nucleus.
P35135	UBC4_SOLLC	reviewed	Ubiquitin-conjugating enzyme E2-17 kDa (EC 6.3.2.19) (Ubiquitin-protein ligase) (Ubiquitin carrier protein)		Solanum lycopersicum (Tomato) (Lycopersicon esculentum)	148		6.3.2.19	ATP binding; modification-dependent protein catabolic process; post-translational protein modification; regulation of protein metabolic process; ubiquitin-protein ligase activity	GO:0005524; GO:0019941; GO:0043687; GO:0051246; GO:0004842	IPR016135; IPR000608	Active site (1); Chain (1)	ATP-binding; Ligase; Nucleotide-binding; Ubl conjugation pathway	4081	Protein modification; protein ubiquitination.	Ubiquitin-conjugating enzyme family
Q28CQ4	UBC9_XENTR	reviewed	SUMO-conjugating enzyme UBC9 (EC 6.3.2.-) (SUMO-protein ligase) (Ubiquitin-conjugating enzyme E2 I) (Ubiquitin-protein ligase I) (Ubiquitin carrier protein I) (Ubiquitin carrier protein 9)	ube2i (ubc9) (ubce9) (TEgg019l14.1) (TEgg096h05.1)	Xenopus tropicalis (Western clawed frog) (Silurana tropicalis)	158		6.3.2.-	ATP binding; cell division; chromosome segregation; mitosis; modification-dependent protein catabolic process; nucleus; post-translational protein modification; regulation of protein metabolic process; small conjugating protein ligase activity	GO:0005524; GO:0051301; GO:0007059; GO:0007067; GO:0019941; GO:0005634; GO:0043687; GO:0051246; GO:0019787	IPR016135; IPR000608	Active site (1); Chain (1); Region (1); Site (4)	ATP-binding; Cell cycle; Cell division; Chromosome partition; Ligase; Mitosis; Nucleotide-binding; Nucleus; Ubl conjugation pathway	8364	Protein modification; protein sumoylation.	Ubiquitin-conjugating enzyme family			Nucleus.
Q9EQX9	UBE2N_RAT	reviewed	Ubiquitin-conjugating enzyme E2 N (EC 6.3.2.19) (Ubiquitin-protein ligase N) (Ubiquitin carrier protein N) (Bendless-like ubiquitin-conjugating enzyme)	Ube2n	Rattus norvegicus (Rat)	152		6.3.2.19	ATP binding; DNA repair; protein ubiquitination; regulation of protein metabolic process; ubiquitin-dependent protein catabolic process; ubiquitin-protein ligase activity	GO:0005524; GO:0006281; GO:0016567; GO:0051246; GO:0006511; GO:0004842	IPR016135; IPR000608	Active site (1); Chain (1); Cross-link (1)	ATP-binding; DNA damage; DNA repair; Direct protein sequencing; Isopeptide bond; Ligase; Nucleotide-binding; Ubl conjugation; Ubl conjugation pathway	10116	Protein modification; protein ubiquitination.	Ubiquitin-conjugating enzyme family	15489334
P69326	UBIQ_WHEAT	reviewed	Ubiquitin		Triticum aestivum (Wheat)	76			cytoplasm; nucleus	GO:0005737; GO:0005634	IPR000626; IPR019954; IPR019956; IPR019955	Chain (1); Cross-link (2)	Cytoplasm; Isopeptide bond; Nucleus; Ubl conjugation	4565		Ubiquitin family	1650258		Cytoplasm. Nucleus.
Q9FGZ9	UBL5_ARATH	reviewed	Ubiquitin-like protein 5	UBL5 (At5g42300) (K5J14.10)	Arabidopsis thaliana (Mouse-ear cress)	73	Ubiquitin-like domain (1)		cytoplasm; modification-dependent protein catabolic process	GO:0005737; GO:0019941	IPR019954; IPR019955	Chain (1); Domain (1)	Complete proteome; Cytoplasm; Ubl conjugation pathway	3702			10718197; 14593172		Cytoplasm.
P26291	UCRIA_PEA	reviewed	Cytochrome b6-f complex iron-sulfur subunit, chloroplastic (EC 1.10.99.1) (Rieske iron-sulfur protein) (RISP) (ISP) (Plastohydroquinone:plastocyanin oxidoreductase iron-sulfur protein)	petC	Pisum sativum (Garden pea)	230	Rieske domain (1)	1.10.99.1	2 iron, 2 sulfur cluster binding; chloroplast thylakoid membrane; electron carrier activity; electron transport chain; integral to membrane; iron ion binding; plastoquinol-plastocyanin reductase activity; transport	GO:0051537; GO:0009535; GO:0009055; GO:0022900; GO:0016021; GO:0005506; GO:0009496; GO:0006810	IPR014909; IPR017941; IPR014349; IPR005805	Chain (1); Disulfide bond (1); Domain (1); Metal binding (4); Transit peptide (1); Transmembrane (1)	2Fe-2S; Chloroplast; Disulfide bond; Electron transport; Iron; Iron-sulfur; Membrane; Metal-binding; Oxidoreductase; Plastid; Thylakoid; Transit peptide; Transmembrane; Transport	3888			1421160		Plastid â€º chloroplast thylakoid membrane; Single-pass membrane protein.
Q9NYU2	UGGG1_HUMAN	reviewed	UDP-glucose:glycoprotein glucosyltransferase 1 (EC 2.4.1.-) (UDP-glucose ceramide glucosyltransferase-like 1) (UDP--Glc:glycoprotein glucosyltransferase) (HUGT1)	UGCGL1 (GT) (UGGT) (UGT1) (UGTR)	Homo sapiens (Human)	1555		2.4.1.-	'de novo' posttranslational protein folding; ER-Golgi intermediate compartment; UDP-glucose:glycoprotein glucosyltransferase activity; endoplasmic reticulum; endoplasmic reticulum lumen; protein amino acid glycosylation; unfolded protein binding	GO:0051084; GO:0005793; GO:0003980; GO:0005783; GO:0005788; GO:0006486; GO:0051082	IPR000886; IPR009448	Alternative sequence (1); Chain (1); Erroneous gene model prediction (1); Glycosylation (2); Modified residue (3); Motif (1); Mutagenesis (7); Region (1); Sequence conflict (1); Signal peptide (1)	Alternative splicing; Complete proteome; Endoplasmic reticulum; Glycoprotein; Glycosyltransferase; Phosphoprotein; Signal; Transferase	9606	Protein modification; protein glycosylation.	Glycosyltransferase 8 family	10694380; 15815621; 15489334; 14702039; 17287340		Endoplasmic reticulum lumen. Endoplasmic reticulum-Golgi intermediate compartment.
Q9LKG7	UGPA_ASTPN	reviewed	UTP--glucose-1-phosphate uridylyltransferase (EC 2.7.7.9) (UDP-glucose pyrophosphorylase) (UGPase) (UDPGP)	UGP	Astragalus penduliflorus (Mountain lentil)	471		2.7.7.9	UTP:glucose-1-phosphate uridylyltransferase activity; cytoplasm; metabolic process	GO:0003983; GO:0005737; GO:0008152	IPR002618; IPR016267	Chain (1)	Cytoplasm; Nucleotidyltransferase; Transferase	158323		UDPGP type 1 family			Cytoplasm.
Q9C7F7	UGPI5_ARATH	reviewed	Uncharacterized GPI-anchored protein At1g27950	At1g27950 (F13K9.6)	Arabidopsis thaliana (Mouse-ear cress)	193			anchored to plasma membrane; lipid transport	GO:0046658; GO:0006869	IPR013770; IPR003612	Chain (1); Glycosylation (2); Lipidation (1); Propeptide (1); Sequence conflict (1); Signal peptide (1)	Cell membrane; Complete proteome; GPI-anchor; Glycoprotein; Lipoprotein; Membrane; Signal	3702			11130712; 14593172; 12805588; 16602701		Cell membrane; Lipid-anchor â€º GPI-anchor.
Q9ZUX4	UMP2_ARATH	reviewed	Uncharacterized protein At2g27730, mitochondrial	At2g27730 (F15K20.17)	Arabidopsis thaliana (Mouse-ear cress)	113			mitochondrial membrane; nucleolus; photorespiration; respiratory chain complex I; vacuole	GO:0031966; GO:0005730; GO:0009853; GO:0045271; GO:0005773		Chain (1); Sequence conflict (1)	Complete proteome; Direct protein sequencing; Mitochondrion	3702			10617197; 14593172; 11743114; 14671022		Mitochondrion.
O04905	UMPK_ARATH	reviewed	Uridylate kinase (UK) (EC 2.7.4.-) (Uridine monophosphate kinase) (UMP kinase) (UMP/CMP kinase)	PYR6 (At5g26667) (T7I7.5)	Arabidopsis thaliana (Mouse-ear cress)	202		2.7.4.-	ATP binding; cytidylate kinase activity; pyrimidine nucleotide biosynthetic process; pyrimidine ribonucleoside monophosphate metabolic process; uridylate kinase activity	GO:0005524; GO:0004127; GO:0006221; GO:0009173; GO:0009041	IPR000850; IPR006266	Chain (1); Nucleotide binding (1)	ATP-binding; Alternative splicing; Complete proteome; Kinase; Nucleotide-binding; Pyrimidine biosynthesis; Transferase	3702		Adenylate kinase family	9576794; 11130714
Q8LGG8	USPAL_ARATH	reviewed	Universal stress protein A-like protein	At3g01520 (F4P13.7)	Arabidopsis thaliana (Mouse-ear cress)	175			plasma membrane; response to stress	GO:0005886; GO:0006950	IPR014729; IPR006015; IPR006016	Beta strand (6); Binding site (11); Chain (1); Erroneous gene model prediction (1); Helix (6); Turn (1)	3D-structure; Complete proteome	3702		Universal stress protein A family	11130713; 14593172
P47192	VA722_ARATH	reviewed	Vesicle-associated membrane protein 722 (AtVAMP722) (Synaptobrevin-related protein 1)	VAMP722 (HAT24) (SAR1) (At2g33120) (F25I18.14)	Arabidopsis thaliana (Mouse-ear cress)	221	Longin domain (1); V-SNARE coiled-coil homology domain (1)		endosome; integral to membrane; plasma membrane; protein transport; vesicle-mediated transport	GO:0005768; GO:0016021; GO:0005886; GO:0015031; GO:0016192	IPR010908; IPR001388	Chain (1); Domain (2); Sequence conflict (1); Topological domain (2); Transmembrane (1)	Alternative splicing; Coiled coil; Complete proteome; Membrane; Protein transport; Transmembrane; Transport	3702		Synaptobrevin family	10617197; 14593172; 1349174		Membrane; Single-pass type IV membrane protein.
Q43433	VATB2_GOSHI	reviewed	V-type proton ATPase subunit B 2 (V-ATPase subunit B 2) (Vacuolar proton pump subunit B 2) (Fragment)		Gossypium hirsutum (Upland cotton) (Gossypium mexicanum)	386			ATP synthesis coupled proton transport; hydrogen ion transmembrane transporter activity; hydrolase activity, acting on acid anhydrides, catalyzing transmembrane movement of substances; proton-transporting two-sector ATPase complex, catalytic domain	GO:0015986; GO:0015078; GO:0016820; GO:0033178	IPR000793; IPR020003; IPR000194	Chain (1); Non-terminal residue (1)	Hydrogen ion transport; Hydrolase; Ion transport; Transport	3635		ATPase alpha/beta chains family	7972522
O22552	VATL_PHAAU	reviewed	V-type proton ATPase 16 kDa proteolipid subunit (V-ATPase 16 kDa proteolipid subunit) (Vacuolar proton pump 16 kDa proteolipid subunit)		Phaseolus aureus (Mung bean) (Vigna radiata)	164			ATP synthesis coupled proton transport; hydrogen ion transmembrane transporter activity; integral to membrane; proton-transporting V-type ATPase, V0 domain; vacuolar membrane	GO:0015986; GO:0015078; GO:0016021; GO:0033179; GO:0005774	IPR002379; IPR000245; IPR011555	Chain (1); Site (1); Topological domain (5); Transmembrane (4)	Hydrogen ion transport; Ion transport; Membrane; Transmembrane; Transport; Vacuole	3916		V-ATPase proteolipid subunit family			Vacuole membrane; Multi-pass membrane protein.
A2VDK6	WASF2_BOVIN	reviewed	Wiskott-Aldrich syndrome protein family member 2 (WASP family protein member 2)	WASF2	Bos taurus (Bovine)	493	WH2 domain (1)		actin binding; cytoskeleton; lamellipodium	GO:0003779; GO:0005856; GO:0030027	IPR003124	Chain (1); Compositional bias (7); Domain (1); Modified residue (4)	Actin-binding; Cell projection; Cytoplasm; Cytoskeleton; Phosphoprotein	9913		SCAR/WAVE family			Cytoplasm â€º cytoskeleton. Cell projection â€º lamellipodium.
P09762	WIN2_SOLTU	reviewed	Wound-induced protein WIN2	WIN2	Solanum tuberosum (Potato)	211	Barwin domain (1); Chitin-binding type-1 domain (1)		cell wall macromolecule catabolic process; chitin binding; chitin catabolic process; chitinase activity; defense response to bacterium; defense response to fungus	GO:0016998; GO:0008061; GO:0006032; GO:0004568; GO:0042742; GO:0050832	IPR001153; IPR014733; IPR018226; IPR018371; IPR001002; IPR000726	Chain (1); Disulfide bond (4); Domain (2); Signal peptide (1)	Chitin-binding; Disulfide bond; Signal	4113			2710099
O81788	WOX13_ARATH	reviewed	WUSCHEL-related homeobox 13	WOX13 (At4g35550) (F8D20.60)	Arabidopsis thaliana (Mouse-ear cress)	268	Homeobox DNA-binding domain (1)		multicellular organismal development; nucleus; regulation of transcription, DNA-dependent; sequence-specific DNA binding; transcription; transcription factor activity	GO:0007275; GO:0005634; GO:0006355; GO:0043565; GO:0006350; GO:0003700	IPR001356; IPR017970; IPR012287	Chain (1); DNA binding (1)	Complete proteome; DNA-binding; Developmental protein; Homeobox; Nucleus; Transcription; Transcription regulation	3702		WUS homeobox family	14711878; 10617198; 14593172		Nucleus.
Q9S9Q9	Y1044_ARATH	reviewed	BTB/POZ domain-containing protein At1g30440	At1g30440 (F26G16.2)	Arabidopsis thaliana (Mouse-ear cress)	665	BTB (POZ) domain (1)		plasma membrane; protein binding; response to light stimulus; signal transducer activity	GO:0005886; GO:0005515; GO:0009416; GO:0004871	IPR000210; IPR011333; IPR013069; IPR004249	Chain (1); Coiled coil (1); Compositional bias (1); Domain (1); Modified residue (1)	Coiled coil; Complete proteome; Phosphoprotein	3702			11130712; 17317660
Q9SSR1	Y1259_ARATH	reviewed	DCC family protein At1g52590, chloroplastic	At1g52590 (F6D8.19)	Arabidopsis thaliana (Mouse-ear cress)	172			plastoglobule	GO:0010287	IPR007263	Chain (1); Sequence conflict (2); Transit peptide (1)	Chloroplast; Complete proteome; Plastid; Transit peptide	3702		DCC family	11130712; 11910074; 14593172; 16414959		Plastid â€º chloroplast â€º plastoglobule.
Q9FYF7	Y1736_ARATH	reviewed	REF/SRPP-like protein At1g67360	At1g67360 (F1N21.18)	Arabidopsis thaliana (Mouse-ear cress)	240			vacuole	GO:0005773	IPR008802	Chain (1)	Complete proteome	3702		REF/SRPP family	11130712; 14593172
Q9FZ89	Y1815_ARATH	reviewed	UPF0426 protein At1g28150, chloroplastic	At1g28150 (F3H9.19) (F13K9.24)	Arabidopsis thaliana (Mouse-ear cress)	123			plastoglobule	GO:0010287		Chain (1); Sequence conflict (1); Transit peptide (1)	Chloroplast; Complete proteome; Plastid; Transit peptide	3702		UPF0426 family	11130712; 14593172; 16461379		Plastid â€º chloroplast â€º plastoglobule.
O22969	Y2416_ARATH	reviewed	Uncharacterized protein At2g34160	At2g34160 (T14G11.28)	Arabidopsis thaliana (Mouse-ear cress)	130			nucleic acid binding	GO:0003676	IPR002775; IPR014560	Beta strand (4); Chain (1); Helix (4)	3D-structure; Complete proteome	3702			10617197; 11910074
Q9LYA9	Y3314_ARATH	reviewed	Uncharacterized protein At3g63140, chloroplastic	At3g63140 (T20O10.240)	Arabidopsis thaliana (Mouse-ear cress)	406			apoplast; catalytic activity; chloroplast envelope; chloroplast stroma; coenzyme binding; plastoglobule; poly(U) RNA binding; rRNA processing; thylakoid	GO:0048046; GO:0003824; GO:0009941; GO:0009570; GO:0050662; GO:0010287; GO:0008266; GO:0006364; GO:0009579	IPR001509; IPR016040	Chain (1); Compositional bias (1); Transit peptide (1)	Chloroplast; Complete proteome; Plastid; Transit peptide	3702		Sugar epimerase family	11130713; 14593172; 16461379		Plastid â€º chloroplast â€º plastoglobule.
O04616	Y4115_ARATH	reviewed	Uncharacterized protein At4g01150, chloroplastic	At4g01150 (A_IG002N01.18) (F2N1.18)	Arabidopsis thaliana (Mouse-ear cress)	164			chloroplast envelope; chloroplast thylakoid membrane; integral to membrane; plastoglobule	GO:0009941; GO:0009535; GO:0016021; GO:0010287		Chain (1); Coiled coil (1); Sequence conflict (1); Transit peptide (1); Transmembrane (2)	Alternative splicing; Chloroplast; Coiled coil; Complete proteome; Membrane; Plastid; Transit peptide; Transmembrane	3702			8580768; 10617198; 14593172; 16461379		Plastid â€º chloroplast â€º plastoglobule. Membrane; Multi-pass membrane protein.
P55607	Y4OV_RHISN	reviewed	Uncharacterized protein y4oV	NGR_a02140 (y4oV)	Rhizobium sp. (strain NGR234)	285					IPR009215	Chain (1)	Complete proteome; Plasmid	394			9163424; 19376903
O81488	Y5621_ARATH	reviewed	PHD finger protein At5g26210	At5g26210 (F9D12.13) (T19G15_60)	Arabidopsis thaliana (Mouse-ear cress)	255	PHD-type zinc finger (1)		integral to membrane; methylated histone residue binding; nucleus; zinc ion binding	GO:0016021; GO:0035064; GO:0005634; GO:0008270	IPR019786; IPR001965; IPR019787	Beta strand (5); Chain (1); Compositional bias (1); Erroneous gene model prediction (1); Helix (2); Transmembrane (1); Turn (1); Zinc finger (1)	3D-structure; Complete proteome; Membrane; Metal-binding; Transmembrane; Zinc; Zinc-finger	3702			11130714		Membrane; Single-pass membrane protein.
Q8STA9	Y5G8_ENCCU	reviewed	UPF0329 protein ECU05_1680/ECU11_0050	ECU05_1680; ECU11_0050	Encephalitozoon cuniculi	612					IPR011667	Chain (1)	Complete proteome	6035		UPF0329 family	11719806
Q9XFB0	YAB2_ARATH	reviewed	Putative axial regulator YABBY 2	YAB2 (At1g08465) (T27G7.15)	Arabidopsis thaliana (Mouse-ear cress)	184			DNA binding; abaxial cell fate specification; multicellular organismal development; nucleus; zinc ion binding	GO:0003677; GO:0010158; GO:0007275; GO:0005634; GO:0008270	IPR006780	Chain (1); Erroneous gene model prediction (1); Zinc finger (1)	Complete proteome; DNA-binding; Developmental protein; Metal-binding; Nucleus; Zinc; Zinc-finger	3702		YABBY family	10457020; 11130712; 10679447		Nucleus.
Q2PMP0	YCF1_SOYBN	reviewed	Putative membrane protein ycf1 (RF1)	ycf1-A; ycf1-B	Glycine max (Soybean)	1792			chloroplast membrane; integral to membrane	GO:0031969; GO:0016021	IPR008896	Chain (1); Compositional bias (2); Sequence conflict (1); Transmembrane (6)	Chloroplast; Membrane; Plastid; Transmembrane	3847		Ycf1 family	16247559		Plastid â€º chloroplast membrane; Multi-pass membrane protein.
Q2PMM5	YCF2_SOYBN	reviewed	Protein ycf2	ycf2-A; ycf2-B	Glycine max (Soybean)	2287			ATP binding; chloroplast stroma; nucleoside-triphosphatase activity	GO:0005524; GO:0009570; GO:0017111	IPR003593; IPR003959; IPR008543	Chain (1); Nucleotide binding (1)	ATP-binding; Chloroplast; Nucleotide-binding; Plastid	3847		Ycf2 family	16247559		Plastid â€º chloroplast stroma.
Q2PMU4	YCF3_SOYBN	reviewed	Photosystem I assembly protein ycf3	ycf3	Glycine max (Soybean)	168	TPR repeats (3)		binding; chloroplast thylakoid membrane; photosynthesis	GO:0005488; GO:0009535; GO:0015979	IPR001440; IPR011990; IPR013026; IPR019734	Chain (1); Repeat (3)	Chloroplast; Membrane; Photosynthesis; Plastid; Repeat; TPR repeat; Thylakoid	3847		Ycf3 family	16247559		Plastid â€º chloroplast thylakoid membrane; Peripheral membrane protein.
Q0ZJ19	YCF3_VITVI	reviewed	Photosystem I assembly protein ycf3	ycf3	Vitis vinifera (Grape)	168	TPR repeats (3)		binding; chloroplast thylakoid membrane; photosynthesis	GO:0005488; GO:0009535; GO:0015979	IPR001440; IPR011990; IPR013026; IPR019734	Chain (1); Repeat (3)	Chloroplast; Membrane; Photosynthesis; Plastid; Repeat; TPR repeat; Thylakoid	29760		Ycf3 family	16603088		Plastid â€º chloroplast thylakoid membrane; Peripheral membrane protein.
Q6ENQ5	YCF68_SACOF	reviewed	Uncharacterized protein ycf68 (ORF 134)	ycf68-1; ycf68-2	Saccharum officinarum (Sugarcane)	134			chloroplast	GO:0009507		Chain (1)	Chloroplast; Plastid	4547		Ycf68 family	15449542		Plastid â€º chloroplast.
Q3BAI2	YCX91_PHAAO	reviewed	Uncharacterized protein ORF91		Phalaenopsis aphrodite subsp. formosana (Moth orchid)	91			chloroplast	GO:0009507		Chain (1)	Chloroplast; Plastid	308872			16207935		Plastid â€º chloroplast.
O60119	YH75_SCHPO	reviewed	Vesicle-associated membrane protein-associated protein C16G5.05c (VAMP-associated protein C16G5.05c) (VAP homolog 1)	SPBC16G5.05c	Schizosaccharomyces pombe (Fission yeast)	383	MSP domain (1)		endoplasmic reticulum membrane; integral to membrane; structural molecule activity	GO:0005789; GO:0016021; GO:0005198	IPR000535; IPR008962	Chain (1); Compositional bias (1); Domain (1); Modified residue (5); Topological domain (1); Transmembrane (1)	Complete proteome; Endoplasmic reticulum; Membrane; Phosphoprotein; Transmembrane	4896			11859360; 16823372; 18257517		Endoplasmic reticulum membrane; Single-pass type IV membrane protein.
Q3E813	YL154_YEAST	reviewed	Uncharacterized protein YLR154C-G	YLR154C-G (smORF421)	Saccharomyces cerevisiae (Baker's yeast)	49						Chain (1)	Complete proteome	4932			9169871; 12566404
P75713	YLBA_ECOLI	reviewed	Uncharacterized protein ylbA	ylbA (glxB6) (b0515) (JW0503)	Escherichia coli (strain K12)	261					IPR017627; IPR013096; IPR008579; IPR014710	Beta strand (18); Chain (1); Frameshift (1); Helix (4); Sequence conflict (3)	3D-structure; Complete proteome	83333			10601204; 9278503; 16738553
P36862	YPTV3_VOLCA	reviewed	GTP-binding protein yptV3	YPTV3	Volvox carteri	203			GTP binding; plasma membrane; protein transport; small GTPase mediated signal transduction	GO:0005525; GO:0005886; GO:0015031; GO:0007264	IPR003579; IPR015598; IPR013753; IPR001806; IPR005225	Chain (1); Lipidation (2); Modified residue (1); Motif (1); Nucleotide binding (3)	Cell membrane; GTP-binding; Lipoprotein; Membrane; Methylation; Nucleotide-binding; Prenylation; Protein transport; Transport	3067		Small GTPase superfamily, Rab family	8221932		Cell membrane; Lipid-anchor; Cytoplasmic side.
Q96KM6	Z512B_HUMAN	reviewed	Zinc finger protein 512B	ZNF512B (KIAA1196)	Homo sapiens (Human)	892	C2H2-type zinc fingers (7)		DNA binding; nucleus; regulation of transcription, DNA-dependent; transcription; zinc ion binding	GO:0003677; GO:0005634; GO:0006355; GO:0006350; GO:0008270	IPR007087; IPR015880	Beta strand (1); Chain (1); Helix (3); Modified residue (4); Natural variant (2); Turn (2); Zinc finger (7)	3D-structure; Complete proteome; DNA-binding; Metal-binding; Nucleus; Phosphoprotein; Polymorphism; Repeat; Transcription; Transcription regulation; Zinc; Zinc-finger	9606		Krueppel C2H2-type zinc-finger protein family	11780052; 15489334; 10574462; 17974005; 17081983; 19007248; 18669648		Nucleus.
P42856	ZB14_MAIZE	reviewed	14 kDa zinc-binding protein (Protein kinase C inhibitor) (PKCI)	ZBP14 (PKCI)	Zea mays (Maize)	128	HIT domain (1)		catalytic activity	GO:0003824	IPR011151; IPR019808; IPR001310	Chain (1); Domain (1); Motif (1)		4577			8031868; 15299824
Q9SWF9	ZFNL_PEA	reviewed	Zinc finger CCCH domain-containing protein ZFN-like		Pisum sativum (Garden pea)	417	C3H1-type zinc fingers (5)		DNA binding; nucleus; zinc ion binding	GO:0003677; GO:0005634; GO:0008270	IPR000571	Chain (1); Zinc finger (5)	DNA-binding; Metal-binding; Nucleus; Repeat; Zinc; Zinc-finger	3888					Nucleus.
O04089	ZIP4_ARATH	reviewed	Zinc transporter 4, chloroplastic (ZRT/IRT-like protein 4)	ZIP4 (At1g10970) (T19D16.11)	Arabidopsis thaliana (Mouse-ear cress)	374			chloroplast thylakoid membrane; copper ion transmembrane transporter activity; integral to membrane; zinc ion binding; zinc ion transmembrane transporter activity; zinc ion transport	GO:0009535; GO:0005375; GO:0016021; GO:0008270; GO:0005385; GO:0006829	IPR003689; IPR004698	Chain (1); Region (1); Topological domain (8); Transit peptide (1); Transmembrane (8)	Chloroplast; Complete proteome; Ion transport; Membrane; Plastid; Thylakoid; Transit peptide; Transmembrane; Transport; Zinc; Zinc transport	3702		ZIP transporter (TC 2.A.5) family	11130712; 9618566; 13129917		Plastid â€º chloroplast thylakoid membrane; Multi-pass membrane protein.
