# Supplementary material for: The first set of EST resource for gene discovery and marker development in pigeonpea (Cajanus cajan L.)
Source: BMC Plant Biol. 2010 Mar 11;10:45. doi: 10.1186/1471-2229-10-45 (PMC2923520; doi:10.1186/1471-2229-10-45)
Supplement: Additional file 9 — Gene Ontology categorization for UG-IV dataset. Table shows classification of significant BLASTX hits (≤ 1-08) of UG-IV dataset to different Gene Ontology categories. [file 1471-2229-10-45-S9.XLS]

## Sheet: UG-IV-Functional categorization
Gene Ontology categorization results of UG-IV dataset as retrieved from the UniProt database
Accession	Entry name	Status	Protein names	Gene names	Organism	Length	Domains	EC numbers	Gene Ontology	Gene Ontology ID	InterPro	Features	Keywords	Organism ID	Pathway	Protein family	PubMed ID	Score	Subcellular locations
P42643	14331_ARATH	reviewed	14-3-3-like protein GF14 chi (General regulatory factor 1)	GRF1 (At4g09000) (F23J3.30)	Arabidopsis thaliana (Mouse-ear cress)	267			apoplast; chloroplast; cytosol; nucleus; plasma membrane; protein domain specific binding; protein phosphorylated amino acid binding; response to cadmium ion; vacuole	GO:0048046; GO:0009507; GO:0005829; GO:0005634; GO:0005886; GO:0019904; GO:0045309; GO:0046686; GO:0005773	IPR000308	Chain (1); Modified residue (1); Sequence conflict (2)	Complete proteome; Phosphoprotein	3702		14-3-3 family	7972511; 7870824; 10617198; 14593172; 18433157
P46266	1433_PEA	reviewed	14-3-3-like protein		Pisum sativum (Garden pea)	260			protein domain specific binding	GO:0019904	IPR000308	Chain (1)		3888		14-3-3 family	7770545
Q99002	1433_TRIHA	reviewed	14-3-3 protein homolog (Th1433)		Trichoderma harzianum (Hypocrea lixii)	262			protein domain specific binding	GO:0019904	IPR000308	Chain (1)		5544		14-3-3 family	8675020
Q96452	1433C_SOYBN	reviewed	14-3-3-like protein C (SGF14C)	GF14C	Glycine max (Soybean)	258			protein domain specific binding	GO:0019904	IPR000308	Chain (1)		3847		14-3-3 family
P14009	14KD_DAUCA	reviewed	14 kDa proline-rich protein DC2.15		Daucus carota (Carrot)	137			integral to membrane; lipid transport	GO:0016021; GO:0006869	IPR013770; IPR003612	Chain (1); Compositional bias (1); Signal peptide (1); Transmembrane (1)	Membrane; Signal; Transmembrane	4039					Membrane; Single-pass membrane protein.
P17407	21KD_DAUCA	reviewed	21 kDa protein (1.2 protein)		Daucus carota (Carrot)	193			enzyme inhibitor activity; pectinesterase activity	GO:0004857; GO:0030599	IPR006501	Chain (1); Signal peptide (1)	Signal	4039
O04376	2A5B_ARATH	reviewed	Serine/threonine protein phosphatase 2A 57 kDa regulatory subunit B' beta isoform (PP2A, B' subunit, beta isoform) (AtB' beta)	B'BETA (At3g09880) (F8A24.7)	Arabidopsis thaliana (Mouse-ear cress)	499			protein phosphatase type 2A complex; protein phosphatase type 2A regulator activity; signal transduction	GO:0000159; GO:0008601; GO:0007165	IPR002554	Chain (1); Compositional bias (1)	Complete proteome	3702		Phosphatase 2A regulatory subunit B56 family	9128737; 11130713; 14593172; 10091592; 12068121
Q6J163	5NG4_PINTA	reviewed	Auxin-induced protein 5NG4		Pinus taeda (Loblolly pine)	410	DUF6 domain (1)		auxin mediated signaling pathway; cell cortex; integral to plasma membrane; transport	GO:0009734; GO:0005938; GO:0005887; GO:0006810	IPR000620	Chain (1); Domain (1); Glycosylation (1); Topological domain (11); Transmembrane (10)	Glycoprotein; Membrane; Transmembrane	3352			14722770		Membrane; Multi-pass membrane protein.
P21577	6PGD_SYNE7	reviewed	6-phosphogluconate dehydrogenase, decarboxylating (EC 1.1.1.44)	gnd (Synpcc7942_0039)	Synechococcus elongatus (strain PCC 7942) (Anacystis nidulans R2)	471		1.1.1.44	D-gluconate metabolic process; NADP or NADPH binding; oxidation reduction; pentose-phosphate shunt; phosphogluconate dehydrogenase (decarboxylating) activity	GO:0019521; GO:0050661; GO:0055114; GO:0006098; GO:0004616	IPR006183; IPR006114; IPR006113; IPR006115; IPR006184; IPR013328; IPR012284; IPR016040	Chain (1); Sequence conflict (8)	Complete proteome; Gluconate utilization; NADP; Oxidoreductase; Pentose shunt	1140	Carbohydrate degradation; pentose phosphate pathway; D-ribulose 5-phosphate from D-glucose 6-phosphate (oxidative stage): step 3/3.	6-phosphogluconate dehydrogenase family	2113917
O22309	7OMT9_MEDSA	reviewed	Isoflavone-7-O-methyltransferase 9 (EC 2.1.1.150) (Isoflavone-O-methyltransferase 9) (7 IOMT-9)		Medicago sativa (Alfalfa)	352		2.1.1.150	isoflavone 7-O-methyltransferase activity; protein dimerization activity	GO:0033800; GO:0046983	IPR016461; IPR001077; IPR012967; IPR011991	Active site (1); Binding site (5); Chain (1); Region (1)	Methyltransferase; Transferase	3879	Phytoalexin biosynthesis; medicarpin biosynthesis.	Methyltransferase superfamily, Type 2 family, COMT subfamily	9484461
P13917	7SB1_SOYBN	reviewed	Basic 7S globulin (SBg7S) (Bg) [Cleaved into: Basic 7S globulin high kDa subunit; Basic 7S globulin low kDa subunit]	BG (G7S)	Glycine max (Soybean)	427			aspartic-type endopeptidase activity; nutrient reservoir activity; proteolysis	GO:0004190; GO:0045735; GO:0006508	IPR001461; IPR009007	Chain (3); Sequence conflict (4); Signal peptide (1)	Direct protein sequencing; Disulfide bond; Seed storage protein; Signal; Storage protein	3847			2587227; 8058830; 2226413
P33079	A10A5_SOYBN	reviewed	Auxin-induced protein 10A5		Glycine max (Soybean)	93			auxin mediated signaling pathway	GO:0009734	IPR003676	Chain (1)	Auxin signaling pathway	3847		ARG7 family	2485235
Q9SKX0	AB13C_ARATH	reviewed	ABC transporter C family member 13 (ABC transporter ABCC.13) (AtABCC13) (EC 3.6.3.44) (Multidrug resistance-associated protein 11) (Glutathione S-conjugate-transporting ATPase 11) (ATP-energized glutathione S-conjugate pump 11)	ABCC13 (MRP11) (MRP13) (At2g07680) (T5E7.1)	Arabidopsis thaliana (Mouse-ear cress)	1194	ABC transmembrane type-1 domains (2); ABC transporter domains (2)	3.6.3.44	ATP binding; integral to membrane; plasma membrane; transport; xenobiotic-transporting ATPase activity	GO:0005524; GO:0016021; GO:0005886; GO:0006810; GO:0008559	IPR001140; IPR003439; IPR017871; IPR017940; IPR003593	Chain (1); Domain (4); Erroneous gene model prediction (1); Nucleotide binding (2); Transmembrane (10)	ATP-binding; Complete proteome; Hydrolase; Membrane; Nucleotide-binding; Repeat; Transmembrane; Transport	3702		ABC transporter superfamily, ABCC family, Conjugate transporter (TC 3.A.1.208) subfamily	10617197; 11346655; 11855639; 12430019; 18299247		Membrane; Multi-pass membrane protein.
Q9LHD1	AB15B_ARATH	reviewed	ABC transporter B family member 15 (ABC transporter ABCB.15) (AtABCB15) (Multidrug resistance protein 13) (P-glycoprotein 15)	ABCB15 (MDR13) (PGP15) (At3g28345) (MZF16.16)	Arabidopsis thaliana (Mouse-ear cress)	1240	ABC transmembrane type-1 domains (2); ABC transporter domains (2)		ATP binding; ATPase activity, coupled to transmembrane movement of substances; integral to membrane; plasma membrane; transport	GO:0005524; GO:0042626; GO:0016021; GO:0005886; GO:0006810	IPR001140; IPR003439; IPR017871; IPR017940; IPR003593	Chain (1); Domain (4); Glycosylation (6); Modified residue (1); Nucleotide binding (2); Transmembrane (12)	ATP-binding; Complete proteome; Glycoprotein; Membrane; Nucleotide-binding; Phosphoprotein; Repeat; Transmembrane; Transport	3702		ABC transporter superfamily, ABCB family, Multidrug resistance exporter (TC 3.A.1.201) subfamily	10819329; 10907853; 11346655; 17317660; 18299247		Membrane; Multi-pass membrane protein.
Q6PFT9	AB1IP_DANRE	reviewed	Amyloid beta A4 precursor protein-binding family B member 1-interacting protein (APBB1-interacting protein 1)	apbb1ip	Danio rerio (Zebrafish) (Brachydanio rerio)	646	PH domain (1); Ras-associating domain (1)		cytoplasm; cytoskeleton; plasma membrane; signal transduction	GO:0005737; GO:0005856; GO:0005886; GO:0007165	IPR011993; IPR001849; IPR000159	Chain (1); Compositional bias (3); Domain (2)	Cell membrane; Cytoplasm; Cytoskeleton; Membrane	7955		MRL family			Cell membrane; Peripheral membrane protein; Cytoplasmic side. Cytoplasm â€º cytoskeleton.
Q9XIE2	AB36G_ARATH	reviewed	ABC transporter G family member 36 (ABC transporter ABCG.36) (AtABCG36) (Pleiotropic drug resistance protein 8) (Protein PENETRATION 3)	ABCG36 (PDR8) (PEN3) (At1g59870) (F23H11.19)	Arabidopsis thaliana (Mouse-ear cress)	1469	ABC transmembrane type-2 domains (2); ABC transporter domains (2)		ATP binding; ATPase activity; cadmium ion transmembrane transporter activity; cadmium ion transport; callose deposition in cell wall during defense response; chloroplast envelope; defense response to bacterium; defense response to fungus, incompatible interaction; indole glucosinolate catabolic process; integral to membrane; mitochondrion; negative regulation of defense response; plasma membrane;…	GO:0005524; GO:0016887; GO:0015086; GO:0015691; GO:0052544; GO:0009941; GO:0042742; GO:0009817; GO:0042344; GO:0016021; GO:0005739; GO:0031348; GO:0005886; GO:0009627	IPR013525; IPR003439; IPR017871; IPR003593; IPR013581	Chain (1); Domain (4); Modified residue (8); Mutagenesis (2); Nucleotide binding (2); Transmembrane (14)	ATP-binding; Cell membrane; Complete proteome; Membrane; Nucleotide-binding; Phosphoprotein; Plant defense; Repeat; Transmembrane; Transport	3702		ABC transporter superfamily, ABCG family, PDR (TC 3.A.1.205) subfamily	11130712; 14593172; 12430018; 15308754; 16506311; 16732289; 16473969; 16415066; 16618929; 17586839; 17317660; 17355438; 17651370; 18299247; 19000165; 19095898		Cell membrane; Multi-pass membrane protein.
Q949P1	ABAH1_ARATH	reviewed	Abscisic acid 8'-hydroxylase 1 (ABA 8'-hydroxylase 1) (EC 1.14.13.93) (Cytochrome P450 707A1)	CYP707A1 (At4g19230) (T18B16.200)	Arabidopsis thaliana (Mouse-ear cress)	467		1.14.13.93	(+)-abscisic acid 8'-hydroxylase activity; abscisic acid metabolic process; electron carrier activity; heme binding; integral to membrane; oxidation reduction; release of seed from dormancy; response to red or far red light; response to stress	GO:0010295; GO:0009687; GO:0009055; GO:0020037; GO:0016021; GO:0055114; GO:0048838; GO:0009639; GO:0006950	IPR001128; IPR017973; IPR017972; IPR002401	Chain (1); Erroneous gene model prediction (2); Metal binding (1); Transmembrane (1)	Alternative splicing; Complete proteome; Heme; Iron; Membrane; Metal-binding; Monooxygenase; NADP; Oxidoreductase; Stress response; Transmembrane	3702	Plant hormone degradation; abscisic acid degradation.	Cytochrome P450 family	15064374; 10617198; 14593172; 15044947; 16543410; 17010113		Membrane; Single-pass membrane protein.
Q9UBJ2	ABCD2_HUMAN	reviewed	ATP-binding cassette sub-family D member 2 (Adrenoleukodystrophy-related protein) (hALDR) (Adrenoleukodystrophy-like 1)	ABCD2 (ALD1) (ALDL1) (ALDR) (ALDRP)	Homo sapiens (Human)	740	ABC transmembrane type-1 domain (1); ABC transporter domain (1)		ATP binding; ATP-binding cassette (ABC) transporter complex; ATPase activity; fatty acid metabolic process; integral to plasma membrane; peroxisomal membrane; protein binding; transport	GO:0005524; GO:0043190; GO:0016887; GO:0006631; GO:0005887; GO:0005778; GO:0005515; GO:0006810	IPR010509; IPR003439; IPR017871; IPR017940; IPR003593	Chain (1); Domain (2); Glycosylation (2); Nucleotide binding (1); Region (1); Sequence conflict (1); Transmembrane (4)	ATP-binding; Complete proteome; Glycoprotein; Membrane; Nucleotide-binding; Peroxisome; Transmembrane; Transport	9606		ABC transporter superfamily, ABCD family, Peroxisomal fatty acyl CoA transporter (TC 3.A.1.203) subfamily	8577752; 9345306; 10329405; 15489334; 10551832; 10777694; 10704444		Peroxisome membrane; Multi-pass membrane protein.
Q06931	ABR17_PEA	reviewed	ABA-responsive protein ABR17		Pisum sativum (Garden pea)	157			defense response; response to biotic stimulus	GO:0006952; GO:0009607	IPR000916	Chain (1)	Pathogenesis-related protein; Plant defense	3888		BetVI family	8111022
Q06930	ABR18_PEA	reviewed	ABA-responsive protein ABR18		Pisum sativum (Garden pea)	158			defense response; response to biotic stimulus	GO:0006952; GO:0009607	IPR000916	Chain (1)	Pathogenesis-related protein; Plant defense	3888		BetVI family	8111022
Q4V8X4	ACBD6_DANRE	reviewed	Acyl-CoA-binding domain-containing protein 6	acbd6 (wu:fc18d09)	Danio rerio (Zebrafish) (Brachydanio rerio)	300	ACB (acyl-CoA-binding) domain (1); ANK repeats (2)		acyl-CoA binding; cytoplasm	GO:0000062; GO:0005737	IPR000582; IPR002110; IPR014352	Chain (1); Domain (1); Repeat (2)	ANK repeat; Cytoplasm; Repeat	7955					Cytoplasm.
Q5FXM5	ACBP_DICDI	reviewed	Acyl-CoA-binding protein (ACBP) [Cleaved into: SDF-2]	acbA (DDB_G0270658)	Dictyostelium discoideum (Slime mold)	84	ACB (acyl-CoA-binding) domain (1)		acyl-CoA binding; sporulation resulting in formation of a cellular spore; transport	GO:0000062; GO:0030435; GO:0006810	IPR000582; IPR014352	Chain (1); Domain (1); Peptide (3)	Complete proteome; Lipid-binding; Sporulation; Transport	44689		ACBP family	15897458; 15875012
O04066	ACBP_RICCO	reviewed	Acyl-CoA-binding protein (ACBP)		Ricinus communis (Castor bean)	90	ACB (acyl-CoA-binding) domain (1)		acyl-CoA binding; transport	GO:0000062; GO:0006810	IPR000582; IPR014352	Chain (1); Domain (1)	Lipid-binding; Transport	3988		ACBP family
P49158	ACCD_SOYBN	reviewed	Acetyl-coenzyme A carboxylase carboxyl transferase subunit beta (ACCase beta chain) (EC 6.4.1.2)	accD	Glycine max (Soybean)	432		6.4.1.2	ATP binding; acetyl-CoA carboxylase activity; acetyl-CoA carboxylase complex; chloroplast; fatty acid biosynthetic process; zinc ion binding	GO:0005524; GO:0003989; GO:0009317; GO:0009507; GO:0006633; GO:0008270	IPR000438; IPR000022; IPR011762	Chain (1); Sequence conflict (3); Zinc finger (1)	ATP-binding; Chloroplast; Fatty acid biosynthesis; Ligase; Lipid synthesis; Metal-binding; Nucleotide-binding; Plastid; Zinc; Zinc-finger	3847		AccD/PCCB family	16247559		Plastid â€º chloroplast.
Q08508	ACCO4_PETHY	reviewed	1-aminocyclopropane-1-carboxylate oxidase 4 (ACC oxidase 4) (EC 1.14.17.4) (Ethylene-forming enzyme) (EFE)	ACO4	Petunia hybrida (Petunia)	319		1.14.17.4	1-aminocyclopropane-1-carboxylate oxidase activity; L-ascorbic acid binding; ethylene biosynthetic process; iron ion binding; oxidation reduction	GO:0009815; GO:0031418; GO:0009693; GO:0005506; GO:0055114	IPR005123	Chain (1); Metal binding (3)	Ethylene biosynthesis; Iron; Metal-binding; Oxidoreductase; Vitamin C	4102	Alkene biosynthesis; ethylene biosynthesis via S-adenosyl-L-methionine; ethylene from S-adenosyl-L-methionine: step 2/2.	Iron/ascorbate-dependent oxidoreductase family	8292780
P31239	ACCO_PEA	reviewed	1-aminocyclopropane-1-carboxylate oxidase (ACC oxidase) (EC 1.14.17.4) (Ethylene-forming enzyme) (EFE)	ACO	Pisum sativum (Garden pea)	317		1.14.17.4	1-aminocyclopropane-1-carboxylate oxidase activity; L-ascorbic acid binding; ethylene biosynthetic process; iron ion binding; oxidation reduction; ripening	GO:0009815; GO:0031418; GO:0009693; GO:0005506; GO:0055114; GO:0009835	IPR005123	Chain (1); Metal binding (3)	Ethylene biosynthesis; Fruit ripening; Iron; Metal-binding; Oxidoreductase; Vitamin C	3888	Alkene biosynthesis; ethylene biosynthesis via S-adenosyl-L-methionine; ethylene from S-adenosyl-L-methionine: step 2/2.	Iron/ascorbate-dependent oxidoreductase family	8278511
Q9MB94	ACCO_PRUMU	reviewed	1-aminocyclopropane-1-carboxylate oxidase (ACC oxidase) (EC 1.14.17.4) (Ethylene-forming enzyme) (EFE)	ACO1	Prunus mume (Japanese flowering apricot)	319		1.14.17.4	1-aminocyclopropane-1-carboxylate oxidase activity; L-ascorbic acid binding; ethylene biosynthetic process; iron ion binding; oxidation reduction; ripening	GO:0009815; GO:0031418; GO:0009693; GO:0005506; GO:0055114; GO:0009835	IPR005123	Chain (1); Metal binding (3)	Ethylene biosynthesis; Fruit ripening; Iron; Metal-binding; Oxidoreductase; Vitamin C	102107	Alkene biosynthesis; ethylene biosynthesis via S-adenosyl-L-methionine; ethylene from S-adenosyl-L-methionine: step 2/2.	Iron/ascorbate-dependent oxidoreductase family
P53396	ACLY_HUMAN	reviewed	ATP-citrate synthase (EC 2.3.3.8) (ATP-citrate (pro-S-)-lyase) (Citrate cleavage enzyme)	ACLY	Homo sapiens (Human)	1101		2.3.3.8	ATP binding; ATP catabolic process; ATP citrate synthase activity; cellular carbohydrate metabolic process; citrate (pro-3S)-lyase activity; citrate lyase complex; citrate metabolic process; coenzyme A metabolic process; cytosol; lipid biosynthetic process; magnesium ion binding; protein binding; succinate-CoA ligase (ADP-forming) activity	GO:0005524; GO:0006200; GO:0003878; GO:0044262; GO:0008815; GO:0009346; GO:0006101; GO:0015936; GO:0005829; GO:0008610; GO:0000287; GO:0005515; GO:0004775	IPR014608; IPR013816; IPR017440; IPR016143; IPR003781; IPR005810; IPR005811; IPR016040; IPR017866; IPR016102	Active site (1); Chain (1); Metal binding (1); Modified residue (5); Natural variant (1); Nucleotide binding (2); Region (1); Sequence conflict (10)	ATP-binding; Complete proteome; Cytoplasm; Lipid synthesis; Magnesium; Metal-binding; Nucleotide-binding; Phosphoprotein; Polymorphism; Transferase	9606		Succinate/malate CoA ligase beta subunit family; Succinate/malate CoA ligase alpha subunit family	1371749; 9116495; 15489334; 15302935; 15592455; 17081983; 17924679; 18187866; 18088087; 18691976; 18669648		Cytoplasm.
Q91V92	ACLY_MOUSE	reviewed	ATP-citrate synthase (EC 2.3.3.8) (ATP-citrate (pro-S-)-lyase) (Citrate cleavage enzyme)	Acly	Mus musculus (Mouse)	1091		2.3.3.8	ATP binding; ATP citrate synthase activity; acetyl-CoA biosynthetic process; cellular carbohydrate metabolic process; cytoplasm; lipid biosynthetic process; magnesium ion binding; protein binding; succinate-CoA ligase (ADP-forming) activity	GO:0005524; GO:0003878; GO:0006085; GO:0044262; GO:0005737; GO:0008610; GO:0000287; GO:0005515; GO:0004775	IPR014608; IPR013816; IPR017440; IPR016143; IPR003781; IPR005810; IPR005811; IPR016040; IPR017866; IPR016102	Active site (1); Chain (1); Metal binding (1); Modified residue (4); Nucleotide binding (2); Region (1)	ATP-binding; Cytoplasm; Lipid synthesis; Magnesium; Metal-binding; Nucleotide-binding; Phosphoprotein; Transferase	10090		Succinate/malate CoA ligase beta subunit family; Succinate/malate CoA ligase alpha subunit family	11471062; 15489334; 17947660; 18630941; 18034455; 17242355; 19131326		Cytoplasm.
O65202	ACOX1_ARATH	reviewed	Peroxisomal acyl-coenzyme A oxidase 1 (AOX 1) (EC 1.3.3.6) (Long-chain acyl-CoA oxidase) (AtCX1)	ACX1 (At4g16760) (dl4405c) (FCAALL.119)	Arabidopsis thaliana (Mouse-ear cress)	664		1.3.3.6	FAD binding; acyl-CoA dehydrogenase activity; acyl-CoA oxidase activity; electron carrier activity; fatty acid beta-oxidation; long-chain fatty acid metabolic process; oxidation reduction; peroxisome; response to cadmium ion; response to wounding	GO:0050660; GO:0003995; GO:0003997; GO:0009055; GO:0006635; GO:0001676; GO:0055114; GO:0005777; GO:0046686; GO:0009611	IPR006091; IPR012258; IPR002655; IPR013786; IPR013764	Active site (1); Beta strand (13); Binding site (2); Chain (1); Disulfide bond (1); Erroneous gene model prediction (2); Helix (39); Motif (1); Nucleotide binding (1); Turn (8)	3D-structure; Complete proteome; Disulfide bond; FAD; Fatty acid metabolism; Flavoprotein; Lipid metabolism; Oxidoreductase; Peroxisome	3702		Acyl-CoA oxidase family	10571860; 9461215; 10617198; 14593172; 15141068; 15581893		Peroxisome.
P93092	ACP1_CASGL	reviewed	Acyl carrier protein 1, chloroplastic (ACP 1)	ACP1	Casuarina glauca (Swamp oak)	136	Acyl carrier domain (1)		acyl carrier activity; chloroplast; cofactor binding; fatty acid biosynthetic process; phosphopantetheine binding	GO:0000036; GO:0009507; GO:0048037; GO:0006633; GO:0031177	IPR003231; IPR009081; IPR006163; IPR006162	Chain (1); Modified residue (1); Transit peptide (1)	Chloroplast; Fatty acid biosynthesis; Lipid synthesis; Phosphopantetheine; Plastid; Transit peptide	3522	Lipid metabolism; fatty acid biosynthesis.				Plastid â€º chloroplast.
Q4G176	ACSF3_HUMAN	reviewed	Acyl-CoA synthetase family member 3, mitochondrial (EC 6.2.1.-)	ACSF3 (PSEC0197)	Homo sapiens (Human)	576		6.2.1.-	ATP binding; acid-thiol ligase activity; fatty acid metabolic process; mitochondrion	GO:0005524; GO:0016878; GO:0006631; GO:0005739	IPR000873	Alternative sequence (1); Binding site (3); Chain (1); Natural variant (3); Nucleotide binding (1); Sequence conflict (2); Transit peptide (1)	ATP-binding; Alternative splicing; Complete proteome; Fatty acid metabolism; Ligase; Lipid metabolism; Mitochondrion; Nucleotide-binding; Polymorphism; Transit peptide	9606		ATP-dependent AMP-binding enzyme family	16303743; 15489334; 17762044		Mitochondrion.
Q9FVI1	ADF2_PETHY	reviewed	Actin-depolymerizing factor 2 (ADF-2)	ADF2	Petunia hybrida (Petunia)	143	ADF-H domain (1)		actin binding; intracellular	GO:0003779; GO:0005622	IPR002108	Chain (1); Domain (1)	Actin-binding	4102		Actin-binding proteins ADF family	11080583
P06525	ADH1_ARATH	reviewed	Alcohol dehydrogenase class-P (EC 1.1.1.1)	ADH1 (ADH) (At1g77120) (F22K20.19)	Arabidopsis thaliana (Mouse-ear cress)	379		1.1.1.1	alcohol dehydrogenase (NAD) activity; cytosol; oxidation reduction; plasma membrane; response to cadmium ion; response to hypoxia; response to salt stress; zinc ion binding	GO:0004022; GO:0005829; GO:0055114; GO:0005886; GO:0046686; GO:0001666; GO:0009651; GO:0008270	IPR013154; IPR002085; IPR013149; IPR002328	Binding site (3); Chain (1); Metal binding (7); Modified residue (1); Mutagenesis (1); Natural variant (9); Nucleotide binding (2); Sequence conflict (1)	Complete proteome; Cytoplasm; Metal-binding; NAD; Oxidoreductase; Phosphoprotein; Zinc	3702		Zinc-containing alcohol dehydrogenase family, Class-P subfamily	2937058; 7851777; 8844162; 8587508; 11018155; 11158375; 11130712; 14593172; 2277648; 18433157		Cytoplasm.
Q9SF85	ADK1_ARATH	reviewed	Adenosine kinase 1 (AK 1) (EC 2.7.1.20) (Adenosine 5'-phosphotransferase 1)	ADK1 (At3g09820) (F8A24.13)	Arabidopsis thaliana (Mouse-ear cress)	344		2.7.1.20	ATP binding; adenosine kinase activity; adenosine salvage; apoplast; chloroplast; copper ion binding; cytosol; interspecies interaction between organisms; magnesium ion binding; plasma membrane; response to cadmium ion	GO:0005524; GO:0004001; GO:0006169; GO:0048046; GO:0009507; GO:0005507; GO:0005829; GO:0044419; GO:0000287; GO:0005886; GO:0046686	IPR001805; IPR011611; IPR002173	Active site (1); Chain (1)	ATP-binding; Alternative splicing; Complete proteome; Host-virus interaction; Kinase; Magnesium; Nucleotide-binding; Purine salvage; Transferase	3702	Purine metabolism; AMP biosynthesis via salvage pathway; AMP from adenosine: step 1/1.	Carbohydrate kinase pfkB family	11115893; 11130713; 14593172; 14615595; 17272833
Q9LZG0	ADK2_ARATH	reviewed	Adenosine kinase 2 (AK 2) (EC 2.7.1.20) (Adenosine 5'-phosphotransferase 2)	ADK2 (At5g03300) (F12E4.30) (MOK16.21)	Arabidopsis thaliana (Mouse-ear cress)	345		2.7.1.20	ATP binding; adenosine kinase activity; adenosine salvage; copper ion binding; interspecies interaction between organisms; magnesium ion binding; plasma membrane	GO:0005524; GO:0004001; GO:0006169; GO:0005507; GO:0044419; GO:0000287; GO:0005886	IPR001805; IPR011611; IPR002173	Active site (1); Chain (1)	ATP-binding; Complete proteome; Host-virus interaction; Kinase; Magnesium; Nucleotide-binding; Purine salvage; Transferase	3702	Purine metabolism; AMP biosynthesis via salvage pathway; AMP from adenosine: step 1/1.	Carbohydrate kinase pfkB family	11115893; 9330910; 11130714; 14593172; 14615595; 17272833
P31167	ADT1_ARATH	reviewed	ADP,ATP carrier protein 1, mitochondrial (ADP/ATP translocase 1) (Adenine nucleotide translocator 1) (ANT 1)	ANT1 (At3g08580) (F17O14.5)	Arabidopsis thaliana (Mouse-ear cress)	381	Solcar repeats (3)		ATP:ADP antiporter activity; binding; cell wall; chloroplast envelope; integral to membrane; mitochondrial inner membrane; nucleolus; plasma membrane; purine nucleotide transport; vacuole	GO:0005471; GO:0005488; GO:0005618; GO:0009941; GO:0016021; GO:0005743; GO:0005730; GO:0005886; GO:0015865; GO:0005773	IPR002113; IPR002067; IPR001993; IPR018108	Binding site (1); Chain (1); Motif (1); Repeat (3); Sequence conflict (3); Transit peptide (1); Transmembrane (6)	Complete proteome; Membrane; Mitochondrion; Mitochondrion inner membrane; Repeat; Transit peptide; Transmembrane; Transport	3702		Mitochondrial carrier family	11130713; 14593172; 16653021; 8580968; 14671022		Mitochondrion inner membrane; Multi-pass membrane protein.
O22342	ADT1_GOSHI	reviewed	ADP,ATP carrier protein 1, mitochondrial (ADP/ATP translocase 1) (Adenine nucleotide translocator 1) (ANT 1)	ANT1	Gossypium hirsutum (Upland cotton) (Gossypium mexicanum)	386	Solcar repeats (3)		binding; integral to membrane; mitochondrial inner membrane; transport; transporter activity	GO:0005488; GO:0016021; GO:0005743; GO:0006810; GO:0005215	IPR002113; IPR002067; IPR001993; IPR018108	Binding site (1); Chain (1); Motif (1); Repeat (3); Transit peptide (1); Transmembrane (6)	Membrane; Mitochondrion; Mitochondrion inner membrane; Repeat; Transit peptide; Transmembrane; Transport	3635		Mitochondrial carrier family			Mitochondrion inner membrane; Multi-pass membrane protein.
Q42656	AGAL_COFAR	reviewed	Alpha-galactosidase (EC 3.2.1.22) (Alpha-D-galactoside galactohydrolase) (Melibiase)		Coffea arabica (Coffee)	378		3.2.1.22	alpha-galactosidase activity; carbohydrate metabolic process	GO:0004557; GO:0005975	IPR013785; IPR002241; IPR000111	Active site (2); Chain (1); Disulfide bond (2); Region (1); Signal peptide (1)	Direct protein sequencing; Disulfide bond; Glycosidase; Hydrolase; Signal	13443		Glycosyl hydrolase 27 family	8144030
Q9LYF6	AGP15_ARATH	reviewed	Arabinogalactan peptide 15 (AG-peptide 15)	AGP15 (At5g11740) (T22P22_130)	Arabidopsis thaliana (Mouse-ear cress)	61			anchored to membrane; plasma membrane	GO:0031225; GO:0005886		Glycosylation (3); Lipidation (1); Modified residue (4); Peptide (1); Propeptide (1); Signal peptide (1)	Cell membrane; Complete proteome; Direct protein sequencing; GPI-anchor; Glycoprotein; Hydroxylation; Lipoprotein; Membrane; Proteoglycan; Pyrrolidone carboxylic acid; Signal	3702		AG-peptide AGP family	11006345; 11130714; 14593172; 12177459		Cell membrane; Lipid-anchor â€º GPI-anchor.
O82337	AGP16_ARATH	reviewed	Arabinogalactan peptide 16 (AG-peptide 16)	AGP16 (At2g46330) (F11C10.2)	Arabidopsis thaliana (Mouse-ear cress)	73			anchored to membrane; plasma membrane	GO:0031225; GO:0005886	IPR009424	Glycosylation (3); Lipidation (1); Modified residue (4); Peptide (1); Propeptide (1); Signal peptide (1)	Alternative splicing; Cell membrane; Complete proteome; Direct protein sequencing; GPI-anchor; Glycoprotein; Hydroxylation; Lipoprotein; Membrane; Proteoglycan; Pyrrolidone carboxylic acid; Signal	3702		AG-peptide AGP family	11006345; 10617197; 14593172; 12177459		Cell membrane; Lipid-anchor â€º GPI-anchor.
Q9C8A4	AGP21_ARATH	reviewed	Arabinogalactan peptide 21 (AG-peptide 21)	AGP21 (At1g55330) (F7A10.11)	Arabidopsis thaliana (Mouse-ear cress)	58			anchored to membrane; plasma membrane	GO:0031225; GO:0005886		Lipidation (1); Peptide (1); Propeptide (1); Signal peptide (1)	Cell membrane; Complete proteome; GPI-anchor; Glycoprotein; Lipoprotein; Membrane; Proteoglycan; Signal	3702		AG-peptide AGP family	11130712; 14593172; 12177459		Cell membrane; Lipid-anchor â€º GPI-anchor.
Q9LU15	AHP4_ARATH	reviewed	Histidine-containing phosphotransfer protein 4	AHP4 (At3g16360) (MYA6.16) (T2O4.15)	Arabidopsis thaliana (Mouse-ear cress)	127	HPt domain (1)		cytokinin mediated signaling; cytoplasm; histidine phosphotransfer kinase activity; nucleus; two-component signal transduction system (phosphorelay)	GO:0009736; GO:0005737; GO:0009927; GO:0005634; GO:0000160	IPR008207	Chain (1); Domain (1); Erroneous gene model prediction (2); Modified residue (1)	Complete proteome; Cytokinin signaling pathway; Phosphoprotein; Two-component regulatory system	3702			11193423; 10819329; 11130713; 12068096; 14981318
Q0H8Y0	AI4_USTMA	reviewed	Probable intron-encoded endonuclease aI4 [Cleaved into: Truncated non-functional cytochrome oxidase 1; Intron-encoded endonuclease aI4 (EC 3.1.-.-)]	aI4	Ustilago maydis (Smut fungus)	530		3.1.-.-	DNA binding; aerobic respiration; electron carrier activity; endonuclease activity; heme binding; integral to membrane; intron homing; mitochondrion	GO:0003677; GO:0009060; GO:0009055; GO:0004519; GO:0020037; GO:0016021; GO:0006314; GO:0005739	IPR000883; IPR001982	Chain (2); Erroneous gene model prediction (1); Region (2); Transmembrane (5)	Complete proteome; Endonuclease; Hydrolase; Intron homing; Membrane; Mitochondrion; Nuclease; Transmembrane	5270		LAGLIDADG endonuclease family; Heme-copper respiratory oxidase family			Mitochondrion. Membrane; Multi-pass membrane protein.
P25795	AL7A1_PEA	reviewed	Aldehyde dehydrogenase family 7 member A1 (EC 1.2.1.3) (Turgor-responsive protein 26G) (Antiquitin-1)		Pisum sativum (Garden pea)	508		1.2.1.3	aldehyde dehydrogenase (NAD) activity; oxidation reduction; response to stress	GO:0004029; GO:0055114; GO:0006950	IPR016160; IPR016162; IPR015590	Active site (2); Chain (1); Initiator methionine (1); Nucleotide binding (1); Site (1)	Direct protein sequencing; NAD; Oxidoreductase; Stress response	3888		Aldehyde dehydrogenase family	1715781; 11959129
Q9XIE6	ALA3_ARATH	reviewed	Phospholipid-transporting ATPase 3 (AtALA3) (EC 3.6.3.1) (Aminophospholipid flippase 3)	ALA3 (At1g59820) (F23H11.14)	Arabidopsis thaliana (Mouse-ear cress)	1213		3.6.3.1	ATP binding; ATP biosynthetic process; ATPase activity, coupled to transmembrane movement of ions, phosphorylative mechanism; Golgi membrane; Golgi vesicle budding; integral to membrane; magnesium ion binding; phospholipid transport; phospholipid-translocating ATPase activity; plasma membrane; root development; shoot development	GO:0005524; GO:0006754; GO:0015662; GO:0000139; GO:0048194; GO:0016021; GO:0000287; GO:0015914; GO:0004012; GO:0005886; GO:0048364; GO:0048367	IPR008250; IPR001757; IPR018303; IPR006539	Active site (1); Chain (1); Erroneous gene model prediction (1); Metal binding (2); Mutagenesis (1); Topological domain (11); Transmembrane (10)	ATP-binding; Complete proteome; Golgi apparatus; Hydrolase; Magnesium; Membrane; Metal-binding; Nucleotide-binding; Phosphoprotein; Transmembrane	3702		Cation transport ATPase (P-type) family, Type IV subfamily	11130712; 14593172; 18344284		Golgi apparatus membrane; Multi-pass membrane protein.
P46256	ALF1_PEA	reviewed	Fructose-bisphosphate aldolase, cytoplasmic isozyme 1 (EC 4.1.2.13)		Pisum sativum (Garden pea)	357		4.1.2.13	cytoplasm; fructose-bisphosphate aldolase activity; glycolysis	GO:0005737; GO:0004332; GO:0006096	IPR000741; IPR013785	Active site (2); Binding site (2); Chain (1); Site (1)	Cytoplasm; Glycolysis; Lyase; Schiff base	3888	Carbohydrate degradation; glycolysis; D-glyceraldehyde 3-phosphate and glycerone phosphate from D-glucose: step 4/4.	Class I fructose-bisphosphate aldolase family			Cytoplasm.
O65735	ALF_CICAR	reviewed	Fructose-bisphosphate aldolase, cytoplasmic isozyme (EC 4.1.2.13)	ALDC	Cicer arietinum (Chickpea) (Garbanzo)	359		4.1.2.13	cytoplasm; fructose-bisphosphate aldolase activity; glycolysis	GO:0005737; GO:0004332; GO:0006096	IPR000741; IPR013785	Active site (2); Binding site (2); Chain (1); Site (1)	Cytoplasm; Glycolysis; Lyase; Schiff base	3827	Carbohydrate degradation; glycolysis; D-glyceraldehyde 3-phosphate and glycerone phosphate from D-glucose: step 4/4.	Class I fructose-bisphosphate aldolase family			Cytoplasm.
Q01516	ALFC1_PEA	reviewed	Fructose-bisphosphate aldolase 1, chloroplastic (EC 4.1.2.13) (Fragment)		Pisum sativum (Garden pea)	356		4.1.2.13	chloroplast; fructose-bisphosphate aldolase activity; glycolysis	GO:0009507; GO:0004332; GO:0006096	IPR000741; IPR013785	Active site (2); Binding site (2); Chain (1); Natural variant (1); Non-terminal residue (1); Site (1); Transit peptide (1)	Chloroplast; Direct protein sequencing; Glycolysis; Lyase; Plastid; Schiff base; Transit peptide	3888	Carbohydrate degradation; glycolysis; D-glyceraldehyde 3-phosphate and glycerone phosphate from D-glucose: step 4/4.	Class I fructose-bisphosphate aldolase family	1524427		Plastid â€º chloroplast.
Q9ZU52	ALFC3_ARATH	reviewed	Probable fructose-bisphosphate aldolase 3, chloroplastic (EC 4.1.2.13)	FBA3 (At2g01140) (F10A8.2)	Arabidopsis thaliana (Mouse-ear cress)	391		4.1.2.13	fructose-bisphosphate aldolase activity; glycolysis; mitochondrion; plastoglobule; response to cadmium ion; response to oxidative stress	GO:0004332; GO:0006096; GO:0005739; GO:0010287; GO:0046686; GO:0006979	IPR000741; IPR013785	Active site (2); Binding site (2); Chain (1); Site (1); Transit peptide (1)	Chloroplast; Complete proteome; Glycolysis; Lyase; Plastid; Schiff base; Transit peptide	3702	Carbohydrate degradation; glycolysis; D-glyceraldehyde 3-phosphate and glycerone phosphate from D-glucose: step 4/4.	Class I fructose-bisphosphate aldolase family	10617197; 14593172; 12492832; 16414959; 16461379		Plastid â€º chloroplast â€º plastoglobule.
P16096	ALFC_SPIOL	reviewed	Fructose-bisphosphate aldolase, chloroplastic (EC 4.1.2.13)		Spinacia oleracea (Spinach)	394		4.1.2.13	chloroplast; fructose-bisphosphate aldolase activity; glycolysis	GO:0009507; GO:0004332; GO:0006096	IPR000741; IPR013785	Active site (2); Binding site (2); Chain (1); Sequence conflict (1); Site (1); Transit peptide (1)	Chloroplast; Direct protein sequencing; Glycolysis; Lyase; Plastid; Schiff base; Transit peptide	3562	Carbohydrate degradation; glycolysis; D-glyceraldehyde 3-phosphate and glycerone phosphate from D-glucose: step 4/4.	Class I fructose-bisphosphate aldolase family	8425060; 6420397		Plastid â€º chloroplast.
Q07123	AMO2_ARTS1	reviewed	Copper methylamine oxidase (EC 1.4.3.21) (Primary amine oxidase) (MAOXII)	maoII	Arthrobacter sp. (strain P1)	648		1.4.3.21	amine oxidase activity; cellular amine metabolic process; copper ion binding; oxidation reduction; quinone binding	GO:0008131; GO:0009308; GO:0005507; GO:0055114; GO:0048038	IPR000269; IPR015798; IPR015800; IPR015801; IPR015802	Active site (2); Chain (1); Metal binding (3); Modified residue (1); Propeptide (1)	Copper; Direct protein sequencing; Metal-binding; Oxidoreductase; TPQ	47915		Copper/topaquinone oxidase family	8366046
Q56Y85	AMP2B_ARATH	reviewed	Methionine aminopeptidase 2B (MetAP 2B) (MAP 2B) (EC 3.4.11.18) (Peptidase M 2B)	MAP2B (At3g59990) (F24G16.26)	Arabidopsis thaliana (Mouse-ear cress)	439		3.4.11.18	aminopeptidase activity; cellular process; cobalt ion binding; cytoplasm; metalloexopeptidase activity; protein processing; proteolysis	GO:0004177; GO:0009987; GO:0050897; GO:0005737; GO:0008235; GO:0016485; GO:0006508	IPR001714; IPR000994; IPR002468; IPR018349	Binding site (2); Chain (1); Compositional bias (1); Erroneous gene model prediction (1); Metal binding (7); Sequence conflict (2)	Aminopeptidase; Cobalt; Complete proteome; Cytoplasm; Hydrolase; Metal-binding; Protease	3702		Peptidase M24A family	11060042; 11130713; 14593172		Cytoplasm.
Q84NP7	AMPD_ORYSJ	reviewed	Probable AMP deaminase (EC 3.5.4.6)	AMPD (Os07g0693500) (LOC_Os07g49270) (P0034A04.129)	Oryza sativa subsp. japonica (Rice)	815		3.5.4.6	AMP deaminase activity; integral to membrane; purine ribonucleoside monophosphate biosynthetic process; zinc ion binding	GO:0003876; GO:0016021; GO:0009168; GO:0008270	IPR006650; IPR001365; IPR006329	Chain (1); Compositional bias (3); Metal binding (4); Transmembrane (1)	Hydrolase; Membrane; Metal-binding; Nucleotide metabolism; Transmembrane; Zinc	39947	Purine metabolism; IMP biosynthesis via salvage pathway; IMP from AMP: step 1/1.	Adenosine and AMP deaminases family	12869764		Membrane; Single-pass membrane protein.
P36914	AMYG_ASPOR	reviewed	Glucoamylase (EC 3.2.1.3) (Glucan 1,4-alpha-glucosidase) (1,4-alpha-D-glucan glucohydrolase)	glaA (gluB) (AO090010000746)	Aspergillus oryzae	612	CBM20 (carbohydrate binding type-20) domain (1)	3.2.1.3	carbohydrate binding; glucan 1,4-alpha-glucosidase activity; polysaccharide catabolic process	GO:0030246; GO:0004339; GO:0000272	IPR012341; IPR008291; IPR000165; IPR011613; IPR002044; IPR013783	Active site (2); Binding site (1); Chain (1); Disulfide bond (3); Domain (1); Glycosylation (1); Propeptide (1); Sequence conflict (2); Signal peptide (1)	Carbohydrate metabolism; Complete proteome; Disulfide bond; Glycoprotein; Glycosidase; Hydrolase; Polysaccharide degradation; Signal	5062		Glycosyl hydrolase 15 family	1368680; 1761224; 16372010
O82210	ANM12_ARATH	reviewed	Probable protein arginine N-methyltransferase 1.2 (EC 2.1.1.-)	PRMT1.2 (At2g19670) (F6F22.30)	Arabidopsis thaliana (Mouse-ear cress)	366		2.1.1.-	methyltransferase activity; nucleus; protein binding	GO:0008168; GO:0005634; GO:0005515	IPR013217	Chain (1); Compositional bias (1)	Complete proteome; Methyltransferase; Nucleus; Transferase	3702		Protein arginine N-methyltransferase family	10617197; 14593172; 17005254		Nucleus.
Q9ZVJ6	ANXD4_ARATH	reviewed	Annexin D4 (AnnAt4)	ANN4 (ANNAT4) (At2g38750) (T6A23.5)	Arabidopsis thaliana (Mouse-ear cress)	319	Annexin repeats (3)		calcium ion binding; calcium-dependent phospholipid binding; response to abscisic acid stimulus; response to osmotic stress	GO:0005509; GO:0005544; GO:0009737; GO:0006970	IPR001464; IPR015472; IPR018502; IPR018252	Chain (1); Repeat (3)	Annexin; Calcium; Calcium/phospholipid-binding; Complete proteome; Repeat; Stress response	3702		Annexin family	10617197; 14593172; 11457958; 15161963
Q93ZC5	AOC4_ARATH	reviewed	Allene oxide cyclase 4, chloroplastic (EC 5.3.99.6)	AOC4 (At1g13280) (T6J4_23) (T6J4.4)	Arabidopsis thaliana (Mouse-ear cress)	254		5.3.99.6	allene-oxide cyclase activity; chloroplast; jasmonic acid biosynthetic process; plasma membrane	GO:0046423; GO:0009507; GO:0009695; GO:0005886	IPR009410	Chain (1); Compositional bias (1); Erroneous gene model prediction (1); Transit peptide (1)	Chloroplast; Complete proteome; Isomerase; Plastid; Transit peptide	3702		Allene oxide cyclase family	12777050; 11130712; 14593172		Plastid â€º chloroplast.
Q7QG73	AP2A_ANOGA	reviewed	AP-2 complex subunit alpha (Alpha-adaptin)	alpha-Adaptin (AGAP009538)	Anopheles gambiae (African malaria mosquito)	934			clathrin adaptor complex; coated pit; intracellular protein transport; neurotransmitter secretion; protein binding; protein transporter activity; synaptic vesicle; synaptic vesicle coating	GO:0030131; GO:0005905; GO:0006886; GO:0007269; GO:0005515; GO:0008565; GO:0008021; GO:0016183	IPR017104; IPR011989; IPR002553; IPR013038; IPR003164; IPR008152; IPR015873	Chain (1)	Cell membrane; Coated pit; Complete proteome; Endocytosis; Membrane; Protein transport; Transport	7165		Adapter complexes large subunit family	12364791		Cell membrane. Membrane â€º coated pit; Peripheral membrane protein; Cytoplasmic side.
O14617	AP3D1_HUMAN	reviewed	AP-3 complex subunit delta-1 (Adapter-related protein complex 3 subunit delta-1) (AP-3 complex subunit delta) (Delta-adaptin)	AP3D1 (PRO0039)	Homo sapiens (Human)	1153			Golgi membrane; eye pigment biosynthetic process; intracellular protein transport; membrane coat; protein binding; protein transporter activity; vesicle-mediated transport	GO:0000139; GO:0006726; GO:0006886; GO:0030117; GO:0005515; GO:0008565; GO:0016192	IPR017105; IPR011989; IPR010474; IPR002553	Alternative sequence (5); Chain (1); Modified residue (12); Natural variant (2); Sequence caution (2); Sequence conflict (4)	Alternative splicing; Complete proteome; Golgi apparatus; Membrane; Phosphoprotein; Polymorphism; Protein transport; Transport	9606		Adaptor complexes large subunit family	9303295; 9151686; 15057824; 15489334; 17081983; 18088087; 18669648		Golgi apparatus membrane; Peripheral membrane protein; Cytoplasmic side.
P40602	APG_ARATH	reviewed	Anter-specific proline-rich protein APG	APG (At1g20130) (T20H2.9)	Arabidopsis thaliana (Mouse-ear cress)	534			lipase activity; lipid metabolic process; structural constituent of cell wall	GO:0016298; GO:0006629; GO:0005199	IPR001087; IPR008265; IPR003882	Active site (2); Chain (1); Erroneous gene model prediction (1); Sequence conflict (3); Signal peptide (1)	Complete proteome; Signal	3702		'GDSL' lipolytic enzyme family	8401599; 11130712; 14593172
P40603	APG_BRANA	reviewed	Anther-specific proline-rich protein APG (Protein CEX) (Fragment)	APG (CEX)	Brassica napus (Rape)	449			lipase activity; lipid metabolic process	GO:0016298; GO:0006629	IPR001087; IPR008265	Active site (2); Chain (1); Non-terminal residue (1)		3708		'GDSL' lipolytic enzyme family	8401599
Q06548	APK1A_ARATH	reviewed	Protein kinase APK1A, chloroplastic (EC 2.7.11.1)	APK1A (At1g07570) (F22G5.5)	Arabidopsis thaliana (Mouse-ear cress)	410	Protein kinase domain (1)	2.7.11.1	ATP binding; chloroplast; plasma membrane; protein amino acid phosphorylation; protein serine/threonine kinase activity; protein tyrosine kinase activity	GO:0005524; GO:0009507; GO:0005886; GO:0006468; GO:0004674; GO:0004713	IPR000719; IPR017441; IPR017442; IPR008271	Active site (1); Binding site (1); Chain (1); Domain (1); Erroneous gene model prediction (1); Nucleotide binding (1); Transit peptide (1)	ATP-binding; Chloroplast; Complete proteome; Kinase; Nucleotide-binding; Plastid; Serine/threonine-protein kinase; Transferase; Transit peptide; Tyrosine-protein kinase	3702		Protein kinase superfamily, Ser/Thr protein kinase family	1450380; 11130712; 14593172		Plastid â€º chloroplast.
P92980	APR3_ARATH	reviewed	5'-adenylylsulfate reductase 3, chloroplastic (EC 1.8.4.9) (Adenosine 5'-phosphosulfate 5'-adenylylsulfate sulfotransferase 3) (APS sulfotransferase 3) (Thioredoxin-independent APS reductase 3) (3'-phosphoadenosine-5'-phosphosulfate reductase homolog 26) (PAPS reductase homolog 26) (Prh-26)	APR3 (PRH26) (At4g21990) (F1N20.90)	Arabidopsis thaliana (Mouse-ear cress)	458	Thioredoxin domain (1)	1.8.4.9	adenylyl-sulfate reductase (glutathione) activity; adenylyl-sulfate reductase activity; cell redox homeostasis; chloroplast; cysteine biosynthetic process; oxidation reduction; response to stress; sulfate assimilation; sulfate reduction; transferase activity	GO:0033741; GO:0009973; GO:0045454; GO:0009507; GO:0019344; GO:0055114; GO:0006950; GO:0000103; GO:0019419; GO:0016740	IPR002500; IPR014729; IPR004508; IPR017936; IPR013766; IPR012335	Chain (1); Compositional bias (1); Disulfide bond (1); Domain (1); Frameshift (1); Region (1); Sequence conflict (4); Transit peptide (1)	Amino-acid biosynthesis; Chloroplast; Complete proteome; Cysteine biosynthesis; Disulfide bond; Oxidoreductase; Plastid; Redox-active center; Stress response; Transit peptide	3702		APS reductase family	8917599; 8917600; 10617198; 14593172		Plastid â€º chloroplast.
Q43199	APT1_WHEAT	reviewed	Adenine phosphoribosyltransferase 1 (APRT 1) (EC 2.4.2.7)	APT1	Triticum aestivum (Wheat)	181		2.4.2.7	adenine phosphoribosyltransferase activity; adenine salvage; cytoplasm; purine ribonucleoside salvage	GO:0003999; GO:0006168; GO:0005737; GO:0006166	IPR005764; IPR002375; IPR000836	Chain (1)	Cytoplasm; Glycosyltransferase; Purine salvage; Transferase	4565	Purine metabolism; AMP biosynthesis via salvage pathway; AMP from adenine: step 1/1.	Purine/pyrimidine phosphoribosyltransferase family			Cytoplasm.
Q05431	APX1_ARATH	reviewed	L-ascorbate peroxidase 1, cytosolic (AP) (AtAPx01) (EC 1.11.1.11)	APX1 (At1g07890) (F24B9.2)	Arabidopsis thaliana (Mouse-ear cress)	250		1.11.1.11	L-ascorbate peroxidase activity; calcium ion binding; cell wall; chloroplast stroma; cytosol; embryonic development ending in seed dormancy; heme binding; hydrogen peroxide catabolic process; oxidation reduction; plasma membrane; potassium ion binding; protein binding; response to cadmium ion; response to heat; response to salt stress	GO:0016688; GO:0005509; GO:0005618; GO:0009570; GO:0005829; GO:0009793; GO:0020037; GO:0042744; GO:0055114; GO:0005886; GO:0030955; GO:0005515; GO:0046686; GO:0009408; GO:0009651	IPR002207; IPR002016; IPR019794; IPR019793	Active site (1); Chain (1); Initiator methionine (1); Metal binding (6); Site (1)	Alternative splicing; Calcium; Complete proteome; Cytoplasm; Direct protein sequencing; Heme; Hydrogen peroxide; Iron; Metal-binding; Oxidoreductase; Peroxidase; Potassium	3702		Peroxidase family, Ascorbate peroxidase subfamily	1558944; 8422923; 11130712; 14593172; 8534847; 9144965; 9808745; 14739345; 15608336		Cytoplasm.
P28186	ARA3_ARATH	reviewed	Ras-related protein ARA-3	ARA-3 (At3g46060) (F12M12_30)	Arabidopsis thaliana (Mouse-ear cress)	216			GTP binding; ethylene mediated signaling pathway; plasma membrane; protein transport; small GTPase mediated signal transduction; vacuole	GO:0005525; GO:0009873; GO:0005886; GO:0015031; GO:0007264; GO:0005773	IPR003579; IPR013753; IPR001806; IPR005225	Chain (1); Lipidation (2); Motif (1); Nucleotide binding (3)	Cell membrane; Complete proteome; GTP-binding; Lipoprotein; Membrane; Nucleotide-binding; Prenylation	3702		Small GTPase superfamily, Rab family	1748311; 11130713; 14593172		Cell membrane; Lipid-anchor; Cytoplasmic side.
Q8W108	ARD3_ARATH	reviewed	1,2-dihydroxy-3-keto-5-methylthiopentene dioxygenase 3 (EC 1.13.-.-) (Aci-reductone dioxygenase 3)	ARD3 (At4g14710) (dl3395c) (FCAALL.141)	Arabidopsis thaliana (Mouse-ear cress)	199		1.13.-.-	iron ion binding; methionine biosynthetic process; methionine salvage; oxidation reduction; oxidoreductase activity, acting on single donors with incorporation of molecular oxygen, incorporation of two atoms of oxygen	GO:0005506; GO:0009086; GO:0019509; GO:0055114; GO:0016702	IPR004313; IPR014710	Chain (1); Erroneous gene model prediction (2); Metal binding (4)	Alternative splicing; Amino-acid biosynthesis; Complete proteome; Dioxygenase; Iron; Metal-binding; Methionine biosynthesis; Oxidoreductase	3702	Amino-acid biosynthesis; L-methionine biosynthesis via salvage pathway; L-methionine from (S)-methyl-5-thio-alpha-D-ribose 1-phosphate: step 5/6.	Acireductone dioxygenase (ARD) family	9461215; 10617198; 14593172
Q06396	ARF1_ORYSJ	reviewed	ADP-ribosylation factor 1 (13 kDa cold-induced protein)	Os01g0813400 (LOC_Os01g59790) (OSJNBa0085D07.10) (P0425G02.41) (P0432B10.14)	Oryza sativa subsp. japonica (Rice)	181			GTP binding; Golgi apparatus; protein transport; small GTPase mediated signal transduction; vesicle-mediated transport	GO:0005525; GO:0005794; GO:0015031; GO:0007264; GO:0016192	IPR006688; IPR006689; IPR005225	Chain (1); Erroneous gene model prediction (1); Frameshift (1); Initiator methionine (1); Lipidation (1); Nucleotide binding (3); Sequence caution (1)	ER-Golgi transport; GTP-binding; Golgi apparatus; Lipoprotein; Myristate; Nucleotide-binding; Protein transport; Transport	39947		Small GTPase superfamily, Arf family	12447438; 12869764; 16668981		Golgi apparatus.
P51823	ARF2_ORYSJ	reviewed	ADP-ribosylation factor 2	ARF (Os05g0489600) (LOC_Os05g41060) (OJ1119_H02.17)	Oryza sativa subsp. japonica (Rice)	181			GTP binding; Golgi apparatus; intracellular protein transport; protein amino acid ADP-ribosylation; small GTPase mediated signal transduction; vesicle-mediated transport	GO:0005525; GO:0005794; GO:0006886; GO:0006471; GO:0007264; GO:0016192	IPR006688; IPR006689; IPR005225	Chain (1); Initiator methionine (1); Lipidation (1); Nucleotide binding (3)	ER-Golgi transport; GTP-binding; Golgi apparatus; Lipoprotein; Myristate; Nucleotide-binding; Protein transport; Transport	39947		Small GTPase superfamily, Arf family	16261349		Golgi apparatus.
Q94JM3	ARFB_ARATH	reviewed	Auxin response factor 2 (ARF1-binding protein) (ARF1-BP) (Protein MEGAINTEGUMENTA)	ARF2 (MNT) (At5g62000) (MTG10.3)	Arabidopsis thaliana (Mouse-ear cress)	859	Aux/IAA-ARF domain (1); TF-B3 DNA-binding domain (1)		DNA binding; auxin mediated signaling pathway; floral organ abscission; fruit dehiscence; leaf senescence; negative regulation of cell proliferation; negative regulation of transcription, DNA-dependent; nucleus; ovule development; positive regulation of flower development; protein dimerization activity; transcription	GO:0003677; GO:0009734; GO:0010227; GO:0010047; GO:0010150; GO:0008285; GO:0045892; GO:0005634; GO:0048481; GO:0009911; GO:0046983; GO:0006350	IPR003311; IPR011525; IPR010525; IPR003340	Chain (1); DNA binding (1); Domain (1); Frameshift (2); Sequence conflict (16)	Auxin signaling pathway; Complete proteome; DNA-binding; Nucleus; Transcription; Transcription regulation	3702		ARF family	15659631; 9872454; 14593172; 9188533; 10476078; 12036261; 16176952; 15960614; 16339187		Nucleus.
Q653U3	ARFQ_ORYSJ	reviewed	Auxin response factor 17	ARF17 (Os06g0677800) (LOC_Os06g46410) (B1153E06.26) (P0710B08.20)	Oryza sativa subsp. japonica (Rice)	917	Aux/IAA-ARF domain (1); TF-B3 DNA-binding domain (1)		DNA binding; auxin mediated signaling pathway; nucleus; protein dimerization activity; regulation of transcription, DNA-dependent; transcription	GO:0003677; GO:0009734; GO:0005634; GO:0046983; GO:0006355; GO:0006350	IPR011525; IPR010525; IPR003340	Chain (1); Compositional bias (1); DNA binding (1); Domain (1); Frameshift (1)	Auxin signaling pathway; DNA-binding; Nucleus; Transcription; Transcription regulation	39947		ARF family	16100779; 17210932; 12869764; 17408882		Nucleus.
P32292	ARG2_PHAAU	reviewed	Indole-3-acetic acid-induced protein ARG2	ARG2	Phaseolus aureus (Mung bean) (Vigna radiata)	99			response to stress	GO:0006950	IPR004926	Chain (1)	Stress response	3916
A6WYM1	ARGB_OCHA4	reviewed	Acetylglutamate kinase (EC 2.7.2.8) (NAG kinase) (AGK) (N-acetyl-L-glutamate 5-phosphotransferase)	argB (Oant_1358)	Ochrobactrum anthropi (strain ATCC 49188 / DSM 6882 / NCTC 12168)	296		2.7.2.8	ATP binding; acetylglutamate kinase activity; arginine biosynthetic process; cytoplasm	GO:0005524; GO:0003991; GO:0006526; GO:0005737	IPR004662; IPR001048; IPR011148	Binding site (2); Chain (1); Region (1); Site (2)	ATP-binding; Amino-acid biosynthesis; Arginine biosynthesis; Complete proteome; Cytoplasm; Kinase; Nucleotide-binding; Transferase	439375	Amino-acid biosynthesis; L-arginine biosynthesis; N(2)-acetyl-L-ornithine from L-glutamate: step 2/4.	Acetylglutamate kinase family			Cytoplasm.
Q55AD9	ARL5_DICDI	reviewed	ADP-ribosylation factor-like protein 5	arl5 (arlC) (DDB_G0271942)	Dictyostelium discoideum (Slime mold)	183			GTP binding; intracellular; small GTPase mediated signal transduction	GO:0005525; GO:0005622; GO:0007264	IPR006688; IPR006689; IPR005225	Chain (1); Nucleotide binding (3)	Complete proteome; GTP-binding; Nucleotide-binding	44689		Small GTPase superfamily, Arf family	12097910; 15875012
Q5ZKQ8	ARL8A_CHICK	reviewed	ADP-ribosylation factor-like protein 8A	ARL8A (RCJMB04_9k9)	Gallus gallus (Chicken)	186			GTP binding; late endosome membrane; lysosomal membrane; small GTPase mediated signal transduction	GO:0005525; GO:0031902; GO:0005765; GO:0007264	IPR006688; IPR006689; IPR005225	Chain (1); Nucleotide binding (3); Region (1)	Endosome; GTP-binding; Lysosome; Membrane; Nucleotide-binding	9031		Small GTPase superfamily, Arf family	15642098		Late endosome membrane. Lysosome membrane.
P27608	AROF_TOBAC	reviewed	Phospho-2-dehydro-3-deoxyheptonate aldolase 1, chloroplastic (EC 2.5.1.54) (Phospho-2-keto-3-deoxyheptonate aldolase 1) (3-deoxy-D-arabino-heptulosonate 7-phosphate synthase 1) (DAHP synthetase 1)	DHAPS-1	Nicotiana tabacum (Common tobacco)	542		2.5.1.54	3-deoxy-7-phosphoheptulonate synthase activity; aromatic amino acid family biosynthetic process; chloroplast	GO:0003849; GO:0009073; GO:0009507	IPR002480	Chain (1); Transit peptide (1)	Amino-acid biosynthesis; Aromatic amino acid biosynthesis; Chloroplast; Plastid; Transferase; Transit peptide	4097	Metabolic intermediate biosynthesis; chorismate biosynthesis; chorismate from D-erythrose 4-phosphate and PEP: step 1/7.	Class-II DAHP synthetase family	16668482		Plastid â€º chloroplast.
Q8TGM7	ART2_YEAST	reviewed	Uncharacterized protein ART2 (Antisense to ribosomal RNA transcript protein 2)	ART2 (YLR154W-A) (YLR154W-C)	Saccharomyces cerevisiae (Baker's yeast)	61						Chain (1)	Complete proteome	4932			9169871; 11753363
Q40588	ASO_TOBAC	reviewed	L-ascorbate oxidase (Ascorbase) (ASO) (EC 1.10.3.3)	AAO	Nicotiana tabacum (Common tobacco)	578	Plastocyanin-like domains (3)	1.10.3.3	L-ascorbate oxidase activity; copper ion binding; extracellular region; oxidation reduction	GO:0008447; GO:0005507; GO:0005576; GO:0055114	IPR001117; IPR011706; IPR011707; IPR002355; IPR008972; IPR017760	Chain (1); Disulfide bond (2); Domain (3); Glycosylation (5); Metal binding (12); Signal peptide (1)	Copper; Disulfide bond; Glycoprotein; Metal-binding; Oxidoreductase; Repeat; Secreted; Signal	4097		Multicopper oxidase family	8624413		Secreted.
Q8GXG1	ASPG2_ARATH	reviewed	Probable isoaspartyl peptidase/L-asparaginase 2 (EC 3.4.19.5) (L-asparagine amidohydrolase 2) [Cleaved into: Isoaspartyl peptidase/L-asparaginase 2 subunit alpha; Isoaspartyl peptidase/L-asparaginase 2 subunit beta]	At3g16150 (MSL1.19)	Arabidopsis thaliana (Mouse-ear cress)	325		3.4.19.5	asparaginase activity; beta-aspartyl-peptidase activity	GO:0004067; GO:0008798	IPR000246	Active site (1); Alternative sequence (1); Chain (2); Site (1)	Alternative splicing; Autocatalytic cleavage; Complete proteome; Hydrolase; Protease	3702		Ntn-hydrolase family	10819329; 11910074
O04057	ASPR_CUCPE	reviewed	Aspartic proteinase (EC 3.4.23.-)		Cucurbita pepo (Vegetable marrow) (Summer squash)	513	Saposin B-type domain (1)	3.4.23.-	aspartic-type endopeptidase activity; lipid metabolic process; proteolysis; vacuole	GO:0004190; GO:0006629; GO:0006508; GO:0005773	IPR001461; IPR001969; IPR009007; IPR007856; IPR008138; IPR011001; IPR008139	Active site (2); Chain (1); Disulfide bond (3); Domain (1); Glycosylation (2); Propeptide (1); Signal peptide (1)	Aspartyl protease; Disulfide bond; Glycoprotein; Hydrolase; Protease; Signal; Vacuole; Zymogen	3663		Peptidase A1 family	9210475		Vacuole.
P37219	ASR2_SOLLC	reviewed	Abscisic stress-ripening protein 2	ASR2	Solanum lycopersicum (Tomato) (Lycopersicon esculentum)	114			response to stress	GO:0006950	IPR003496	Chain (1); Compositional bias (2); Sequence conflict (1)		4081			7846175
P38929	ATC2_YEAST	reviewed	Calcium-transporting ATPase 2 (EC 3.6.3.8) (Vacuolar Ca(2+)-ATPase)	PMC1 (YGL006W)	Saccharomyces cerevisiae (Baker's yeast)	1173		3.6.3.8	ATP binding; ATP biosynthetic process; calcium ion binding; calcium ion transport; calcium-transporting ATPase activity; cellular calcium ion homeostasis; fungal-type vacuole membrane; identical protein binding; integral to membrane; magnesium ion binding; transmembrane transport	GO:0005524; GO:0006754; GO:0005509; GO:0006816; GO:0005388; GO:0006874; GO:0000329; GO:0042802; GO:0016021; GO:0000287; GO:0055085	IPR008250; IPR006408; IPR006068; IPR004014; IPR001757; IPR018303; IPR005834	Active site (1); Chain (1); Topological domain (11); Transmembrane (10)	ATP-binding; Calcium; Calcium transport; Complete proteome; Hydrolase; Ion transport; Magnesium; Membrane; Nucleotide-binding; Phosphoprotein; Transmembrane; Transport; Vacuole	4932		Cation transport ATPase (P-type) family	7507493; 9169869; 14562106		Vacuole membrane; Multi-pass membrane protein.
Q96253	ATP5E_ARATH	reviewed	ATP synthase subunit epsilon, mitochondrial	At1g51650 (F19C24.25)	Arabidopsis thaliana (Mouse-ear cress)	70			ATP synthesis coupled proton transport; hydrogen ion transporting ATP synthase activity, rotational mechanism; mitochondrial proton-transporting ATP synthase complex, catalytic core F(1); proton-transporting ATPase activity, rotational mechanism	GO:0015986; GO:0046933; GO:0000275; GO:0046961	IPR006721	Chain (1); Initiator methionine (1)	ATP synthesis; CF(1); Complete proteome; Hydrogen ion transport; Ion transport; Membrane; Mitochondrion; Mitochondrion inner membrane; Transport	3702		Eukaryotic ATPase epsilon family	11130712; 14593172; 14671022		Mitochondrion. Mitochondrion inner membrane.
Q9FT52	ATP5H_ARATH	reviewed	ATP synthase subunit d, mitochondrial	At3g52300 (T25B15.70)	Arabidopsis thaliana (Mouse-ear cress)	168			ATP synthesis coupled proton transport; chloroplast thylakoid membrane; cytosolic ribosome; hydrogen ion transmembrane transporter activity; hydrolase activity; mitochondrial proton-transporting ATP synthase complex, coupling factor F(o); nucleolus; plasma membrane; protein binding; response to salt stress	GO:0015986; GO:0009535; GO:0022626; GO:0015078; GO:0016787; GO:0000276; GO:0005730; GO:0005886; GO:0005515; GO:0009651	IPR008689	Chain (1); Initiator methionine (1)	Alternative splicing; CF(0); Complete proteome; Direct protein sequencing; Hydrogen ion transport; Hydrolase; Ion transport; Membrane; Mitochondrion; Mitochondrion inner membrane; Transport	3702		ATPase d subunit family	11130713; 14593172; 11743114; 14671022		Mitochondrion. Mitochondrion inner membrane.
P24499	ATP6_TRYBB	reviewed	ATP synthase subunit a (F-ATPase protein 6)	ATP6 (MURF4)	Trypanosoma brucei brucei	229			ATP synthesis coupled proton transport; hydrogen ion transmembrane transporter activity; integral to membrane; mitochondrial inner membrane; proton-transporting ATP synthase complex, coupling factor F(o)	GO:0015986; GO:0015078; GO:0016021; GO:0005743; GO:0045263	IPR000568	Chain (1); Transmembrane (7)	ATP synthesis; CF(0); Hydrogen ion transport; Ion transport; Membrane; Mitochondrion; Mitochondrion inner membrane; Transmembrane; Transport	5702		ATPase A chain family	2140530		Mitochondrion inner membrane; Multi-pass membrane protein.
Q9SJ12	ATP7_ARATH	reviewed	Probable ATP synthase 24 kDa subunit, mitochondrial	At2g21870 (F7D8.19)	Arabidopsis thaliana (Mouse-ear cress)	240			chloroplast; hydrogen ion transmembrane transporter activity; mitochondrial inner membrane; nucleolus; proton transport; proton-transporting ATP synthase complex, coupling factor F(o)	GO:0009507; GO:0015078; GO:0005743; GO:0005730; GO:0015992; GO:0045263		Chain (1); Sequence conflict (1); Transit peptide (1)	Alternative splicing; CF(0); Complete proteome; Direct protein sequencing; Hydrogen ion transport; Ion transport; Membrane; Mitochondrion; Mitochondrion inner membrane; Transit peptide; Transport	3702			10617197; 14593172; 11743114; 14671022		Mitochondrion. Mitochondrion inner membrane.
Q01554	ATP9_TRIRU	reviewed	ATP synthase subunit 9, mitochondrial (Lipid-binding protein)	ATP9	Trichophyton rubrum	74			ATP synthesis coupled proton transport; hydrogen ion transmembrane transporter activity; integral to membrane; lipid binding; mitochondrial membrane; proton-transporting ATP synthase complex, coupling factor F(o)	GO:0015986; GO:0015078; GO:0016021; GO:0008289; GO:0031966; GO:0045263	IPR000454; IPR002379	Chain (1); Site (1); Transmembrane (2)	CF(0); Hydrogen ion transport; Ion transport; Lipid-binding; Membrane; Mitochondrion; Transmembrane; Transport	5551		ATPase C chain family	1326416		Mitochondrion membrane; Multi-pass membrane protein.
Q9XPJ9	ATPAM_DICDI	reviewed	ATP synthase subunit alpha, mitochondrial	atp1 (DDB_G0294012)	Dictyostelium discoideum (Slime mold)	519			ATP binding; ATP synthesis coupled proton transport; hydrogen ion transporting ATP synthase activity, rotational mechanism; mitochondrial inner membrane; proton-transporting ATP synthase complex, catalytic core F(1); proton-transporting ATPase activity, rotational mechanism	GO:0005524; GO:0015986; GO:0046933; GO:0005743; GO:0045261; GO:0046961	IPR005294; IPR017458; IPR000793; IPR004100; IPR020003; IPR000194	Chain (1); Nucleotide binding (1); Site (1)	ATP synthesis; ATP-binding; CF(1); Complete proteome; Hydrogen ion transport; Ion transport; Membrane; Mitochondrion; Mitochondrion inner membrane; Nucleotide-binding; Transport	44689		ATPase alpha/beta chains family	10821186		Mitochondrion. Mitochondrion inner membrane.
Q01915	ATPAM_SOYBN	reviewed	ATP synthase subunit alpha, mitochondrial	ATPA	Glycine max (Soybean)	508			ATP binding; ATP synthesis coupled proton transport; hydrogen ion transporting ATP synthase activity, rotational mechanism; mitochondrial inner membrane; proton-transporting ATP synthase complex, catalytic core F(1); proton-transporting ATPase activity, rotational mechanism	GO:0005524; GO:0015986; GO:0046933; GO:0005743; GO:0045261; GO:0046961	IPR005294; IPR000793; IPR004100; IPR020003; IPR000194	Chain (1); Nucleotide binding (1); Site (1)	ATP synthesis; ATP-binding; CF(1); Hydrogen ion transport; Ion transport; Membrane; Mitochondrion; Mitochondrion inner membrane; Nucleotide-binding; Transport	3847		ATPase alpha/beta chains family	8435853		Mitochondrion. Mitochondrion inner membrane.
Q2L917	ATPB_GOSHI	reviewed	ATP synthase subunit beta, chloroplastic (EC 3.6.3.14) (F-ATPase subunit beta) (ATP synthase F1 sector subunit beta)	atpB	Gossypium hirsutum (Upland cotton) (Gossypium mexicanum)	498		3.6.3.14	ATP binding; chloroplast thylakoid membrane; hydrogen ion transporting ATP synthase activity, rotational mechanism; hydrogen-exporting ATPase activity, phosphorylative mechanism; plasma membrane ATP synthesis coupled proton transport; proton-transporting ATP synthase complex, catalytic core F(1); proton-transporting ATPase activity, rotational mechanism	GO:0005524; GO:0009535; GO:0046933; GO:0008553; GO:0042777; GO:0045261; GO:0046961	IPR003593; IPR005722; IPR000793; IPR004100; IPR020003; IPR000194	Chain (1); Nucleotide binding (1)	ATP synthesis; ATP-binding; CF(1); Chloroplast; Hydrogen ion transport; Hydrolase; Ion transport; Membrane; Nucleotide-binding; Plastid; Thylakoid; Transport	3635		ATPase alpha/beta chains family	16553962		Plastid â€º chloroplast thylakoid membrane; Peripheral membrane protein.
Q0ZJ13	ATPB_VITVI	reviewed	ATP synthase subunit beta, chloroplastic (EC 3.6.3.14) (F-ATPase subunit beta) (ATP synthase F1 sector subunit beta)	atpB	Vitis vinifera (Grape)	498		3.6.3.14	ATP binding; chloroplast thylakoid membrane; hydrogen ion transporting ATP synthase activity, rotational mechanism; hydrogen-exporting ATPase activity, phosphorylative mechanism; plasma membrane ATP synthesis coupled proton transport; proton-transporting ATP synthase complex, catalytic core F(1); proton-transporting ATPase activity, rotational mechanism	GO:0005524; GO:0009535; GO:0046933; GO:0008553; GO:0042777; GO:0045261; GO:0046961	IPR003593; IPR005722; IPR000793; IPR004100; IPR020003; IPR000194	Chain (1); Nucleotide binding (1)	ATP synthesis; ATP-binding; CF(1); Chloroplast; Hydrogen ion transport; Hydrolase; Ion transport; Membrane; Nucleotide-binding; Plastid; Thylakoid; Transport	29760		ATPase alpha/beta chains family	16603088		Plastid â€º chloroplast thylakoid membrane; Peripheral membrane protein.
Q01859	ATPBM_ORYSJ	reviewed	ATP synthase subunit beta, mitochondrial (EC 3.6.3.14)	ATPB (Os05g0553000) (LOC_Os05g47980) (OJ1263_E10.1) (OSJNBa0079H23.20)	Oryza sativa subsp. japonica (Rice)	552		3.6.3.14	ATP binding; ATP synthesis coupled proton transport; hydrogen ion transporting ATP synthase activity, rotational mechanism; hydrogen-exporting ATPase activity, phosphorylative mechanism; mitochondrial inner membrane; proton-transporting ATP synthase complex, catalytic core F(1); proton-transporting ATPase activity, rotational mechanism	GO:0005524; GO:0015986; GO:0046933; GO:0008553; GO:0005743; GO:0045261; GO:0046961	IPR003593; IPR005722; IPR000793; IPR004100; IPR020003; IPR000194	Chain (1); Nucleotide binding (1); Sequence conflict (7); Transit peptide (1)	ATP synthesis; ATP-binding; CF(1); Direct protein sequencing; Hydrogen ion transport; Hydrolase; Ion transport; Membrane; Mitochondrion; Mitochondrion inner membrane; Nucleotide-binding; Transit peptide; Transport	39947		ATPase alpha/beta chains family	1387558; 16261349; 12869764; 16758443		Mitochondrion. Mitochondrion inner membrane.
Q2PMU9	ATPE_SOYBN	reviewed	ATP synthase epsilon chain, chloroplastic (ATP synthase F1 sector epsilon subunit) (F-ATPase epsilon subunit)	atpE	Glycine max (Soybean)	134			ATP binding; chloroplast thylakoid membrane; hydrogen ion transporting ATP synthase activity, rotational mechanism; plasma membrane ATP synthesis coupled proton transport; proton-transporting ATP synthase complex, catalytic core F(1); proton-transporting ATPase activity, rotational mechanism	GO:0005524; GO:0009535; GO:0046933; GO:0042777; GO:0045261; GO:0046961	IPR001469	Chain (1)	ATP synthesis; CF(1); Chloroplast; Hydrogen ion transport; Ion transport; Membrane; Plastid; Thylakoid; Transport	3847		ATPase epsilon chain family	16247559		Plastid â€º chloroplast thylakoid membrane; Peripheral membrane protein.
Q2PMS9	ATPF_SOYBN	reviewed	ATP synthase subunit b, chloroplastic (ATPase subunit I) (ATP synthase F(0) sector subunit b)	atpF	Glycine max (Soybean)	185			ATP binding; ATP synthesis coupled proton transport; chloroplast thylakoid membrane; hydrogen ion transporting ATP synthase activity, rotational mechanism; integral to membrane; proton-transporting ATP synthase complex, coupling factor F(o)	GO:0005524; GO:0015986; GO:0009535; GO:0046933; GO:0016021; GO:0045263	IPR002146	Chain (1); Transmembrane (1)	ATP synthesis; ATP-binding; CF(0); Chloroplast; Hydrogen ion transport; Ion transport; Membrane; Nucleotide-binding; Plastid; Thylakoid; Transmembrane; Transport	3847		ATPase B chain family	16247559		Plastid â€º chloroplast thylakoid membrane; Single-pass membrane protein.
P28552	ATPG_PEA	reviewed	ATP synthase gamma chain, chloroplastic (F-ATPase gamma subunit)	ATPC	Pisum sativum (Garden pea)	376			ATP synthesis coupled proton transport; chloroplast thylakoid membrane; hydrogen ion transporting ATP synthase activity, rotational mechanism; proton-transporting ATP synthase complex, catalytic core F(1); proton-transporting ATPase activity, rotational mechanism	GO:0015986; GO:0009535; GO:0046933; GO:0045261; GO:0046961	IPR000131	Active site (1); Chain (1); Disulfide bond (1); Transit peptide (1)	ATP synthesis; CF(1); Chloroplast; Disulfide bond; Hydrogen ion transport; Ion transport; Membrane; Plastid; Thylakoid; Transit peptide; Transport	3888		ATPase gamma chain family	1450388		Plastid â€º chloroplast thylakoid membrane.
P69195	ATPH_SOYBN	reviewed	ATP synthase subunit c, chloroplastic (ATP synthase F(0) sector subunit c) (F-type ATPase subunit c) (F-ATPase subunit c) (Lipid-binding protein) (ATPase subunit III)	atpH	Glycine max (Soybean)	81			ATP synthesis coupled proton transport; chloroplast thylakoid membrane; hydrogen ion transporting ATP synthase activity, rotational mechanism; integral to membrane; lipid binding; proton-transporting ATP synthase complex, coupling factor F(o)	GO:0015986; GO:0009535; GO:0046933; GO:0016021; GO:0008289; GO:0045263	IPR000454; IPR005953; IPR002379	Chain (1); Site (1); Transmembrane (2)	ATP synthesis; CF(0); Chloroplast; Hydrogen ion transport; Ion transport; Lipid-binding; Membrane; Plastid; Thylakoid; Transmembrane; Transport	3847		ATPase C chain family	2449380; 16247559		Plastid â€º chloroplast thylakoid membrane; Multi-pass membrane protein.
Q2PMT1	ATPI_SOYBN	reviewed	ATP synthase subunit a, chloroplastic (F-ATPase subunit IV) (ATP synthase F0 sector subunit a)	atpI	Glycine max (Soybean)	247			chloroplast thylakoid membrane; hydrogen ion transporting ATP synthase activity, rotational mechanism; integral to membrane; plasma membrane ATP synthesis coupled proton transport; proton-transporting ATP synthase complex, coupling factor F(o)	GO:0009535; GO:0046933; GO:0016021; GO:0042777; GO:0045263	IPR000568	Chain (1); Transmembrane (5)	ATP synthesis; CF(0); Chloroplast; Hydrogen ion transport; Ion transport; Membrane; Plastid; Thylakoid; Transmembrane; Transport	3847		ATPase A chain family	16247559		Plastid â€º chloroplast thylakoid membrane; Multi-pass membrane protein.
P31853	ATPX_SPIOL	reviewed	ATP synthase subunit b', chloroplastic (ATPase subunit II) (ATP synthase F(0) sector subunit b')	ATPG	Spinacia oleracea (Spinach)	222			ATP binding; ATP synthesis coupled proton transport; chloroplast thylakoid membrane; hydrogen ion transmembrane transporter activity; integral to membrane; proton-transporting ATP synthase complex, coupling factor F(o)	GO:0005524; GO:0015986; GO:0009535; GO:0015078; GO:0016021; GO:0045263	IPR002146	Chain (1); Sequence conflict (1); Transit peptide (1); Transmembrane (1)	ATP-binding; CF(0); Chloroplast; Direct protein sequencing; Hydrogen ion transport; Ion transport; Membrane; Nucleotide-binding; Plastid; Transit peptide; Transmembrane; Transport	3562		ATPase B chain family	8325369		Plastid â€º chloroplast thylakoid membrane; Single-pass membrane protein.
Q9U7E0	ATRX_CAEEL	reviewed	Transcriptional regulator ATRX homolog (EC 3.6.1.-) (ATP-dependent helicase xnp-1) (X-linked nuclear protein 1)	xnp-1 (B0041.7)	Caenorhabditis elegans	1359	Helicase ATP-binding domain (1); Helicase C-terminal domain (1)	3.6.1.-	ATP binding; DNA binding; DNA repair; gonad development; helicase activity; nucleus; vulval development	GO:0005524; GO:0003677; GO:0006281; GO:0008406; GO:0004386; GO:0005634; GO:0040025	IPR014001; IPR001650; IPR002464; IPR014021; IPR000330	Chain (1); Compositional bias (6); Domain (2); Motif (1); Nucleotide binding (1); Sequence conflict (1)	ATP-binding; Complete proteome; DNA damage; DNA repair; DNA-binding; Helicase; Hydrolase; Nucleotide-binding; Nucleus	6239		SNF2/RAD54 helicase family	10433961; 9851916		Nucleus.
Q54K95	ATTY_DICDI	reviewed	Tyrosine aminotransferase (TAT) (EC 2.6.1.5) (L-tyrosine:2-oxoglutarate aminotransferase)	tat (DDB_G0287515)	Dictyostelium discoideum (Slime mold)	417		2.6.1.5	1-aminocyclopropane-1-carboxylate synthase activity; L-phenylalanine catabolic process; L-tyrosine:2-oxoglutarate aminotransferase activity; biosynthetic process; pyridoxal phosphate binding; tyrosine catabolic process	GO:0016847; GO:0006559; GO:0004838; GO:0009058; GO:0030170; GO:0006572	IPR001176; IPR004839; IPR004838; IPR015421; IPR015422; IPR005958	Chain (1); Modified residue (1)	Aminotransferase; Complete proteome; Phenylalanine catabolism; Pyridoxal phosphate; Transferase; Tyrosine catabolism	44689	Amino-acid degradation; L-phenylalanine degradation; acetoacetic acid and fumarate from L-phenylalanine: step 2/6.	Class-I pyridoxal-phosphate-dependent aminotransferase family	15875012
Q54HG7	AUHM_DICDI	reviewed	Methylglutaconyl-CoA hydratase, mitochondrial (EC 4.2.1.18) (AU-specific RNA-binding enoyl-CoA hydratase homolog) (AU-binding protein/enoyl-CoA hydratase homolog)	auh (DDB_G0289471)	Dictyostelium discoideum (Slime mold)	303		4.2.1.18	branched chain family amino acid catabolic process; enoyl-CoA hydratase activity; mRNA 3'-UTR binding; mRNA catabolic process; methylglutaconyl-CoA hydratase activity; mitochondrion	GO:0009083; GO:0004300; GO:0003730; GO:0006402; GO:0004490; GO:0005739	IPR001753; IPR018376	Chain (1); Transit peptide (1)	Branched-chain amino acid catabolism; Complete proteome; Lyase; Mitochondrion; Transit peptide	44689	Amino-acid degradation; L-leucine degradation; HMG-CoA from 3-isovaleryl-CoA: step 3/3.	Enoyl-CoA hydratase/isomerase family	15875012		Mitochondrion.
P21616	AVP_PHAAU	reviewed	Pyrophosphate-energized vacuolar membrane proton pump (EC 3.6.1.1) (Pyrophosphate-energized inorganic pyrophosphatase) (H(+)-PPase) (Vacuolar H(+)-pyrophosphatase)		Phaseolus aureus (Mung bean) (Vigna radiata)	765		3.6.1.1	hydrogen ion transmembrane transporter activity; hydrogen-translocating pyrophosphatase activity; inorganic diphosphatase activity; integral to membrane; magnesium ion binding; proton transport; vacuolar membrane	GO:0015078; GO:0009678; GO:0004427; GO:0016021; GO:0000287; GO:0015992; GO:0005774	IPR004131	Active site (1); Chain (1); Initiator methionine (1); Sequence conflict (1); Topological domain (13); Transmembrane (12)	Direct protein sequencing; Hydrogen ion transport; Hydrolase; Ion transport; Magnesium; Membrane; Transmembrane; Transport; Vacuole	3916		H(+)-translocating pyrophosphatase (TC 3.A.10) family, Type 1 subfamily	2555340; 10477275		Vacuole membrane; Multi-pass membrane protein.
Q9VTG7	B3G2P_DROME	reviewed	Galactosylgalactosylxylosylprotein 3-beta-glucuronosyltransferase P (EC 2.4.1.135) (Beta-1,3-glucuronyltransferase P) (Glucuronosyltransferase-P) (GlcAT-P) (UDP-glucuronosyltransferase-P) (DmGlcAT-BSII)	GlcAT-P (GLCAT-BSII) (CG6207)	Drosophila melanogaster (Fruit fly)	479		2.4.1.135	Golgi membrane; N-acetyllactosamine beta-1,3-glucuronosyltransferase activity; asioloorosomucoid beta-1,3-glucuronosyltransferase activity; galactosyl beta-1,3 N-acetylgalactosamine beta-1,3-glucuronosyltransferase activity; galactosylgalactosylxylosylprotein 3-beta-glucuronosyltransferase activity; glycoprotein biosynthetic process; glycosphingolipid biosynthetic process; integral to membrane; m…	GO:0000139; GO:0046987; GO:0046988; GO:0046989; GO:0015018; GO:0009101; GO:0006688; GO:0016021; GO:0030145; GO:0031177; GO:0030166	IPR005027; IPR006162	Active site (1); Alternative sequence (1); Chain (1); Glycosylation (5); Metal binding (1); Topological domain (2); Transmembrane (1)	Alternative splicing; Complete proteome; Glycoprotein; Golgi apparatus; Manganese; Membrane; Metal-binding; Signal-anchor; Transferase; Transmembrane	7227	Protein modification; protein glycosylation.	Glycosyltransferase 43 family	12511570; 10731132; 12537572; 12537569		Golgi apparatus membrane; Single-pass type II membrane protein.
Q8LG89	BABL_ARATH	reviewed	Putative basic blue protein (Plantacyanin)	At2g02850 (T17M13.2)	Arabidopsis thaliana (Mouse-ear cress)	129	Plastocyanin-like domain (1)		anther development; apoplast; copper ion binding; electron carrier activity; electron transport chain; middle lamella-containing extracellular matrix; pollination; transport	GO:0048653; GO:0048046; GO:0005507; GO:0009055; GO:0022900; GO:0048196; GO:0009856; GO:0006810	IPR000923; IPR008972; IPR003245	Chain (1); Disulfide bond (1); Domain (1); Metal binding (4); Signal peptide (1)	Complete proteome; Copper; Disulfide bond; Electron transport; Metal-binding; Signal; Transport	3702			9761472; 10617197; 14593172
Q94F62	BAK1_ARATH	reviewed	BRASSINOSTEROID INSENSITIVE 1-associated receptor kinase 1 (BRI1-associated receptor kinase 1) (AtBAK1) (EC 2.7.10.1) (EC 2.7.11.1) (Somatic embryogenesis receptor kinase 3) (AtSERK3) (Somatic embryogenesis receptor-like kinase 3) (Protein ELONGATED)	BAK1 (ELG) (SERK3) (At4g33430) (F17M5.190)	Arabidopsis thaliana (Mouse-ear cress)	615	LRR (leucine-rich) repeats (4); Protein kinase domain (1)	2.7.10.1; 2.7.11.1	ATP binding; brassinosteroid mediated signaling; cell death; cell growth; defense response to bacterium; defense response to fungus; defense response to oomycetes; endosome membrane; integral to membrane; plasma membrane; protein amino acid phosphorylation; protein complex; protein heterodimerization activity; protein serine/threonine kinase activity	GO:0005524; GO:0009742; GO:0008219; GO:0016049; GO:0042742; GO:0050832; GO:0002229; GO:0010008; GO:0016021; GO:0005886; GO:0006468; GO:0043234; GO:0046982; GO:0004674	IPR001611; IPR013210; IPR000719; IPR017441; IPR017442; IPR008271	Active site (1); Binding site (1); Chain (1); Compositional bias (1); Domain (1); Erroneous gene model prediction (2); Glycosylation (6); Modified residue (11); Motif (1); Mutagenesis (14); Nucleotide binding (1); Repeat (4); Sequence conflict (1); Signal peptide (1); Topological domain (2); Transmembrane (1)	ATP-binding; Cell membrane; Complete proteome; Endosome; Glycoprotein; Kinase; Leucine-rich repeat; Membrane; Nucleotide-binding; Phosphoprotein; Receptor; Repeat; Serine/threonine-protein kinase; Signal; Transferase; Transmembrane; Tyrosine-protein kinase	3702		Protein kinase superfamily, Ser/Thr protein kinase family	11706164; 12150929; 10617198; 11523644; 12150928; 15308754; 15548744; 15894717; 16126860; 16473966; 17626179; 17600708; 17583510; 17625569; 17302430; 17905839; 18621007; 18667726; 19105183; 19277500; 19124768		Cell membrane; Single-pass type I membrane protein. Endosome membrane; Single-pass type I membrane protein.
Q07488	BCB1_ARATH	reviewed	Blue copper protein (Blue copper-binding protein) (AtBCB) (Stellacyanin) (Phytocyanin 1)	BCB (AWI 32) (At5g20230) (F5O24.120)	Arabidopsis thaliana (Mouse-ear cress)	196	Plastocyanin-like domain (1)		aluminum ion transport; anchored to plasma membrane; copper ion binding; electron carrier activity; electron transport chain; response to absence of light; response to oxidative stress; vacuole	GO:0015690; GO:0046658; GO:0005507; GO:0009055; GO:0022900; GO:0009646; GO:0006979; GO:0005773	IPR000923; IPR008972; IPR003245	Chain (1); Disulfide bond (1); Domain (1); Glycosylation (1); Lipidation (1); Metal binding (4); Propeptide (1); Sequence conflict (3); Signal peptide (1)	Cell membrane; Complete proteome; Copper; Disulfide bond; Electron transport; GPI-anchor; Glycoprotein; Lipoprotein; Membrane; Metal-binding; Signal; Transport	3702			8294044; 10769227; 11130714; 14593172; 12805588; 14517339; 16602701		Cell membrane; Lipid-anchor â€º GPI-anchor.
O80517	BCB2_ARATH	reviewed	Uclacyanin-2 (Uclacyanin-II) (Blue copper-binding protein II) (BCB II) (Phytocyanin 2)	At2g44790 (F16B22.32)	Arabidopsis thaliana (Mouse-ear cress)	202	Plastocyanin-like domain (1)		anchored to plasma membrane; copper ion binding; electron carrier activity; electron transport chain; transport	GO:0046658; GO:0005507; GO:0009055; GO:0022900; GO:0006810	IPR000923; IPR008972; IPR003245	Chain (1); Compositional bias (1); Domain (1); Frameshift (2); Glycosylation (1); Lipidation (1); Metal binding (4); Natural variant (1); Propeptide (1); Sequence conflict (6); Signal peptide (1)	Cell membrane; Complete proteome; Copper; Electron transport; GPI-anchor; Glycoprotein; Lipoprotein; Membrane; Metal-binding; Signal; Transport	3702			9761472; 10617197; 14593172; 8580968; 12805588; 16602701		Cell membrane; Lipid-anchor â€º GPI-anchor.
Q06881	BCCP_ANASP	reviewed	Biotin carboxyl carrier protein of acetyl-CoA carboxylase (BCCP)	accB (all5057)	Anabaena sp. (strain PCC 7120)	182	Biotinyl-binding domain (1)		acetyl-CoA carboxylase activity; acetyl-CoA carboxylase complex; biotin binding; fatty acid biosynthetic process	GO:0003989; GO:0009317; GO:0009374; GO:0006633	IPR001249; IPR001882; IPR000089	Chain (1); Domain (1); Initiator methionine (1); Modified residue (1)	Biotin; Complete proteome; Direct protein sequencing; Fatty acid biosynthesis; Lipid synthesis	103690	Lipid metabolism; fatty acid biosynthesis.		8102363; 11759840
Q38897	BEL1_ARATH	reviewed	Homeobox protein BEL1 homolog	BEL1 (BELL1) (At5g41410) (MYC6.12)	Arabidopsis thaliana (Mouse-ear cress)	611	Homeobox DNA-binding domain (1)		cytosol; nucleus; protein binding; regulation of transcription, DNA-dependent; sequence-specific DNA binding; transcription; transcription factor activity	GO:0005829; GO:0005634; GO:0005515; GO:0006355; GO:0043565; GO:0006350; GO:0003700	IPR001356; IPR017970; IPR012287; IPR006563	Chain (1); Compositional bias (4); DNA binding (1); Frameshift (1); Motif (1); Region (2); Sequence conflict (1)	Complete proteome; DNA-binding; Homeobox; Nucleus; Transcription; Transcription regulation	3702		TALE/BELL homeobox family	8521490; 9405937; 14593172; 12244239; 11701881; 15120075; 17693535; 17873098		Nucleus.
P41820	BFR1_SCHPO	reviewed	Brefeldin A resistance protein	bfr1 (hba2) (SPCC18B5.01c) (SPCPJ732.04c)	Schizosaccharomyces pombe (Fission yeast)	1530	ABC transporter domains (2)		ATP binding; ATPase activity, coupled to transmembrane movement of substances; cellular response to stress; integral to membrane; plasma membrane; response to antibiotic; transport	GO:0005524; GO:0042626; GO:0033554; GO:0016021; GO:0005886; GO:0046677; GO:0006810	IPR013525; IPR003439; IPR017871; IPR003593; IPR010929; IPR005285	Chain (1); Domain (2); Glycosylation (9); Modified residue (4); Nucleotide binding (1); Sequence conflict (9); Transmembrane (13)	ATP-binding; Antibiotic resistance; Complete proteome; Glycoprotein; Membrane; Nucleotide-binding; Phosphoprotein; Repeat; Transmembrane; Transport	4896		ABC transporter superfamily, ABCG family, PDR (TC 3.A.1.205) subfamily	7883711; 7646493; 11859360; 18257517		Membrane; Multi-pass membrane protein.
Q9NHB0	BGBP1_DROME	reviewed	Gram-negative bacteria-binding protein 1	GNBP1 (CG6895)	Drosophila melanogaster (Fruit fly)	494			anchored to membrane; bacterial binding; defense response to Gram-positive bacterium; extracellular region; hydrolase activity, hydrolyzing O-glycosyl compounds; innate immune response; lipopolysaccharide binding; membrane fraction; peptidoglycan binding; peptidoglycan catabolic process; plasma membrane; polysaccharide binding; protein binding; regulation of innate immune response	GO:0031225; GO:0008367; GO:0050830; GO:0005576; GO:0004553; GO:0045087; GO:0001530; GO:0005624; GO:0042834; GO:0009253; GO:0005886; GO:0030247; GO:0005515; GO:0045088	IPR013320; IPR000757	Chain (1); Frameshift (1); Glycosylation (3); Sequence conflict (1); Signal peptide (1)	Cell membrane; Complete proteome; GPI-anchor; Glycoprotein; Immune response; Innate immunity; Lipoprotein; Membrane; Signal	7227		Insect beta-1,3-glucan binding protein family	10827089; 10731132; 12537572		Cell membrane; Lipid-anchor â€º GPI-anchor.
P24076	BGIA_MOMCH	reviewed	Glu S.griseus protease inhibitor (BGIA)		Momordica charantia (Bitter gourd) (Balsam pear)	68			response to wounding; serine-type endopeptidase inhibitor activity	GO:0009611; GO:0004867	IPR000864	Chain (1); Disulfide bond (1); Modified residue (1); Site (1)	Acetylation; Direct protein sequencing; Disulfide bond; Protease inhibitor; Serine protease inhibitor	3673		Protease inhibitor I13 (potato type I serine protease inhibitor) family	1679433
Q9SE50	BGL1_ARATH	reviewed	Beta-glucosidase homolog (EC 3.2.1.-)	BG1 (At1g52400) (F19K6.15)	Arabidopsis thaliana (Mouse-ear cress)	528		3.2.1.-	ER body; carbohydrate metabolic process; cation binding; chloroplast; endoplasmic reticulum; hydrolase activity, hydrolyzing O-glycosyl compounds; nucleus; peroxisome; vacuole	GO:0010168; GO:0005975; GO:0043169; GO:0009507; GO:0005783; GO:0004553; GO:0005634; GO:0005777; GO:0005773	IPR000886; IPR001360; IPR018120; IPR013781	Active site (2); Chain (1); Disulfide bond (1); Glycosylation (3); Motif (1); Sequence conflict (1); Signal peptide (1)	Alternative splicing; Complete proteome; Disulfide bond; Endoplasmic reticulum; Glycoprotein; Glycosidase; Hydrolase; Signal	3702		Glycosyl hydrolase 1 family	11130712; 14593172		Endoplasmic reticulum.
P26205	BGLT_TRIRP	reviewed	Cyanogenic beta-glucosidase (EC 3.2.1.21) (Linamarase) (Fragment)	LI	Trifolium repens (Creeping white clover)	425		3.2.1.21	beta-glucosidase activity; carbohydrate metabolic process; cation binding	GO:0008422; GO:0005975; GO:0043169	IPR001360; IPR018120; IPR013781	Active site (2); Beta strand (13); Chain (1); Disulfide bond (1); Glycosylation (2); Helix (23); Non-terminal residue (1); Signal peptide (1); Turn (2)	3D-structure; Direct protein sequencing; Disulfide bond; Glycoprotein; Glycosidase; Hydrolase; Signal	3899		Glycosyl hydrolase 1 family	1907511; 8535788
Q94A20	BI1L_ARATH	reviewed	BI1-like protein	At4g15470 (dl3775w) (FCAALL.58)	Arabidopsis thaliana (Mouse-ear cress)	256			integral to membrane	GO:0016021	IPR006214	Chain (1); Erroneous gene model prediction (2); Frameshift (1); Transmembrane (7)	Complete proteome; Membrane; Transmembrane	3702		BI1 family	9461215; 10617198; 14593172; 11077244		Membrane; Multi-pass membrane protein.
O48814	BIK1_ARATH	reviewed	Serine/threonine-protein kinase BIK1 (EC 2.7.11.1) (Protein BOTRYTIS-INDUCED KINASE 1)	BIK1 (At2g39660) (F17A14.3) (F12L6.32)	Arabidopsis thaliana (Mouse-ear cress)	395	Protein kinase domain (1)	2.7.11.1	ATP binding; cytoplasm; defense response to fungus; nucleolus; plasma membrane; protein amino acid autophosphorylation; protein binding; protein serine/threonine kinase activity	GO:0005524; GO:0005737; GO:0050832; GO:0005730; GO:0005886; GO:0046777; GO:0005515; GO:0004674	IPR000719; IPR017441; IPR017442; IPR008271	Active site (1); Binding site (1); Chain (1); Domain (1); Initiator methionine (1); Lipidation (2); Modified residue (1); Nucleotide binding (1)	ATP-binding; Cell membrane; Complete proteome; Kinase; Lipoprotein; Membrane; Myristate; Nucleotide-binding; Palmitate; Phosphoprotein; Serine/threonine-protein kinase; Transferase	3702		Protein kinase superfamily, Ser/Thr protein kinase family	10617197; 14593172; 16339855; 17317660		Cell membrane; Lipid-anchor.
Q01358	BLI3_NEUCR	reviewed	Protein bli-3	bli-3 (NCU07267)	Neurospora crassa	209			FMN binding	GO:0010181	IPR011576	Chain (1)	Complete proteome	5141			7866300; 12712197
Q8VYR7	BOR1_ARATH	reviewed	Boron transporter 1	BOR1 (At2g47160) (T3D7.3)	Arabidopsis thaliana (Mouse-ear cress)	704			anion transport; boron transport; boron transporter activity; endosome; inorganic anion exchanger activity; integral to membrane; plasma membrane	GO:0006820; GO:0046713; GO:0046715; GO:0005768; GO:0005452; GO:0016021; GO:0005886	IPR011531; IPR003020	Chain (1); Compositional bias (2); Erroneous gene model prediction (1); Mutagenesis (2); Transmembrane (10)	Alternative splicing; Anion exchange; Complete proteome; Ion transport; Membrane; Transmembrane; Transport	3702		Anion exchanger (TC 2.A.31) family	12447444; 10617197; 14593172; 16103374		Membrane; Multi-pass membrane protein.
O95563	BR44_HUMAN	reviewed	Brain protein 44	BRP44	Homo sapiens (Human)	127			mitochondrion	GO:0005739	IPR005336	Chain (1); Modified residue (1)	Acetylation; Complete proteome	9606		UPF0041 (0-44) family	11230166; 14702039; 16710414; 15489334
Q9D023	BR44_MOUSE	reviewed	Brain protein 44	Brp44	Mus musculus (Mouse)	127			mitochondrion	GO:0005739	IPR005336	Chain (1); Modified residue (1)	Acetylation	10090		UPF0041 (0-44) family	16141072; 15489334; 16916647
A2BIJ3	BSDC1_DANRE	reviewed	BSD domain-containing protein 1	bsdc1 (si:ch211-51n3.2) (zgc:100785)	Danio rerio (Zebrafish) (Brachydanio rerio)	412	BSD domain (1)				IPR005607	Chain (1); Domain (1); Modified residue (1); Sequence conflict (3)	Phosphoprotein	7955			18307296
Q07469	BSPA_POPDE	reviewed	Bark storage protein A	BSPA	Populus deltoides (Eastern poplar) (Eastern cottonwood)	312			catalytic activity; nucleoside metabolic process; nutrient reservoir activity	GO:0003824; GO:0009116; GO:0045735	IPR000845; IPR018017	Chain (1); Glycosylation (1); Signal peptide (1)	Glycoprotein; Signal; Storage protein	3696			8278552
Q09117	BSPB_POPDE	reviewed	Bark storage protein B	BSP	Populus deltoides (Eastern poplar) (Eastern cottonwood)	312			catalytic activity; nucleoside metabolic process; nutrient reservoir activity	GO:0003824; GO:0009116; GO:0045735	IPR000845; IPR018017	Chain (1); Glycosylation (1); Signal peptide (1)	Direct protein sequencing; Glycoprotein; Signal; Storage protein	3696			16668696
Q93XX4	C2D61_ARATH	reviewed	C2 domain-containing protein At1g53590 (N-terminal-TM-C2 domain type 6 protein 1) (NTMC2TYPE6.1)	NTMC2T6.1 (At1g53590) (F22G10.28) (T3F20.10)	Arabidopsis thaliana (Mouse-ear cress)	751	C2 domain (1)		integral to membrane; plasma membrane; vacuole	GO:0016021; GO:0005886; GO:0005773	IPR000008; IPR018029	Chain (1); Coiled coil (1); Compositional bias (2); Domain (1); Erroneous gene model prediction (2); Modified residue (1); Transmembrane (2)	Coiled coil; Complete proteome; Membrane; Phosphoprotein; Transmembrane	3702		Extended synaptotagmin family	11130712; 14593172; 17317660; 17672888		Membrane; Multi-pass membrane protein.
Q05047	C72A1_CATRO	reviewed	Secologanin synthase (SLS) (EC 1.3.3.9) (Cytochrome P450 72A1) (CYPLXXII)	CYP72A1 (CYP72) (P450CR3)	Catharanthus roseus (Madagascar periwinkle) (Vinca rosea)	524		1.3.3.9	alkaloid metabolic process; electron carrier activity; heme binding; integral to membrane; monooxygenase activity; oxidation reduction; secologanin synthase activity; vacuolar membrane	GO:0009820; GO:0009055; GO:0020037; GO:0016021; GO:0004497; GO:0055114; GO:0050616; GO:0005774	IPR001128; IPR017973; IPR017972; IPR002401	Chain (1); Metal binding (1); Natural variant (8); Transmembrane (1)	Alkaloid metabolism; Heme; Iron; Membrane; Metal-binding; Monooxygenase; NADP; Oxidoreductase; Transmembrane; Vacuole	4058	Alkaloid biosynthesis; secologanin biosynthesis.	Cytochrome P450 family	16653087; 8507838; 11135113		Vacuole membrane.
Q7Y0C8	C74A1_ORYSJ	reviewed	Allene oxide synthase 1, chloroplastic (EC 4.2.1.92) (Cytochrome P450 74A1) (Hydroperoxide dehydrase 1)	CYP74A1 (AOS1) (Os03g0767000) (LOC_Os03g55800) (OSJNBa0079B15.7) (OSJNBb0106M04.24)	Oryza sativa subsp. japonica (Rice)	512		4.2.1.92	chloroplast membrane; electron carrier activity; heme binding; hydroperoxide dehydratase activity; monooxygenase activity; oxylipin biosynthetic process	GO:0031969; GO:0009055; GO:0020037; GO:0047987; GO:0004497; GO:0031408	IPR001128; IPR017972; IPR002403	Chain (1); Metal binding (1); Transit peptide (1)	Chloroplast; Fatty acid biosynthesis; Heme; Iron; Lipid synthesis; Lyase; Membrane; Metal-binding; Oxylipin biosynthesis; Plastid; Transit peptide	39947	Lipid metabolism; oxylipin biosynthesis.	Cytochrome P450 family	14988482; 16109971		Plastid â€º chloroplast membrane.
O64637	C76C2_ARATH	reviewed	Cytochrome P450 76C2 (EC 1.14.-.-)	CYP76C2 (At2g45570) (F17K2.10)	Arabidopsis thaliana (Mouse-ear cress)	512		1.14.-.-	electron carrier activity; heme binding; integral to membrane; monooxygenase activity; oxidation reduction	GO:0009055; GO:0020037; GO:0016021; GO:0004497; GO:0055114	IPR001128; IPR017973; IPR017972; IPR002401	Chain (1); Metal binding (1); Transmembrane (1)	Complete proteome; Heme; Iron; Membrane; Metal-binding; Monooxygenase; Oxidoreductase; Transmembrane	3702		Cytochrome P450 family	10617197; 14593172		Membrane; Single-pass membrane protein.
O64635	C76C4_ARATH	reviewed	Cytochrome P450 76C4 (EC 1.14.-.-)	CYP76C4 (At2g45550) (F17K2.8)	Arabidopsis thaliana (Mouse-ear cress)	511		1.14.-.-	electron carrier activity; heme binding; integral to membrane; monooxygenase activity; oxidation reduction	GO:0009055; GO:0020037; GO:0016021; GO:0004497; GO:0055114	IPR001128; IPR017973; IPR017972; IPR002401	Chain (1); Metal binding (1); Transmembrane (1)	Complete proteome; Heme; Iron; Membrane; Metal-binding; Monooxygenase; Oxidoreductase; Transmembrane	3702		Cytochrome P450 family	10617197		Membrane; Single-pass membrane protein.
O48927	C78A3_SOYBN	reviewed	Cytochrome P450 78A3 (EC 1.14.-.-)	CYP78A3	Glycine max (Soybean)	523		1.14.-.-	electron carrier activity; heme binding; monooxygenase activity; oxidation reduction	GO:0009055; GO:0020037; GO:0004497; GO:0055114	IPR001128; IPR017973; IPR017972; IPR002401	Chain (1); Metal binding (1)	Heme; Iron; Metal-binding; Monooxygenase; Oxidoreductase	3847		Cytochrome P450 family
Q43135	C79A1_SORBI	reviewed	Tyrosine N-monooxygenase (EC 1.14.13.41) (Cytochrome P450Tyr) (Cytochrome P450 79A1)	CYP79A1 (CYP79)	Sorghum bicolor (Sorghum) (Sorghum vulgare)	558		1.14.13.41	electron carrier activity; endoplasmic reticulum membrane; heme binding; integral to membrane; oxidation reduction; tyrosine N-monooxygenase activity	GO:0009055; GO:0005789; GO:0020037; GO:0016021; GO:0055114; GO:0050370	IPR001128; IPR017973; IPR017972; IPR002401	Chain (1); Initiator methionine (1); Metal binding (1); Transmembrane (1)	Direct protein sequencing; Endoplasmic reticulum; Heme; Iron; Membrane; Metal-binding; Monooxygenase; NADP; Oxidoreductase; Transmembrane	4558	Secondary metabolite biosynthesis; dhurrin biosynthesis; dhurrin from L-tyrosine: step 1/3.	Cytochrome P450 family	7487064; 7937883		Endoplasmic reticulum membrane; Single-pass membrane protein.
Q9FG65	C81D1_ARATH	reviewed	Cytochrome P450 81D1 (EC 1.14.-.-)	CYP81D1 (CYP91A1) (At5g36220) (T30G6.3)	Arabidopsis thaliana (Mouse-ear cress)	502		1.14.-.-	electron carrier activity; heme binding; integral to membrane; monooxygenase activity; oxidation reduction	GO:0009055; GO:0020037; GO:0016021; GO:0004497; GO:0055114	IPR001128; IPR017973; IPR017972; IPR002401	Chain (1); Metal binding (1); Sequence conflict (1); Transmembrane (1)	Complete proteome; Heme; Iron; Membrane; Metal-binding; Monooxygenase; Oxidoreductase; Transmembrane	3702		Cytochrome P450 family	14593172; 9620263		Membrane; Single-pass membrane protein.
P93147	C81E1_GLYEC	reviewed	Isoflavone 2'-hydroxylase (EC 1.14.13.89) (Cytochrome P450 81E1) (P450 91A4) (CYP GE-3)	CYP81E1 (CYP91A4)	Glycyrrhiza echinata (Licorice)	499		1.14.13.89	electron carrier activity; heme binding; isoflavone 2'-hydroxylase activity; membrane; oxidation reduction	GO:0009055; GO:0020037; GO:0033773; GO:0016020; GO:0055114	IPR001128; IPR017973; IPR017972; IPR002401	Chain (1); Metal binding (1)	Heme; Iron; Membrane; Metal-binding; Monooxygenase; NADP; Oxidoreductase	46348		Cytochrome P450 family	9790908		Membrane.
O49858	C82A3_SOYBN	reviewed	Cytochrome P450 82A3 (EC 1.14.-.-) (P450 CP6)	CYP82A3	Glycine max (Soybean)	527		1.14.-.-	electron carrier activity; heme binding; membrane; monooxygenase activity; oxidation reduction	GO:0009055; GO:0020037; GO:0016020; GO:0004497; GO:0055114	IPR001128; IPR017973; IPR017972; IPR002401	Chain (1); Metal binding (1)	Heme; Iron; Membrane; Metal-binding; Monooxygenase; Oxidoreductase	3847		Cytochrome P450 family	9648734		Membrane.
Q42569	C90A1_ARATH	reviewed	Cytochrome P450 90A1 (EC 1.14.-.-)	CYP90A1 (CPD) (CYP90) (At5g05690) (MJJ3.9)	Arabidopsis thaliana (Mouse-ear cress)	472		1.14.-.-	brassinosteroid biosynthetic process; brassinosteroid homeostasis; electron carrier activity; heme binding; integral to membrane; monooxygenase activity; oxidation reduction; positive regulation of flower development; response to UV-B	GO:0016132; GO:0010268; GO:0009055; GO:0020037; GO:0016021; GO:0004497; GO:0055114; GO:0009911; GO:0010224	IPR001128; IPR017973; IPR017972; IPR002401	Chain (1); Metal binding (1); Transmembrane (1)	Alternative splicing; Complete proteome; Heme; Iron; Membrane; Metal-binding; Monooxygenase; Oxidoreductase; Transmembrane	3702		Cytochrome P450 family	8612270; 9330910; 14593172		Membrane; Single-pass membrane protein.
P93149	C93B1_GLYEC	reviewed	Licodione synthase (EC 1.14.13.87) (Cytochrome P450 93B1) ((2S)-flavanone 2-hydroxylase) (Flavone synthase II) (CYP GE-5)	CYP93B1	Glycyrrhiza echinata (Licorice)	523		1.14.13.87	electron carrier activity; heme binding; integral to membrane; licodione synthase activity; oxidation reduction	GO:0009055; GO:0020037; GO:0016021; GO:0033771; GO:0055114	IPR001128; IPR017973; IPR017972; IPR002401	Chain (1); Metal binding (1); Transmembrane (1)	Heme; Iron; Membrane; Metal-binding; Monooxygenase; NADP; Oxidoreductase; Transmembrane	46348		Cytochrome P450 family	9708921		Membrane; Single-pass membrane protein.
O81117	C94A1_VICSA	reviewed	Cytochrome P450 94A1 (EC 1.14.-.-) (P450-dependent fatty acid omega-hydroxylase)	CYP94A1 (VAGH111)	Vicia sativa (Spring vetch) (Tare)	514		1.14.-.-	electron carrier activity; endoplasmic reticulum membrane; heme binding; integral to membrane; monooxygenase activity; oxidation reduction	GO:0009055; GO:0005789; GO:0020037; GO:0016021; GO:0004497; GO:0055114	IPR001128; IPR017973; IPR017972; IPR002401	Chain (1); Metal binding (1); Transmembrane (1)	Endoplasmic reticulum; Heme; Iron; Membrane; Metal-binding; Monooxygenase; Oxidoreductase; Transmembrane	3908		Cytochrome P450 family	9601090		Endoplasmic reticulum membrane; Single-pass membrane protein.
A2A6M5	CACO2_MOUSE	reviewed	Calcium-binding and coiled-coil domain-containing protein 2 (Nuclear domain 10 protein NDP52) (Nuclear domain 10 protein 52)	Calcoco2 (Ndp52) (Ndp52l1)	Mus musculus (Mouse)	331			Golgi apparatus; cytoskeleton; perinuclear region of cytoplasm	GO:0005794; GO:0005856; GO:0048471	IPR012852	Alternative sequence (4); Chain (1); Coiled coil (1); Frameshift (1)	Alternative splicing; Coiled coil; Cytoplasm; Cytoskeleton; Golgi apparatus	10090		CALCOCO family	12620990; 16141072		Cytoplasm â€º perinuclear region. Golgi apparatus. Cytoplasm â€º cytoskeleton.
P46513	CAH2_FLALI	reviewed	Carbonic anhydrase 2 (EC 4.2.1.1) (Carbonate dehydratase 2) (Fragment)		Flaveria linearis (Narrowleaf yellowtops)	190		4.2.1.1	carbon utilization; carbonate dehydratase activity; cytoplasm; zinc ion binding	GO:0015976; GO:0004089; GO:0005737; GO:0008270	IPR001765; IPR015892	Chain (1); Non-terminal residue (1)	Cytoplasm; Lyase; Zinc	4225		Beta-class carbonic anhydrase family	7579185		Cytoplasm.
P17067	CAHC_PEA	reviewed	Carbonic anhydrase, chloroplastic (EC 4.2.1.1) (Carbonate dehydratase) [Cleaved into: Carbonic anhydrase, 27 kDa isoform; Carbonic anhydrase, 25 kDa isoform]		Pisum sativum (Garden pea)	328		4.2.1.1	carbon utilization; carbonate dehydratase activity; chloroplast stroma; zinc ion binding	GO:0015976; GO:0004089; GO:0009570; GO:0008270	IPR001765; IPR015892	Beta strand (6); Chain (2); Helix (12); Mutagenesis (7); Sequence conflict (3); Transit peptide (1); Turn (3)	3D-structure; Chloroplast; Direct protein sequencing; Lyase; Plastid; Transit peptide; Zinc	3888		Beta-class carbonic anhydrase family	2113277; 16667962; 1468554; 8400138; 10747009		Plastid â€º chloroplast stroma.
P27164	CALM3_PETHY	reviewed	Calmodulin-related protein	CAM53	Petunia hybrida (Petunia)	184	EF-hand domains (4)		calcium ion binding	GO:0005509	IPR011992; IPR018248; IPR018247; IPR018249; IPR002048	Calcium binding (4); Chain (1); Domain (4); Initiator methionine (1); Modified residue (1)	Calcium; Methylation; Repeat	4102		Calmodulin family
P62162	CALM_HORVU	reviewed	Calmodulin (CaM)	CAM	Hordeum vulgare (Barley)	149	EF-hand domains (4)		calcium ion binding	GO:0005509	IPR011992; IPR018248; IPR018247; IPR018249; IPR002048	Calcium binding (4); Chain (1); Domain (4); Initiator methionine (1); Modified residue (2)	Acetylation; Calcium; Methylation; Repeat	4513		Calmodulin family	16666833
P17928	CALM_MEDSA	reviewed	Calmodulin (CaM)	CAL1	Medicago sativa (Alfalfa)	149	EF-hand domains (4)		calcium ion binding	GO:0005509	IPR011992; IPR018248; IPR018247; IPR018249; IPR002048	Calcium binding (4); Chain (1); Domain (4); Initiator methionine (1); Modified residue (2)	Acetylation; Calcium; Methylation; Repeat	3879		Calmodulin family	2356128
Q9SFU6	CALS9_ARATH	reviewed	Callose synthase 9 (EC 2.4.1.34) (1,3-beta-glucan synthase) (Protein GLUCAN SYNTHASE-LIKE 10)	CALS9 (GSL10) (At3g07160) (T1B9.18)	Arabidopsis thaliana (Mouse-ear cress)	1931		2.4.1.34	1,3-beta-glucan biosynthetic process; 1,3-beta-glucan synthase activity; 1,3-beta-glucan synthase complex; callose deposition in cell wall; developmental growth; integral to membrane; microsporogenesis; regulation of cell shape	GO:0006075; GO:0003843; GO:0000148; GO:0052543; GO:0048589; GO:0016021; GO:0009556; GO:0008360	IPR003440	Chain (1); Sequence conflict (1); Topological domain (16); Transmembrane (16)	Cell membrane; Cell shape; Cell wall biogenesis/degradation; Complete proteome; Glycosyltransferase; Membrane; Transferase; Transmembrane	3702		Glycosyltransferase 48 family	11130713; 11283334; 16021399; 18315544		Cell membrane; Multi-pass membrane protein.
O24151	CAMT4_TOBAC	reviewed	Caffeoyl-CoA O-methyltransferase 4 (EC 2.1.1.104) (Trans-caffeoyl-CoA 3-O-methyltransferase 4) (CCoAOMT-4) (CCoAMT-4)	CCOAOMT4	Nicotiana tabacum (Common tobacco)	242		2.1.1.104	caffeoyl-CoA O-methyltransferase activity; lignin biosynthetic process; magnesium ion binding	GO:0042409; GO:0009809; GO:0000287	IPR002935	Binding site (11); Chain (1); Metal binding (3); Region (1)	Lignin biosynthesis; Magnesium; Metal-binding; Methyltransferase; S-adenosyl-L-methionine; Transferase	4097	Aromatic compound metabolism; phenylpropanoid biosynthesis.	Methyltransferase superfamily, Type 3 family, CCoAMT subfamily	9484483; 10482677
Q02909	CAPP1_SOYBN	reviewed	Phosphoenolpyruvate carboxylase, housekeeping isozyme (PEPCase) (EC 4.1.1.31) (PEPC 1)	PPC16	Glycine max (Soybean)	967		4.1.1.31	carbon utilization by fixation of carbon dioxide; cytoplasm; phosphoenolpyruvate carboxylase activity; photosynthesis; tricarboxylic acid cycle	GO:0015977; GO:0005737; GO:0008964; GO:0015979; GO:0006099	IPR001449; IPR018129; IPR015813	Active site (2); Chain (1); Modified residue (1)	Allosteric enzyme; Carbon dioxide fixation; Cytoplasm; Lyase; Phosphoprotein; Photosynthesis; Tricarboxylic acid cycle	3847	Carbohydrate metabolism; tricarboxylic acid cycle.	PEPCase type 1 family	1450389		Cytoplasm.
P83665	CAPSD_HPVUT	reviewed	Capsid protein (Coat protein)		High plains virus (isolate Utah 96)	289			structural molecule activity; viral capsid	GO:0005198; GO:0019028		Chain (1); Initiator methionine (1); Modified residue (1); Natural variant (8)	Acetylation; Capsid protein; Direct protein sequencing; Virion	247485		High plain virus capsid family			Virion.
P59287	CASS_RICCO	reviewed	Casbene synthase, chloroplastic (EC 4.2.3.8)		Ricinus communis (Castor bean)	601		4.2.3.8	casbene synthase activity; chloroplast; defense response; magnesium ion binding; metabolic process	GO:0050449; GO:0009507; GO:0006952; GO:0000287; GO:0008152	IPR001906; IPR005630; IPR008949	Active site (4); Chain (1); Metal binding (3); Transit peptide (1)	Chloroplast; Lyase; Magnesium; Metal-binding; Plant defense; Plastid; Transit peptide	3988		Terpene synthase family	8078910; 8954576		Plastid â€º chloroplast.
P29756	CATA1_SOYBN	reviewed	Catalase-1/2 (EC 1.11.1.6)	CAT1; CAT2	Glycine max (Soybean)	492		1.11.1.6	catalase activity; glyoxysome; heme binding; hydrogen peroxide catabolic process; oxidation reduction; peroxisome	GO:0004096; GO:0009514; GO:0020037; GO:0042744; GO:0055114; GO:0005777	IPR002226; IPR010582; IPR011614; IPR018028	Active site (2); Chain (1); Metal binding (1)	Glyoxysome; Heme; Hydrogen peroxide; Iron; Metal-binding; Oxidoreductase; Peroxidase; Peroxisome	3847		Catalase family	1932700		Peroxisome. Glyoxysome.
O48561	CATA4_SOYBN	reviewed	Catalase-4 (EC 1.11.1.6)	CAT4	Glycine max (Soybean)	492		1.11.1.6	catalase activity; glyoxysome; heme binding; hydrogen peroxide catabolic process; oxidation reduction; peroxisome	GO:0004096; GO:0009514; GO:0020037; GO:0042744; GO:0055114; GO:0005777	IPR002226; IPR010582; IPR011614; IPR018028	Active site (2); Chain (1); Metal binding (1)	Glyoxysome; Heme; Hydrogen peroxide; Iron; Metal-binding; Oxidoreductase; Peroxidase; Peroxisome	3847		Catalase family			Peroxisome. Glyoxysome.
Q59296	CATA_CAMJE	reviewed	Catalase (EC 1.11.1.6)	katA (Cj1385)	Campylobacter jejuni	507		1.11.1.6	catalase activity; heme binding; hydrogen peroxide catabolic process; oxidation reduction; protein binding	GO:0004096; GO:0020037; GO:0042744; GO:0055114; GO:0005515	IPR002226; IPR010582; IPR011614; IPR018028	Active site (2); Chain (1); Metal binding (1); Sequence conflict (7)	Complete proteome; Heme; Hydrogen peroxide; Iron; Metal-binding; Oxidoreductase; Peroxidase	197		Catalase family	7670638; 10688204
Q93Z81	CAX3_ARATH	reviewed	Vacuolar cation/proton exchanger 3 (Ca(2+)/H(+) exchanger 3) (Ca(2+)/H(+) antiporter CAX3)	CAX3 (At3g51860) (ATEM1.11)	Arabidopsis thaliana (Mouse-ear cress)	459			calcium ion binding; calcium ion transport; calcium:hydrogen antiporter activity; cellular calcium ion homeostasis; cellular manganese ion homeostasis; cellular zinc ion homeostasis; integral to membrane; lithium ion transport; phosphorus metabolic process; plant-type vacuole membrane; protein binding; response to calcium ion; response to nematode; sodium ion transport	GO:0005509; GO:0006816; GO:0015369; GO:0006874; GO:0030026; GO:0006882; GO:0016021; GO:0010351; GO:0006793; GO:0009705; GO:0005515; GO:0051592; GO:0009624; GO:0006814	IPR004713; IPR004798; IPR004837	Chain (1); Mutagenesis (1); Region (2); Sequence conflict (1); Topological domain (12); Transmembrane (11)	Antiport; Calcium; Calcium transport; Complete proteome; Ion transport; Membrane; Transmembrane; Transport; Vacuole	3702		Sodium/potassium/calcium exchanger family, Cation/proton exchanger (CAX) subfamily	11080595; 10645728; 11130713; 14593172; 11562366; 16055687		Vacuole membrane; Multi-pass membrane protein.
P12360	CB11_SOLLC	reviewed	Chlorophyll a-b binding protein 6A, chloroplastic (LHCI type I CAB-6A) (Light-harvesting complex I 26 kDa protein)	CAB6A	Solanum lycopersicum (Tomato) (Lycopersicon esculentum)	246			chlorophyll binding; chloroplast thylakoid membrane; integral to membrane; magnesium ion binding; photosynthesis, light harvesting; photosystem I; photosystem II; protein-chromophore linkage	GO:0016168; GO:0009535; GO:0016021; GO:0000287; GO:0009765; GO:0009522; GO:0009523; GO:0018298	IPR001344	Binding site (6); Chain (1); Metal binding (9); Sequence conflict (5); Transit peptide (1); Transmembrane (2)	Chlorophyll; Chloroplast; Chromophore; Magnesium; Membrane; Metal-binding; Phosphoprotein; Photosynthesis; Photosystem I; Photosystem II; Plastid; Thylakoid; Transit peptide; Transmembrane	4081		Light-harvesting chlorophyll a/b-binding (LHC) protein family	3321058		Plastid â€º chloroplast thylakoid membrane; Multi-pass membrane protein.
P13869	CB12_PETHY	reviewed	Chlorophyll a-b binding protein, chloroplastic (LHCI type II CAB)		Petunia hybrida (Petunia)	270			chlorophyll binding; chloroplast thylakoid membrane; integral to membrane; magnesium ion binding; photosynthesis, light harvesting; photosystem I; photosystem II; protein-chromophore linkage	GO:0016168; GO:0009535; GO:0016021; GO:0000287; GO:0009765; GO:0009522; GO:0009523; GO:0018298	IPR001344	Binding site (6); Chain (1); Metal binding (9); Transit peptide (1); Transmembrane (3)	Chlorophyll; Chloroplast; Chromophore; Magnesium; Membrane; Metal-binding; Phosphoprotein; Photosynthesis; Photosystem I; Photosystem II; Plastid; Thylakoid; Transit peptide; Transmembrane	4102		Light-harvesting chlorophyll a/b-binding (LHC) protein family			Plastid â€º chloroplast thylakoid membrane; Multi-pass membrane protein.
P27522	CB13_SOLLC	reviewed	Chlorophyll a-b binding protein 8, chloroplastic (LHCI type III CAB-8)	CAB8	Solanum lycopersicum (Tomato) (Lycopersicon esculentum)	273			chlorophyll binding; chloroplast thylakoid membrane; integral to membrane; magnesium ion binding; photosynthesis, light harvesting; photosystem I; photosystem II; protein-chromophore linkage	GO:0016168; GO:0009535; GO:0016021; GO:0000287; GO:0009765; GO:0009522; GO:0009523; GO:0018298	IPR001344	Binding site (6); Chain (1); Metal binding (8); Modified residue (1); Transit peptide (1); Transmembrane (2)	Acetylation; Chlorophyll; Chloroplast; Chromophore; Magnesium; Membrane; Metal-binding; Phosphoprotein; Photosynthesis; Photosystem I; Photosystem II; Plastid; Thylakoid; Transit peptide; Transmembrane	4081		Light-harvesting chlorophyll a/b-binding (LHC) protein family			Plastid â€º chloroplast thylakoid membrane; Multi-pass membrane protein.
P27520	CB215_PEA	reviewed	Chlorophyll a-b binding protein 215, chloroplastic (LHCII type II CAB-215) (LHCP)	CAB215 (LHCB2)	Pisum sativum (Garden pea)	265			chlorophyll binding; chloroplast thylakoid membrane; integral to membrane; magnesium ion binding; photosynthesis, light harvesting; photosystem I; photosystem II; protein-chromophore linkage	GO:0016168; GO:0009535; GO:0016021; GO:0000287; GO:0009765; GO:0009522; GO:0009523; GO:0018298	IPR001344	Binding site (13); Chain (1); Metal binding (9); Modified residue (2); Sequence conflict (1); Transit peptide (1); Transmembrane (2)	Acetylation; Chlorophyll; Chloroplast; Chromophore; Direct protein sequencing; Magnesium; Membrane; Metal-binding; Phosphoprotein; Photosynthesis; Photosystem I; Photosystem II; Plastid; Thylakoid; Transit peptide; Transmembrane	3888		Light-harvesting chlorophyll a/b-binding (LHC) protein family	1868214; 2174365		Plastid â€º chloroplast thylakoid membrane; Multi-pass membrane protein.
P12328	CB21_LEMGI	reviewed	Chlorophyll a-b binding protein of LHCII type I, chloroplastic (CAB) (LHCP)		Lemna gibba (Swollen duckweed)	264			chlorophyll binding; chloroplast thylakoid membrane; integral to membrane; magnesium ion binding; photosynthesis, light harvesting; photosystem I; photosystem II; protein-chromophore linkage	GO:0016168; GO:0009535; GO:0016021; GO:0000287; GO:0009765; GO:0009522; GO:0009523; GO:0018298	IPR001344	Binding site (13); Chain (1); Metal binding (9); Modified residue (2); Transit peptide (1); Transmembrane (3)	Acetylation; Chlorophyll; Chloroplast; Chromophore; Magnesium; Membrane; Metal-binding; Phosphoprotein; Photosynthesis; Photosystem I; Photosystem II; Plastid; Thylakoid; Transit peptide; Transmembrane	4470		Light-harvesting chlorophyll a/b-binding (LHC) protein family	2989405		Plastid â€º chloroplast thylakoid membrane; Multi-pass membrane protein.
P08222	CB22_CUCSA	reviewed	Chlorophyll a-b binding protein of LHCII type 1 (Chlorophyll a-b binding protein of LHCII type I) (CAB) (LHCP) (Fragment)		Cucumis sativus (Cucumber)	206			chlorophyll binding; chloroplast thylakoid membrane; integral to membrane; magnesium ion binding; photosynthesis, light harvesting; photosystem I; photosystem II; protein-chromophore linkage	GO:0016168; GO:0009535; GO:0016021; GO:0000287; GO:0009765; GO:0009522; GO:0009523; GO:0018298	IPR001344	Binding site (12); Chain (1); Metal binding (8); Non-terminal residue (1); Transmembrane (3)	Chlorophyll; Chloroplast; Chromophore; Magnesium; Membrane; Metal-binding; Phosphoprotein; Photosynthesis; Photosystem I; Photosystem II; Plastid; Thylakoid; Transit peptide; Transmembrane	3659		Light-harvesting chlorophyll a/b-binding (LHC) protein family			Plastid â€º chloroplast thylakoid membrane; Multi-pass membrane protein.
P09755	CB22_SOYBN	reviewed	Chlorophyll a-b binding protein 2, chloroplastic (LHCII type I CAB-2) (LHCP)	CAB2	Glycine max (Soybean)	256			chlorophyll binding; chloroplast thylakoid membrane; integral to membrane; magnesium ion binding; photosynthesis, light harvesting; photosystem I; photosystem II; protein-chromophore linkage	GO:0016168; GO:0009535; GO:0016021; GO:0000287; GO:0009765; GO:0009522; GO:0009523; GO:0018298	IPR001344	Binding site (11); Chain (1); Metal binding (9); Modified residue (2); Transit peptide (1); Transmembrane (3)	Acetylation; Chlorophyll; Chloroplast; Chromophore; Magnesium; Membrane; Metal-binding; Phosphoprotein; Photosynthesis; Photosystem I; Photosystem II; Plastid; Thylakoid; Transit peptide; Transmembrane	3847		Light-harvesting chlorophyll a/b-binding (LHC) protein family	2905038		Plastid â€º chloroplast thylakoid membrane; Multi-pass membrane protein.
P09756	CB23_SOYBN	reviewed	Chlorophyll a-b binding protein 3, chloroplastic (LHCII type I CAB-3) (LHCP)	CAB3	Glycine max (Soybean)	263			chlorophyll binding; chloroplast thylakoid membrane; integral to membrane; magnesium ion binding; photosynthesis, light harvesting; photosystem I; photosystem II; protein-chromophore linkage	GO:0016168; GO:0009535; GO:0016021; GO:0000287; GO:0009765; GO:0009522; GO:0009523; GO:0018298	IPR001344	Binding site (13); Chain (1); Metal binding (9); Modified residue (2); Transit peptide (1); Transmembrane (3)	Acetylation; Chlorophyll; Chloroplast; Chromophore; Magnesium; Membrane; Metal-binding; Phosphoprotein; Photosynthesis; Photosystem I; Photosystem II; Plastid; Thylakoid; Transit peptide; Transmembrane	3847		Light-harvesting chlorophyll a/b-binding (LHC) protein family	2905038		Plastid â€º chloroplast thylakoid membrane; Multi-pass membrane protein.
Q9SQL2	CB24_PEA	reviewed	Chlorophyll a-b binding protein P4, chloroplastic (LHCI type III CAB-P4)	lhcA-P4	Pisum sativum (Garden pea)	252			chlorophyll binding; chloroplast thylakoid membrane; integral to membrane; magnesium ion binding; photosynthesis, light harvesting; photosystem I; photosystem II; protein-chromophore linkage	GO:0016168; GO:0009535; GO:0016021; GO:0000287; GO:0009765; GO:0009522; GO:0009523; GO:0018298	IPR001344	Binding site (6); Chain (1); Metal binding (8); Sequence conflict (2); Transit peptide (1); Transmembrane (2)	3D-structure; Chlorophyll; Chloroplast; Chromophore; Direct protein sequencing; Magnesium; Membrane; Metal-binding; Phosphoprotein; Photosynthesis; Photosystem I; Photosystem II; Plastid; Thylakoid; Transit peptide; Transmembrane	3888		Light-harvesting chlorophyll a/b-binding (LHC) protein family	10542315; 2174365		Plastid â€º chloroplast thylakoid membrane; Multi-pass membrane protein.
Q9XF89	CB26_ARATH	reviewed	Chlorophyll a-b binding protein CP26, chloroplastic (Light-harvesting complex II protein 5) (LHCB5) (LHCIIc)	LHCB5 (At4g10340) (F24G24.140)	Arabidopsis thaliana (Mouse-ear cress)	280			PSII associated light-harvesting complex II; chlorophyll binding; integral to membrane; magnesium ion binding; nonphotochemical quenching; photosynthesis, light harvesting; photosystem I; photosystem II antenna complex; plastoglobule; protein-chromophore linkage; response to blue light; response to far red light; response to red light	GO:0009517; GO:0016168; GO:0016021; GO:0000287; GO:0010196; GO:0009765; GO:0009522; GO:0009783; GO:0010287; GO:0018298; GO:0009637; GO:0010218; GO:0010114	IPR001344	Binding site (5); Chain (1); Metal binding (9); Sequence conflict (1); Transit peptide (1); Transmembrane (3)	Chlorophyll; Chloroplast; Chromophore; Complete proteome; Magnesium; Membrane; Metal-binding; Phosphoprotein; Photosynthesis; Photosystem I; Photosystem II; Plastid; Thylakoid; Transit peptide; Transmembrane	3702		Light-harvesting chlorophyll a/b-binding (LHC) protein family	10366881; 10617198; 14593172		Plastid â€º chloroplast thylakoid membrane; Multi-pass membrane protein.
P36494	CB4_SPIOL	reviewed	Chlorophyll a-b binding protein CP24, chloroplastic		Spinacia oleracea (Spinach)	261			chlorophyll binding; chloroplast membrane; integral to membrane; photosynthesis, light harvesting; photosystem II; protein-chromophore linkage; thylakoid	GO:0016168; GO:0031969; GO:0016021; GO:0009765; GO:0009523; GO:0018298; GO:0009579	IPR001344	Chain (1); Transit peptide (1); Transmembrane (2)	Chlorophyll; Chloroplast; Chromophore; Membrane; Photosynthesis; Photosystem II; Plastid; Thylakoid; Transit peptide; Transmembrane	3562		ELIP/psbS family			Plastid â€º chloroplast membrane; Multi-pass membrane protein.
P35085	CBPP_DICDI	reviewed	Calcium-binding protein P	cbpP (cbpA) (DDB_G0277909)	Dictyostelium discoideum (Slime mold)	467	EF-hand domains (2)		calcium ion binding	GO:0005509	IPR011992; IPR018248; IPR018247; IPR018249; IPR002048; IPR006031	Calcium binding (1); Chain (1); Domain (2); Motif (18); Sequence conflict (1)	Calcium; Complete proteome; Repeat	44689			15875012
Q41005	CBPX_PEA	reviewed	Serine carboxypeptidase-like (EC 3.4.16.-) (Fragment)		Pisum sativum (Garden pea)	286		3.4.16.-	proteolysis; serine-type carboxypeptidase activity	GO:0006508; GO:0004185	IPR001563; IPR018202	Active site (3); Binding site (1); Chain (1); Disulfide bond (2); Glycosylation (1); Non-terminal residue (1)	Carboxypeptidase; Disulfide bond; Glycoprotein; Hydrolase; Protease	3888		Peptidase S10 family	8654403
P47727	CBR1_RAT	reviewed	Carbonyl reductase [NADPH] 1 (EC 1.1.1.184) (NADPH-dependent carbonyl reductase 1)	Cbr1 (Cbr)	Rattus norvegicus (Rat)	277		1.1.1.184	binding; carbonyl reductase (NADPH) activity; cytosol; microsome; ovulation from ovarian follicle; oxidation reduction	GO:0005488; GO:0004090; GO:0005829; GO:0005792; GO:0001542; GO:0055114	IPR002198; IPR002347; IPR016040	Active site (1); Binding site (1); Chain (1); Initiator methionine (1); Modified residue (2); Nucleotide binding (1); Sequence conflict (8)	Acetylation; Cytoplasm; Direct protein sequencing; NADP; Oxidoreductase; Phosphoprotein	10116		Short-chain dehydrogenases/reductases (SDR) family	7705364; 9015353; 15489334; 8198567		Cytoplasm.
Q5F362	CC50A_CHICK	reviewed	Cell cycle control protein 50A (Transmembrane protein 30A)	TMEM30A (CDC50A) (RCJMB04_32j24)	Gallus gallus (Chicken)	372			integral to membrane	GO:0016021	IPR005045	Chain (1); Glycosylation (9); Transmembrane (2)	Glycoprotein; Membrane; Transmembrane	9031		CDC50/LEM3 family	15642098		Membrane; Multi-pass membrane protein.
Q4SUE2	CCD72_TETNG	reviewed	Coiled-coil domain-containing protein 72	ccdc72 (GSTENG00012505001)	Tetraodon nigroviridis (Green puffer)	64					IPR015157	Chain (1); Coiled coil (1)	Coiled coil	99883		TMA7 family	15496914
Q75HV0	CCP31_ORYSJ	reviewed	Cyclin-P3-1 (CycP3;1)	CYCP3-1 (Os05g0398000) (LOC_Os05g33040) (OSJNBb0092G21.15) (P0605G01.5) (OsJ_017705)	Oryza sativa subsp. japonica (Rice)	236			cell cycle; cell division	GO:0007049; GO:0051301	IPR006670; IPR006671; IPR013922; IPR012389	Chain (1)	Cell cycle; Cell division; Cyclin	39947		Cyclin family, Cyclin U/P subfamily	16261349; 16100779; 17210932; 15685292; 16435118
Q53I51	CDA_CRYNE	reviewed	Chitin deacetylase (EC 3.5.1.41)	MP 84 (CND03580) (CNBD2750)	Cryptococcus neoformans (Filobasidiella neoformans)	410		3.5.1.41	carbohydrate metabolic process; chitin deacetylase activity	GO:0005975; GO:0004099	IPR002509	Chain (1); Glycosylation (5); Natural variant (2); Propeptide (1); Signal peptide (1)	Cleavage on pair of basic residues; Complete proteome; Glycoprotein; Hydrolase; Signal	5207		Polysaccharide deacetylase family	16239533; 15653466
P54774	CDC48_SOYBN	reviewed	Cell division cycle protein 48 homolog (Valosin-containing protein homolog) (VCP)	CDC48	Glycine max (Soybean)	807			ATP binding; cell cycle; nucleoside-triphosphatase activity; plasma membrane	GO:0005524; GO:0007049; GO:0017111; GO:0005886	IPR009010; IPR003593; IPR005938; IPR003959; IPR003960; IPR003338; IPR004201	Chain (1); Nucleotide binding (2)	ATP-binding; Cell cycle; Cell membrane; Membrane; Nucleotide-binding; Repeat	3847		AAA ATPase family	7753826		Cell membrane; Peripheral membrane protein.
Q84SN3	CDKF3_ORYSJ	reviewed	Cyclin-dependent kinase F-3 (CDKF;3) (EC 2.7.11.22) (EC 2.7.11.23) (Serine/threonine-protein kinase MHK-like protein 1)	CDKF-3 (Os03g0847600) (LOC_Os03g63020) (OSJNBb0043P23.8)	Oryza sativa subsp. japonica (Rice)	433	Protein kinase domain (1)	2.7.11.22; 2.7.11.23	ATP binding; RNA polymerase II carboxy-terminal domain kinase activity; cyclin-dependent protein kinase activity; protein amino acid phosphorylation	GO:0005524; GO:0008353; GO:0004693; GO:0006468	IPR000719; IPR017441; IPR017442; IPR008271; IPR002290	Active site (1); Binding site (1); Chain (1); Domain (1); Modified residue (2); Nucleotide binding (1); Sequence conflict (1)	ATP-binding; Kinase; Nucleotide-binding; Phosphoprotein; Serine/threonine-protein kinase; Transferase	39947		Ser/Thr protein kinase family, CDC2/CDKX subfamily	16109971; 16100779; 17210932; 12869764; 17443292
A5A7I8	CDPK5_SOLTU	reviewed	Calcium-dependent protein kinase 5 (CDPK 5) (StCDPK5) (EC 2.7.11.1)	CPK5 (CDPK5)	Solanum tuberosum (Potato)	535	EF-hand domains (4); Protein kinase domain (1)	2.7.11.1	ATP binding; calcium ion binding; plasma membrane; protein amino acid phosphorylation; protein serine/threonine kinase activity	GO:0005524; GO:0005509; GO:0005886; GO:0006468; GO:0004674	IPR011992; IPR018248; IPR018247; IPR018249; IPR002048; IPR000719; IPR017441; IPR017442; IPR008271; IPR002290	Active site (1); Binding site (1); Calcium binding (4); Chain (1); Domain (5); Initiator methionine (1); Lipidation (2); Nucleotide binding (1); Region (1)	ATP-binding; Calcium; Cell membrane; Kinase; Lipoprotein; Membrane; Myristate; Nucleotide-binding; Palmitate; Phosphoprotein; Repeat; Serine/threonine-protein kinase; Transferase	4113		Protein kinase superfamily, Ser/Thr protein kinase family, CDPK subfamily	17400895		Cell membrane; Lipid-anchor.
Q9M9V8	CDPKA_ARATH	reviewed	Calcium-dependent protein kinase 10 (EC 2.7.11.1) (Calcium-dependent protein kinase isoform CDPK1) (AtCDPK1)	CPK10 (CDPK1) (At1g18890) (F6A14.1)	Arabidopsis thaliana (Mouse-ear cress)	545	EF-hand domains (4); Protein kinase domain (1)	2.7.11.1	ATP binding; abscisic acid mediated signaling; calcium ion binding; membrane; protein amino acid phosphorylation; protein binding; protein serine/threonine kinase activity	GO:0005524; GO:0009738; GO:0005509; GO:0016020; GO:0006468; GO:0005515; GO:0004674	IPR011992; IPR018248; IPR018247; IPR018249; IPR002048; IPR000719; IPR017441; IPR017442; IPR008271; IPR002290	Active site (1); Binding site (1); Calcium binding (4); Chain (1); Domain (5); Initiator methionine (1); Lipidation (1); Modified residue (2); Mutagenesis (1); Nucleotide binding (1); Region (1); Sequence conflict (1)	ATP-binding; Calcium; Complete proteome; Kinase; Lipoprotein; Membrane; Myristate; Nucleotide-binding; Phosphoprotein; Repeat; Serine/threonine-protein kinase; Transferase	3702		Protein kinase superfamily, Ser/Thr protein kinase family, CDPK subfamily	11130712; 14593172; 8078458; 8943201; 12068094; 12805596; 16758442; 17317660		Membrane; Lipid-anchor.
Q00023	CEL1_AGABI	reviewed	Cellulose-growth-specific protein	cel1	Agaricus bisporus (Common mushroom)	320	CBM1 (fungal-type carbohydrate-binding) domain (1)		cellulose binding; cellulose catabolic process; extracellular region; hydrolase activity, hydrolyzing O-glycosyl compounds	GO:0030248; GO:0030245; GO:0005576; GO:0004553	IPR000254; IPR005103	Chain (1); Disulfide bond (2); Domain (1); Glycosylation (1); Region (2); Signal peptide (1)	Carbohydrate metabolism; Cellulose degradation; Disulfide bond; Glycoprotein; Glycosidase; Hydrolase; Polysaccharide degradation; Secreted; Signal	5341		Glycosyl hydrolase 61 family	1398098; 8181702		Secreted.
Q941L0	CESA3_ARATH	reviewed	Cellulose synthase A catalytic subunit 3 [UDP-forming] (AtCesA3) (EC 2.4.1.12) (Constitutive expression of VSP1 protein 1) (Isoxaben-resistant protein 1) (Ath-B) (Protein ECTOPIC LIGNIN 1) (Protein RADIALLY SWOLLEN 5) (AtRSW5)	CESA3 (ATHB) (CEV1) (ELI1) (IXR1) (RSW5) (At5g05170) (K2A11.4)	Arabidopsis thaliana (Mouse-ear cress)	1065	RING-type zinc finger (1)	2.4.1.12	Golgi apparatus; cell wall organization; cellulose biosynthetic process; cellulose synthase (UDP-forming) activity; defense response; integral to membrane; plasma membrane; primary cell wall biogenesis; protein binding; zinc ion binding	GO:0005794; GO:0007047; GO:0030244; GO:0016760; GO:0006952; GO:0016021; GO:0005886; GO:0009833; GO:0005515; GO:0008270	IPR005150; IPR001841; IPR017907	Active site (2); Binding site (2); Chain (1); Coiled coil (1); Compositional bias (1); Glycosylation (1); Metal binding (8); Modified residue (4); Mutagenesis (6); Sequence conflict (3); Topological domain (9); Transmembrane (8); Zinc finger (1)	Cell membrane; Cell wall biogenesis/degradation; Cellulose biosynthesis; Coiled coil; Complete proteome; Glycoprotein; Glycosyltransferase; Membrane; Metal-binding; Phosphoprotein; Transferase; Transmembrane; Zinc; Zinc-finger	3702	Glycan metabolism; plant cellulose biosynthesis.	Glycosyltransferase 2 family, Plant cellulose synthase subfamily	9445479; 10470850; 14593172; 11178255; 11340179; 11517344; 12437300; 12119374; 12068120; 12481071; 12713541; 15308754; 16891551; 17317660; 17427041; 17878302; 17878303		Cell membrane; Multi-pass membrane protein.
Q2TBN3	CETN2_BOVIN	reviewed	Centrin-2	CETN2	Bos taurus (Bovine)	172	EF-hand domains (4)		calcium ion binding; cell division; centriole; mitosis	GO:0005509; GO:0051301; GO:0005814; GO:0007067	IPR011992; IPR018248; IPR018247; IPR018249; IPR002048	Calcium binding (2); Chain (1); Domain (4); Modified residue (2)	Calcium; Cell cycle; Cell division; Mitosis; Phosphoprotein; Repeat	9913		Centrin family			Centrosome â€º centriole.
Q00858	CGPB_FUSSO	reviewed	Cutinase gene palindrome-binding protein (PBP)		Fusarium solani subsp. pisi (Nectria haematococca)	457	GATA-type zinc finger (1); PAS (PER-ARNT-SIM) domain (1)		nucleus; regulation of transcription, DNA-dependent; sequence-specific DNA binding; signal transducer activity; signal transduction; transcription; transcription factor activity; zinc ion binding	GO:0005634; GO:0006355; GO:0043565; GO:0004871; GO:0007165; GO:0006350; GO:0003700; GO:0008270	IPR000014; IPR013655; IPR000679; IPR013088	Chain (1); Domain (1); Zinc finger (1)	Activator; DNA-binding; Metal-binding; Nucleus; Transcription; Transcription regulation; Zinc; Zinc-finger	70791			7744822		Nucleus.
P38910	CH10_YEAST	reviewed	10 kDa heat shock protein, mitochondrial (HSP10) (10 kDa chaperonin)	HSP10 (CPN10) (YOR020C) (OR26.10)	Saccharomyces cerevisiae (Baker's yeast)	106			ATP binding; chaperone binding; identical protein binding; mitochondrial matrix; protein refolding; unfolded protein binding	GO:0005524; GO:0051087; GO:0042802; GO:0005759; GO:0042026; GO:0051082	IPR001476; IPR018369	Chain (1); Modified residue (1)	Chaperone; Complete proteome; Direct protein sequencing; Mitochondrion; Phosphoprotein	4932		GroES chaperonin family	7903252; 7913473; 9169874; 7902576; 14562106; 18407956		Mitochondrion matrix.
Q66IV6	CH2BB_XENLA	reviewed	Charged multivesicular body protein 2b-B (Chromatin-modifying protein 2b-B) (CHMP2b-B)	chmp2b-B	Xenopus laevis (African clawed frog)	214			cytosol; late endosome membrane; protein transport	GO:0005829; GO:0031902; GO:0015031	IPR005024	Chain (1); Coiled coil (1); Motif (1)	Coiled coil; Cytoplasm; Endosome; Membrane; Protein transport; Transport	8355		SNF7 family			Cytoplasm â€º cytosol. Late endosome membrane; Peripheral membrane protein.
Q05046	CH62_CUCMA	reviewed	Chaperonin CPN60-2, mitochondrial (HSP60-2)	CPN60-2	Cucurbita maxima (Pumpkin) (Winter squash)	575			ATP binding; mitochondrion; protein binding; protein folding; response to stress	GO:0005524; GO:0005739; GO:0005515; GO:0006457; GO:0006950	IPR018370; IPR001844; IPR002423	Chain (1); Transit peptide (1)	ATP-binding; Chaperone; Direct protein sequencing; Mitochondrion; Nucleotide-binding; Stress response; Transit peptide	3661		Chaperonin (HSP60) family	1356771		Mitochondrion.
P21226	CHI2_PEA	reviewed	Endochitinase A2 (EC 3.2.1.14)	CHI2	Pisum sativum (Garden pea)	324	Chitin-binding type-1 domain (1)	3.2.1.14	cell wall macromolecule catabolic process; chitin binding; chitin catabolic process; chitinase activity; defense response; polysaccharide catabolic process	GO:0016998; GO:0008061; GO:0006032; GO:0004568; GO:0006952; GO:0000272	IPR018371; IPR001002; IPR016283; IPR000726	Chain (1); Disulfide bond (6); Domain (1); Propeptide (1); Signal peptide (1)	Carbohydrate metabolism; Chitin degradation; Chitin-binding; Direct protein sequencing; Disulfide bond; Glycosidase; Hydrolase; Plant defense; Polysaccharide degradation; Signal	3888		Glycosyl hydrolase 19 family, Chitinase class I subfamily	7787175
P85084	CHIT_CARPA	reviewed	Endochitinase (EC 3.2.1.14)		Carica papaya (Papaya)	243		3.2.1.14	cell wall macromolecule catabolic process; chitin binding; chitin catabolic process; chitinase activity; defense response; polysaccharide catabolic process; vacuole	GO:0016998; GO:0008061; GO:0006032; GO:0004568; GO:0006952; GO:0000272; GO:0005773	IPR016283; IPR000726	Chain (1); Disulfide bond (3); Mass spectrometry (1)	3D-structure; Carbohydrate metabolism; Chitin degradation; Chitin-binding; Direct protein sequencing; Disulfide bond; Glycosidase; Hydrolase; Plant defense; Polysaccharide degradation; Vacuole	3649		Glycosyl hydrolase 19 family, Chitinase class I subfamily	17115118		Vacuole.
P23472	CHLY_HEVBR	reviewed	Hevamine-A [Includes: Chitinase (EC 3.2.1.14); Lysozyme (EC 3.2.1.17)]		Hevea brasiliensis (Para rubber tree)	311		3.2.1.14; 3.2.1.17	cation binding; chitin catabolic process; chitinase activity; lysozyme activity; polysaccharide catabolic process; vacuole	GO:0043169; GO:0006032; GO:0004568; GO:0003796; GO:0000272; GO:0005773	IPR001223; IPR001579; IPR013781	Active site (1); Beta strand (13); Chain (1); Disulfide bond (3); Helix (15); Natural variant (2); Propeptide (1); Signal peptide (1); Turn (1)	3D-structure; Carbohydrate metabolism; Chitin degradation; Direct protein sequencing; Disulfide bond; Glycosidase; Hydrolase; Multifunctional enzyme; Polysaccharide degradation; Signal; Vacuole	3981		Glycosyl hydrolase 18 family, Chitinase class II subfamily	1879417; 7704528; 7495789; 8831791		Vacuole.
P42738	CHMU_ARATH	reviewed	Chorismate mutase, chloroplastic (EC 5.4.99.5) (CM-1)	CM1 (At3g29200) (MXO21.4)	Arabidopsis thaliana (Mouse-ear cress)	334	Chorismate mutase domain (1)	5.4.99.5	aromatic amino acid family biosynthetic process; chloroplast; chorismate mutase activity; cytosol	GO:0009073; GO:0009507; GO:0004106; GO:0005829	IPR002701; IPR008238	Chain (1); Domain (1); Sequence conflict (1); Transit peptide (1)	Allosteric enzyme; Amino-acid biosynthesis; Aromatic amino acid biosynthesis; Chloroplast; Complete proteome; Isomerase; Plastid; Transit peptide	3702	Metabolic intermediate biosynthesis; prephenate biosynthesis; prephenate from chorismate: step 1/1.		8224252; 10819329		Plastid â€º chloroplast.
Q9SML4	CHS1_CICAR	reviewed	Chalcone synthase 1 (EC 2.3.1.74) (Naringenin-chalcone synthase 1)	CHS1	Cicer arietinum (Chickpea) (Garbanzo)	389		2.3.1.74	acyltransferase activity; flavonoid biosynthetic process; naringenin-chalcone synthase activity	GO:0008415; GO:0009813; GO:0016210	IPR012328; IPR018088; IPR001099; IPR011141; IPR016038	Active site (1); Chain (1)	Acyltransferase; Flavonoid biosynthesis; Transferase	3827	Secondary metabolite biosynthesis; flavonoid biosynthesis.	Chalcone/stilbene synthases family
Q9ZS40	CHS2_DAUCA	reviewed	Chalcone synthase 2 (EC 2.3.1.74) (Naringenin-chalcone synthase 2) (DcCHS2)	CHS2	Daucus carota (Carrot)	397		2.3.1.74	acyltransferase activity; flavonoid biosynthetic process; naringenin-chalcone synthase activity	GO:0008415; GO:0009813; GO:0016210	IPR012328; IPR018088; IPR001099; IPR011141; IPR016038	Active site (1); Chain (1)	Acyltransferase; Flavonoid biosynthesis; Transferase	4039	Secondary metabolite biosynthesis; flavonoid biosynthesis.	Chalcone/stilbene synthases family	10872233
P30080	CHS6_SOYBN	reviewed	Chalcone synthase 6 (EC 2.3.1.74) (Naringenin-chalcone synthase 6)	CHS6	Glycine max (Soybean)	388		2.3.1.74	acyltransferase activity; flavonoid biosynthetic process; naringenin-chalcone synthase activity	GO:0008415; GO:0009813; GO:0016210	IPR012328; IPR018088; IPR001099; IPR011141; IPR016038	Active site (1); Chain (1)	Acyltransferase; Flavonoid biosynthesis; Transferase	3847	Secondary metabolite biosynthesis; flavonoid biosynthesis.	Chalcone/stilbene synthases family	8108524
P16107	CHSY_PETCR	reviewed	Chalcone synthase (EC 2.3.1.74) (Naringenin-chalcone synthase)	CHS	Petroselinum crispum (Parsley) (Petroselinum hortense)	398		2.3.1.74	acyltransferase activity; flavonoid biosynthetic process; naringenin-chalcone synthase activity	GO:0008415; GO:0009813; GO:0016210	IPR012328; IPR018088; IPR001099; IPR011141; IPR016038	Active site (1); Chain (1)	Acyltransferase; Flavonoid biosynthesis; Transferase	4043	Secondary metabolite biosynthesis; flavonoid biosynthesis.	Chalcone/stilbene synthases family	16453477
P51090	CHSY_VITVI	reviewed	Chalcone synthase (EC 2.3.1.74) (Naringenin-chalcone synthase)	CHS	Vitis vinifera (Grape)	393		2.3.1.74	acyltransferase activity; flavonoid biosynthetic process; naringenin-chalcone synthase activity	GO:0008415; GO:0009813; GO:0016210	IPR012328; IPR018088; IPR001099; IPR011141; IPR016038	Active site (1); Chain (1)	Acyltransferase; Flavonoid biosynthesis; Transferase	29760	Secondary metabolite biosynthesis; flavonoid biosynthesis.	Chalcone/stilbene synthases family	8193299
Q69VG1	CIGR1_ORYSJ	reviewed	Chitin-inducible gibberellin-responsive protein 1	CIGR1 (Os07g0545800) (LOC_Os07g36170) (P0006G05.102)	Oryza sativa subsp. japonica (Rice)	571			nucleus; regulation of transcription, DNA-dependent; transcription	GO:0005634; GO:0006355; GO:0006350	IPR005202	Chain (1); Frameshift (1); Motif (1)	Nucleus; Transcription; Transcription regulation	39947		GRAS family	12591613		Nucleus.
A5F9Y3	CINAL_FLAJ1	reviewed	CinA-like protein	Fjoh_4984	Flavobacterium johnsoniae (strain ATCC 17061 / DSM 2064 / UW101) (Cytophaga johnsonae)	417			Mo-molybdopterin cofactor biosynthetic process	GO:0006777	IPR008136; IPR008135; IPR001453	Chain (1)	Complete proteome	376686		CinA family
Q9LEU7	CIPK5_ARATH	reviewed	CBL-interacting serine/threonine-protein kinase 5 (EC 2.7.11.1) (SOS2-like protein kinase PKS19) (SNF1-related kinase 3.24)	CIPK5 (PKS19) (SnRK3.24) (At5g10930) (T30N20.200)	Arabidopsis thaliana (Mouse-ear cress)	445	NAF domain (1); Protein kinase domain (1)	2.7.11.1	ATP binding; manganese ion binding; protein amino acid phosphorylation; protein binding; protein serine/threonine kinase activity; signal transduction	GO:0005524; GO:0030145; GO:0006468; GO:0005515; GO:0004674; GO:0007165	IPR004041; IPR018451; IPR000719; IPR017441; IPR017442; IPR008271; IPR002290	Active site (1); Binding site (1); Chain (1); Domain (2); Nucleotide binding (1); Region (2); Sequence conflict (1)	ATP-binding; Complete proteome; Kinase; Manganese; Nucleotide-binding; Serine/threonine-protein kinase; Transferase	3702		Protein kinase superfamily, CAMK Ser/Thr protein kinase family, SNF1 subfamily	11115898; 11130714; 14593172; 12805596
Q9MAM1	CIPK9_ARATH	reviewed	CBL-interacting serine/threonine-protein kinase 9 (EC 2.7.11.1) (SOS2-like protein kinase PKS6) (SNF1-related kinase 3.12)	CIPK9 (PKS6) (SnRK3.12) (At1g01140) (F6F3.28) (T25K16.13)	Arabidopsis thaliana (Mouse-ear cress)	453	NAF domain (1); Protein kinase domain (1)	2.7.11.1	ATP binding; manganese ion binding; protein amino acid phosphorylation; protein serine/threonine kinase activity; signal transduction	GO:0005524; GO:0030145; GO:0006468; GO:0004674; GO:0007165	IPR004041; IPR018451; IPR000719; IPR017441; IPR017442; IPR008271; IPR002290	Active site (1); Alternative sequence (2); Binding site (1); Chain (1); Domain (2); Nucleotide binding (1); Region (2); Sequence conflict (1)	ATP-binding; Alternative splicing; Complete proteome; Kinase; Manganese; Nucleotide-binding; Serine/threonine-protein kinase; Transferase	3702		Protein kinase superfamily, CAMK Ser/Thr protein kinase family, SNF1 subfamily	11230129; 11402167; 11130712; 14593172; 12805596
Q9FG23	CK5P3_ARATH	reviewed	CDK5RAP3-like protein	At5g06830 (MPH15.20)	Arabidopsis thaliana (Mouse-ear cress)	549			regulation of cyclin-dependent protein kinase activity	GO:0000079	IPR008491	Chain (1); Erroneous gene model prediction (1); Sequence conflict (1)	Complete proteome	3702		CDK5RAP3 family
Q811Q2	CLIC6_RAT	reviewed	Chloride intracellular channel protein 6	Clic6 (Clic6b)	Rattus norvegicus (Rat)	612	GST C-terminal domain (1)		chloride ion binding; chloride transport; cytoplasm; dopamine receptor binding; integral to membrane; plasma membrane; protein dimerization activity; protein domain specific binding; voltage-gated chloride channel activity	GO:0031404; GO:0006821; GO:0005737; GO:0050780; GO:0016021; GO:0005886; GO:0046983; GO:0019904; GO:0005247	IPR010987; IPR017933; IPR002946; IPR012335	Chain (1); Compositional bias (1); Domain (1); Transmembrane (1)	Cell membrane; Chloride; Chloride channel; Cytoplasm; Ion transport; Ionic channel; Membrane; Phosphoprotein; Repeat; Transmembrane; Transport; Voltage-gated channel	10116		Chloride channel CLIC family	14499480		Cytoplasm. Cell membrane; Single-pass membrane protein.
Q9FN42	CLPP2_ARATH	reviewed	ATP-dependent Clp protease proteolytic subunit 2, mitochondrial (EC 3.4.21.92) (Endopeptidase ClpP2) (nClpP7)	CLPP2 (NCLPP7) (At5g23140) (MYJ24.13)	Arabidopsis thaliana (Mouse-ear cress)	241		3.4.21.92	ATP binding; chloroplast thylakoid membrane; chloroplastic endopeptidase Clp complex; mitochondrion; proteolysis; serine-type endopeptidase activity	GO:0005524; GO:0009535; GO:0009840; GO:0005739; GO:0006508; GO:0004252	IPR001907; IPR018215	Active site (2); Chain (1); Transit peptide (1)	3D-structure; ATP-binding; Complete proteome; Direct protein sequencing; Hydrolase; Mitochondrion; Nucleotide-binding; Protease; Serine protease; Transit peptide	3702		Peptidase S14 family	9405937; 11910074; 14593172; 11278690; 11352464; 11299370		Mitochondrion.
Q7FRS8	CNBLA_ARATH	reviewed	Calcineurin B-like protein 10	CBL10 (At4g33000) (F26P21_120)	Arabidopsis thaliana (Mouse-ear cress)	256	EF-hand domains (4)		calcium ion binding; hyperosmotic salinity response; plant-type vacuole membrane; plasma membrane; protein binding	GO:0005509; GO:0042538; GO:0009705; GO:0005886; GO:0005515	IPR015757; IPR011992; IPR018248; IPR018247; IPR018249; IPR002048; IPR001125	Alternative sequence (1); Calcium binding (4); Chain (1); Domain (4); Erroneous gene model prediction (2); Site (1)	Alternative splicing; Calcium; Complete proteome; Repeat	3702		Calcineurin regulatory subunit family	12045290; 10617198; 11910074; 14730064
P29974	CNGA1_MOUSE	reviewed	cGMP-gated cation channel alpha-1 (CNG channel alpha-1) (CNG-1) (CNG1) (Cyclic nucleotide-gated channel alpha-1) (Cyclic nucleotide-gated channel, photoreceptor) (Cyclic nucleotide-gated cation channel 1) (Rod photoreceptor cGMP-gated channel subunit alpha)	Cnga1 (Cncg) (Cncg1)	Mus musculus (Mouse)	684	Cyclic nucleotide-binding domain (1)		cGMP binding; ion channel activity; ion transport; membrane fraction; photoreceptor outer segment; response to stimulus; visual perception	GO:0030553; GO:0005216; GO:0006811; GO:0005624; GO:0001750; GO:0050896; GO:0007601	IPR000595; IPR018488; IPR005821; IPR014710	Binding site (2); Chain (1); Glycosylation (1); Nucleotide binding (1); Sequence conflict (4); Topological domain (7); Transmembrane (6)	Glycoprotein; Ion transport; Ionic channel; Membrane; Nucleotide-binding; Sensory transduction; Transmembrane; Transport; Vision; cGMP; cGMP-binding	10090		Cyclic nucleotide-gated cation channel (TC 1.A.1.5) family	1372902; 7540868		Membrane; Multi-pass membrane protein.
Q28181	CNGB1_BOVIN	reviewed	Cyclic nucleotide-gated cation channel beta-1 (CNG channel beta-1) (Cyclic nucleotide-gated channel beta-1) (240 kDa protein of rod photoreceptor CNG-channel) [Cleaved into: Glutamic acid-rich protein (GARP); Cyclic nucleotide-gated cation channel beta-1 (CNG channel beta-1) (Cyclic nucleotide-gated cation channel 4) (CNG channel 4) (CNG-4) (Cyclic nucleotide-gated cation channel modulatory subun…	CNGB1 (CNCG4)	Bos taurus (Bovine)	1394	Cyclic nucleotide-binding domain (1)		cAMP binding; integral to membrane; ion channel activity; ion transport	GO:0030552; GO:0016021; GO:0005216; GO:0006811	IPR000595; IPR018488; IPR005821; IPR014710	Alternative sequence (2); Binding site (2); Chain (2); Glycosylation (1); Motif (1); Nucleotide binding (1); Sequence conflict (10); Topological domain (7); Transmembrane (6)	Alternative splicing; Direct protein sequencing; Glycoprotein; Ion transport; Ionic channel; Membrane; Nucleotide-binding; Transmembrane; Transport; cAMP; cAMP-binding	9913		Cyclic nucleotide-gated cation channel (TC 1.A.1.5) family	7546742; 8626431; 2014230		Membrane; Multi-pass membrane protein.
P29400	CO4A5_HUMAN	reviewed	Collagen alpha-5(IV) chain	COL4A5	Homo sapiens (Human)	1685	Collagen IV NC1 (C-terminal non-collagenous) domain (1)		binding; collagen type IV; extracellular matrix structural constituent; extracellular space	GO:0005488; GO:0005587; GO:0005201; GO:0005615	IPR008160; IPR001442	Alternative sequence (1); Chain (1); Disulfide bond (9); Domain (1); Glycosylation (1); Natural variant (161); Region (2); Sequence conflict (4); Signal peptide (1)	Alport syndrome; Alternative splicing; Basement membrane; Chromosomal rearrangement; Collagen; Complete proteome; Disease mutation; Disulfide bond; Extracellular matrix; Glycoprotein; Hydroxylation; Polymorphism; Repeat; Secreted; Signal	9606		Type IV collagen family	8120014; 1352287; 2380186; 2004755; 1689491; 2339699; 8301933; 7853788; 9195222; 1672282; 1376965; 1363780; 8406498; 8356449; 7599631; 8651292; 8651296; 8940267; 8829632; 9150741; 9452056; 9848783; 10561141; 10563487; 10094548; 11004279; 10862091; 10684360; 11223851; 12784310		Secreted â€º extracellular space â€º extracellular matrix â€º basement membrane.
Q94KT8	COBRA_ARATH	reviewed	Protein COBRA (Cell expansion protein)	COB (At5g60920) (MSL3.40)	Arabidopsis thaliana (Mouse-ear cress)	456			anchored to plasma membrane; cellulose microfibril organization; lateral plasma membrane; longitudinal side of cell surface; multidimensional cell growth; plant-type cell wall; response to salt stress	GO:0046658; GO:0010215; GO:0016328; GO:0009930; GO:0009825; GO:0009505; GO:0009651	IPR017391; IPR006918	Chain (1); Erroneous gene model prediction (1); Glycosylation (9); Lipidation (1); Propeptide (1); Signal peptide (1)	Cell membrane; Complete proteome; GPI-anchor; Glycoprotein; Lipoprotein; Membrane; Signal	3702		COBRA family	11331607; 9501997; 14593172; 12376623		Lateral cell membrane; Lipid-anchor â€º GPI-anchor; Extracellular side.
Q9SK82	COGT2_ARATH	reviewed	Cytokinin-O-glucosyltransferase 2 (EC 2.4.1.-) (Zeatin O-glucosyltransferase 2) (AtZOG2) (UDP-glucosyl transferase 85A1)	UGT85A1 (ZOG2) (At1g22400) (F12K8.26)	Arabidopsis thaliana (Mouse-ear cress)	489		2.4.1.-	cis-zeatin O-beta-D-glucosyltransferase activity; metabolic process; trans-zeatin O-beta-D-glucosyltransferase activity	GO:0050502; GO:0008152; GO:0050403	IPR002213	Chain (1)	Complete proteome; Glycosyltransferase; Transferase	3702		UDP-glycosyltransferase family	11130712; 14593172; 15342621
O82256	COL13_ARATH	reviewed	Zinc finger protein CONSTANS-LIKE 13	COL13 (At2g47890) (F17A22.28) (T9J23)	Arabidopsis thaliana (Mouse-ear cress)	332	B box-type zinc fingers (2); CCT domain (1)		nucleus; regulation of transcription; zinc ion binding	GO:0005634; GO:0045449; GO:0008270	IPR010402; IPR000315	Chain (1); Domain (1); Zinc finger (2)	Alternative splicing; Complete proteome; Metal-binding; Nucleus; Repeat; Zinc; Zinc-finger	3702		CONSTANS family	10617197; 12692345		Nucleus.
Q96502	COL2_ARATH	reviewed	Zinc finger protein CONSTANS-LIKE 2	COL2 (At3g02380) (F16B3.2) (F11A12.7) (F11A12.106)	Arabidopsis thaliana (Mouse-ear cress)	347	B box-type zinc fingers (2); CCT domain (1)		DNA binding; nucleus; regulation of flower development; regulation of transcription, DNA-dependent; transcription; zinc ion binding	GO:0003677; GO:0005634; GO:0009909; GO:0006355; GO:0006350; GO:0008270	IPR010402; IPR000315	Chain (1); Domain (1); Zinc finger (2)	Complete proteome; DNA-binding; Metal-binding; Nucleus; Repeat; Transcription; Transcription regulation; Zinc; Zinc-finger	3702		CONSTANS family	11130713; 14593172; 11359606; 12692345		Nucleus.
Q9FHH8	COL5_ARATH	reviewed	Zinc finger protein CONSTANS-LIKE 5	COL5 (At5g57660) (MRI1.1)	Arabidopsis thaliana (Mouse-ear cress)	355	B box-type zinc fingers (2); CCT domain (1)		nucleus; regulation of transcription; zinc ion binding	GO:0005634; GO:0045449; GO:0008270	IPR010402; IPR000315	Chain (1); Domain (1); Erroneous gene model prediction (1); Sequence conflict (1); Zinc finger (2)	Complete proteome; Metal-binding; Nucleus; Repeat; Zinc; Zinc-finger	3702		CONSTANS family	10470850; 14593172; 12692345		Nucleus.
Q8NFW1	COMA1_HUMAN	reviewed	Collagen alpha-1(XXII) chain	COL22A1	Homo sapiens (Human)	1626	Collagen-like domains (16); TSP N-terminal (TSPN) domain (1); VWFA domain (1)		cell adhesion; cytoplasm; extracellular space; proteinaceous extracellular matrix; structural molecule activity	GO:0007155; GO:0005737; GO:0005615; GO:0005578; GO:0005198	IPR008160; IPR003129; IPR002035	Alternative sequence (1); Chain (1); Compositional bias (3); Domain (18); Glycosylation (1); Natural variant (3); Sequence conflict (1); Signal peptide (1)	Alternative splicing; Collagen; Complete proteome; Cytoplasm; Extracellular matrix; Glycoprotein; Polymorphism; Repeat; Secreted; Signal	9606		Fibril-associated collagens with interrupted helices (FACIT) family	15016833; 15489334		Secreted â€º extracellular space â€º extracellular matrix. Cytoplasm.
Q9XGW0	COMT1_OCIBA	reviewed	Caffeic acid 3-O-methyltransferase 1 (EC 2.1.1.68) (S-adenosysl-L-methionine:caffeic acid 3-O-methyltransferase 1) (CAOMT-1) (COMT-1)	COMT1	Ocimum basilicum (Sweet basil)	361		2.1.1.68	caffeate O-methyltransferase activity; lignin biosynthetic process; protein dimerization activity	GO:0047763; GO:0009809; GO:0046983	IPR016461; IPR001077; IPR012967; IPR011991	Active site (1); Binding site (5); Chain (1); Region (2)	Lignin biosynthesis; Methyltransferase; S-adenosyl-L-methionine; Transferase	39350	Aromatic compound metabolism; phenylpropanoid biosynthesis.	Methyltransferase superfamily, Type 2 family, COMT subfamily
Q5RJV0	COQ9_XENTR	reviewed	Ubiquinone biosynthesis protein COQ9, mitochondrial	coq9	Xenopus tropicalis (Western clawed frog) (Silurana tropicalis)	317			mitochondrion; ubiquinone biosynthetic process	GO:0005739; GO:0006744	IPR013718; IPR012762	Chain (1); Transit peptide (1)	Mitochondrion; Transit peptide; Ubiquinone biosynthesis	8364	Cofactor biosynthesis; ubiquinone biosynthesis.	COQ9 family			Mitochondrion.
P20374	COX1_APILI	reviewed	Cytochrome c oxidase subunit 1 (EC 1.9.3.1) (Cytochrome c oxidase polypeptide I)	COI	Apis mellifera ligustica (Common honeybee)	521		1.9.3.1	aerobic respiration; copper ion binding; cytochrome-c oxidase activity; electron carrier activity; electron transport chain; heme binding; integral to membrane; mitochondrial inner membrane; respiratory chain; transport	GO:0009060; GO:0005507; GO:0004129; GO:0009055; GO:0022900; GO:0020037; GO:0016021; GO:0005743; GO:0070469; GO:0006810	IPR000883	Chain (1); Cross-link (1); Metal binding (7); Natural variant (4); Transmembrane (12)	Copper; Electron transport; Heme; Iron; Membrane; Metal-binding; Mitochondrion; Mitochondrion inner membrane; Oxidoreductase; Polymorphism; Respiratory chain; Transmembrane; Transport	7469	Energy metabolism; oxidative phosphorylation.	Heme-copper respiratory oxidase family	2559293; 8417993; 1649072		Mitochondrion inner membrane; Multi-pass membrane protein.
Q34388	COX1_DROSI	reviewed	Cytochrome c oxidase subunit 1 (EC 1.9.3.1) (Cytochrome c oxidase polypeptide I) (Fragments)	mt:CoI (CoI)	Drosophila simulans (Fruit fly)	511		1.9.3.1	aerobic respiration; copper ion binding; cytochrome-c oxidase activity; electron carrier activity; electron transport chain; heme binding; integral to membrane; mitochondrial inner membrane; respiratory chain; transport	GO:0009060; GO:0005507; GO:0004129; GO:0009055; GO:0022900; GO:0020037; GO:0016021; GO:0005743; GO:0070469; GO:0006810	IPR000883	Chain (1); Cross-link (1); Metal binding (7); Natural variant (2); Non-adjacent residues (1); Transmembrane (12)	Copper; Electron transport; Heme; Iron; Membrane; Metal-binding; Mitochondrion; Mitochondrion inner membrane; Oxidoreductase; Polymorphism; Respiratory chain; Transmembrane; Transport	7240	Energy metabolism; oxidative phosphorylation.	Heme-copper respiratory oxidase family	2832697; 2124697; 8365657		Mitochondrion inner membrane; Multi-pass membrane protein.
P03945	COX1_NEUCR	reviewed	Cytochrome c oxidase subunit 1 (EC 1.9.3.1) (Cytochrome c oxidase polypeptide I)	cox-1 (coi) (cox1)	Neurospora crassa	557		1.9.3.1	aerobic respiration; copper ion binding; cytochrome-c oxidase activity; electron carrier activity; electron transport chain; heme binding; integral to membrane; mitochondrial inner membrane; respiratory chain; transport	GO:0009060; GO:0005507; GO:0004129; GO:0009055; GO:0022900; GO:0020037; GO:0016021; GO:0005743; GO:0070469; GO:0006810	IPR000883	Chain (1); Cross-link (1); Lipidation (1); Metal binding (7); Transmembrane (12)	Complete proteome; Copper; Electron transport; Heme; Iron; Lipoprotein; Membrane; Metal-binding; Mitochondrion; Mitochondrion inner membrane; Myristate; Oxidoreductase; Respiratory chain; Transmembrane; Transport	5141	Energy metabolism; oxidative phosphorylation.	Heme-copper respiratory oxidase family	6327266; 2531370; 2949084; 7567996		Mitochondrion inner membrane; Multi-pass membrane protein.
P07506	COX1_SOYBN	reviewed	Cytochrome c oxidase subunit 1 (EC 1.9.3.1) (Cytochrome c oxidase polypeptide I)	COX1 (COI) (COXI)	Glycine max (Soybean)	527		1.9.3.1	aerobic respiration; copper ion binding; cytochrome-c oxidase activity; electron carrier activity; electron transport chain; heme binding; integral to membrane; mitochondrial inner membrane; respiratory chain; transport	GO:0009060; GO:0005507; GO:0004129; GO:0009055; GO:0022900; GO:0020037; GO:0016021; GO:0005743; GO:0070469; GO:0006810	IPR000883	Chain (1); Cross-link (1); Metal binding (7); Transmembrane (12)	Copper; Electron transport; Heme; Iron; Membrane; Metal-binding; Mitochondrion; Mitochondrion inner membrane; Oxidoreductase; Respiratory chain; Transmembrane; Transport	3847	Energy metabolism; oxidative phosphorylation.	Heme-copper respiratory oxidase family			Mitochondrion inner membrane; Multi-pass membrane protein.
P15544	COX1_STRPU	reviewed	Cytochrome c oxidase subunit 1 (EC 1.9.3.1) (Cytochrome c oxidase polypeptide I)	COI	Strongylocentrotus purpuratus (Purple sea urchin)	517		1.9.3.1	aerobic respiration; copper ion binding; cytochrome-c oxidase activity; electron carrier activity; electron transport chain; heme binding; integral to membrane; mitochondrial inner membrane; respiratory chain; transport	GO:0009060; GO:0005507; GO:0004129; GO:0009055; GO:0022900; GO:0020037; GO:0016021; GO:0005743; GO:0070469; GO:0006810	IPR000883	Chain (1); Cross-link (1); Metal binding (7); Transmembrane (12)	Copper; Electron transport; Heme; Iron; Membrane; Metal-binding; Mitochondrion; Mitochondrion inner membrane; Oxidoreductase; Respiratory chain; Transmembrane; Transport	7668	Energy metabolism; oxidative phosphorylation.	Heme-copper respiratory oxidase family	3172215		Mitochondrion inner membrane; Multi-pass membrane protein.
P98021	COX2_SIMVI	reviewed	Cytochrome c oxidase subunit 2 (EC 1.9.3.1) (Cytochrome c oxidase polypeptide II)	COII	Simulium vittatum (Black fly)	229		1.9.3.1	copper ion binding; cytochrome-c oxidase activity; electron carrier activity; heme binding; integral to membrane; mitochondrial inner membrane; respiratory chain; respiratory electron transport chain; transport	GO:0005507; GO:0004129; GO:0009055; GO:0020037; GO:0016021; GO:0005743; GO:0070469; GO:0022904; GO:0006810	IPR001505; IPR008972; IPR011759; IPR014222; IPR002429	Chain (1); Metal binding (4); Topological domain (3); Transmembrane (2)	Copper; Electron transport; Membrane; Metal-binding; Mitochondrion; Mitochondrion inner membrane; Oxidoreductase; Respiratory chain; Transmembrane; Transport	7192		Cytochrome c oxidase subunit 2 family	1379642		Mitochondrion inner membrane; Multi-pass membrane protein.
P15953	COX3_WHEAT	reviewed	Cytochrome c oxidase subunit 3 (EC 1.9.3.1) (Cytochrome c oxidase polypeptide III)	COX3	Triticum aestivum (Wheat)	265		1.9.3.1	cytochrome-c oxidase activity; integral to membrane; mitochondrial electron transport, cytochrome c to oxygen; mitochondrial inner membrane	GO:0004129; GO:0016021; GO:0006123; GO:0005743	IPR000298; IPR013833	Chain (1); Transmembrane (6)	Membrane; Mitochondrion; Mitochondrion inner membrane; Oxidoreductase; RNA editing; Transmembrane	4565		Cytochrome c oxidase subunit 3 family	2155710; 1588598; 1695731		Mitochondrion inner membrane; Multi-pass membrane protein.
A6Q0K5	CP12_CHLRE	reviewed	Calvin cycle protein CP12 (Chloroplast protein 12)	cp12	Chlamydomonas reinhardtii	80			chloroplast; reductive pentose-phosphate cycle	GO:0009507; GO:0019253	IPR003823	Chain (1)	3D-structure; Calvin cycle; Chloroplast; Direct protein sequencing; Disulfide bond; Plastid	3055		CP12 family	12846565; 12492483		Plastid â€º chloroplast.
Q9SP02	CP20A_ARATH	reviewed	Peptidyl-prolyl cis-trans isomerase CYP20-1 (PPIase CYP20-1) (EC 5.2.1.8) (Rotamase cyclophilin-7) (Cyclophilin of 20 kDa 1)	CYP20-1 (ROC7) (At5g58710) (MZN1.15)	Arabidopsis thaliana (Mouse-ear cress)	204	PPIase cyclophilin-type domain (1)	5.2.1.8	chloroplast; endoplasmic reticulum; extracellular region; peptide binding; peptidyl-prolyl cis-trans isomerase activity; protein folding	GO:0009507; GO:0005783; GO:0005576; GO:0042277; GO:0003755; GO:0006457	IPR002130	Chain (1); Domain (1); Mutagenesis (1); Signal peptide (1)	Chaperone; Complete proteome; Cyclosporin; Endoplasmic reticulum; Isomerase; Rotamase; Secreted; Signal	3702		Cyclophilin-type PPIase family	10628867; 10718197; 14593172; 15047905; 15051864		Endoplasmic reticulum. Secreted.
Q96242	CP74A_ARATH	reviewed	Allene oxide synthase, chloroplastic (EC 4.2.1.92) (Cytochrome P450 74A) (Hydroperoxide dehydrase)	CYP74A (AOS) (At5g42650) (MJB21.2)	Arabidopsis thaliana (Mouse-ear cress)	518		4.2.1.92	allene oxide synthase activity; chloroplast envelope; chloroplast thylakoid membrane; electron carrier activity; heme binding; hydroperoxide dehydratase activity; jasmonic acid biosynthetic process; mitochondrion; monooxygenase activity; plastoglobule; response to fungus; response to jasmonic acid stimulus	GO:0009978; GO:0009941; GO:0009535; GO:0009055; GO:0020037; GO:0047987; GO:0009695; GO:0005739; GO:0004497; GO:0010287; GO:0009620; GO:0009753	IPR001128; IPR017972	Chain (1); Metal binding (1); Sequence conflict (4); Transit peptide (1)	3D-structure; Chloroplast; Complete proteome; Fatty acid biosynthesis; Heme; Iron; Lipid synthesis; Lyase; Metal-binding; Oxylipin biosynthesis; Plastid; Transit peptide	3702	Lipid metabolism; oxylipin biosynthesis.	Cytochrome P450 family	8756596; 10420644; 9501997; 14593172; 12766230; 16414959; 16461379		Plastid â€º chloroplast â€º plastoglobule.
O22059	CPC_ARATH	reviewed	Transcription factor CPC (Protein CAPRICE)	CPC (At2g46410) (F11C10.10)	Arabidopsis thaliana (Mouse-ear cress)	94	Myb-like domain (1)		DNA binding; epidermal cell differentiation; nucleus; positive regulation of trichoblast fate specification; protein binding; regulation of transcription, DNA-dependent; response to jasmonic acid stimulus; response to salicylic acid stimulus; transcription	GO:0003677; GO:0009913; GO:0005634; GO:0010063; GO:0005515; GO:0006355; GO:0009753; GO:0009751; GO:0006350	IPR012287; IPR017877; IPR014778; IPR015495; IPR001005	Chain (1); Domain (1); Mutagenesis (2); Region (2)	Complete proteome; DNA-binding; Developmental protein; Nucleus; Repressor; Transcription; Transcription regulation	3702			9262483; 10617197; 14593172; 12356720; 11910008; 12917293; 14627722; 16207757; 16291794; 15795220; 16176989; 17450124		Nucleus.
P29602	CPC_CUCSA	reviewed	Cucumber peeling cupredoxin (CPC) (Stellacyanin)		Cucumis sativus (Cucumber)	137	Plastocyanin-like domain (1)		copper ion binding; electron carrier activity; electron transport chain; transport	GO:0005507; GO:0009055; GO:0022900; GO:0006810	IPR000923; IPR008972; IPR003245	Beta strand (6); Chain (1); Disulfide bond (1); Domain (1); Glycosylation (1); Helix (4); Metal binding (4); Modified residue (13); Turn (2)	3D-structure; Copper; Direct protein sequencing; Disulfide bond; Electron transport; Glycoprotein; Hydroxylation; Metal-binding; Pyrrolidone carboxylic acid; Transport	3659			1468551; 8931136
Q12289	CRC1_YEAST	reviewed	Mitochondrial carnitine carrier	CRC1 (YOR100C) (YOR3193C)	Saccharomyces cerevisiae (Baker's yeast)	327	Solcar repeats (3)		binding; carnitine:acyl carnitine antiporter activity; fatty acid metabolic process; integral to membrane; mitochondrial inner membrane; transport	GO:0005488; GO:0005476; GO:0006631; GO:0016021; GO:0005743; GO:0006810	IPR001993; IPR018108	Chain (1); Repeat (3); Transmembrane (6)	Complete proteome; Membrane; Mitochondrion; Mitochondrion inner membrane; Repeat; Transmembrane; Transport	4932		Mitochondrial carrier family	10622748; 9200815; 9169874; 17322287; 10545096		Mitochondrion inner membrane; Multi-pass membrane protein.
Q8J0P4	CRF1_ASPFU	reviewed	Probable glycosidase crf1 (EC 3.2.-.-) (Crh-like protein 1) (allergen Asp f 9)	crf1 (AFUA_1G16190)	Aspergillus fumigatus (Sartorya fumigata)	395		3.2.-.-	anchored to membrane; carbohydrate metabolic process; cell wall; cell wall organization; extracellular region; hydrolase activity, hydrolyzing O-glycosyl compounds; plasma membrane	GO:0031225; GO:0005975; GO:0005618; GO:0007047; GO:0005576; GO:0004553; GO:0005886	IPR013320; IPR000757; IPR017168; IPR008263	Active site (2); Chain (1); Compositional bias (1); Frameshift (1); Glycosylation (1); Lipidation (1); Propeptide (1); Sequence conflict (5); Signal peptide (1)	Allergen; Cell membrane; Cell wall; Cell wall biogenesis/degradation; Complete proteome; Direct protein sequencing; GPI-anchor; Glycoprotein; Glycosidase; Hydrolase; Lipoprotein; Membrane; Secreted; Signal	5085		Glycosyl hydrolase 16 family, CRH1 subfamily	16372009; 9482698; 11545413; 12626404		Cell membrane; Lipid-anchor â€º GPI-anchor. Secreted â€º cell wall.
Q9CAL2	CRK3_ARATH	reviewed	Cysteine-rich receptor-like protein kinase 3 (Cysteine-rich RLK3) (EC 2.7.11.-)	CRK3 (At1g70530) (F24J13.10)	Arabidopsis thaliana (Mouse-ear cress)	646	DUF26 domains (2); Protein kinase domain (1)	2.7.11.-	ATP binding; integral to membrane; plasma membrane; protein amino acid phosphorylation; protein serine/threonine kinase activity; receptor activity	GO:0005524; GO:0016021; GO:0005886; GO:0006468; GO:0004674; GO:0004872	IPR002902; IPR000719; IPR017441; IPR017442; IPR008271	Active site (1); Binding site (1); Chain (1); Domain (3); Glycosylation (10); Nucleotide binding (1); Signal peptide (1); Topological domain (2); Transmembrane (1)	ATP-binding; Complete proteome; Glycoprotein; Kinase; Membrane; Nucleotide-binding; Receptor; Repeat; Serine/threonine-protein kinase; Signal; Transferase; Transmembrane	3702		Protein kinase superfamily, Ser/Thr protein kinase family, CRK subfamily	11130712; 11402176		Membrane; Single-pass membrane protein.
Q01332	CRTZ_ESCVU	reviewed	Beta-carotene hydroxylase	crtZ (crtH)	Escherichia vulneris	176			carotenoid biosynthetic process; endoplasmic reticulum; fatty acid biosynthetic process; iron ion binding; oxidation reduction; oxidoreductase activity	GO:0016117; GO:0005783; GO:0006633; GO:0005506; GO:0055114; GO:0016491	IPR006694	Chain (1)	Carotenoid biosynthesis	566	Carotenoid biosynthesis; zeaxanthin biosynthesis.		8422926; 7808389
Q6AZG1	CSD2B_XENLA	reviewed	CDGSH iron sulfur domain-containing protein 2-B	cisd2-B	Xenopus laevis (African clawed frog)	135			2 iron, 2 sulfur cluster binding; endoplasmic reticulum membrane; integral to membrane; iron ion binding	GO:0051537; GO:0005789; GO:0016021; GO:0005506	IPR018967; IPR006622; IPR019610	Chain (1); Metal binding (4); Transmembrane (1)	2Fe-2S; Endoplasmic reticulum; Iron; Iron-sulfur; Membrane; Metal-binding; Transmembrane	8355		CISD protein family			Endoplasmic reticulum membrane; Single-pass membrane protein.
Q8VHK2	CSKI1_RAT	reviewed	Caskin-1 (CASK-interacting protein 1)	Caskin1	Rattus norvegicus (Rat)	1430	ANK repeats (6); SAM (sterile alpha motif) domains (2); SH3 domain (1)		cytoplasm; protein domain specific binding; signal transduction	GO:0005737; GO:0019904; GO:0007165	IPR002110; IPR001660; IPR013761; IPR001452	Chain (1); Compositional bias (2); Domain (3); Modified residue (9); Region (1); Repeat (6); Sequence conflict (2)	ANK repeat; Cytoplasm; Direct protein sequencing; Phosphoprotein; Repeat; SH3 domain	10116			12040031		Cytoplasm.
Q8VZK9	CSLE1_ARATH	reviewed	Cellulose synthase-like protein E1 (AtCslE1) (EC 2.4.1.-)	CSLE1 (At1g55850) (F14J16.9)	Arabidopsis thaliana (Mouse-ear cress)	729		2.4.1.-	Golgi membrane; cell wall organization; cellulose biosynthetic process; cellulose synthase (UDP-forming) activity; endoplasmic reticulum membrane; integral to membrane; plasma membrane	GO:0000139; GO:0007047; GO:0030244; GO:0016760; GO:0005789; GO:0016021; GO:0005886	IPR005150	Active site (2); Chain (1); Erroneous gene model prediction (1); Transmembrane (7)	Cell wall biogenesis/degradation; Complete proteome; Endoplasmic reticulum; Glycosyltransferase; Golgi apparatus; Membrane; Transferase; Transmembrane	3702		Glycosyltransferase 2 family, Plant cellulose synthase-like E subfamily	11130712; 14593172; 11027699; 16618929		Golgi apparatus membrane; Multi-pass membrane protein. Endoplasmic reticulum membrane; Multi-pass membrane protein.
P02893	CSP_PLAFA	reviewed	Circumsporozoite protein (CS)		Plasmodium falciparum	412	TSP type-1 domain (1)		cell surface	GO:0009986	IPR003067; IPR000884	Chain (1); Domain (1); Region (1); Repeat (41); Signal peptide (1)	3D-structure; Malaria; Repeat; Signal; Sporozoite	5833		Plasmodium circumsporozoite protein family	6204383
Q8BIQ5	CSTF2_MOUSE	reviewed	Cleavage stimulation factor 64 kDa subunit (CSTF 64 kDa subunit) (CstF-64) (CF-1 64 kDa subunit)	Cstf2	Mus musculus (Mouse)	580	RRM (RNA recognition motif) domain (1)		RNA binding; mRNA processing; nucleotide binding; nucleus	GO:0003723; GO:0006397; GO:0000166; GO:0005634	IPR012677; IPR000504	Alternative sequence (2); Chain (1); Compositional bias (2); Domain (1); Modified residue (3); Region (3); Repeat (12); Sequence conflict (1)	Alternative splicing; Nucleus; Phosphoprotein; RNA-binding; Repeat; mRNA processing	10090			11369601; 16141072; 15489334; 9736695; 14681198		Nucleus.
Q54GB2	CTSL2_DICDI	reviewed	CTD small phosphatase-like protein 2 (CTDSP-like 2) (EC 3.1.3.-)	ctdspl2 (DDB_G0290365)	Dictyostelium discoideum (Slime mold)	567	FCP1 homology domain (1)	3.1.3.-	phosphoprotein phosphatase activity	GO:0004721	IPR011948; IPR004274	Chain (1); Compositional bias (9); Domain (1)	Complete proteome; Hydrolase; Protein phosphatase	44689		CTDSPL2 family	15875012
Q39547	CUCM1_CUCME	reviewed	Cucumisin (EC 3.4.21.25) (allergen Cuc m 1)		Cucumis melo (Muskmelon)	731		3.4.21.25	extracellular region; identical protein binding; negative regulation of catalytic activity; proteolysis; serine-type endopeptidase activity	GO:0005576; GO:0042802; GO:0043086; GO:0006508; GO:0004252	IPR003137; IPR000209; IPR015500; IPR010259	Active site (3); Chain (1); Compositional bias (1); Glycosylation (2); Propeptide (2); Sequence conflict (1); Signal peptide (1)	Allergen; Autocatalytic cleavage; Direct protein sequencing; Glycoprotein; Hydrolase; Protease; Secreted; Serine protease; Signal; Zymogen	3656		Peptidase S8 family	7806492; 11782472; 12801320		Secreted.
Q3Z2V7	CVRA_SHISS	reviewed	Cell volume regulation protein A	cvrA (SSON_1183)	Shigella sonnei (strain Ss046)	578	RCK C-terminal domain (1)		binding; catalytic activity; cell volume homeostasis; integral to membrane; metabolic process; plasma membrane; potassium ion transport; solute:hydrogen antiporter activity	GO:0005488; GO:0003824; GO:0006884; GO:0016021; GO:0008152; GO:0005886; GO:0006813; GO:0015299	IPR006153; IPR005170; IPR006037	Chain (1); Domain (1); Transmembrane (13)	Cell inner membrane; Cell membrane; Complete proteome; Membrane; Transmembrane; Transport	300269		Monovalent cation:proton antiporter 1 (CPA1) transporter (TC 2.A.36) family, CvrA subfamily	16275786		Cell inner membrane; Multi-pass membrane protein.
Q8VY39	CX5C2_HELAN	reviewed	Cytochrome c oxidase subunit 5C-2 (Cytochrome c oxidase polypeptide Vc-2)	COX5C2	Helianthus annuus (Common sunflower)	64			cytochrome-c oxidase activity; integral to membrane; mitochondrial respiratory chain; oxidation reduction	GO:0004129; GO:0016021; GO:0005746; GO:0055114	IPR008432	Chain (1); Transmembrane (1)	Membrane; Mitochondrion; Mitochondrion inner membrane; Transmembrane	4232		Cytochrome c oxidase subunit 5C family			Mitochondrion inner membrane.
P00175	CYB2_YEAST	reviewed	Cytochrome b2, mitochondrial (EC 1.1.2.3) (L-lactate dehydrogenase [Cytochrome]) (L-lactate ferricytochrome C oxidoreductase) (L-LCR)	CYB2 (YML054C) (YM9958.08C)	Saccharomyces cerevisiae (Baker's yeast)	591	Cytochrome b5 heme-binding domain (1); FMN hydroxy acid dehydrogenase domain (1)	1.1.2.3	L-lactate dehydrogenase (cytochrome) activity; electron carrier activity; electron transport chain; heme binding; lactate metabolic process; mitochondrial intermembrane space; respiratory chain; transport	GO:0004460; GO:0009055; GO:0022900; GO:0020037; GO:0006089; GO:0005758; GO:0070469; GO:0006810	IPR013785; IPR001199; IPR018506; IPR000262; IPR017934; IPR008259	Active site (1); Beta strand (18); Binding site (1); Chain (1); Domain (2); Helix (26); Metal binding (2); Region (2); Sequence conflict (5); Transit peptide (1); Turn (6)	3D-structure; Complete proteome; Direct protein sequencing; Electron transport; FMN; Flavoprotein; Heme; Iron; Metal-binding; Mitochondrion; Oxidoreductase; Respiratory chain; Transit peptide; Transport	4932			3004948; 9169872; 6365548; 3902473; 165435; 11502169; 776230; 14562106; 2329585; 11914072		Mitochondrion intermembrane space.
Q42342	CYB51_ARATH	reviewed	Cytochrome b5 isoform 1	At5g53560 (MNC6.10)	Arabidopsis thaliana (Mouse-ear cress)	134	Cytochrome b5 heme-binding domain (1)		chloroplast thylakoid membrane; electron transport chain; endoplasmic reticulum membrane; heme binding; integral to membrane; microsome; plasma membrane; transport; vacuole	GO:0009535; GO:0022900; GO:0005789; GO:0020037; GO:0016021; GO:0005792; GO:0005886; GO:0006810; GO:0005773	IPR001199; IPR018506	Chain (1); Domain (1); Metal binding (2); Sequence conflict (1); Transmembrane (1)	Complete proteome; Electron transport; Endoplasmic reticulum; Heme; Iron; Membrane; Metal-binding; Microsome; Transmembrane; Transport	3702		Cytochrome b5 family	9880378; 9872454; 14593172; 8580968		Endoplasmic reticulum membrane; Single-pass membrane protein; Cytoplasmic side. Microsome membrane; Single-pass membrane protein; Cytoplasmic side.
P49099	CYB5S_TOBAC	reviewed	Cytochrome b5, seed isoform		Nicotiana tabacum (Common tobacco)	135	Cytochrome b5 heme-binding domain (1)		electron transport chain; endoplasmic reticulum membrane; heme binding; integral to membrane; microsome; transport	GO:0022900; GO:0005789; GO:0020037; GO:0016021; GO:0005792; GO:0006810	IPR001199; IPR018506	Chain (1); Domain (1); Metal binding (2); Transmembrane (1)	Electron transport; Endoplasmic reticulum; Heme; Iron; Membrane; Metal-binding; Microsome; Transmembrane; Transport	4097		Cytochrome b5 family	7580860		Endoplasmic reticulum membrane; Single-pass membrane protein; Cytoplasmic side. Microsome membrane; Single-pass membrane protein; Cytoplasmic side.
P00061	CYC_SOLTU	reviewed	Cytochrome c		Solanum tuberosum (Potato)	111			electron carrier activity; electron transport chain; heme binding; mitochondrial matrix; respiratory chain; transport	GO:0009055; GO:0022900; GO:0020037; GO:0005759; GO:0070469; GO:0006810	IPR002327; IPR003088; IPR009056	Binding site (2); Chain (1); Metal binding (2); Modified residue (3); Natural variant (1)	Acetylation; Direct protein sequencing; Electron transport; Heme; Iron; Metal-binding; Methylation; Mitochondrion; Respiratory chain; Transport	4113		Cytochrome c family	4372092		Mitochondrion matrix.
Q28092	CYLC2_BOVIN	reviewed	Cylicin-2 (Cylicin II) (Multiple-band polypeptide II)	CYLC2 (CYL2)	Bos taurus (Bovine)	488			cell differentiation; cytoskeletal calyx; multicellular organismal development; spermatogenesis	GO:0030154; GO:0033150; GO:0007275; GO:0007283		Chain (1); Region (2); Repeat (8)	Cytoplasm; Cytoskeleton; Developmental protein; Differentiation; Direct protein sequencing; Repeat; Spermatogenesis	9913			7737358; 8354692		Cytoplasm â€º cytoskeleton â€º perinuclear theca â€º calyx.
P34887	CYPH_ALLCE	reviewed	Peptidyl-prolyl cis-trans isomerase (PPIase) (Rotamase) (EC 5.2.1.8) (Cyclophilin) (Cyclosporin A-binding protein)	CYP	Allium cepa (Onion)	150	PPIase cyclophilin-type domain (1)	5.2.1.8	cytoplasm; peptide binding; peptidyl-prolyl cis-trans isomerase activity; protein folding	GO:0005737; GO:0042277; GO:0003755; GO:0006457	IPR002130	Chain (1); Domain (1)	Cyclosporin; Cytoplasm; Isomerase; Rotamase	4679		Cyclophilin-type PPIase family			Cytoplasm.
P24525	CYPH_BRANA	reviewed	Peptidyl-prolyl cis-trans isomerase (PPIase) (Rotamase) (EC 5.2.1.8) (Cyclophilin) (Cyclosporin A-binding protein)	CYP (ROT1)	Brassica napus (Rape)	171	PPIase cyclophilin-type domain (1)	5.2.1.8	cytoplasm; peptide binding; peptidyl-prolyl cis-trans isomerase activity; protein folding	GO:0005737; GO:0042277; GO:0003755; GO:0006457	IPR002130	Chain (1); Domain (1)	Cyclosporin; Cytoplasm; Isomerase; Rotamase	3708		Cyclophilin-type PPIase family	1702215		Cytoplasm.
Q39613	CYPH_CATRO	reviewed	Peptidyl-prolyl cis-trans isomerase (PPIase) (Rotamase) (EC 5.2.1.8) (Cyclophilin) (Cyclosporin A-binding protein)	PCKR1	Catharanthus roseus (Madagascar periwinkle) (Vinca rosea)	172	PPIase cyclophilin-type domain (1)	5.2.1.8	cytoplasm; peptide binding; peptidyl-prolyl cis-trans isomerase activity; protein folding	GO:0005737; GO:0042277; GO:0003755; GO:0006457	IPR002130	Chain (1); Domain (1)	Cyclosporin; Cytoplasm; Isomerase; Rotamase	4058		Cyclophilin-type PPIase family			Cytoplasm.
O49886	CYPH_LUPLU	reviewed	Peptidyl-prolyl cis-trans isomerase (PPIase) (Rotamase) (EC 5.2.1.8) (Cyclophilin) (Cyclosporin A-binding protein)		Lupinus luteus (European yellow lupin)	172	PPIase cyclophilin-type domain (1)	5.2.1.8	cytoplasm; peptide binding; peptidyl-prolyl cis-trans isomerase activity; protein folding	GO:0005737; GO:0042277; GO:0003755; GO:0006457	IPR002130	Beta strand (11); Chain (1); Domain (1); Helix (3); Turn (3)	3D-structure; Cyclosporin; Cytoplasm; Isomerase; Rotamase	3873		Cyclophilin-type PPIase family	11768533		Cytoplasm.
Q3YYB2	CYSC_SHISS	reviewed	Adenylyl-sulfate kinase (EC 2.7.1.25) (APS kinase) (Adenosine-5'-phosphosulfate kinase) (ATP adenosine-5'-phosphosulfate 3'-phosphotransferase)	cysC (SSON_2898)	Shigella sonnei (strain Ss046)	201		2.7.1.25	ATP binding; adenylylsulfate kinase activity; sulfate assimilation	GO:0005524; GO:0004020; GO:0000103	IPR002891	Active site (1); Chain (1); Nucleotide binding (1)	ATP-binding; Complete proteome; Kinase; Nucleotide-binding; Phosphoprotein; Transferase	300269	Sulfur metabolism; hydrogen sulfide biosynthesis; sulfite from sulfate: step 2/3.	APS kinase family	16275786
Q43317	CYSK_CITLA	reviewed	Cysteine synthase (CSase) (EC 2.5.1.47) (O-acetylserine sulfhydrylase) (O-acetylserine (thiol)-lyase) (OAS-TL) (Beta-pyrazolylalanine synthase) (Beta-PA/CSase) (EC 2.5.1.51) (L-mimosine synthase) (EC 2.5.1.52)		Citrullus lanatus (Watermelon) (Citrullus vulgaris)	325		2.5.1.47; 2.5.1.51; 2.5.1.52	L-mimosine synthase activity; beta-pyrazolylalanine synthase activity; cysteine biosynthetic process from serine; cysteine synthase activity; cytoplasm; pyridoxal phosphate binding	GO:0050461; GO:0047458; GO:0006535; GO:0004124; GO:0005737; GO:0030170	IPR001216; IPR005856; IPR005859; IPR001926	Binding site (2); Chain (1); Compositional bias (1); Modified residue (1); Region (1)	Amino-acid biosynthesis; Cysteine biosynthesis; Cytoplasm; Pyridoxal phosphate; Transferase	3654	Amino-acid biosynthesis; L-cysteine biosynthesis; L-cysteine from L-serine: step 2/2.	Cysteine synthase/cystathionine beta-synthase family	8041362; 8280125; 9013806		Cytoplasm.
O81154	CYSK_SOLTU	reviewed	Cysteine synthase (EC 2.5.1.47) (O-acetylserine sulfhydrylase) (CSase A) (CS-A) (O-acetylserine (thiol)-lyase) (OAS-TL A)		Solanum tuberosum (Potato)	325		2.5.1.47	cysteine biosynthetic process from serine; cysteine synthase activity; cytoplasm; pyridoxal phosphate binding; transferase activity	GO:0006535; GO:0004124; GO:0005737; GO:0030170; GO:0016740	IPR001216; IPR005856; IPR005859; IPR001926	Binding site (2); Chain (1); Compositional bias (1); Modified residue (1); Region (1)	Amino-acid biosynthesis; Cysteine biosynthesis; Cytoplasm; Pyridoxal phosphate; Transferase	4113	Amino-acid biosynthesis; L-cysteine biosynthesis; L-cysteine from L-serine: step 2/2.	Cysteine synthase/cystathionine beta-synthase family			Cytoplasm.
P53206	CYSK_YEAST	reviewed	Putative cysteine synthase (CSase) (EC 2.5.1.47) (O-acetylserine sulfhydrylase) (O-acetylserine (thiol)-lyase) (OAS-TL)	YGR012W	Saccharomyces cerevisiae (Baker's yeast)	393		2.5.1.47	cysteine biosynthetic process from serine; cysteine synthase activity; mitochondrial outer membrane; protein binding; pyridoxal phosphate binding; transferase activity	GO:0006535; GO:0004124; GO:0005741; GO:0005515; GO:0030170; GO:0016740	IPR001216; IPR001926	Binding site (1); Chain (1); Modified residue (1); Region (1)	Amino-acid biosynthesis; Complete proteome; Cysteine biosynthesis; Pyridoxal phosphate; Transferase	4932	Amino-acid biosynthesis; L-cysteine biosynthesis; L-cysteine from L-serine: step 2/2.	Cysteine synthase/cystathionine beta-synthase family	9290212; 9169869; 14562106
Q06445	CYTI_VIGUN	reviewed	Cysteine proteinase inhibitor (Cystatin)		Vigna unguiculata (Cowpea)	97			cysteine-type endopeptidase inhibitor activity	GO:0004869	IPR000010; IPR018073	Chain (1); Motif (1); Site (1)	Protease inhibitor; Thiol protease inhibitor	3917		Cystatin family, Phytocystatin subfamily	8219051
Q97D80	DAPA2_CLOAB	reviewed	Dihydrodipicolinate synthase 2 (DHDPS 2) (EC 4.2.1.52)	dapA2 (CA_C3600)	Clostridium acetobutylicum	286		4.2.1.52	cytoplasm; diaminopimelate biosynthetic process; dihydrodipicolinate synthase activity	GO:0005737; GO:0019877; GO:0008840	IPR013785; IPR005263; IPR002220	Active site (1); Binding site (1); Chain (1); Region (1); Site (1)	Amino-acid biosynthesis; Complete proteome; Cytoplasm; Diaminopimelate biosynthesis; Lyase; Lysine biosynthesis; Schiff base	1488	Amino-acid biosynthesis; L-lysine biosynthesis via DAP pathway; tetrahydrodipicolinate from L-aspartate: step 3/4.	DHDPS family	11466286		Cytoplasm.
Q96471	DCAM_IPONI	reviewed	S-adenosylmethionine decarboxylase proenzyme (AdoMetDC) (SAMDC) (EC 4.1.1.50) [Cleaved into: S-adenosylmethionine decarboxylase alpha chain; S-adenosylmethionine decarboxylase beta chain]	SAMDC (SDCG1)	Ipomoea nil (Japanese morning glory) (Pharbitis nil)	362		4.1.1.50	adenosylmethionine decarboxylase activity; spermidine biosynthetic process; spermine biosynthetic process	GO:0004014; GO:0008295; GO:0006597	IPR001985; IPR018167; IPR016067; IPR018166	Active site (6); Chain (2); Modified residue (1); Site (1)	Autocatalytic cleavage; Decarboxylase; Lyase; Polyamine biosynthesis; Pyruvate; S-adenosyl-L-methionine; Schiff base; Spermidine biosynthesis; Zymogen	35883	Amine and polyamine biosynthesis; S-adenosylmethioninamine biosynthesis; S-adenosylmethioninamine from S-adenosyl-L-methionine: step 1/1.	Eukaryotic AdoMetDC family
Q9M4D8	DCAM_VICFA	reviewed	S-adenosylmethionine decarboxylase proenzyme (AdoMetDC) (SAMDC) (EC 4.1.1.50) [Cleaved into: S-adenosylmethionine decarboxylase alpha chain; S-adenosylmethionine decarboxylase beta chain]	SAMDC	Vicia faba (Broad bean)	353		4.1.1.50	adenosylmethionine decarboxylase activity; spermidine biosynthetic process; spermine biosynthetic process	GO:0004014; GO:0008295; GO:0006597	IPR001985; IPR018167; IPR016067; IPR018166	Active site (6); Chain (2); Modified residue (1); Site (1)	Autocatalytic cleavage; Decarboxylase; Lyase; Polyamine biosynthesis; Pyruvate; S-adenosyl-L-methionine; Schiff base; Spermidine biosynthesis; Zymogen	3906	Amine and polyamine biosynthesis; S-adenosylmethioninamine biosynthesis; S-adenosylmethioninamine from S-adenosyl-L-methionine: step 1/1.	Eukaryotic AdoMetDC family
P52095	DCLZ_ECOLI	reviewed	Lysine decarboxylase, constitutive (LDC) (EC 4.1.1.18)	ldcC (ldc) (ldcH) (b0186) (JW0181)	Escherichia coli (strain K12)	713		4.1.1.18	cellular amino acid metabolic process; cytoplasm; lysine decarboxylase activity; protein binding; pyridoxal phosphate binding	GO:0006520; GO:0005737; GO:0008923; GO:0005515; GO:0030170	IPR000310; IPR005308; IPR011193; IPR008286; IPR015421; IPR015422	Chain (1); Modified residue (1); Sequence conflict (6)	Complete proteome; Decarboxylase; Direct protein sequencing; Lyase; Pyridoxal phosphate	83333		Orn/Lys/Arg decarboxylase class-I family	9226257; 9339543; 9278503; 16738553; 9723924
Q8CCA0	DCNL4_MOUSE	reviewed	DCN1-like protein 4 (Defective in cullin neddylation protein 1-like protein 4) (DCUN1 domain-containing protein 4)	Dcun1d4	Mus musculus (Mouse)	292	DCUN1 domain (1)				IPR014764; IPR005176	Chain (1); Domain (1)		10090			16141072
O22616	DCOR_SOLLC	reviewed	Ornithine decarboxylase (ODC) (EC 4.1.1.17) (LeODC)	ODC	Solanum lycopersicum (Tomato) (Lycopersicon esculentum)	431		4.1.1.17	ornithine decarboxylase activity; polyamine biosynthetic process	GO:0004586; GO:0006596	IPR000183; IPR002433	Active site (1); Chain (1); Modified residue (1)	Decarboxylase; Lyase; Polyamine biosynthesis; Pyridoxal phosphate	4081	Amine and polyamine biosynthesis; putrescine biosynthesis via L-ornithine pathway; putrescine from L-ornithine: step 1/1.	Orn/Lys/Arg decarboxylase class-II family	9733552
Q42967	DCUP_TOBAC	reviewed	Uroporphyrinogen decarboxylase, chloroplastic (URO-D) (UPD) (EC 4.1.1.37)	DCUP	Nicotiana tabacum (Common tobacco)	391		4.1.1.37	chlorophyll biosynthetic process; chloroplast; uroporphyrinogen decarboxylase activity	GO:0015995; GO:0009507; GO:0004853	IPR006361; IPR000257	Beta strand (10); Binding site (6); Chain (1); Helix (18); Region (1); Site (1); Transit peptide (1); Turn (4)	3D-structure; Chlorophyll biosynthesis; Chloroplast; Decarboxylase; Lyase; Plastid; Porphyrin biosynthesis; Transit peptide	4097	Porphyrin metabolism; protoporphyrin-IX biosynthesis; coproporphyrinogen-III from 5-aminolevulinate: step 4/4.	Uroporphyrinogen decarboxylase family	7599310; 11524417		Plastid â€º chloroplast.
Q9LTV6	DECR2_ARATH	reviewed	Peroxisomal 2,4-dienoyl-CoA reductase (EC 1.3.1.34)	At3g12800 (MBK21.23)	Arabidopsis thaliana (Mouse-ear cress)	298		1.3.1.34	2,4-dienoyl-CoA reductase (NADPH) activity; binding; oxidation reduction; peroxisome; plasma membrane	GO:0008670; GO:0005488; GO:0055114; GO:0005777; GO:0005886	IPR002198; IPR002347; IPR016040	Chain (1); Motif (1); Nucleotide binding (1); Sequence conflict (2)	Complete proteome; NADP; Oxidoreductase; Peroxisome	3702		Short-chain dehydrogenases/reductases (SDR) family, 2,4-dienoyl-CoA reductase subfamily	10819329; 14593172		Peroxisome.
Q40901	DEF_PETIN	reviewed	Defensin-like protein (Gamma-thionin homolog PPT)		Petunia integrifolia (Violet-flowered petunia) (Petunia inflata)	78			defense response	GO:0006952	IPR008177; IPR008176; IPR003614	Chain (1); Disulfide bond (4); Signal peptide (1)	Antimicrobial; Disulfide bond; Fungicide; Plant defense; Secreted; Signal	4103		DEFL family	7948892		Secreted.
P51110	DFRA_VITVI	reviewed	Dihydroflavonol-4-reductase (DFR) (EC 1.1.1.219) (Dihydrokaempferol 4-reductase)	DFR	Vitis vinifera (Grape)	337		1.1.1.219	coenzyme binding; dihydrokaempferol 4-reductase activity; flavonoid biosynthetic process; oxidation reduction	GO:0050662; GO:0045552; GO:0009813; GO:0055114	IPR001509; IPR016040	Beta strand (12); Chain (1); Helix (16); Turn (2)	3D-structure; Flavonoid biosynthesis; NADP; Oxidoreductase	29760	Pigment biosynthesis; anthocyanin biosynthesis.	Dihydroflavonol-4-reductase family	8193299
P93541	DHE3_SOLLC	reviewed	Glutamate dehydrogenase (GDH) (EC 1.4.1.3) (Legdh1)	GDH1	Solanum lycopersicum (Tomato) (Lycopersicon esculentum)	412		1.4.1.3	binding; cellular amino acid metabolic process; glutamate dehydrogenase [NAD(P)+] activity; mitochondrial matrix; oxidation reduction	GO:0005488; GO:0006520; GO:0004353; GO:0005759; GO:0055114	IPR006095; IPR006096; IPR006097; IPR014362; IPR016040	Active site (1); Chain (1)	Mitochondrion; NAD; Oxidoreductase	4081		Glu/Leu/Phe/Val dehydrogenases family	9074503		Mitochondrion matrix.
Q6ZDY8	DHSA_ORYSJ	reviewed	Succinate dehydrogenase [ubiquinone] flavoprotein subunit, mitochondrial (EC 1.3.5.1) (Flavoprotein subunit of complex II) (FP)	SDH1 (Os07g0134800) (LOC_Os07g04240) (P0507H12.27)	Oryza sativa subsp. japonica (Rice)	630		1.3.5.1	FAD binding; electron carrier activity; electron transport chain; mitochondrial inner membrane; succinate dehydrogenase (ubiquinone) activity; transport; tricarboxylic acid cycle	GO:0050660; GO:0009055; GO:0022900; GO:0005743; GO:0008177; GO:0006810; GO:0006099	IPR003953; IPR003952; IPR004112; IPR011281; IPR014006	Active site (1); Binding site (4); Chain (1); Modified residue (1); Nucleotide binding (1); Transit peptide (1)	Electron transport; FAD; Flavoprotein; Membrane; Mitochondrion; Mitochondrion inner membrane; Oxidoreductase; Transit peptide; Transport; Tricarboxylic acid cycle	39947	Carbohydrate metabolism; tricarboxylic acid cycle.	FAD-dependent oxidoreductase 2 family, FRD/SDH subfamily	12869764		Mitochondrion inner membrane; Peripheral membrane protein; Matrix side.
P48608	DIA_DROME	reviewed	Protein diaphanous	dia (CG1768)	Drosophila melanogaster (Fruit fly)	1091	DAD (diaphanous autoregulatory) domain (1); FH1 (formin homology 1) domain (1); FH2 (formin homology 2) domain (1); GBD/FH3 (Rho GTPase-binding/formin homology 3) domain (1)		Rho GTPase binding; actin binding; actin filament organization; cytokinesis after meiosis I; cytokinesis after meiosis II; cytokinesis, contractile ring formation; cytoplasm; cytoskeleton; maintenance of protein location in cell; mitotic cell cycle, embryonic; open tracheal system development; pole cell formation; spermatogenesis; spindle assembly	GO:0017048; GO:0003779; GO:0007015; GO:0007110; GO:0007111; GO:0000915; GO:0005737; GO:0005856; GO:0032507; GO:0045448; GO:0007424; GO:0007279; GO:0007283; GO:0051225	IPR014767; IPR010465; IPR010472; IPR010473; IPR015425; IPR003104; IPR014768	Chain (1); Coiled coil (2); Compositional bias (8); Domain (4); Sequence conflict (1)	Cell cycle; Cell division; Coiled coil; Complete proteome; Cytoplasm; Cytoskeleton	7227		Formin homology family, Diaphanous subfamily	7821209; 10731132; 12537572; 10751177		Cytoplasm â€º cytoskeleton.
P53388	DIP5_YEAST	reviewed	Dicarboxylic amino acid permease	DIP5 (YPL265W)	Saccharomyces cerevisiae (Baker's yeast)	608			amino acid transmembrane transporter activity; amino acid transport; identical protein binding; integral to membrane	GO:0015171; GO:0006865; GO:0042802; GO:0016021	IPR002293; IPR004762; IPR004840; IPR004841	Chain (1); Compositional bias (1); Modified residue (3); Topological domain (13); Transmembrane (12)	Amino-acid transport; Complete proteome; Membrane; Phosphoprotein; Transmembrane; Transport	4932		Amino acid-polyamine-organocation (APC) superfamily, YAT (TC 2.A.3.10) family	9169875; 10654085; 11875433; 14562106; 15665377; 16847258; 18407956		Membrane; Multi-pass membrane protein.
P77381	DJLB_ECOLI	reviewed	Uncharacterized J domain-containing protein djlB	djlB (ybeS) (b0646) (JW0641)	Escherichia coli (strain K12)	475	J domain (1)		heat shock protein binding	GO:0031072	IPR001623; IPR018253	Chain (1); Domain (1)	Chaperone; Complete proteome	83333			8905232; 9278503; 16738553
P31023	DLDH_PEA	reviewed	Dihydrolipoyl dehydrogenase, mitochondrial (EC 1.8.1.4) (Dihydrolipoamide dehydrogenase) (Pyruvate dehydrogenase complex E3 subunit) (PDC-E3) (E3) (Glycine cleavage system L protein)	LPD	Pisum sativum (Garden pea)	501		1.8.1.4	FAD binding; cell redox homeostasis; dihydrolipoyl dehydrogenase activity; glycine cleavage complex; mitochondrial matrix; oxidation reduction	GO:0050660; GO:0045454; GO:0004148; GO:0005960; GO:0005759; GO:0055114	IPR013027; IPR000815; IPR006258; IPR004099; IPR012999; IPR001327	Active site (1); Beta strand (28); Binding site (6); Chain (1); Disulfide bond (1); Helix (15); Mass spectrometry (1); Nucleotide binding (4); Transit peptide (1); Turn (2)	3D-structure; Direct protein sequencing; Disulfide bond; FAD; Flavoprotein; Mitochondrion; NAD; Oxidoreductase; Redox-active center; Transit peptide	3888		Class-I pyridine nucleotide-disulfide oxidoreductase family	1541297; 1560008; 8546688; 10806386		Mitochondrion matrix.
Q9SDN0	DNJ20_ARATH	reviewed	Chaperone protein dnaJ 20, chloroplastic (AtJ20) (AtDjC20)	ATJ20 (C20) (J20) (At4g13830) (F18A5.220)	Arabidopsis thaliana (Mouse-ear cress)	197	J domain (1)		chloroplast; heat shock protein binding	GO:0009507; GO:0031072	IPR001623; IPR018253; IPR015609	Chain (1); Domain (1); Sequence conflict (1); Transit peptide (1)	Alternative splicing; Chaperone; Chloroplast; Complete proteome; Plastid; Transit peptide	3702		DnaJ family, C/III subfamily	10617198; 14593172; 11599562; 15347791		Plastid â€º chloroplast.
Q5FWN8	DNJ6A_XENLA	reviewed	DnaJ homolog subfamily B member 6-A	dnajb6-A	Xenopus laevis (African clawed frog)	250	J domain (1)		heat shock protein binding; nucleus; perinuclear region of cytoplasm	GO:0031072; GO:0005634; GO:0048471	IPR001623; IPR018253; IPR015609	Chain (1); Compositional bias (1); Domain (1)	Chaperone; Cytoplasm; Nucleus	8355					Cytoplasm â€º perinuclear region. Nucleus.
Q8RY73	DOM3Z_ARATH	reviewed	Protein Dom3z homolog, chloroplastic	At4g17620 (dl4845w) (FCAALL.74)	Arabidopsis thaliana (Mouse-ear cress)	544			chloroplast	GO:0009507	IPR013961	Chain (1); Compositional bias (2); Erroneous gene model prediction (2); Transit peptide (1)	Alternative splicing; Chloroplast; Complete proteome; Plastid; Transit peptide	3702		Dom3Z family	9461215; 10617198; 14593172		Plastid â€º chloroplast.
Q9FNX5	DRP1E_ARATH	reviewed	Dynamin-related protein 1E (Dynamin-like protein E) (Dynamin-like protein 4) (Dynamin-like protein DLP2)	DRP1E (ADL1E) (ADL4) (DLP2) (At3g60190) (T2O9.170)	Arabidopsis thaliana (Mouse-ear cress)	624	GED domain (1)		GTP binding; GTPase activity; cell cycle; cell division; defense response to fungus; microtubule; mitochondrion; motor activity; phragmoplast; plasma membrane; response to cadmium ion; vacuole	GO:0005525; GO:0003924; GO:0007049; GO:0051301; GO:0050832; GO:0005874; GO:0005739; GO:0003774; GO:0009524; GO:0005886; GO:0046686; GO:0005773	IPR000375; IPR001401; IPR019762; IPR003130	Chain (1); Domain (1); Frameshift (1); Nucleotide binding (3); Sequence conflict (2)	Cell cycle; Cell division; Complete proteome; Cytoplasm; Cytoskeleton; GTP-binding; Hydrolase; Microtubule; Motor protein; Nucleotide-binding	3702		Dynamin family	11351070; 11130713; 14593172; 12671086; 12834397; 14750516; 14750520		Cytoplasm. Cytoplasm â€º cytoskeleton. Cytoplasm â€º cytoskeleton â€º phragmoplast.
P0C2N7	DRS1_CHAGB	reviewed	ATP-dependent RNA helicase DRS1 (EC 3.6.1.-)	DRS1 (CHGG_03394)	Chaetomium globosum (Soil fungus)	795	Helicase ATP-binding domain (1); Helicase C-terminal domain (1)	3.6.1.-	ATP binding; ATP-dependent helicase activity; RNA binding; nucleolus; ribosome biogenesis	GO:0005524; GO:0008026; GO:0003723; GO:0005730; GO:0042254	IPR014001; IPR001650; IPR011545; IPR014021; IPR000629; IPR014014	Chain (1); Compositional bias (3); Domain (2); Erroneous gene model prediction (1); Motif (2); Nucleotide binding (1)	ATP-binding; Complete proteome; Helicase; Hydrolase; Nucleotide-binding; Nucleus; RNA-binding; Ribosome biogenesis	38033		DEAD box helicase family, DDX27/DRS1 subfamily			Nucleus â€º nucleolus.
Q55E39	DUSP1_DICDI	reviewed	Probable dual specificity protein phosphatase DDB_G0269404 (EC 3.1.3.48) (EC 3.1.3.16)	DDB_G0269404	Dictyostelium discoideum (Slime mold)	212	Tyrosine-protein phosphatase domain (1)	3.1.3.48; 3.1.3.16	protein amino acid dephosphorylation; protein tyrosine phosphatase activity; protein tyrosine/serine/threonine phosphatase activity	GO:0006470; GO:0004725; GO:0008138	IPR000387; IPR000340; IPR020422; IPR016130	Active site (1); Chain (1); Compositional bias (2); Domain (1)	Complete proteome; Hydrolase; Protein phosphatase	44689		Protein-tyrosine phosphatase family, Non-receptor class dual specificity subfamily	15875012
P15305	DYHC_ONCMY	reviewed	Dynein heavy chain (DYHC) (Fragment)		Oncorhynchus mykiss (Rainbow trout) (Salmo gairdneri)	515			cilium axoneme; dynein complex; flagellar axoneme; microtubule; motor activity	GO:0035085; GO:0030286; GO:0035086; GO:0005874; GO:0003774		Chain (1); Non-terminal residue (1); Region (1); Repeat (4)	Cell projection; Cilium; Dynein; Flagellum; Microtubule; Motor protein; Repeat	8022		Dynein heavy chain family	2527745		Cell projection â€º cilium axoneme. Cell projection â€º cilium â€º flagellum axoneme.
P36591	DYR_SCHPO	reviewed	Dihydrofolate reductase (EC 1.5.1.3)	dfr1 (SPCC1223.08c)	Schizosaccharomyces pombe (Fission yeast)	461	DHFR (dihydrofolate reductase) domain (1)	1.5.1.3	ATP binding; NADP or NADPH binding; cytosol; dihydrofolate reductase activity; glycine biosynthetic process; nucleotide biosynthetic process; one-carbon metabolic process; oxidation reduction	GO:0005524; GO:0050661; GO:0005829; GO:0004146; GO:0006545; GO:0009165; GO:0006730; GO:0055114	IPR012259; IPR001796; IPR017925; IPR005645	Chain (1); Domain (1); Nucleotide binding (1); Sequence conflict (1)	ATP-binding; Complete proteome; NADP; Nucleotide-binding; One-carbon metabolism; Oxidoreductase	4896	Cofactor biosynthesis; tetrahydrofolate biosynthesis; tetrahydrofolate from dihydrofolate: step 1/1.	Dihydrofolate reductase family	8088538; 11859360
Q6NKW9	E138_ARATH	reviewed	Putative glucan endo-1,3-beta-glucosidase 8 (EC 3.2.1.39) ((1->3)-beta-glucan endohydrolase 8) ((1->3)-beta-glucanase 8) (Beta-1,3-endoglucanase 8) (Beta-1,3-glucanase 8)	At1g64760 (F13O11.7)	Arabidopsis thaliana (Mouse-ear cress)	481		3.2.1.39	anchored to plasma membrane; carbohydrate metabolic process; cation binding; cell wall; cell wall organization; defense response; extracellular region; glucan endo-1,3-beta-D-glucosidase activity	GO:0046658; GO:0005975; GO:0043169; GO:0005618; GO:0007047; GO:0006952; GO:0005576; GO:0042973	IPR000490; IPR013781; IPR012946	Chain (1); Glycosylation (6); Lipidation (1); Propeptide (1); Sequence conflict (4); Signal peptide (1)	Cell membrane; Cell wall; Cell wall biogenesis/degradation; Complete proteome; GPI-anchor; Glycoprotein; Glycosidase; Hydrolase; Lipoprotein; Membrane; Plant defense; Secreted; Signal	3702		Glycosyl hydrolase 17 family	11130712; 14517339; 16602701		Secreted â€º cell wall. Cell membrane; Lipid-anchor â€º GPI-anchor; Extracellular side.
P23903	E13B_BACCI	reviewed	Glucan endo-1,3-beta-glucosidase A1 (EC 3.2.1.39) ((1->3)-beta-glucan endohydrolase) ((1->3)-beta-glucanase A1)	glcA	Bacillus circulans	682		3.2.1.39	carbohydrate metabolic process; cell wall organization; extracellular region; glucan endo-1,3-beta-D-glucosidase activity	GO:0005975; GO:0007047; GO:0005576; GO:0042973	IPR013320; IPR000757; IPR008263	Active site (2); Chain (1); Signal peptide (1)	Cell wall biogenesis/degradation; Direct protein sequencing; Glycosidase; Hydrolase; Secreted; Signal	1397		Glycosyl hydrolase 16 family	2311931		Secreted.
P52409	E13B_WHEAT	reviewed	Glucan endo-1,3-beta-glucosidase (EC 3.2.1.39) ((1->3)-beta-glucan endohydrolase) ((1->3)-beta-glucanase) (Beta-1,3-endoglucanase)	GLC1	Triticum aestivum (Wheat)	461		3.2.1.39	carbohydrate metabolic process; cation binding; defense response; glucan endo-1,3-beta-D-glucosidase activity	GO:0005975; GO:0043169; GO:0006952; GO:0042973	IPR000490; IPR013781; IPR012946	Active site (2); Chain (1); Signal peptide (1)	Glycosidase; Hydrolase; Plant defense; Signal	4565		Glycosyl hydrolase 17 family
P12978	EBNA2_EBVB9	reviewed	Epstein-Barr nuclear antigen 2 (EBV nuclear antigen 2) (EBNA-2)	EBNA2 (BYRF1)	Epstein-Barr virus (strain B95-8) (HHV-4) (Human herpesvirus 4)	487			DNA binding; interspecies interaction between organisms; nucleus; regulation of transcription, DNA-dependent; transcription; transcription activator activity	GO:0003677; GO:0044419; GO:0005634; GO:0006355; GO:0006350; GO:0016563		Chain (1); Compositional bias (1); Region (2); Repeat (7); Sequence conflict (1)	Activator; Complete proteome; Host-virus interaction; Nucleus; Phosphoprotein; Repeat; Transcription; Transcription regulation	10377		Herpesviridae EBNA2 family	6209719; 6087149; 2161150; 1850028; 8016657; 7724549; 7983760; 8709224; 15383329; 19126642		Host nucleus matrix.
O35459	ECH1_MOUSE	reviewed	Delta(3,5)-Delta(2,4)-dienoyl-CoA isomerase, mitochondrial (EC 5.3.3.-)	Ech1	Mus musculus (Mouse)	327		5.3.3.-	fatty acid metabolic process; isomerase activity; mitochondrion; peroxisome	GO:0006631; GO:0016853; GO:0005739; GO:0005777	IPR001753; IPR018376	Binding site (1); Chain (1); Modified residue (1); Motif (1); Site (1); Transit peptide (1)	Fatty acid metabolism; Isomerase; Lipid metabolism; Mitochondrion; Peroxisome; Phosphoprotein; Transit peptide	10090	Lipid metabolism; fatty acid beta-oxidation.	Enoyl-CoA hydratase/isomerase family	15489334		Mitochondrion. Peroxisome.
Q9XJ56	ECP44_DAUCA	reviewed	Phosphoprotein ECPP44	ECPP44	Daucus carota (Carrot)	258			embryonic development ending in seed dormancy; response to stress; response to water	GO:0009793; GO:0006950; GO:0009415	IPR000167	Chain (1); Compositional bias (7)	Direct protein sequencing; Phosphoprotein; Stress response	4039		Plant dehydrin family
O64937	EF1A_ORYSJ	reviewed	Elongation factor 1-alpha (EF-1-alpha)	REFA1 (Os03g0177400) (LOC_Os03g08010); REFA2 (Os03g0178000) (LOC_Os03g08060); REFA3 (Os03g0177900) (LOC_Os03g08050); REFA4 (Os03g0177500) (LOC_Os03g08020)	Oryza sativa subsp. japonica (Rice)	447			GTP binding; GTPase activity; cytoplasm; translation elongation factor activity; translational elongation	GO:0005525; GO:0003924; GO:0005737; GO:0003746; GO:0006414	IPR000795; IPR004539; IPR004161; IPR004160	Chain (1); Nucleotide binding (3); Sequence conflict (2)	Cytoplasm; Elongation factor; GTP-binding; Nucleotide-binding; Protein biosynthesis	39947		GTP-binding elongation factor family, EF-Tu/EF-1A subfamily	9484469; 16109971		Cytoplasm.
P25698	EF1A_SOYBN	reviewed	Elongation factor 1-alpha (EF-1-alpha)	TEFS1	Glycine max (Soybean)	447			GTP binding; GTPase activity; cytoplasm; translation elongation factor activity; translational elongation	GO:0005525; GO:0003924; GO:0005737; GO:0003746; GO:0006414	IPR000795; IPR004539; IPR004161; IPR004160	Chain (1); Nucleotide binding (3)	Cytoplasm; Elongation factor; GTP-binding; Nucleotide-binding; Protein biosynthesis	3847		GTP-binding elongation factor family, EF-Tu/EF-1A subfamily	1715783		Cytoplasm.
P34825	EF1A_TRIRE	reviewed	Elongation factor 1-alpha (EF-1-alpha)	tef1	Trichoderma reesei (Hypocrea jecorina)	460			GTP binding; GTPase activity; cytoplasm; translation elongation factor activity; translational elongation	GO:0005525; GO:0003924; GO:0005737; GO:0003746; GO:0006414	IPR000795; IPR004539; IPR004161; IPR004160	Chain (1); Nucleotide binding (3)	Cytoplasm; Elongation factor; GTP-binding; Nucleotide-binding; Protein biosynthesis	51453		GTP-binding elongation factor family, EF-Tu/EF-1A subfamily	8294023		Cytoplasm.
O04487	EF1G1_ARATH	reviewed	Probable elongation factor 1-gamma 1 (EF-1-gamma 1) (eEF-1B gamma 1)	At1g09640 (F21M12.3)	Arabidopsis thaliana (Mouse-ear cress)	414	EF-1-gamma C-terminal domain (1); GST C-terminal domain (1); GST N-terminal domain (1)		eukaryotic translation elongation factor 1 complex; plasma membrane; translation elongation factor activity; translational elongation	GO:0005853; GO:0005886; GO:0003746; GO:0006414	IPR010987; IPR004045; IPR017933; IPR004046; IPR012335; IPR001662	Chain (1); Domain (3); Frameshift (1)	Complete proteome; Elongation factor; Protein biosynthesis	3702			11130712; 14593172
O23755	EF2_BETVU	reviewed	Elongation factor 2 (EF-2)		Beta vulgaris (Sugar beet)	843			GTP binding; GTPase activity; cytoplasm; translation; translation elongation factor activity	GO:0005525; GO:0003924; GO:0005737; GO:0006412; GO:0003746	IPR000795; IPR014721; IPR000640; IPR005517; IPR004161	Chain (1); Modified residue (3); Nucleotide binding (3)	Cytoplasm; Elongation factor; GTP-binding; Nucleotide-binding; Phosphoprotein; Protein biosynthesis	161934		GTP-binding elongation factor family, EF-G/EF-2 subfamily			Cytoplasm.
P29691	EF2_CAEEL	reviewed	Elongation factor 2 (EF-2)	eft-2 (F25H5.4)	Caenorhabditis elegans	852			GTP binding; GTPase activity; cytoplasm; embryonic development ending in birth or egg hatching; growth; hermaphrodite genitalia development; nematode larval development; translation; translation elongation factor activity	GO:0005525; GO:0003924; GO:0005737; GO:0009792; GO:0040007; GO:0040035; GO:0002119; GO:0006412; GO:0003746	IPR000795; IPR014721; IPR000640; IPR005517; IPR004161	Chain (1); Initiator methionine (1); Modified residue (3); Nucleotide binding (3); Sequence conflict (4)	Complete proteome; Cytoplasm; Elongation factor; GTP-binding; Nucleotide-binding; Phosphoprotein; Protein biosynthesis	6239		GTP-binding elongation factor family, EF-G/EF-2 subfamily	1930695; 9851916		Cytoplasm.
Q90705	EF2_CHICK	reviewed	Elongation factor 2 (EF-2)	EEF2	Gallus gallus (Chicken)	858			GTP binding; GTPase activity; cytoplasm; translation elongation factor activity; translational elongation	GO:0005525; GO:0003924; GO:0005737; GO:0003746; GO:0006414	IPR000795; IPR014721; IPR005225; IPR000640; IPR005517; IPR004161	Chain (1); Initiator methionine (1); Modified residue (3); Nucleotide binding (3)	Cytoplasm; Direct protein sequencing; Elongation factor; GTP-binding; Nucleotide-binding; Phosphoprotein; Protein biosynthesis	9031		GTP-binding elongation factor family, EF-G/EF-2 subfamily	1708237		Cytoplasm.
P28996	EF2_CHLKE	reviewed	Elongation factor 2 (EF-2)		Chlorella kessleri	845			GTP binding; GTPase activity; cytoplasm; translation; translation elongation factor activity	GO:0005525; GO:0003924; GO:0005737; GO:0006412; GO:0003746	IPR000795; IPR014721; IPR005225; IPR000640; IPR005517; IPR004161	Chain (1); Modified residue (3); Nucleotide binding (3)	Cytoplasm; Elongation factor; GTP-binding; Nucleotide-binding; Phosphoprotein; Protein biosynthesis	3074		GTP-binding elongation factor family, EF-G/EF-2 subfamily	16668412		Cytoplasm.
Q9USZ1	EFG1_SCHPO	reviewed	Elongation factor G 1, mitochondrial (mEF-G-1)	mef1 (SPBC1306.01c) (SPBC409.22c)	Schizosaccharomyces pombe (Fission yeast)	770			GTP binding; GTPase activity; mitochondrion; translation elongation factor activity; translational elongation	GO:0005525; GO:0003924; GO:0005739; GO:0003746; GO:0006414	IPR000795; IPR014721; IPR005225; IPR004540; IPR000640; IPR005517; IPR004161	Chain (1); Nucleotide binding (3); Transit peptide (1)	Complete proteome; Elongation factor; GTP-binding; Mitochondrion; Nucleotide-binding; Protein biosynthesis; Transit peptide	4896			11859360		Mitochondrion.
P34811	EFGC_SOYBN	reviewed	Elongation factor G, chloroplastic (EF-G)	FUSA	Glycine max (Soybean)	788			GTP binding; GTPase activity; chloroplast; translation elongation factor activity; translational elongation	GO:0005525; GO:0003924; GO:0009507; GO:0003746; GO:0006414	IPR000795; IPR014721; IPR005225; IPR004540; IPR000640; IPR005517; IPR004161	Chain (1); Nucleotide binding (3); Transit peptide (1)	Chloroplast; Elongation factor; GTP-binding; Nucleotide-binding; Plastid; Protein biosynthesis; Transit peptide	3847		GTP-binding elongation factor family, EF-G/EF-2 subfamily	8357836		Plastid â€º chloroplast.
A7I3U7	EFTU_CAMHC	reviewed	Elongation factor Tu (EF-Tu)	tuf (CHAB381_1672)	Campylobacter hominis (strain ATCC BAA-381 / LMG 19568 / NCTC 13146 / CH001A)	399			GTP binding; GTPase activity; cytoplasm; translation elongation factor activity; translational elongation	GO:0005525; GO:0003924; GO:0005737; GO:0003746; GO:0006414	IPR000795; IPR005225; IPR004161; IPR004541; IPR004160	Chain (1); Nucleotide binding (3)	Complete proteome; Cytoplasm; Elongation factor; GTP-binding; Nucleotide-binding; Protein biosynthesis	360107		GTP-binding elongation factor family, EF-Tu/EF-1A subfamily			Cytoplasm.
Q8CQ81	EFTU_STAES	reviewed	Elongation factor Tu (EF-Tu)	tuf (SE_0312)	Staphylococcus epidermidis (strain ATCC 12228)	394			GTP binding; GTPase activity; cytoplasm; translation elongation factor activity; translational elongation	GO:0005525; GO:0003924; GO:0005737; GO:0003746; GO:0006414	IPR000795; IPR005225; IPR004161; IPR004541; IPR004160	Chain (1); Nucleotide binding (3)	Complete proteome; Cytoplasm; Elongation factor; GTP-binding; Nucleotide-binding; Protein biosynthesis	176280		GTP-binding elongation factor family, EF-Tu/EF-1A subfamily	12950922		Cytoplasm.
Q877T5	EFTU_VIBPA	reviewed	Elongation factor Tu (EF-Tu)	tufA (VP2770); tufB (VP2930)	Vibrio parahaemolyticus	394			GTP binding; GTPase activity; cytoplasm; translation elongation factor activity; translational elongation	GO:0005525; GO:0003924; GO:0005737; GO:0003746; GO:0006414	IPR000795; IPR005225; IPR004161; IPR004541; IPR004160	Chain (1); Nucleotide binding (3)	Complete proteome; Cytoplasm; Elongation factor; GTP-binding; Nucleotide-binding; Protein biosynthesis	670		GTP-binding elongation factor family, EF-Tu/EF-1A subfamily	12620739		Cytoplasm.
Q10063	EHS1_SCHPO	reviewed	Calcium influx-promoting protein ehs1	ehs1 (yam8) (SPAC1F5.08c)	Schizosaccharomyces pombe (Fission yeast)	486			calcium ion binding; calcium ion transport; cellular calcium ion homeostasis; external side of plasma membrane; fungal-type cell wall biogenesis; integral to membrane	GO:0005509; GO:0006816; GO:0006874; GO:0009897; GO:0009272; GO:0016021		Chain (1); Glycosylation (5); Signal peptide (1); Topological domain (2); Transmembrane (1)	Calcium; Complete proteome; Glycoprotein; Membrane; Signal; Transmembrane	4896			10694511; 11016847; 11859360		Membrane; Single-pass membrane protein.
P11432	ELI_PEA	reviewed	Early light-induced protein, chloroplastic (ELIP)		Pisum sativum (Garden pea)	196			chloroplast membrane; integral to membrane	GO:0031969; GO:0016021		Chain (1); Transit peptide (1); Transmembrane (3)	Chloroplast; Membrane; Plastid; Transit peptide; Transmembrane	3888		ELIP/psbS family	17191339		Plastid â€º chloroplast membrane; Multi-pass membrane protein.
P46075	ELM_ASPFU	reviewed	Extracellular elastinolytic metalloproteinase (EC 3.4.24.-)	mep (AFUA_8G07080)	Aspergillus fumigatus (Sartorya fumigata)	634		3.4.24.-	metalloendopeptidase activity; proteolysis; zinc ion binding	GO:0004222; GO:0006508; GO:0008270	IPR006025; IPR001842; IPR011096	Active site (1); Chain (1); Metal binding (2); Natural variant (8); Propeptide (1); Sequence conflict (1); Signal peptide (1)	Complete proteome; Direct protein sequencing; Hydrolase; Metal-binding; Metalloprotease; Protease; Signal; Zinc; Zymogen	5085		Peptidase M36 family	7715453; 7927676; 16372009; 8188335
P83941	ELOC_RAT	reviewed	Transcription elongation factor B polypeptide 1 (RNA polymerase II transcription factor SIII subunit C) (SIII p15) (Elongin 15 kDa subunit) (Elongin-C) (EloC) (Stromal membrane-associated protein SMAP1B homolog)	Tceb1	Rattus norvegicus (Rat)	112			RNA polymerase II transcription factor activity; VCB complex; nucleus; protein binding; regulation of transcription from RNA polymerase II promoter; transcription; transcription elongation regulator activity; ubiquitin-dependent protein catabolic process	GO:0003702; GO:0030891; GO:0005634; GO:0005515; GO:0006357; GO:0006350; GO:0003711; GO:0006511	IPR011333; IPR001232; IPR016073	Chain (1)	Nucleus; Transcription; Transcription regulation; Ubl conjugation pathway	10116		SKP1 family	8202474; 15489334; 10213691		Nucleus.
Q8LHP0	ELOF1_ORYSJ	reviewed	Transcription elongation factor 1 homolog	Os07g0631100 (LOC_Os07g43730) (P0519E12.3)	Oryza sativa subsp. japonica (Rice)	89			nucleus; regulation of transcription, DNA-dependent; transcription; zinc ion binding	GO:0005634; GO:0006355; GO:0006350; GO:0008270	IPR007808	Chain (1); Metal binding (4)	Metal-binding; Nucleus; Transcription; Transcription regulation; Zinc; Zinc-finger	39947		ELOF1 family	12869764		Nucleus.
Q42971	ENO_ORYSJ	reviewed	Enolase (EC 4.2.1.11) (2-phosphoglycerate dehydratase) (2-phospho-D-glycerate hydro-lyase) (OSE1)	ENO1 (AD709) (Os10g0167300) (LOC_Os10g08550) (OSJNAb0015J03.9)	Oryza sativa subsp. japonica (Rice)	446		4.2.1.11	glycolysis; magnesium ion binding; phosphopyruvate hydratase activity; phosphopyruvate hydratase complex	GO:0006096; GO:0000287; GO:0004634; GO:0000015	IPR000941	Active site (2); Binding site (5); Chain (1); Erroneous gene model prediction (4); Metal binding (3); Region (1); Sequence conflict (1)	Cytoplasm; Direct protein sequencing; Glycolysis; Lyase; Magnesium; Metal-binding	39947	Carbohydrate degradation; glycolysis; pyruvate from D-glyceraldehyde 3-phosphate: step 4/5.	Enolase family	12791992; 14681440		Cytoplasm.
P21550	ENOB_MOUSE	reviewed	Beta-enolase (EC 4.2.1.11) (2-phospho-D-glycerate hydro-lyase) (Muscle-specific enolase) (MSE) (Skeletal muscle enolase) (Enolase 3)	Eno3 (Eno-3)	Mus musculus (Mouse)	434		4.2.1.11	glycolysis; magnesium ion binding; phosphopyruvate hydratase activity; phosphopyruvate hydratase complex	GO:0006096; GO:0000287; GO:0004634; GO:0000015	IPR000941	Active site (2); Binding site (5); Chain (1); Initiator methionine (1); Metal binding (3); Region (1); Sequence conflict (1)	Cytoplasm; Direct protein sequencing; Glycolysis; Lyase; Magnesium; Metal-binding	10090	Carbohydrate degradation; glycolysis; pyruvate from D-glyceraldehyde 3-phosphate: step 4/5.	Enolase family	1339335; 16141072; 15489334; 2734297; 1525038; 8594891; 9169614; 11229603; 10848992		Cytoplasm.
Q93WU2	EOMT1_OCIBA	reviewed	Eugenol O-methyltransferase (EC 2.1.1.146) ((Iso)eugenol O-methyltransferase EOMT1) (S-adenosysl-L-methionine:(Iso)eugenol O-methyltransferase EOMT1)	EOMT1	Ocimum basilicum (Sweet basil)	357		2.1.1.146	(iso)eugenol O-methyltransferase activity; protein dimerization activity	GO:0050630; GO:0046983	IPR016461; IPR001077; IPR012967; IPR011991	Active site (1); Binding site (5); Chain (1); Mutagenesis (1)	Methyltransferase; S-adenosyl-L-methionine; Transferase	39350	Aromatic compound metabolism; phenylpropanoid biosynthesis.	Methyltransferase superfamily, Type 2 family, COMT subfamily	11884690
P42763	ERD14_ARATH	reviewed	Dehydrin ERD14	ERD14 (At1g76180) (T23E18.12) (T23E18_36)	Arabidopsis thaliana (Mouse-ear cress)	185			calcium ion binding; chloroplast; plasma membrane; response to abscisic acid stimulus; response to cold; response to desiccation	GO:0005509; GO:0009507; GO:0005886; GO:0009737; GO:0009409; GO:0009269	IPR000167	Chain (1); Compositional bias (2); Region (1); Repeat (2)	Complete proteome; Repeat; Stress response	3702		Plant dehydrin family	8069491; 11130712; 14593172
Q66KH2	ERGI3_XENLA	reviewed	Endoplasmic reticulum-Golgi intermediate compartment protein 3	ergic3	Xenopus laevis (African clawed frog)	389			ER-Golgi intermediate compartment membrane; Golgi apparatus; endoplasmic reticulum membrane; integral to membrane; vesicle-mediated transport	GO:0033116; GO:0005794; GO:0005789; GO:0016021; GO:0016192	IPR012936	Chain (1); Topological domain (3); Transmembrane (2)	ER-Golgi transport; Endoplasmic reticulum; Golgi apparatus; Membrane; Transmembrane; Transport	8355		ERGIC family			Endoplasmic reticulum-Golgi intermediate compartment membrane; Multi-pass membrane protein. Golgi apparatus â€º cis-Golgi network membrane; Multi-pass membrane protein. Endoplasmic reticulum membrane; Multi-pass membrane protein.
Q9C7S7	ERO1_ARATH	reviewed	Endoplasmic oxidoreductin-1 (EC 1.8.4.-)	AERO1 (ERO1) (At1g72280) (T9N14.18)	Arabidopsis thaliana (Mouse-ear cress)	469		1.8.4.-	FAD binding; electron carrier activity; electron transport chain; endoplasmic reticulum membrane; oxidoreductase activity, acting on sulfur group of donors, disulfide as acceptor; protein binding; protein thiol-disulfide exchange; transport	GO:0050660; GO:0009055; GO:0022900; GO:0005789; GO:0016671; GO:0005515; GO:0006467; GO:0006810	IPR007266	Binding site (6); Chain (1); Disulfide bond (3); Glycosylation (1); Signal peptide (1)	Complete proteome; Disulfide bond; Electron transport; Endoplasmic reticulum; FAD; Flavoprotein; Glycoprotein; Membrane; Oxidoreductase; Redox-active center; Signal; Transport	3702		EROs family	13678526; 11130712; 14593172		Endoplasmic reticulum membrane; Peripheral membrane protein; Lumenal side.
P53173	ERV14_YEAST	reviewed	ER-derived vesicles protein ERV14	ERV14 (YGL054C)	Saccharomyces cerevisiae (Baker's yeast)	138			ER to Golgi transport vesicle; ER to Golgi vesicle-mediated transport; Golgi membrane; ascospore formation; axial cellular bud site selection; endoplasmic reticulum membrane; integral to membrane; intracellular signaling cascade	GO:0030134; GO:0006888; GO:0000139; GO:0030437; GO:0007120; GO:0005789; GO:0016021; GO:0007242	IPR003377	Chain (1); Initiator methionine (1); Topological domain (4); Transmembrane (3)	Complete proteome; Direct protein sequencing; Endoplasmic reticulum; Golgi apparatus; Membrane; Transmembrane	4932		Cornichon family	9234674; 9169869; 17322287; 9732282; 14562106		Endoplasmic reticulum membrane; Multi-pass membrane protein. Golgi apparatus membrane; Multi-pass membrane protein.
A2XQV4	ETFB_ORYSI	reviewed	Electron transfer flavoprotein subunit beta, mitochondrial (Beta-ETF)	ETFB (OsI_014447)	Oryza sativa subsp. indica (Rice)	253			electron carrier activity; electron transport chain; mitochondrial matrix; transport	GO:0009055; GO:0022900; GO:0005759; GO:0006810	IPR014730; IPR012255; IPR000049; IPR014729	Chain (1); Transit peptide (1)	Electron transport; FAD; Flavoprotein; Mitochondrion; Transit peptide; Transport	39946		ETF beta-subunit/fixA family	15685292		Mitochondrion matrix.
Q9VNE2	EXBA_DROME	reviewed	Protein extra bases (Eukaryotic translation initiation factor 5C domain-containing protein) (eIF5C domain-containing protein) (Decp)	exba (ecp) (eIF-5C) (CG2922)	Drosophila melanogaster (Fruit fly)	422	W2 domain (1)		long-term memory; protein binding	GO:0007616; GO:0005515	IPR003307	Chain (1); Domain (1); Modified residue (3)	Complete proteome; Phosphoprotein	7227		BZW family	10731132; 12537572; 12537569; 12593794; 18327897
Q9SVE5	EXLA2_ARATH	reviewed	Expansin-like A2 (AtEXLA2) (At-EXPL2) (AtEXPL2) (Ath-ExpBeta-2.2)	EXLA2 (EXPL2) (At4g38400) (F22I13.170)	Arabidopsis thaliana (Mouse-ear cress)	265	Expansin-like CBD domain (1); Expansin-like EG45 domain (1)		extracellular region; sexual reproduction	GO:0005576; GO:0019953	IPR007112; IPR007118; IPR007117; IPR005795; IPR014734; IPR005132	Chain (1); Domain (2); Glycosylation (2); Signal peptide (1)	Complete proteome; Glycoprotein; Secreted; Signal	3702		Expansin family, Expansin-like A subfamily	10617198; 14593172; 15604683		Secreted.
O23547	EXLB1_ARATH	reviewed	Expansin-like B1 (AtEXLB1) (At-EXPR1) (AtEXPR1) (Ath-ExpBeta-3.1)	EXLB1 (EXPR1) (At4g17030) (dl4545c)	Arabidopsis thaliana (Mouse-ear cress)	250	Expansin-like CBD domain (1); Expansin-like EG45 domain (1)		extracellular region; sexual reproduction	GO:0005576; GO:0019953	IPR007112; IPR007118; IPR007117; IPR005795; IPR014734; IPR005132	Chain (1); Domain (2); Erroneous gene model prediction (2); Glycosylation (1); Signal peptide (1)	Complete proteome; Glycoprotein; Secreted; Signal	3702		Expansin family, Expansin-like B subfamily	9461215; 10617198; 14593172; 15604683		Secreted.
Q38913	EXTN1_ARATH	reviewed	Extensin-1 (AtExt1) (AtExt4)	EXT1 (EXT4) (At1g76930) (F22K20.3)	Arabidopsis thaliana (Mouse-ear cress)	373			plant-type cell wall organization; primary cell wall; response to abscisic acid stimulus; response to jasmonic acid stimulus; response to salicylic acid stimulus; response to wounding; structural constituent of cell wall	GO:0009664; GO:0009530; GO:0009737; GO:0009753; GO:0009751; GO:0009611; GO:0005199	IPR006706	Alternative sequence (1); Chain (1); Region (6); Repeat (36); Sequence caution (1); Sequence conflict (2); Signal peptide (1)	Alternative splicing; Cell wall; Cell wall biogenesis/degradation; Complete proteome; Glycoprotein; Hydroxylation; Repeat; Secreted; Signal	3702		Extensin family	10333585; 11475326; 11130712		Secreted â€º primary cell wall.
Q9M1G9	EXTN2_ARATH	reviewed	Extensin-2 (AtExt2) (Cell wall hydroxyproline-rich glycoprotein 1) (HRGP1)	EXT2 (HRGP1) (At3g54590) (T14E10_160)	Arabidopsis thaliana (Mouse-ear cress)	743			plant-type cell wall organization; primary cell wall; structural constituent of cell wall	GO:0009664; GO:0009530; GO:0005199	IPR006706	Chain (1); Frameshift (1); Region (2); Repeat (47); Sequence caution (1); Signal peptide (1)	Cell wall; Cell wall biogenesis/degradation; Complete proteome; Glycoprotein; Hydroxylation; Repeat; Secreted; Signal	3702		Extensin family	11475326; 11130713		Secreted â€º primary cell wall.
Q9FS16	EXTN3_ARATH	reviewed	Extensin-3 (AtExt3) (AtExt5)	EXT3 (EXT5) (At1g21310) (F16F4.4)	Arabidopsis thaliana (Mouse-ear cress)	427			plant-type cell wall organization; primary cell wall; structural constituent of cell wall	GO:0009664; GO:0009530; GO:0005199	IPR006706	Chain (1); Region (17); Repeat (38); Sequence caution (2); Signal peptide (1)	Cell wall; Cell wall biogenesis/degradation; Complete proteome; Glycoprotein; Hydroxylation; Repeat; Secreted; Signal	3702		Extensin family	11475326; 11130712		Secreted â€º primary cell wall.
P06599	EXTN_DAUCA	reviewed	Extensin		Daucus carota (Carrot)	306			plant-type cell wall organization; primary cell wall; structural constituent of cell wall	GO:0009664; GO:0009530; GO:0005199	IPR006706	Chain (1); Signal peptide (1)	Cell wall; Cell wall biogenesis/degradation; Glycoprotein; Hydroxylation; Repeat; Secreted; Signal	4039			15938047; 16593579		Secreted â€º primary cell wall.
P14918	EXTN_MAIZE	reviewed	Extensin (Proline-rich glycoprotein)	HRGP	Zea mays (Maize)	267			cell wall organization; primary cell wall	GO:0007047; GO:0009530		Chain (1); Natural variant (2); Region (2); Repeat (13); Signal peptide (1)	Cell wall; Cell wall biogenesis/degradation; Glycoprotein; Hydroxylation; Repeat; Secreted; Signal	4577					Secreted â€º primary cell wall.
P24152	EXTN_SORBI	reviewed	Extensin (Proline-rich glycoprotein)	HRGP	Sorghum bicolor (Sorghum) (Sorghum vulgare)	283			cell wall organization; primary cell wall	GO:0007047; GO:0009530		Chain (1); Signal peptide (1)	Cell wall; Cell wall biogenesis/degradation; Glycoprotein; Hydroxylation; Repeat; Secreted; Signal	4558			1893107		Secreted â€º primary cell wall.
P13983	EXTN_TOBAC	reviewed	Extensin (Cell wall hydroxyproline-rich glycoprotein)	HRGPNT3	Nicotiana tabacum (Common tobacco)	620			cell wall organization; primary cell wall	GO:0007047; GO:0009530		Chain (1); Region (3); Repeat (4); Signal peptide (1)	Cell wall; Cell wall biogenesis/degradation; Glycoprotein; Hydroxylation; Repeat; Secreted; Signal	4097			2612909		Secreted â€º primary cell wall.
P46275	F16P1_PEA	reviewed	Fructose-1,6-bisphosphatase, chloroplastic (FBPase) (EC 3.1.3.11) (D-fructose-1,6-bisphosphate 1-phosphohydrolase)	FBP	Pisum sativum (Garden pea)	407		3.1.3.11	chloroplast stroma; fructose 1,6-bisphosphate 1-phosphatase activity; magnesium ion binding; reductive pentose-phosphate cycle	GO:0009570; GO:0042132; GO:0000287; GO:0019253	IPR000146	Beta strand (14); Binding site (5); Chain (1); Disulfide bond (1); Helix (11); Metal binding (8); Region (1); Sequence conflict (4); Transit peptide (1); Turn (6)	3D-structure; Calvin cycle; Carbohydrate metabolism; Chloroplast; Disulfide bond; Hydrolase; Magnesium; Metal-binding; Plastid; Transit peptide	3888	Carbohydrate biosynthesis; Calvin cycle.	FBPase class 1 family	7870839; 7764999; 10581254		Plastid â€º chloroplast stroma.
Q9XF47	F16P2_MUSAC	reviewed	Fructose-1,6-bisphosphatase, cytosolic (FBPase) (EC 3.1.3.11) (D-fructose-1,6-bisphosphate 1-phosphohydrolase)	FBPban1	Musa acuminata (Banana) (Musa cavendishii)	341		3.1.3.11	carbohydrate metabolic process; cytoplasm; fructose 1,6-bisphosphate 1-phosphatase activity; magnesium ion binding	GO:0005975; GO:0005737; GO:0042132; GO:0000287	IPR000146	Binding site (4); Chain (1); Metal binding (7); Region (1)	Carbohydrate metabolism; Cytoplasm; Hydrolase; Magnesium; Metal-binding	4641		FBPase class 1 family			Cytoplasm.
O59722	FAB1_SCHPO	reviewed	Phosphatidylinositol-4-phosphate 5-kinase fab1 (EC 2.7.1.68) (1-phosphatidylinositol-4-phosphate kinase) (PIP5K) (PtdIns(4)P-5-kinase) (Diphosphoinositide kinase)	fab1 (ste12) (SPBC3E7.01) (SPBC6B1.11c)	Schizosaccharomyces pombe (Fission yeast)	1932	FYVE-type zinc finger (1); PIPK domain (1)	2.7.1.68	1-phosphatidylinositol-3-phosphate 5-kinase activity; 1-phosphatidylinositol-4-phosphate 5-kinase activity; ATP binding; cellular protein metabolic process; cellular response to nitrogen starvation; cytoplasm; endocytosis; intracellular protein transport; phosphatidylinositol metabolic process; protein binding; response to pheromone during conjugation with cellular fusion; zinc ion binding	GO:0000285; GO:0016308; GO:0005524; GO:0044267; GO:0006995; GO:0005737; GO:0006897; GO:0006886; GO:0046488; GO:0005515; GO:0000749; GO:0008270	IPR002423; IPR002498; IPR016034; IPR000306; IPR017455	Chain (1); Domain (1); Zinc finger (1)	ATP-binding; Complete proteome; Cytoplasm; Kinase; Metal-binding; Nucleotide-binding; Transferase; Zinc; Zinc-finger	4896			11895483; 11859360		Cytoplasm.
P48621	FAD3C_SOYBN	reviewed	Omega-3 fatty acid desaturase, chloroplastic (EC 1.14.19.-)	FAD7	Glycine max (Soybean)	453		1.14.19.-	chloroplast membrane; fatty acid biosynthetic process; oxidation reduction; oxidoreductase activity	GO:0031969; GO:0006633; GO:0055114; GO:0016491	IPR005804	Chain (1); Motif (3); Transit peptide (1)	Chloroplast; Fatty acid biosynthesis; Lipid synthesis; Membrane; Oxidoreductase; Plastid; Transit peptide	3847	Lipid metabolism; polyunsaturated fatty acid biosynthesis.	Fatty acid desaturase family	8029334		Plastid â€º chloroplast membrane; Peripheral membrane protein.
Q9SQI3	FATB_GOSHI	reviewed	Myristoyl-acyl carrier protein thioesterase, chloroplastic (EC 3.1.2.-) (16:0-acyl-carrier protein thioesterase) (16:0-ACP thioesterase) (Acyl-[acyl-carrier-protein] hydrolase) (PATE)	FATB1	Gossypium hirsutum (Upland cotton) (Gossypium mexicanum)	413		3.1.2.-	chloroplast; fatty acid biosynthetic process; hydrolase activity	GO:0009507; GO:0006633; GO:0016787	IPR002864	Chain (1); Transit peptide (1)	Chloroplast; Fatty acid biosynthesis; Hydrolase; Lipid synthesis; Plastid; Transit peptide	3635		Acyl-ACP thioesterase family	10524217; 10202811		Plastid â€º chloroplast.
Q9CAG8	FBK28_ARATH	reviewed	F-box/kelch-repeat protein At1g67480	At1g67480 (F12B7.3) (T1F15.5)	Arabidopsis thaliana (Mouse-ear cress)	376	F-box domain (1); Kelch repeats (4)				IPR001810; IPR015915; IPR006652; IPR013089	Chain (1); Domain (1); Erroneous gene model prediction (1); Repeat (4)	Complete proteome; Kelch repeat; Repeat	3702			11130712
Q8I1F4	FBRL_DROER	reviewed	rRNA 2'-O-methyltransferase fibrillarin (EC 2.1.1.-)	Fib (GG20072)	Drosophila erecta (Fruit fly)	345		2.1.1.-	RNA binding; dense fibrillar component; methyltransferase activity; rRNA processing; ribonucleoprotein complex	GO:0003723; GO:0001651; GO:0008168; GO:0006364; GO:0030529	IPR000692	Binding site (2); Chain (1); Compositional bias (1); Modified residue (15); Region (3)	Methylation; Methyltransferase; Nucleus; RNA-binding; Ribonucleoprotein; Transferase; rRNA processing	7220		Fibrillarin family	12537575; 17994087		Nucleus â€º nucleolus.
Q12035	FCF2_YEAST	reviewed	rRNA-processing protein FCF2 (FAF1 copurifying factor 2)	FCF2 (YLR051C) (L2128)	Saccharomyces cerevisiae (Baker's yeast)	217			endonucleolytic cleavage in 5'-ETS of tricistronic rRNA transcript (SSU-rRNA, 5.8S rRNA, LSU-rRNA); endonucleolytic cleavage in ITS1 to separate SSU-rRNA from 5.8S rRNA and LSU-rRNA from tricistronic rRNA transcript (SSU-rRNA, 5.8S rRNA, LSU-rRNA); endonucleolytic cleavage to generate mature 5'-end of SSU-rRNA from (SSU-rRNA, 5.8S rRNA, LSU-rRNA); nucleolus	GO:0000480; GO:0000447; GO:0000472; GO:0005730	IPR014810	Chain (1); Compositional bias (1)	Complete proteome; Nucleus; Ribosome biogenesis; rRNA processing	4932		FCF2 family	9169871; 14562095; 16762320		Nucleus â€º nucleolus.
P48631	FD6E2_SOYBN	reviewed	Omega-6 fatty acid desaturase, endoplasmic reticulum isozyme 2 (EC 1.14.19.-)	FAD2-2	Glycine max (Soybean)	383		1.14.19.-	endoplasmic reticulum membrane; fatty acid biosynthetic process; integral to membrane; oxidation reduction; oxidoreductase activity	GO:0005789; GO:0006633; GO:0016021; GO:0055114; GO:0016491	IPR005804	Chain (1); Motif (3); Transmembrane (6)	Endoplasmic reticulum; Fatty acid biosynthesis; Lipid synthesis; Membrane; Oxidoreductase; Transmembrane	3847	Lipid metabolism; polyunsaturated fatty acid biosynthesis.	Fatty acid desaturase family	8587990		Endoplasmic reticulum membrane; Multi-pass membrane protein.
Q43517	FER1_SOLLC	reviewed	Ferredoxin-1, chloroplastic (Ferredoxin I)	SEND33	Solanum lycopersicum (Tomato) (Lycopersicon esculentum)	144	2Fe-2S ferredoxin-type domain (1)		2 iron, 2 sulfur cluster binding; chloroplast; electron carrier activity; electron transport chain; iron ion binding; transport	GO:0051537; GO:0009507; GO:0009055; GO:0022900; GO:0005506; GO:0006810	IPR006058; IPR012675; IPR010241; IPR001041	Chain (1); Domain (1); Metal binding (4); Transit peptide (1)	2Fe-2S; Chloroplast; Electron transport; Iron; Iron-sulfur; Metal-binding; Plastid; Transit peptide; Transport	4081		2Fe2S plant-type ferredoxin family	9132056		Plastid â€º chloroplast.
P16972	FER2_ARATH	reviewed	Ferredoxin-2, chloroplastic (AtFd2)	FD2 (PETF) (PETF1) (At1g60950) (T7P1.9)	Arabidopsis thaliana (Mouse-ear cress)	148	2Fe-2S ferredoxin-type domain (1)		2 iron, 2 sulfur cluster binding; chloroplast; electron carrier activity; iron ion binding; photosynthetic electron transport chain; protein binding; transport	GO:0051537; GO:0009507; GO:0009055; GO:0005506; GO:0009767; GO:0005515; GO:0006810	IPR006058; IPR012675; IPR010241; IPR001041	Chain (1); Domain (1); Metal binding (4); Transit peptide (1)	2Fe-2S; Chloroplast; Complete proteome; Electron transport; Iron; Iron-sulfur; Metal-binding; Plastid; Transit peptide; Transport	3702		2Fe2S plant-type ferredoxin family	2102830; 16667505; 11130712; 14593172; 14684843; 18243102		Plastid â€º chloroplast.
P27788	FER3_MAIZE	reviewed	Ferredoxin-3, chloroplastic (Ferredoxin III) (Fd III)	FDX3 (PFD3)	Zea mays (Maize)	152	2Fe-2S ferredoxin-type domain (1)		2 iron, 2 sulfur cluster binding; chloroplast; electron carrier activity; electron transport chain; iron ion binding; transport	GO:0051537; GO:0009507; GO:0009055; GO:0022900; GO:0005506; GO:0006810	IPR006058; IPR012675; IPR010241; IPR001041	Chain (1); Domain (1); Metal binding (4); Transit peptide (1)	2Fe-2S; Chloroplast; Electron transport; Iron; Iron-sulfur; Metal-binding; Plastid; Transit peptide; Transport	4577		2Fe2S plant-type ferredoxin family	16668188; 9399441		Plastid â€º chloroplast.
Q9ZTS2	FER_CAPAN	reviewed	Ferredoxin, chloroplastic (PFLP)	AP1	Capsicum annuum (Bell pepper)	144	2Fe-2S ferredoxin-type domain (1)		2 iron, 2 sulfur cluster binding; chloroplast; electron carrier activity; electron transport chain; iron ion binding; transport	GO:0051537; GO:0009507; GO:0009055; GO:0022900; GO:0005506; GO:0006810	IPR006058; IPR012675; IPR010241; IPR001041	Chain (1); Domain (1); Metal binding (4); Modified residue (1); Transit peptide (1)	2Fe-2S; Chloroplast; Electron transport; Iron; Iron-sulfur; Metal-binding; Phosphoprotein; Plastid; Transit peptide; Transport	4072		2Fe2S plant-type ferredoxin family	12777051		Plastid â€º chloroplast.
P00228	FER_WHEAT	reviewed	Ferredoxin, chloroplastic	PETF	Triticum aestivum (Wheat)	143	2Fe-2S ferredoxin-type domain (1)		2 iron, 2 sulfur cluster binding; chloroplast; electron carrier activity; electron transport chain; iron ion binding; transport	GO:0051537; GO:0009507; GO:0009055; GO:0022900; GO:0005506; GO:0006810	IPR006058; IPR012675; IPR010241; IPR001041	Chain (1); Domain (1); Metal binding (4); Transit peptide (1)	2Fe-2S; Chloroplast; Direct protein sequencing; Electron transport; Iron; Iron-sulfur; Metal-binding; Plastid; Transit peptide; Transport	4565		2Fe2S plant-type ferredoxin family	486088		Plastid â€º chloroplast.
P81373	FERB_ALOMA	reviewed	Ferredoxin-B (Fd B)		Alocasia macrorrhiza (Giant taro)	98	2Fe-2S ferredoxin-type domain (1)		2 iron, 2 sulfur cluster binding; chloroplast; electron carrier activity; electron transport chain; iron ion binding; transport	GO:0051537; GO:0009507; GO:0009055; GO:0022900; GO:0005506; GO:0006810	IPR006058; IPR012675; IPR010241; IPR001041	Chain (1); Domain (1); Metal binding (4)	2Fe-2S; Chloroplast; Direct protein sequencing; Electron transport; Iron; Iron-sulfur; Metal-binding; Plastid; Transport	4456		2Fe2S plant-type ferredoxin family	1492091		Plastid â€º chloroplast.
Q9C6S1	FH14_ARATH	reviewed	Formin-like protein 14 (AtFH14)	FH14 (At1g31810) (F5M6.18)	Arabidopsis thaliana (Mouse-ear cress)	1230	C2 tensin-type domain (1); FH2 (formin homology 2) domain (1); Phosphatase tensin-type domain (1)		actin binding; actin cytoskeleton organization; phosphoprotein phosphatase activity	GO:0003779; GO:0030036; GO:0004721	IPR015425; IPR003104; IPR014020	Active site (1); Chain (1); Compositional bias (2); Domain (3); Erroneous gene model prediction (1)	Complete proteome; Hydrolase; Protein phosphatase	3702		Formin-like family, Class-II subfamily	11130712; 12417149; 15256004
Q9FLQ7	FH20_ARATH	reviewed	Formin-like protein 20 (AtFH20)	FH20 (At5g07740/At5g07750) (MBK20.20/MBK20.21)	Arabidopsis thaliana (Mouse-ear cress)	1615	C2 tensin-type domain (1); FH2 (formin homology 2) domain (1); Phosphatase tensin-type domain (1)		actin binding; actin cytoskeleton organization; phosphoprotein phosphatase activity	GO:0003779; GO:0030036; GO:0004721	IPR015425; IPR003104; IPR014020	Active site (1); Chain (1); Compositional bias (2); Domain (3); Erroneous gene model prediction (2)	Complete proteome; Hydrolase; Protein phosphatase	3702		Formin-like family, Class-II subfamily	9628582; 12417149; 15256004
Q7G6K7	FH3_ORYSJ	reviewed	Formin-like protein 3 (OsFH3)	FH3 (Os10g0119300) (LOC_Os10g02980) (OSJNAa0079B05.2) (OSJNBa0079B05.10)	Oryza sativa subsp. japonica (Rice)	1234	C2 tensin-type domain (1); FH2 (formin homology 2) domain (1); Phosphatase tensin-type domain (1)		actin binding; actin cytoskeleton organization; phosphoprotein phosphatase activity	GO:0003779; GO:0030036; GO:0004721	IPR015425; IPR003104; IPR014020	Active site (1); Chain (1); Compositional bias (1); Domain (3); Erroneous gene model prediction (4)	Hydrolase; Protein phosphatase	39947		Formin-like family, Class-II subfamily	12791992; 16100779; 17210932; 12869764; 15256004
Q84ZL0	FH5_ORYSJ	reviewed	Formin-like protein 5 (OsFH5)	FH5 (Os07g0596300) (LOC_Os07g40510/LOC_Os07g40520) (P0453E05.107)	Oryza sativa subsp. japonica (Rice)	1627	C2 tensin-type domain (1); FH2 (formin homology 2) domain (1); Phosphatase tensin-type domain (1)		actin binding; actin cytoskeleton organization; phosphoprotein phosphatase activity	GO:0003779; GO:0030036; GO:0004721	IPR015425; IPR003104; IPR014020	Active site (1); Alternative sequence (1); Chain (1); Compositional bias (1); Domain (3); Erroneous gene model prediction (1); Sequence conflict (2)	Alternative splicing; Hydrolase; Protein phosphatase	39947		Formin-like family, Class-II subfamily	16100779; 17210932; 12869764; 15256004
Q6ZCX3	FH6_ORYSJ	reviewed	Formin-like protein 6 (OsFH6)	FH6 (Os08g0280200) (LOC_Os08g17820) (P0026A08.31-1) (OJ1003_E05.5-1) (OsJ_025644)	Oryza sativa subsp. japonica (Rice)	1364	C2 tensin-type domain (1); FH2 (formin homology 2) domain (1); Phosphatase tensin-type domain (1)		actin binding; actin cytoskeleton organization; phosphoprotein phosphatase activity	GO:0003779; GO:0030036; GO:0004721	IPR015425; IPR003104; IPR014020	Active site (1); Chain (1); Compositional bias (1); Domain (3); Erroneous gene model prediction (3); Sequence conflict (1)	Hydrolase; Protein phosphatase	39947		Formin-like family, Class-II subfamily	16100779; 17210932; 15685292; 12869764; 15256004
Q6CFJ0	FIS1_YARLI	reviewed	Mitochondria fission 1 protein	FIS1 (YALI0B06556g)	Yarrowia lipolytica (Candida lipolytica)	154	TPR repeat (1)		binding; integral to membrane; mitochondrial outer membrane	GO:0005488; GO:0016021; GO:0005741	IPR016543; IPR011990; IPR013105	Chain (1); Repeat (1); Topological domain (2); Transmembrane (1)	Complete proteome; Membrane; Mitochondrion; Mitochondrion outer membrane; Repeat; TPR repeat; Transmembrane	4952		FIS1 family	15229592		Mitochondrion outer membrane; Single-pass membrane protein.
P0A9L4	FKBB_SHIFL	reviewed	FKBP-type 22 kDa peptidyl-prolyl cis-trans isomerase (PPIase) (Rotamase) (FKBP22) (EC 5.2.1.8)	fklB (SF4279) (S4544)	Shigella flexneri	206	PPIase FKBP-type domain (1)	5.2.1.8	peptidyl-prolyl cis-trans isomerase activity; protein folding	GO:0003755; GO:0006457	IPR001179; IPR000774	Chain (1); Domain (1); Initiator methionine (1)	Complete proteome; Isomerase; Rotamase	623		FKBP-type PPIase family	12384590; 12704152
P0C1J6	FKBP4_RHIOR	reviewed	FK506-binding protein 4 (EC 5.2.1.8) (Peptidyl-prolyl cis-trans isomerase) (PPIase) (Rotamase)	FKBP4 (fpr4) (RO3G_04236)	Rhizopus oryzae (Rhizopus delemar)	382	PPIase FKBP-type domain (1)	5.2.1.8	nucleolus; peptidyl-prolyl cis-trans isomerase activity; protein folding	GO:0005730; GO:0003755; GO:0006457	IPR001179	Chain (1); Compositional bias (1); Domain (1)	Isomerase; Nucleus; Rotamase	64495		FKBP-type PPIase family, FKBP3/4 subfamily			Nucleus â€º nucleolus.
P41090	FL3H_VITVI	reviewed	Naringenin,2-oxoglutarate 3-dioxygenase (EC 1.14.11.9) (Flavonone-3-hydroxylase) (F3H) (FHT)	F3H	Vitis vinifera (Grape)	364		1.14.11.9	L-ascorbic acid binding; flavonoid biosynthetic process; iron ion binding; naringenin 3-dioxygenase activity; oxidation reduction; oxidoreductase activity, acting on single donors with incorporation of molecular oxygen, incorporation of two atoms of oxygen	GO:0031418; GO:0009813; GO:0005506; GO:0045486; GO:0055114; GO:0016702	IPR005123	Chain (1); Metal binding (4)	Dioxygenase; Flavonoid biosynthesis; Iron; Metal-binding; Oxidoreductase; Vitamin C	29760	Secondary metabolite biosynthesis; flavonoid biosynthesis.	Iron/ascorbate-dependent oxidoreductase family	8193299
Q9ZWQ9	FLS_CITUN	reviewed	Flavonol synthase/flavanone 3-hydroxylase (EC 1.14.11.23) (EC 1.14.11.9) (CitFLS) (FLS)	FLS	Citrus unshiu (Satsuma orange)	335		1.14.11.23; 1.14.11.9	L-ascorbic acid binding; cytoplasm; flavonoid biosynthetic process; flavonol synthase activity; iron ion binding; naringenin 3-dioxygenase activity; oxidation reduction; oxidoreductase activity, acting on single donors with incorporation of molecular oxygen, incorporation of two atoms of oxygen	GO:0031418; GO:0005737; GO:0009813; GO:0045431; GO:0005506; GO:0045486; GO:0055114; GO:0016702	IPR005123	Chain (1); Metal binding (3); Mutagenesis (5)	Cytoplasm; Dioxygenase; Direct protein sequencing; Flavonoid biosynthesis; Iron; Metal-binding; Oxidoreductase; Vitamin C	55188	Secondary metabolite biosynthesis; flavonoid biosynthesis.	Iron/ascorbate-dependent oxidoreductase family	11903972; 12180990; 12620339		Cytoplasm.
Q07512	FLS_PETHY	reviewed	Flavonol synthase/flavanone 3-hydroxylase (FLS) (EC 1.14.11.23) (EC 1.14.11.9)	FL	Petunia hybrida (Petunia)	348		1.14.11.23; 1.14.11.9	L-ascorbic acid binding; cytoplasm; flavonoid biosynthetic process; flavonol synthase activity; iron ion binding; naringenin 3-dioxygenase activity; oxidation reduction; oxidoreductase activity, acting on single donors with incorporation of molecular oxygen, incorporation of two atoms of oxygen	GO:0031418; GO:0005737; GO:0009813; GO:0045431; GO:0005506; GO:0045486; GO:0055114; GO:0016702	IPR002283; IPR005123	Chain (1); Metal binding (3)	Cytoplasm; Dioxygenase; Flavonoid biosynthesis; Iron; Metal-binding; Oxidoreductase; Vitamin C	4102	Secondary metabolite biosynthesis; flavonoid biosynthesis.	Iron/ascorbate-dependent oxidoreductase family	7904213		Cytoplasm.
Q41452	FLS_SOLTU	reviewed	Flavonol synthase/flavanone 3-hydroxylase (FLS) (EC 1.14.11.23) (EC 1.14.11.9)		Solanum tuberosum (Potato)	349		1.14.11.23; 1.14.11.9	L-ascorbic acid binding; cytoplasm; flavonoid biosynthetic process; flavonol synthase activity; iron ion binding; naringenin 3-dioxygenase activity; oxidation reduction; oxidoreductase activity, acting on single donors with incorporation of molecular oxygen, incorporation of two atoms of oxygen	GO:0031418; GO:0005737; GO:0009813; GO:0045431; GO:0005506; GO:0045486; GO:0055114; GO:0016702	IPR005123	Chain (1); Metal binding (3)	Cytoplasm; Dioxygenase; Flavonoid biosynthesis; Iron; Metal-binding; Oxidoreductase; Vitamin C	4113	Secondary metabolite biosynthesis; flavonoid biosynthesis.	Iron/ascorbate-dependent oxidoreductase family	9025306		Cytoplasm.
Q05860	FMN1_MOUSE	reviewed	Formin-1 (Limb deformity protein)	Fmn1 (Fmn) (Ld)	Mus musculus (Mouse)	1466	FH1 (formin homology 1) domain (1); FH2 (formin homology 2) domain (1)		DNA binding; SH3 domain binding; actin binding; actin cytoskeleton; actin cytoskeleton organization; adherens junction; cytoplasm; forelimb morphogenesis; gene expression; hindlimb morphogenesis; nucleus; positive regulation of actin filament polymerization; positive regulation of actin nucleation; skeletal system morphogenesis	GO:0003677; GO:0017124; GO:0003779; GO:0015629; GO:0030036; GO:0005912; GO:0005737; GO:0035136; GO:0010467; GO:0035137; GO:0005634; GO:0030838; GO:0051127; GO:0048705	IPR015425; IPR003104; IPR001265	Alternative sequence (8); Chain (1); Coiled coil (1); Compositional bias (1); Domain (2); Modified residue (2); Region (2); Sequence conflict (7)	3D-structure; Actin-binding; Alternative splicing; Cell junction; Cell membrane; Coiled coil; Cytoplasm; Cytoskeleton; Membrane; Nucleus; Phosphoprotein	10090		Formin homology family, Cappuccino subfamily	2392150; 1339380; 8516300; 9119367; 15198975; 14647292; 16480715		Nucleus. Cytoplasm. Cell junction â€º adherens junction. Cell membrane; Peripheral membrane protein; Cytoplasmic side. Cytoplasm â€º cytoskeleton.
Q05858	FMN_CHICK	reviewed	Formin (Limb deformity protein)	LD	Gallus gallus (Chicken)	1213	FH1 (formin homology 1) domain (1); FH2 (formin homology 2) domain (1)		actin binding; actin cytoskeleton; actin cytoskeleton organization; multicellular organismal development; nucleus	GO:0003779; GO:0015629; GO:0030036; GO:0007275; GO:0005634	IPR015425; IPR003104; IPR001265	Chain (1); Coiled coil (3); Domain (2)	Alternative splicing; Coiled coil; Developmental protein; Nucleus	9031		Formin homology family, Cappuccino subfamily	1730407		Nucleus.
P43557	FMP32_YEAST	reviewed	Protein FMP32, mitochondrial (Found in mitochondrial proteome protein 32)	FMP32 (YFL046W)	Saccharomyces cerevisiae (Baker's yeast)	207			integral to membrane; mitochondrion	GO:0016021; GO:0005739	IPR012439	Chain (1); Coiled coil (1); Transit peptide (1); Transmembrane (1)	Coiled coil; Complete proteome; Membrane; Mitochondrion; Transit peptide; Transmembrane	4932		CCDC90 family	7670463; 17322287; 12514182; 14562095; 14576278; 16823961		Mitochondrion. Membrane; Single-pass membrane protein.
P80680	FTRV_MAIZE	reviewed	Ferredoxin-thioredoxin reductase, variable chain (FTR-V) (Ferredoxin-thioredoxin reductase subunit A) (FTR-A)		Zea mays (Maize)	97			chloroplast; ferredoxin reductase activity; lipoate biosynthetic process; lipoate synthase activity; oxidation reduction; photosynthesis	GO:0009507; GO:0008937; GO:0009107; GO:0016992; GO:0055114; GO:0015979	IPR004207; IPR003698	Chain (1)	Chloroplast; Direct protein sequencing; Oxidoreductase; Plastid	4577			8898896		Plastid â€º chloroplast.
Q5Z974	FTSH1_ORYSJ	reviewed	Cell division protease ftsH homolog 1, chloroplastic (OsFtsH1) (EC 3.4.24.-)	FTSH1 (Os06g0725900) (LOC_Os06g51029) (OsJ_021819) (P0548E04.20)	Oryza sativa subsp. japonica (Rice)	686		3.4.24.-	ATP binding; cell cycle; cell division; chloroplast thylakoid membrane; integral to membrane; metalloendopeptidase activity; nucleoside-triphosphatase activity; proteolysis; zinc ion binding	GO:0005524; GO:0007049; GO:0051301; GO:0009535; GO:0016021; GO:0004222; GO:0017111; GO:0006508; GO:0008270	IPR003593; IPR003959; IPR003960; IPR005936; IPR011546; IPR006025; IPR000642	Active site (1); Chain (1); Metal binding (2); Nucleotide binding (1); Sequence conflict (2); Transit peptide (2); Transmembrane (1)	ATP-binding; Cell cycle; Cell division; Chloroplast; Hydrolase; Membrane; Metal-binding; Metalloprotease; Nucleotide-binding; Plastid; Protease; Thylakoid; Transit peptide; Transmembrane; Zinc	39947		AAA ATPase family; Peptidase M41 family	16100779; 17210932; 15685292; 12869764; 16040665		Plastid â€º chloroplast thylakoid membrane; Single-pass membrane protein; Stromal side.
Q55700	FTSH1_SYNY3	reviewed	Cell division protease ftsH homolog 1 (EC 3.4.24.-)	slr0228	Synechocystis sp. (strain PCC 6803)	627		3.4.24.-	ATP binding; cell cycle; cell division; integral to membrane; metalloendopeptidase activity; nucleoside-triphosphatase activity; plasma membrane; proteolysis; zinc ion binding	GO:0005524; GO:0007049; GO:0051301; GO:0016021; GO:0004222; GO:0017111; GO:0005886; GO:0006508; GO:0008270	IPR003593; IPR003959; IPR003960; IPR005936; IPR011546; IPR006025; IPR000642	Active site (1); Chain (1); Metal binding (2); Nucleotide binding (1); Topological domain (3); Transmembrane (2)	ATP-binding; Cell cycle; Cell division; Cell membrane; Complete proteome; Hydrolase; Membrane; Metal-binding; Metalloprotease; Nucleotide-binding; Protease; Transmembrane; Zinc	1148		AAA ATPase family; Peptidase M41 family	8590279; 8905231		Cell membrane; Multi-pass membrane protein.
P0A9A9	FUR_ECOLI	reviewed	Ferric uptake regulation protein (Ferric uptake regulator)	fur (b0683) (JW0669)	Escherichia coli (strain K12)	148			cytoplasm; iron ion binding; protein binding; regulation of transcription, DNA-dependent; transcription; transcription factor activity; zinc ion binding	GO:0005737; GO:0005506; GO:0005515; GO:0006355; GO:0006350; GO:0003700; GO:0008270	IPR002481	Beta strand (3); Chain (1); Compositional bias (1); Helix (6); Metal binding (10); Region (2)	3D-structure; Complete proteome; Cytoplasm; DNA-binding; Iron; Metal-binding; Repressor; Transcription; Transcription regulation; Zinc	83333		Fur family	2993806; 8905232; 9278503; 16738553; 2823881; 1868094; 10387106; 2015825		Cytoplasm.
Q8LEA2	G2OX1_ARATH	reviewed	Gibberellin 2-beta-dioxygenase 1 (EC 1.14.11.13) (Gibberellin 2-beta-hydroxylase 1) (Gibberellin 2-oxidase 1) (GA 2-oxidase 1)	GA2OX1 (At1g78440) (F3F9.5)	Arabidopsis thaliana (Mouse-ear cress)	329		1.14.11.13	gibberellin 2-beta-dioxygenase activity; iron ion binding; oxidation reduction; oxidoreductase activity, acting on single donors with incorporation of molecular oxygen, incorporation of two atoms of oxygen	GO:0045543; GO:0005506; GO:0055114; GO:0016702	IPR002283; IPR005123	Active site (1); Chain (1); Metal binding (3); Sequence conflict (4)	Complete proteome; Dioxygenase; Iron; Metal-binding; Oxidoreductase	3702	Plant hormone biosynthesis; gibberellin biosynthesis.	Iron/ascorbate-dependent oxidoreductase family, GA2OX subfamily	10200325; 11130712; 14593172
Q9XG83	G2OX_PHACN	reviewed	Gibberellin 2-beta-dioxygenase (EC 1.14.11.13) (Gibberellin 2-beta-hydroxylase) (Gibberellin 2-oxidase) (GA 2-oxidase)	GA2OX1	Phaseolus coccineus (Scarlet runner bean)	332		1.14.11.13	gibberellin 2-beta-dioxygenase activity; iron ion binding; oxidation reduction; oxidoreductase activity, acting on single donors with incorporation of molecular oxygen, incorporation of two atoms of oxygen	GO:0045543; GO:0005506; GO:0055114; GO:0016702	IPR002283; IPR005123	Active site (1); Chain (1); Metal binding (3)	Dioxygenase; Iron; Metal-binding; Oxidoreductase	3886	Plant hormone biosynthesis; gibberellin biosynthesis.	Iron/ascorbate-dependent oxidoreductase family, GA2OX subfamily	10200325
P19866	G3PA_SPIOL	reviewed	Glyceraldehyde-3-phosphate dehydrogenase A, chloroplastic (EC 1.2.1.13) (NADP-dependent glyceraldehydephosphate dehydrogenase subunit A)	GAPA (GPA1)	Spinacia oleracea (Spinach)	401		1.2.1.13	NAD or NADH binding; chloroplast; glucose metabolic process; glyceraldehyde-3-phosphate dehydrogenase (NADP+) (phosphorylating) activity; glyceraldehyde-3-phosphate dehydrogenase (phosphorylating) activity; oxidation reduction; reductive pentose-phosphate cycle	GO:0051287; GO:0009507; GO:0006006; GO:0047100; GO:0004365; GO:0055114; GO:0019253	IPR000173; IPR006424	Active site (1); Beta strand (19); Binding site (6); Chain (1); Helix (13); Mutagenesis (2); Nucleotide binding (1); Region (2); Sequence conflict (2); Site (1); Transit peptide (1); Turn (7)	3D-structure; Calvin cycle; Chloroplast; Direct protein sequencing; NADP; Oxidoreductase; Plastid; Transit peptide	3562	Carbohydrate biosynthesis; Calvin cycle.	Glyceraldehyde-3-phosphate dehydrogenase family	8980499; 2223845; 12705826; 15236965		Plastid â€º chloroplast.
P12859	G3PB_PEA	reviewed	Glyceraldehyde-3-phosphate dehydrogenase B, chloroplastic (EC 1.2.1.13) (NADP-dependent glyceraldehydephosphate dehydrogenase subunit B)	GAPB (GPB1)	Pisum sativum (Garden pea)	451		1.2.1.13	NAD or NADH binding; chloroplast; glucose metabolic process; glyceraldehyde-3-phosphate dehydrogenase (NADP+) (phosphorylating) activity; glyceraldehyde-3-phosphate dehydrogenase (phosphorylating) activity; oxidation reduction; reductive pentose-phosphate cycle	GO:0051287; GO:0009507; GO:0006006; GO:0047100; GO:0004365; GO:0055114; GO:0019253	IPR000173; IPR006424	Active site (1); Binding site (6); Chain (1); Nucleotide binding (1); Region (2); Sequence conflict (1); Site (1); Transit peptide (1)	Calvin cycle; Chloroplast; NADP; Oxidoreductase; Plastid; Transit peptide	3888	Carbohydrate biosynthesis; Calvin cycle.	Glyceraldehyde-3-phosphate dehydrogenase family	2247465; 2562762		Plastid â€º chloroplast.
P25861	G3PC_ANTMA	reviewed	Glyceraldehyde-3-phosphate dehydrogenase, cytosolic (EC 1.2.1.12)	GAPC (GAPDH)	Antirrhinum majus (Garden snapdragon)	337		1.2.1.12	NAD or NADH binding; cytoplasm; glyceraldehyde-3-phosphate dehydrogenase (phosphorylating) activity; glycolysis; oxidation reduction	GO:0051287; GO:0005737; GO:0004365; GO:0006096; GO:0055114	IPR000173; IPR006424	Active site (1); Binding site (5); Chain (1); Nucleotide binding (1); Region (2); Site (1)	Cytoplasm; Glycolysis; NAD; Oxidoreductase	4151	Carbohydrate degradation; glycolysis; pyruvate from D-glyceraldehyde 3-phosphate: step 1/5.	Glyceraldehyde-3-phosphate dehydrogenase family			Cytoplasm.
P34921	G3PC_DIACA	reviewed	Glyceraldehyde-3-phosphate dehydrogenase, cytosolic (EC 1.2.1.12)	GAPC	Dianthus caryophyllus (Carnation) (Clove pink)	338		1.2.1.12	NAD or NADH binding; cytoplasm; glyceraldehyde-3-phosphate dehydrogenase (phosphorylating) activity; glycolysis; oxidation reduction	GO:0051287; GO:0005737; GO:0004365; GO:0006096; GO:0055114	IPR000173; IPR006424	Active site (1); Binding site (5); Chain (1); Nucleotide binding (1); Region (2); Site (1)	Cytoplasm; Glycolysis; NAD; Oxidoreductase	3570	Carbohydrate degradation; glycolysis; pyruvate from D-glyceraldehyde 3-phosphate: step 1/5.	Glyceraldehyde-3-phosphate dehydrogenase family	8095691		Cytoplasm.
Q39769	G3PC_GINBI	reviewed	Glyceraldehyde-3-phosphate dehydrogenase, cytosolic (EC 1.2.1.12)		Ginkgo biloba (Ginkgo)	340		1.2.1.12	NAD or NADH binding; cytoplasm; glyceraldehyde-3-phosphate dehydrogenase (phosphorylating) activity; glycolysis; oxidation reduction	GO:0051287; GO:0005737; GO:0004365; GO:0006096; GO:0055114	IPR000173; IPR006424	Active site (1); Binding site (5); Chain (1); Nucleotide binding (1); Region (2); Site (1)	Cytoplasm; Glycolysis; NAD; Oxidoreductase	3311	Carbohydrate degradation; glycolysis; pyruvate from D-glyceraldehyde 3-phosphate: step 1/5.	Glyceraldehyde-3-phosphate dehydrogenase family	8064871		Cytoplasm.
P26518	G3PC_MAGLI	reviewed	Glyceraldehyde-3-phosphate dehydrogenase, cytosolic (EC 1.2.1.12)	GAPC (GAPDH)	Magnolia liliiflora	341		1.2.1.12	NAD or NADH binding; cytoplasm; glyceraldehyde-3-phosphate dehydrogenase (phosphorylating) activity; glycolysis; oxidation reduction	GO:0051287; GO:0005737; GO:0004365; GO:0006096; GO:0055114	IPR000173; IPR006424	Active site (1); Binding site (5); Chain (1); Nucleotide binding (1); Region (2); Site (1)	Cytoplasm; Glycolysis; NAD; Oxidoreductase	3403	Carbohydrate degradation; glycolysis; pyruvate from D-glyceraldehyde 3-phosphate: step 1/5.	Glyceraldehyde-3-phosphate dehydrogenase family			Cytoplasm.
P41764	G6PD_EMENI	reviewed	Glucose-6-phosphate 1-dehydrogenase (G6PD) (EC 1.1.1.49)	gsdA (g6pD) (AN2981)	Emericella nidulans (Aspergillus nidulans)	511		1.1.1.49	binding; glucose metabolic process; glucose-6-phosphate dehydrogenase activity; oxidation reduction	GO:0005488; GO:0006006; GO:0004345; GO:0055114	IPR001282; IPR019796; IPR016040	Active site (1); Binding site (4); Chain (1); Sequence conflict (3)	Carbohydrate metabolism; Glucose metabolism; NADP; Oxidoreductase	162425	Carbohydrate degradation; pentose phosphate pathway; D-ribulose 5-phosphate from D-glucose 6-phosphate (oxidative stage): step 1/3.	Glucose-6-phosphate dehydrogenase family	16372000
Q9M0B6	GAE1_ARATH	reviewed	UDP-glucuronate 4-epimerase 1 (EC 5.1.3.6) (UDP-glucuronic acid epimerase 1) (AtUGlcAE3)	GAE1 (UGlcAE3) (At4g30440) (F17I23.220)	Arabidopsis thaliana (Mouse-ear cress)	429		5.1.3.6	Golgi cisterna membrane; UDP-glucuronate 4-epimerase activity; carbohydrate metabolic process; cellular metabolic process; coenzyme binding; integral to membrane	GO:0032580; GO:0050378; GO:0005975; GO:0044237; GO:0050662; GO:0016021	IPR001509; IPR016040; IPR008089	Active site (1); Chain (1); Compositional bias (1); Nucleotide binding (1); Transmembrane (2)	Carbohydrate metabolism; Complete proteome; Golgi apparatus; Isomerase; Membrane; NAD; Transmembrane	3702		Sugar epimerase family	15247385; 10617198; 14593172; 11554483; 15225656; 15563616		Golgi apparatus â€º Golgi stack membrane; Multi-pass membrane protein.
O65781	GALE2_CYATE	reviewed	UDP-glucose 4-epimerase GEPI48 (EC 5.1.3.2) (UDP-galactose 4-epimerase) (Galactowaldenase)		Cyamopsis tetragonoloba (Guar) (Cluster bean)	350		5.1.3.2	UDP-glucose 4-epimerase activity; coenzyme binding; galactose metabolic process	GO:0003978; GO:0050662; GO:0006012	IPR001509; IPR005886; IPR016040	Active site (1); Binding site (1); Chain (1); Nucleotide binding (1)	Carbohydrate metabolism; Galactose metabolism; Isomerase; NAD	3832	Carbohydrate metabolism; galactose metabolism.	Sugar epimerase family
Q0JH50	GAOX2_ORYSJ	reviewed	Gibberellin 20 oxidase 2 (EC 1.14.11.-) (Gibberellin C-20 oxidase 2) (GA 20-oxidase 2) (Os20ox2) (Protein semidwarf-1)	20ox2 (C20ox2) (GA20) (Sd-1) (Os01g0883800) (LOC_Os01g66100) (B1065E10.46)	Oryza sativa subsp. japonica (Rice)	389		1.14.11.-	iron ion binding; oxidation reduction; oxidoreductase activity	GO:0005506; GO:0055114; GO:0016491	IPR002283; IPR005123	Active site (1); Chain (1); Metal binding (3); Natural variant (3)	Iron; Metal-binding; Oxidoreductase; Polymorphism	39947		Iron/ascorbate-dependent oxidoreductase family, GA20OX subfamily	12077303; 11961544; 11939564; 12447438; 16100779; 17210932
P81406	GAPN_PEA	reviewed	NADP-dependent glyceraldehyde-3-phosphate dehydrogenase (EC 1.2.1.9) (Non-phosphorylating glyceraldehyde 3-phosphate dehydrogenase) (Glyceraldehyde-3-phosphate dehydrogenase [NADP+]) (Triosephosphate dehydrogenase)	GAPN	Pisum sativum (Garden pea)	496		1.2.1.9	cytoplasm; glyceraldehyde-3-phosphate dehydrogenase (NADP+) activity; oxidation reduction	GO:0005737; GO:0008886; GO:0055114	IPR016160; IPR016162; IPR015590	Active site (2); Binding site (6); Chain (1); Nucleotide binding (1); Region (2); Site (1)	Cytoplasm; Direct protein sequencing; NADP; Oxidoreductase	3888		Aldehyde dehydrogenase family	7545914; 9461340; 10338122		Cytoplasm.
P13816	GARP_PLAFF	reviewed	Glutamic acid-rich protein	GARP	Plasmodium falciparum (isolate FC27 / Papua New Guinea)	678						Chain (1); Compositional bias (3); Region (3); Repeat (29); Signal peptide (1)	Malaria; Repeat; Signal	5837			2903445
P46689	GASA1_ARATH	reviewed	Gibberellin-regulated protein 1	GASA1 (At1g75750) (F10A5.6) (F10A5_16)	Arabidopsis thaliana (Mouse-ear cress)	98			extracellular region; plant-type cell wall; protein binding; response to abscisic acid stimulus; response to gibberellin stimulus	GO:0005576; GO:0009505; GO:0005515; GO:0009737; GO:0009739	IPR003854	Chain (1); Erroneous gene model prediction (1); Sequence conflict (1); Signal peptide (1)	Complete proteome; Disulfide bond; Secreted; Signal	3702		GASA family	7727751; 11130712; 14593172; 8580968		Secreted.
Q01369	GBLP_NEUCR	reviewed	Guanine nucleotide-binding protein subunit beta-like protein (Cross-pathway control WD-repeat protein cpc-2)	cpc-2 (NCU05810)	Neurospora crassa	316	WD repeats (7)				IPR020472; IPR015943; IPR001680; IPR019782; IPR019775; IPR017986; IPR019781	Chain (1); Repeat (7); Sequence conflict (1)	Complete proteome; Repeat; WD repeat	5141		WD repeat G protein beta family	7651339; 12712197
Q39836	GBLP_SOYBN	reviewed	Guanine nucleotide-binding protein subunit beta-like protein		Glycine max (Soybean)	325	WD repeats (7)				IPR020472; IPR015943; IPR001680; IPR019782; IPR019775; IPR017986; IPR019781	Chain (1); Repeat (7)	Repeat; WD repeat	3847		WD repeat G protein beta family
Q39732	GCSH_FLAAN	reviewed	Glycine cleavage system H protein, mitochondrial	GDCSH (GCDH) (GCSH)	Flaveria anomala (Yellowtops)	162	Lipoyl-binding domain (1)		glycine catabolic process; glycine cleavage complex; lipoic acid binding; mitochondrion	GO:0006546; GO:0005960; GO:0031405; GO:0005739	IPR003016; IPR002930; IPR017453	Chain (1); Modified residue (1); Sequence conflict (1); Transit peptide (1)	Lipoyl; Mitochondrion; Transit peptide	35877		GcvH family	8771790		Mitochondrion.
P26969	GCSP_PEA	reviewed	Glycine dehydrogenase [decarboxylating], mitochondrial (EC 1.4.4.2) (Glycine decarboxylase) (Glycine cleavage system P-protein)	GDCSP (GDCP)	Pisum sativum (Garden pea)	1057		1.4.4.2	glycine cleavage complex; glycine dehydrogenase (decarboxylating) activity; glycine metabolic process; mitochondrion; oxidation reduction; pyridoxal phosphate binding	GO:0005960; GO:0004375; GO:0006544; GO:0005739; GO:0055114; GO:0030170	IPR003437; IPR015421	Chain (1); Modified residue (1); Sequence conflict (2); Transit peptide (1)	Direct protein sequencing; Mitochondrion; Oxidoreductase; Pyridoxal phosphate; Transit peptide	3888		GcvP family	1347530		Mitochondrion.
P93164	GGH_SOYBN	reviewed	Gamma-glutamyl hydrolase (EC 3.4.19.9) (Gamma-Glu-X carboxypeptidase) (Conjugase) (GH)		Glycine max (Soybean)	342	Gamma-glutamyl hydrolase domain (1)	3.4.19.9	cell wall; extracellular space; gamma-glutamyl-peptidase activity; glutamine metabolic process	GO:0005618; GO:0005615; GO:0034722; GO:0006541	IPR015527; IPR011697	Chain (1); Domain (1); Glycosylation (1); Signal peptide (1)	Cell wall; Glycoprotein; Hydrolase; Secreted; Signal	3847		Peptidase C26 family	8912628		Secreted â€º extracellular space. Secreted â€º cell wall.
O82333	GH31_ARATH	reviewed	Probable indole-3-acetic acid-amido synthetase GH3.1 (EC 6.3.2.-) (Auxin-responsive GH3-like protein 1) (AtGH3-1)	GH3.1 (At2g14960) (T26I20.12)	Arabidopsis thaliana (Mouse-ear cress)	590		6.3.2.-	ligase activity; response to auxin stimulus	GO:0016874; GO:0009733	IPR004993	Chain (1)	Complete proteome; Ligase	3702		IAA-amido conjugating enzyme family	10617197; 15659623; 12036261
Q9LSQ4	GH36_ARATH	reviewed	Indole-3-acetic acid-amido synthetase GH3.6 (EC 6.3.2.-) (Auxin-responsive GH3-like protein 6) (AtGH3-6) (Protein DWARF IN LIGHT 1) (DFL-1)	GH3.6 (DFL1) (At5g54510) (F24B18.13)	Arabidopsis thaliana (Mouse-ear cress)	612		6.3.2.-	auxin homeostasis; auxin mediated signaling pathway; chloroplast; indole-3-acetic acid amido synthetase activity; unidimensional cell growth	GO:0010252; GO:0009734; GO:0009507; GO:0010279; GO:0009826	IPR004993	Chain (1); Sequence conflict (1)	Complete proteome; Ligase	3702		IAA-amido conjugating enzyme family	11169197; 14593172; 15659623; 12036261
P92996	GL120_ARATH	reviewed	Germin-like protein subfamily 1 member 20 (GLP2a copy 2) (GLP2b) (Germin type 2) (At-GERM2) (AtGER2)	GLP5A (GER2) (GERM2) (GLP2A) (GLP2B) (At5g39190) (K3K3.6)	Arabidopsis thaliana (Mouse-ear cress)	222			apoplast; extracellular matrix; extracellular space; manganese ion binding; nutrient reservoir activity	GO:0048046; GO:0031012; GO:0005615; GO:0030145; GO:0045735	IPR006045; IPR001929; IPR019780; IPR014710	Chain (1); Disulfide bond (1); Glycosylation (1); Metal binding (4); Sequence conflict (4); Signal peptide (1)	Alternative splicing; Apoplast; Complete proteome; Disulfide bond; Glycoprotein; Manganese; Metal-binding; Secreted; Signal	3702		Germin family	9349269; 9869400; 9679202; 14593172; 10987552		Secreted â€º extracellular space â€º apoplast.
Q9SFF9	GL17_ARATH	reviewed	Germin-like protein subfamily 1 member 7	At3g05950 (F2O10.9) (F10A16.25)	Arabidopsis thaliana (Mouse-ear cress)	229			apoplast; extracellular space; manganese ion binding; nutrient reservoir activity	GO:0048046; GO:0005615; GO:0030145; GO:0045735	IPR006045; IPR001929; IPR019780; IPR014710	Chain (1); Disulfide bond (1); Glycosylation (1); Metal binding (4); Signal peptide (1)	Apoplast; Complete proteome; Disulfide bond; Glycoprotein; Manganese; Metal-binding; Secreted; Signal	3702		Germin family	11130713		Secreted â€º extracellular space â€º apoplast.
Q9M263	GL24_ARATH	reviewed	Germin-like protein subfamily 2 member 4	GLP10 (At3g62020) (F21F14.190)	Arabidopsis thaliana (Mouse-ear cress)	220			apoplast; extracellular space; manganese ion binding; nutrient reservoir activity; plant-type cell wall	GO:0048046; GO:0005615; GO:0030145; GO:0045735; GO:0009505	IPR006045; IPR001929; IPR019780; IPR014710	Chain (1); Disulfide bond (1); Glycosylation (2); Metal binding (4); Signal peptide (1)	Alternative splicing; Apoplast; Complete proteome; Disulfide bond; Glycoprotein; Manganese; Metal-binding; Secreted; Signal	3702		Germin family	11130713; 9869400		Secreted â€º extracellular space â€º apoplast.
Q9SR72	GL32_ARATH	reviewed	Germin-like protein subfamily 3 member 2	At3g10080 (T22K18.9)	Arabidopsis thaliana (Mouse-ear cress)	227			apoplast; extracellular space; manganese ion binding; nutrient reservoir activity	GO:0048046; GO:0005615; GO:0030145; GO:0045735	IPR006045; IPR001929; IPR019780; IPR014710	Chain (1); Disulfide bond (1); Glycosylation (2); Metal binding (4); Signal peptide (1)	Apoplast; Complete proteome; Disulfide bond; Glycoprotein; Manganese; Metal-binding; Secreted; Signal	3702		Germin family	11130713		Secreted â€º extracellular space â€º apoplast.
P15102	GLNA4_PHAVU	reviewed	Glutamine synthetase leaf isozyme, chloroplastic (EC 6.3.1.2) (Isozyme delta) (Glutamate--ammonia ligase)		Phaseolus vulgaris (Kidney bean) (French bean)	429		6.3.1.2	ATP binding; chloroplast; glutamate-ammonia ligase activity; glutamine biosynthetic process; nitrogen fixation	GO:0005524; GO:0009507; GO:0004356; GO:0006542; GO:0009399	IPR008147; IPR014746; IPR008146	Chain (1); Transit peptide (1)	ATP-binding; Chloroplast; Ligase; Nitrogen fixation; Nucleotide-binding; Plastid; Transit peptide	3885		Glutamine synthetase family			Plastid â€º chloroplast.
Q96UG9	GLNA_CRYNE	reviewed	Glutamine synthetase (GS) (EC 6.3.1.2) (Glutamate--ammonia ligase)	GLN1 (FGS) (CNA04370) (CNBA4200)	Cryptococcus neoformans (Filobasidiella neoformans)	358		6.3.1.2	ATP binding; cytoplasm; glutamate-ammonia ligase activity; glutamine biosynthetic process	GO:0005524; GO:0005737; GO:0004356; GO:0006542	IPR008147; IPR014746; IPR008146	Chain (1); Sequence conflict (1)	ATP-binding; Complete proteome; Cytoplasm; Ligase; Nucleotide-binding	5207		Glutamine synthetase family	15653466		Cytoplasm.
Q96UV5	GLNA_HEBCY	reviewed	Glutamine synthetase (GS) (EC 6.3.1.2) (Glutamate--ammonia ligase)	GLN1	Hebeloma cylindrosporum	354		6.3.1.2	ATP binding; cytoplasm; glutamate-ammonia ligase activity; glutamine biosynthetic process	GO:0005524; GO:0005737; GO:0004356; GO:0006542	IPR008147; IPR014746; IPR008146	Chain (1)	ATP-binding; Cytoplasm; Ligase; Nucleotide-binding	76867		Glutamine synthetase family			Cytoplasm.
P32289	GLNA_VIGAC	reviewed	Glutamine synthetase nodule isozyme (GS) (EC 6.3.1.2) (Glutamate--ammonia ligase)		Vigna aconitifolia (Mothbean)	356		6.3.1.2	ATP binding; cytoplasm; glutamate-ammonia ligase activity; glutamine biosynthetic process; nitrogen fixation	GO:0005524; GO:0005737; GO:0004356; GO:0006542; GO:0009399	IPR008147; IPR014746; IPR008146	Chain (1)	ATP-binding; Cytoplasm; Ligase; Nitrogen fixation; Nucleotide-binding	3918		Glutamine synthetase family			Cytoplasm.
Q97JG4	GLPK_CLOAB	reviewed	Glycerol kinase (EC 2.7.1.30) (ATP:glycerol 3-phosphotransferase) (Glycerokinase) (GK)	glpK (CA_C1321)	Clostridium acetobutylicum	498		2.7.1.30	ATP binding; carbohydrate metabolic process; glycerol kinase activity; glycerol-3-phosphate metabolic process	GO:0005524; GO:0005975; GO:0004370; GO:0006072	IPR000577; IPR018485; IPR018483; IPR018484; IPR005999	Binding site (7); Chain (1); Nucleotide binding (1)	ATP-binding; Complete proteome; Glycerol metabolism; Kinase; Nucleotide-binding; Transferase	1488	Polyol metabolism; glycerol degradation via glycerol kinase pathway; sn-glycerol 3-phosphate from glycerol: step 1/1.	FGGY kinase family	11466286
P09394	GLPQ_ECOLI	reviewed	Glycerophosphoryl diester phosphodiesterase (Glycerophosphodiester phosphodiesterase) (EC 3.1.4.46)	glpQ (b2239) (JW2233)	Escherichia coli (strain K12)	358		3.1.4.46	calcium ion binding; glycerol metabolic process; glycerophosphodiester phosphodiesterase activity; lipid metabolic process; periplasmic space; protein binding	GO:0005509; GO:0006071; GO:0008889; GO:0006629; GO:0042597; GO:0005515	IPR004129; IPR017946	Beta strand (13); Chain (1); Helix (16); Metal binding (3); Sequence conflict (1); Signal peptide (1); Turn (3)	3D-structure; Calcium; Complete proteome; Direct protein sequencing; Glycerol metabolism; Hydrolase; Metal-binding; Periplasm; Signal	83333		Glycerophosphoryl diester phosphodiesterase family	1851953; 9205837; 9278503; 16738553; 3329281; 8899705; 2829735		Periplasm.
P34899	GLYM_PEA	reviewed	Serine hydroxymethyltransferase, mitochondrial (SHMT) (Serine methylase) (EC 2.1.2.1) (Glycine hydroxymethyltransferase)		Pisum sativum (Garden pea)	518		2.1.2.1	L-serine metabolic process; glycine hydroxymethyltransferase activity; glycine metabolic process; mitochondrion; one-carbon metabolic process; pyridoxal phosphate binding	GO:0006563; GO:0004372; GO:0006544; GO:0005739; GO:0006730; GO:0030170	IPR015421; IPR001085; IPR019798	Chain (1); Modified residue (1); Transit peptide (1)	Direct protein sequencing; Mitochondrion; One-carbon metabolism; Pyridoxal phosphate; Transferase; Transit peptide	3888	One-carbon metabolism; tetrahydrofolate pathway.	SHMT family	1618853		Mitochondrion.
Q0VFM6	GMPPA_XENTR	reviewed	Mannose-1-phosphate guanyltransferase alpha (EC 2.7.7.13) (GTP-mannose-1-phosphate guanylyltransferase alpha) (GDP-mannose pyrophosphorylase A)	gmppa	Xenopus tropicalis (Western clawed frog) (Silurana tropicalis)	421		2.7.7.13	GTP binding; biosynthetic process; mannose-1-phosphate guanylyltransferase activity	GO:0005525; GO:0009058; GO:0004475	IPR001451; IPR018357; IPR005835	Chain (1)	GTP-binding; Nucleotide-binding; Nucleotidyltransferase; Transferase	8364	Nucleotide-sugar biosynthesis; GDP-D-mannose biosynthesis; GDP-D-mannose from alpha-D-mannose 1-phosphate (GTP route): step 1/1.	Transferase hexapeptide repeat family
Q9FPQ6	GP1_CHLRE	reviewed	Vegetative cell wall protein gp1 (Hydroxyproline-rich glycoprotein 1)	GP1	Chlamydomonas reinhardtii	555			structural constituent of cell wall	GO:0005199	IPR003882	Chain (1); Compositional bias (1); Glycosylation (3); Region (1); Signal peptide (1)	Glycoprotein; Repeat; Signal	3055			11258910; 1699225
O24296	GPX1_PEA	reviewed	Phospholipid hydroperoxide glutathione peroxidase, chloroplastic (PHGPx) (EC 1.11.1.12)		Pisum sativum (Garden pea)	236		1.11.1.12	chloroplast stroma; glutathione peroxidase activity; oxidation reduction; phospholipid-hydroperoxide glutathione peroxidase activity; response to oxidative stress	GO:0009570; GO:0004602; GO:0055114; GO:0047066; GO:0006979	IPR000889; IPR012335	Active site (1); Chain (1); Transit peptide (1)	Chloroplast; Oxidoreductase; Peroxidase; Plastid; Transit peptide	3888		Glutathione peroxidase family	9680987		Plastid â€º chloroplast stroma.
Q06652	GPX4_CITSI	reviewed	Probable phospholipid hydroperoxide glutathione peroxidase (PHGPx) (EC 1.11.1.12) (Salt-associated protein)	CSA	Citrus sinensis (Sweet orange)	167		1.11.1.12	cytoplasm; glutathione peroxidase activity; oxidation reduction; phospholipid-hydroperoxide glutathione peroxidase activity; response to oxidative stress	GO:0005737; GO:0004602; GO:0055114; GO:0047066; GO:0006979	IPR000889; IPR012335	Active site (1); Chain (1)	Cytoplasm; Direct protein sequencing; Oxidoreductase; Peroxidase; Stress response	2711		Glutathione peroxidase family	8467085		Cytoplasm.
O23968	GPX4_HELAN	reviewed	Probable phospholipid hydroperoxide glutathione peroxidase (PHGPx) (EC 1.11.1.12) (Glutathione peroxidase 2)	GPXHA-2	Helianthus annuus (Common sunflower)	180		1.11.1.12	cytoplasm; glutathione peroxidase activity; oxidation reduction; phospholipid-hydroperoxide glutathione peroxidase activity; response to oxidative stress	GO:0005737; GO:0004602; GO:0055114; GO:0047066; GO:0006979	IPR000889; IPR012335	Active site (1); Chain (1)	Cytoplasm; Oxidoreductase; Peroxidase	4232		Glutathione peroxidase family			Cytoplasm.
P22151	GRG1_NEUCR	reviewed	Glucose-repressible gene protein	grg-1 (ccg-1) (93G11.200) (NCU03753)	Neurospora crassa	71					IPR020100	Chain (1)	Complete proteome	5141			2977301; 12655011; 12712197
P09789	GRP1_PETHY	reviewed	Glycine-rich cell wall structural protein 1	GRP-1	Petunia hybrida (Petunia)	384			cell wall; cell wall organization; extracellular region	GO:0005618; GO:0007047; GO:0005576		Chain (1); Compositional bias (1); Signal peptide (1)	Cell wall; Cell wall biogenesis/degradation; Repeat; Secreted; Signal	4102			8467222		Secreted â€º cell wall.
P49310	GRP1_SINAL	reviewed	Glycine-rich RNA-binding protein GRP1A		Sinapis alba (White mustard) (Brassica hirta)	166	RRM (RNA recognition motif) domain (1)		RNA binding; nucleus	GO:0003723; GO:0005634	IPR015465; IPR000504	Chain (1); Compositional bias (6); Domain (1)	Nucleus; RNA-binding	3728			8054987		Nucleus.
P37705	GRP3_DAUCA	reviewed	Glycine-rich protein A3		Daucus carota (Carrot)	195					IPR006031	Chain (1)		4039
P42761	GSTF3_ARATH	reviewed	Glutathione S-transferase ERD13 (EC 2.5.1.18) (GST class-phi)	ERD13 (At2g30870) (F7F1.8)	Arabidopsis thaliana (Mouse-ear cress)	215	GST C-terminal domain (1); GST N-terminal domain (1)	2.5.1.18	apoplast; cell wall; chloroplast; copper ion binding; glutathione binding; glutathione transferase activity; plasma membrane; protein binding; response to cadmium ion; response to water deprivation; toxin catabolic process; vacuole	GO:0048046; GO:0005618; GO:0009507; GO:0005507; GO:0043295; GO:0004364; GO:0005886; GO:0005515; GO:0046686; GO:0009414; GO:0009407; GO:0005773	IPR010987; IPR004045; IPR017933; IPR004046; IPR012335	Chain (1); Domain (2); Initiator methionine (1)	Complete proteome; Cytoplasm; Direct protein sequencing; Stress response; Transferase	3702		GST superfamily, Phi family	8253194; 10617197; 14593172; 9188482		Cytoplasm.
P32110	GSTX6_SOYBN	reviewed	Probable glutathione S-transferase (EC 2.5.1.18) (Heat shock protein 26A) (G2-4)	HSP26-A	Glycine max (Soybean)	225	GST C-terminal domain (1); GST N-terminal domain (1)	2.5.1.18	glutathione transferase activity; response to stress	GO:0004364; GO:0006950	IPR010987; IPR004045; IPR017933; IPR004046; IPR012335	Chain (1); Domain (2); Sequence conflict (1)	Stress response; Transferase	3847		GST superfamily, HSP26 family	2835661; 3360788
P25317	GSTXA_TOBAC	reviewed	Probable glutathione S-transferase parA (EC 2.5.1.18) (Auxin-regulated protein parA) (STR246C protein)	PARA (PAR)	Nicotiana tabacum (Common tobacco)	220	GST C-terminal domain (1); GST N-terminal domain (1)	2.5.1.18	auxin mediated signaling pathway; glutathione transferase activity	GO:0009734; GO:0004364	IPR010987; IPR004045; IPR017933; IPR004046; IPR012335	Chain (1); Domain (2)	Auxin signaling pathway; Transferase	4097		GST superfamily, HSP26 family	2594768; 7948901; 2236015
P49332	GSTXC_TOBAC	reviewed	Probable glutathione S-transferase parC (EC 2.5.1.18) (Auxin-regulated protein parC)	PARC	Nicotiana tabacum (Common tobacco)	221	GST C-terminal domain (1); GST N-terminal domain (1)	2.5.1.18	auxin mediated signaling pathway; glutathione transferase activity	GO:0009734; GO:0004364	IPR010987; IPR004045; IPR017933; IPR004046; IPR012335	Chain (1); Domain (2)	Auxin signaling pathway; Transferase	4097		GST superfamily, Phi family
Q9ZVQ4	GSTZ2_ARATH	reviewed	Probable glutathione S-transferase zeta-class 2 (EC 2.5.1.18)	At2g02380 (T16F16.17)	Arabidopsis thaliana (Mouse-ear cress)	223	GST C-terminal domain (1); GST N-terminal domain (1)	2.5.1.18	aromatic amino acid family metabolic process; cytoplasm; glutathione transferase activity; toxin catabolic process	GO:0009072; GO:0005737; GO:0004364; GO:0009407	IPR010987; IPR004045; IPR017933; IPR004046; IPR005955; IPR012335	Active site (1); Chain (1); Domain (2)	Complete proteome; Cytoplasm; Transferase	3702		GST superfamily, Zeta family	10617197		Cytoplasm.
Q46916	GUDP_ECOLI	reviewed	Probable glucarate transporter (D-glucarate permease)	gudP (ygcZ) (b2789) (JW2760)	Escherichia coli (strain K12)	450			integral to membrane; plasma membrane; transport; transporter activity	GO:0016021; GO:0005886; GO:0006810; GO:0005215	IPR004744; IPR011701	Chain (1); Topological domain (12); Transmembrane (11)	Cell inner membrane; Cell membrane; Complete proteome; Membrane; Transmembrane; Transport	83333		Major facilitator superfamily, Phthalate permease family	9278503; 16738553; 9772162; 10762278; 15919996		Cell inner membrane; Multi-pass membrane protein.
Q38890	GUN25_ARATH	reviewed	Endoglucanase 25 (EC 3.2.1.4) (Endo-1,4-beta glucanase 25) (Protein KORRIGAN) (Protein RADIALLY SWOLLEN 2) (Cellulase homolog OR16pep)	KOR (DEC) (KOR1) (RSW2) (At5g49720) (K2I5.8)	Arabidopsis thaliana (Mouse-ear cress)	621		3.2.1.4	Golgi apparatus; cell plate; cell wall organization; cellulase activity; cellulose biosynthetic process; cellulose catabolic process; cortical microtubule organization; early endosome; hyperosmotic salinity response; integral to membrane; plasma membrane; unidimensional cell growth	GO:0005794; GO:0009504; GO:0007047; GO:0008810; GO:0030244; GO:0030245; GO:0043622; GO:0005769; GO:0042538; GO:0016021; GO:0005886; GO:0009826	IPR012341; IPR001701; IPR018221	Active site (3); Chain (1); Glycosylation (8); Modified residue (1); Mutagenesis (7); Region (2); Sequence conflict (6); Topological domain (2); Transmembrane (1)	Carbohydrate metabolism; Cell membrane; Cell wall biogenesis/degradation; Cellulose degradation; Complete proteome; Glycoprotein; Glycosidase; Hydrolase; Membrane; Phosphoprotein; Polysaccharide degradation; Signal-anchor; Transmembrane	3702		Glycosyl hydrolase 9 (cellulase E) family	10520455; 9755157; 10899980; 14593172; 11351091; 15170254; 15308754; 14871312; 16284310; 18408158		Cell membrane; Single-pass type II membrane protein.
Q08864	H11_VOLCA	reviewed	Histone H1-I	H1-I	Volvox carteri	261			DNA binding; nucleosome; nucleosome assembly; nucleus	GO:0003677; GO:0000786; GO:0006334; GO:0005634	IPR005818; IPR005819; IPR011991	Chain (1); DNA binding (1); Initiator methionine (1); Region (2); Repeat (7)	Chromosomal protein; DNA-binding; Nucleus; Repeat	3067		Histone H1/H5 family	8335260		Nucleus.
O23628	H2AV1_ARATH	reviewed	Histone H2A variant 1 (H2A.F/Z 1) (HTA11) (H2AvAt)	H2AV (At3g54560) (T14E10.130)	Arabidopsis thaliana (Mouse-ear cress)	136			DNA binding; defense response to bacterium; flower development; nucleosome; nucleosome assembly; nucleus; protein binding	GO:0003677; GO:0042742; GO:0009908; GO:0000786; GO:0006334; GO:0005634; GO:0005515	IPR009072; IPR007125; IPR002119	Chain (1)	Chromosomal protein; Complete proteome; DNA-binding; Nucleosome core; Nucleus	3702		Histone H2A family	9414552; 11130713; 14593172; 16751347		Nucleus.
Q1S9I9	H2B1_MEDTR	reviewed	Probable histone H2B.1		Medicago truncatula (Barrel medic)	148			DNA binding; nucleosome; nucleosome assembly; nucleus	GO:0003677; GO:0000786; GO:0006334; GO:0005634	IPR009072; IPR007125; IPR000558	Chain (1); Cross-link (1); Initiator methionine (1); Modified residue (3)	Acetylation; Chromosomal protein; DNA-binding; Isopeptide bond; Nucleosome core; Nucleus; Ubl conjugation	3880		Histone H2B family			Nucleus.
Q1SWQ1	H2B2_MEDTR	reviewed	Probable histone H2B.2		Medicago truncatula (Barrel medic)	148			DNA binding; nucleosome; nucleosome assembly; nucleus	GO:0003677; GO:0000786; GO:0006334; GO:0005634	IPR009072; IPR007125; IPR000558	Chain (1); Cross-link (1); Initiator methionine (1); Modified residue (3)	Acetylation; Chromosomal protein; DNA-binding; Isopeptide bond; Nucleosome core; Nucleus; Ubl conjugation	3880		Histone H2B family			Nucleus.
Q1SU99	H2B3_MEDTR	reviewed	Probable histone H2B.3		Medicago truncatula (Barrel medic)	138			DNA binding; nucleosome; nucleosome assembly; nucleus	GO:0003677; GO:0000786; GO:0006334; GO:0005634	IPR009072; IPR007125; IPR000558	Chain (1); Cross-link (1); Initiator methionine (1); Modified residue (3)	Acetylation; Chromosomal protein; DNA-binding; Isopeptide bond; Nucleosome core; Nucleus; Ubl conjugation	3880		Histone H2B family			Nucleus.
P93354	H2B_TOBAC	reviewed	Histone H2B	HIS2B (H2B1)	Nicotiana tabacum (Common tobacco)	146			DNA binding; nucleosome; nucleosome assembly; nucleus	GO:0003677; GO:0000786; GO:0006334; GO:0005634	IPR009072; IPR007125; IPR000558	Chain (1); Cross-link (1); Initiator methionine (1); Modified residue (3)	Acetylation; Chromosomal protein; DNA-binding; Isopeptide bond; Nucleosome core; Nucleus; Ubl conjugation	4097		Histone H2B family			Nucleus.
Q10453	H331_CAEEL	reviewed	Histone H3.3 type 1	his-71 (F45E1.6)	Caenorhabditis elegans	136			DNA binding; body morphogenesis; embryonic development ending in birth or egg hatching; nematode larval development; nucleosome; nucleosome assembly; nucleus; positive regulation of growth rate	GO:0003677; GO:0010171; GO:0009792; GO:0002119; GO:0000786; GO:0006334; GO:0005634; GO:0040010	IPR009072; IPR007125; IPR000164	Chain (1); Initiator methionine (1); Modified residue (17)	Acetylation; Chromosomal protein; Complete proteome; DNA-binding; Methylation; Nucleosome core; Nucleus; Phosphoprotein	6239		Histone H3 family	9851916; 16846252		Nucleus.
Q71H73	H33_VITVI	reviewed	Histone H3.3		Vitis vinifera (Grape)	136			DNA binding; nucleosome; nucleosome assembly; nucleus	GO:0003677; GO:0000786; GO:0006334; GO:0005634	IPR009072; IPR007125; IPR000164	Chain (1); Initiator methionine (1); Modified residue (13)	Acetylation; Chromosomal protein; DNA-binding; Methylation; Nucleosome core; Nucleus; Phosphoprotein	29760		Histone H3 family			Nucleus.
P61835	H3_TRIRE	reviewed	Histone H3	HHT1	Trichoderma reesei (Hypocrea jecorina)	136			DNA binding; DNA repair; nucleosome; nucleosome assembly; nucleus	GO:0003677; GO:0006281; GO:0000786; GO:0006334; GO:0005634	IPR009072; IPR007125; IPR000164	Chain (1); Initiator methionine (1); Modified residue (26)	Acetylation; Chromosomal protein; DNA damage; DNA repair; DNA-binding; Methylation; Nucleosome core; Nucleus; Phosphoprotein	51453		Histone H3 family			Nucleus.
Q76H85	H4_SILLA	reviewed	Histone H4	SlH4	Silene latifolia (White campion) (Bladder campion)	103			DNA binding; nucleosome; nucleosome assembly; nucleus	GO:0003677; GO:0000786; GO:0006334; GO:0005634	IPR007125; IPR001951; IPR019809	Chain (1); DNA binding (1); Initiator methionine (1); Modified residue (3)	Acetylation; Chromosomal protein; DNA-binding; Methylation; Nucleosome core; Nucleus	37657		Histone H4 family	15215515		Nucleus.
Q6NLY8	HA22K_ARATH	reviewed	HVA22-like protein k (AtHVA22k)	HVA22K (At4g36720) (C7A10.640)	Arabidopsis thaliana (Mouse-ear cress)	200					IPR004345	Chain (1); Erroneous gene model prediction (2)	Complete proteome	3702		DP1 family	10617198
P46604	HAT22_ARATH	reviewed	Homeobox-leucine zipper protein HAT22 (Homeodomain-leucine zipper protein HAT22) (HD-ZIP protein 22)	HAT22 (At4g37790) (T28I19.70)	Arabidopsis thaliana (Mouse-ear cress)	278	Homeobox DNA-binding domain (1)		nucleus; regulation of transcription, DNA-dependent; response to cytokinin stimulus; sequence-specific DNA binding; transcription; transcription factor activity	GO:0005634; GO:0006355; GO:0009735; GO:0043565; GO:0006350; GO:0003700	IPR001356; IPR017970; IPR012287; IPR003106	Chain (1); DNA binding (1); Domain (1); Sequence conflict (1)	Complete proteome; DNA-binding; Homeobox; Nucleus; Transcription; Transcription regulation	3702		HD-ZIP homeobox family, Class II subfamily	7915839; 10617198; 14593172; 1349174; 16055682		Nucleus.
Q02283	HAT5_ARATH	reviewed	Homeobox-leucine zipper protein HAT5 (Homeodomain-leucine zipper protein HAT5) (HD-ZIP protein 5) (Homeodomain transcription factor ATHB-1) (HD-ZIP protein ATHB-1)	HAT5 (ATHB-1) (At3g01470) (F4P13.2)	Arabidopsis thaliana (Mouse-ear cress)	272	Homeobox DNA-binding domain (1)		leaf morphogenesis; nucleus; positive regulation of transcription; protein homodimerization activity; regulation of transcription, DNA-dependent; response to blue light; response to salt stress; sequence-specific DNA binding; transcription; transcription activator activity; transcription factor activity	GO:0009965; GO:0005634; GO:0045941; GO:0042803; GO:0006355; GO:0009637; GO:0009651; GO:0043565; GO:0006350; GO:0016563; GO:0003700	IPR001356; IPR017970; IPR012287; IPR000047; IPR003106	Chain (1); Compositional bias (2); DNA binding (1); Domain (1); Mutagenesis (1)	Activator; Complete proteome; DNA-binding; Developmental protein; Homeobox; Nucleus; Transcription; Transcription regulation	3702		HD-ZIP homeobox family, Class I subfamily	1675603; 11130713; 14593172; 1349174; 8253077; 8535134; 9405140; 16055682		Nucleus.
Q9FVL0	HBL1_MEDSA	reviewed	Non-symbiotic hemoglobin 1 (MEDsa GLB1)	MHB1 (GLB1)	Medicago sativa (Alfalfa)	160			cytoplasm; heme binding; nuclear matrix; oxygen binding; oxygen transport; response to stress	GO:0005737; GO:0020037; GO:0016363; GO:0019825; GO:0015671; GO:0006950	IPR012292; IPR000971; IPR001032	Chain (1); Metal binding (2)	Cytoplasm; Heme; Iron; Metal-binding; Nucleus; Stress response	3879		Plant globin family	11018535		Nucleus matrix. Cytoplasm.
O24645	HCBT1_DIACA	reviewed	Anthranilate N-benzoyltransferase protein 1 (EC 2.3.1.144) (Anthranilate N-hydroxycinnamoyl/benzoyltransferase 1)	HCBT1	Dianthus caryophyllus (Carnation) (Clove pink)	445		2.3.1.144	acyltransferase activity; anthranilate N-benzoyltransferase activity; flavonoid biosynthetic process	GO:0008415; GO:0047672; GO:0009813	IPR003480	Chain (1)	Acyltransferase; Direct protein sequencing; Flavonoid biosynthesis; Transferase	3570	Phytoalexin biosynthesis; methoxydianthramide B biosynthesis.	Plant acetyltransferase family	9426598; 9869425
O23917	HCBT2_DIACA	reviewed	Anthranilate N-benzoyltransferase protein 2 (EC 2.3.1.144) (Anthranilate N-hydroxycinnamoyl/benzoyltransferase 2)	HCBT2	Dianthus caryophyllus (Carnation) (Clove pink)	446		2.3.1.144	acyltransferase activity; anthranilate N-benzoyltransferase activity; flavonoid biosynthetic process	GO:0008415; GO:0047672; GO:0009813	IPR003480	Chain (1)	Acyltransferase; Direct protein sequencing; Flavonoid biosynthesis; Transferase	3570	Phytoalexin biosynthesis; methoxydianthramide B biosynthesis.	Plant acetyltransferase family	9426598; 9869425
Q3Z3R0	HCP_SHISS	reviewed	Hydroxylamine reductase (EC 1.7.-.-) (Hybrid-cluster protein) (HCP)	hcp (SSON_0859)	Shigella sonnei (strain Ss046)	552		1.7.-.-	2 iron, 2 sulfur cluster binding; cytoplasm; electron carrier activity; hydroxylamine reductase activity; iron ion binding; oxidation reduction	GO:0051537; GO:0005737; GO:0009055; GO:0050418; GO:0005506; GO:0055114	IPR010048; IPR004137; IPR016099; IPR016100	Chain (1); Metal binding (11)	2Fe-2S; Complete proteome; Cytoplasm; Iron; Iron-sulfur; Metal-binding; Oxidoreductase	300269		HCP family	16275786		Cytoplasm.
Q6V9I6	HDT1_SOLCH	reviewed	Histone deacetylase HDT1 (Histone deacetylase 2a) (HD2a) (ScHD2a)	HDT1 (HD2A)	Solanum chacoense (Chaco potato)	269	C2H2-type zinc finger (1)		chromatin modification; hydrolase activity; nucleolus; regulation of transcription, DNA-dependent; transcription; zinc ion binding	GO:0016568; GO:0016787; GO:0005730; GO:0006355; GO:0006350; GO:0008270	IPR007087; IPR015880	Chain (1); Compositional bias (1); Zinc finger (1)	Chromatin regulator; Hydrolase; Metal-binding; Nucleus; Phosphoprotein; Repressor; Transcription; Transcription regulation; Zinc; Zinc-finger	4108		Histone deacetylase HD2 family	15082924		Nucleus â€º nucleolus.
Q9Y5Z4	HEBP2_HUMAN	reviewed	Heme-binding protein 2 (Placental protein 23) (PP23) (Protein SOUL)	HEBP2 (C6orf34) (SOUL)	Homo sapiens (Human)	205			cytoplasm	GO:0005737	IPR006917	Alternative sequence (1); Chain (1); Natural variant (2)	Alternative splicing; Complete proteome; Cytoplasm; Direct protein sequencing; Polymorphism	9606		HEBP family	10640688; 11827465; 14574404; 15489334; 2018407		Cytoplasm.
Q9NRZ9	HELLS_HUMAN	reviewed	Lymphoid-specific helicase (EC 3.6.1.-) (SWI/SNF2-related matrix-associated actin-dependent regulator of chromatin subfamily A member 6) (Proliferation-associated SNF2-like protein)	HELLS (PASG) (SMARCA6) (Nbla10143)	Homo sapiens (Human)	838	Helicase ATP-binding domain (1); Helicase C-terminal domain (1)	3.6.1.-	ATP binding; DNA binding; cell division; centromeric heterochromatin; centromeric heterochromatin formation; helicase activity; lymphocyte proliferation; maintenance of DNA methylation; methylation-dependent chromatin silencing; mitosis; nucleus; transcription	GO:0005524; GO:0003677; GO:0051301; GO:0005721; GO:0031508; GO:0004386; GO:0046651; GO:0010216; GO:0006346; GO:0007067; GO:0005634; GO:0006350	IPR014001; IPR001650; IPR014021; IPR000330	Alternative sequence (11); Chain (1); Coiled coil (1); Domain (2); Modified residue (1); Motif (1); Nucleotide binding (1); Sequence conflict (4)	ATP-binding; Alternative splicing; Cell cycle; Cell division; Coiled coil; Complete proteome; Developmental protein; Helicase; Hydrolase; Mitosis; Nucleotide-binding; Nucleus; Phosphoprotein; Transcription; Transcription regulation	9606		SNF2/RAD54 helicase family	10910076; 15305370; 17974005; 15164054; 15489334; 12880961; 18691976		Nucleus.
Q04458	HFD1_YEAST	reviewed	Putative fatty aldehyde dehydrogenase HFD1 (EC 1.2.1.-)	HFD1 (YMR110C) (YM9718.09C)	Saccharomyces cerevisiae (Baker's yeast)	532		1.2.1.-	aldehyde dehydrogenase [NAD(P)+] activity; cellular aldehyde metabolic process; endosome membrane; identical protein binding; integral to mitochondrial outer membrane; lipid particle; oxidation reduction	GO:0004030; GO:0006081; GO:0010008; GO:0042802; GO:0031307; GO:0005811; GO:0055114	IPR016160; IPR016162; IPR015590; IPR012394	Active site (2); Chain (1); Modified residue (1); Transmembrane (1)	Complete proteome; Endosome; Membrane; Mitochondrion; Mitochondrion outer membrane; Oxidoreductase; Phosphoprotein; Transmembrane	4932		Aldehyde dehydrogenase family	9169872; 14562095; 14562106; 14576278; 16689936; 16407407; 17330950; 17287358; 18407956		Mitochondrion outer membrane; Single-pass membrane protein. Endosome membrane; Single-pass membrane protein. Cytoplasmic granule membrane; Single-pass membrane protein.
P54873	HMCS_ARATH	reviewed	Hydroxymethylglutaryl-CoA synthase (HMG-CoA synthase) (EC 2.3.3.10) (3-hydroxy-3-methylglutaryl coenzyme A synthase) (Protein EMBRYO DEFECTIVE 2778)	HMGS (EMB2778) (MVA1) (At4g11820) (T26M18.30)	Arabidopsis thaliana (Mouse-ear cress)	461		2.3.3.10	hydroxymethylglutaryl-CoA synthase activity; isopentenyl diphosphate biosynthetic process, mevalonate pathway; sterol biosynthetic process	GO:0004421; GO:0019287; GO:0016126	IPR000590; IPR013746; IPR013528; IPR010122	Active site (1); Alternative sequence (1); Chain (1); Sequence conflict (2)	Alternative splicing; Complete proteome; Lipid synthesis; Steroid biosynthesis; Sterol biosynthesis; Transferase	3702	Metabolic intermediate biosynthesis; mevalonic acid biosynthesis; (R)-mevalonic acid from acetyl-CoA: step 2/3.	HMG-CoA synthase family	8566777; 10617198; 14593172
P40619	HMGL_IPONI	reviewed	HMG1/2-like protein		Ipomoea nil (Japanese morning glory) (Pharbitis nil)	144	HMG box DNA-binding domain (1)		DNA binding; nucleus	GO:0003677; GO:0005634	IPR000910	Chain (1); Compositional bias (1); DNA binding (1)	DNA-binding; Nucleus	35883		HMGB family	8251634		Nucleus.
P26585	HMGL_SOYBN	reviewed	HMG1/2-like protein (Protein SB11)		Glycine max (Soybean)	152	HMG box DNA-binding domain (1)		DNA binding; nucleus	GO:0003677; GO:0005634	IPR000910	Chain (1); Compositional bias (1); DNA binding (1)	DNA-binding; Nucleus	3847		HMGB family	1891369		Nucleus.
P40620	HMGL_VICFA	reviewed	HMG1/2-like protein		Vicia faba (Broad bean)	149	HMG box DNA-binding domain (1)		DNA binding; nucleus	GO:0003677; GO:0005634	IPR000910	Chain (1); Compositional bias (1); DNA binding (1)	DNA-binding; Nucleus	3906		HMGB family	8219095		Nucleus.
Q00423	HMGYA_SOYBN	reviewed	HMG-Y-related protein A (Protein SB16A)		Glycine max (Soybean)	176	A.T hook DNA-binding domains (4)		DNA binding; nucleosome; nucleosome assembly; nucleus; regulation of transcription, DNA-dependent	GO:0003677; GO:0000786; GO:0006334; GO:0005634; GO:0006355	IPR017956; IPR000116; IPR005818; IPR011991	Chain (1); DNA binding (4)	DNA-binding; Nucleus; Repeat	3847		HMGA family; Histone H1/H5 family	1891368		Nucleus.
Q8LAX0	HMT3_ARATH	reviewed	Homocysteine S-methyltransferase 3 (EC 2.1.1.10) (S-methylmethionine:homocysteine methyltransferase 3) (SMM:Hcy S-methyltransferase 3) (AtHMT-3)	HMT3 (At3g22740) (MWI23.11)	Arabidopsis thaliana (Mouse-ear cress)	347	Hcy-binding domain (1)	2.1.1.10	homocysteine S-methyltransferase activity; methionine biosynthetic process; plasma membrane; zinc ion binding	GO:0008898; GO:0009086; GO:0005886; GO:0008270	IPR003726	Chain (1); Domain (1); Metal binding (3); Sequence conflict (3)	Amino-acid biosynthesis; Complete proteome; Metal-binding; Methionine biosynthesis; Methyltransferase; S-adenosyl-L-methionine; Transferase; Zinc	3702			11309147; 10819329; 11910074; 14593172
Q9M156	HQGT_ARATH	reviewed	Probable hydroquinone glucosyltransferase (EC 2.4.1.218) (Arbutin synthase)	At4g01070 (F2N1.15)	Arabidopsis thaliana (Mouse-ear cress)	480		2.4.1.218	hydroquinone glucosyltransferase activity; response to salt stress; response to toxin; xenobiotic catabolic process	GO:0050505; GO:0009651; GO:0009636; GO:0042178	IPR002213	Beta strand (13); Chain (1); Helix (23); Turn (4)	3D-structure; Complete proteome; Glycosyltransferase; Transferase	3702		UDP-glycosyltransferase family	10617198; 14593172
Q9AR73	HQGT_RAUSE	reviewed	Hydroquinone glucosyltransferase (EC 2.4.1.218) (Arbutin synthase)	AS	Rauvolfia serpentina (Serpentwood) (Devilpepper)	470		2.4.1.218	hydroquinone glucosyltransferase activity; metabolic process	GO:0050505; GO:0008152	IPR002213	Chain (1)	Direct protein sequencing; Glycosyltransferase; Transferase	4060		UDP-glycosyltransferase family	11937332; 10680170
P46254	HS22M_PEA	reviewed	Heat shock 22 kDa protein, mitochondrial	HSP22	Pisum sativum (Garden pea)	202			mitochondrion; response to stress	GO:0005739; GO:0006950	IPR002068	Chain (1); Transit peptide (1)	Mitochondrion; Stress response; Transit peptide	3888		Small heat shock protein (HSP20) family	7487935		Mitochondrion.
O75506	HSBP1_HUMAN	reviewed	Heat shock factor-binding protein 1 (Nasopharyngeal carcinoma-associated antigen 13) (NPC-A-13)	HSBP1 (HSF1BP)	Homo sapiens (Human)	76			negative regulation of transcription from RNA polymerase II promoter; nucleus; transcription corepressor activity	GO:0000122; GO:0005634; GO:0003714	IPR009643	Chain (1); Mutagenesis (4); Sequence conflict (2)	3D-structure; Complete proteome; Nucleus	9606		HSBP1 family	9649501; 17974005; 15489334		Nucleus.
P02520	HSP12_SOYBN	reviewed	Class I heat shock protein (Fragment)	HSP6834-A	Glycine max (Soybean)	74			cytoplasm; response to stress	GO:0005737; GO:0006950	IPR002068	Chain (1); Non-terminal residue (1)	Cytoplasm; Stress response	3847		Small heat shock protein (HSP20) family	16453563		Cytoplasm.
P04793	HSP13_SOYBN	reviewed	17.5 kDa class I heat shock protein (HSP 17.5-M)	HSP17.5-M	Glycine max (Soybean)	153			cytoplasm; response to stress	GO:0005737; GO:0006950	IPR002068	Chain (1)	Cytoplasm; Stress response	3847		Small heat shock protein (HSP20) family	3939317		Cytoplasm.
Q28222	HSP71_CERAE	reviewed	Heat shock 70 kDa protein 1	HSPA1	Cercopithecus aethiops (Green monkey) (Grivet)	638			ATP binding; response to stress	GO:0005524; GO:0006950	IPR018181; IPR001023; IPR013126	Chain (1); Modified residue (3)	ATP-binding; Chaperone; Nucleotide-binding; Phosphoprotein; Stress response	9534		Heat shock protein 70 family	7988690
P27322	HSP72_SOLLC	reviewed	Heat shock cognate 70 kDa protein 2	HSC-2	Solanum lycopersicum (Tomato) (Lycopersicon esculentum)	644			ATP binding; response to stress	GO:0005524; GO:0006950	IPR018181; IPR001023; IPR013126	Chain (1)	ATP-binding; Nucleotide-binding; Stress response	4081		Heat shock protein 70 family	1893113
O65719	HSP73_ARATH	reviewed	Heat shock cognate 70 kDa protein 3 (Hsc70.3)	HSC70-3 (HSP70-3) (At3g09440) (F3L24.33) (F11F8)	Arabidopsis thaliana (Mouse-ear cress)	649			ATP binding; apoplast; cell wall; chloroplast; cytosolic ribosome; plasma membrane; response to cadmium ion; response to heat; vacuole	GO:0005524; GO:0048046; GO:0005618; GO:0009507; GO:0022626; GO:0005886; GO:0046686; GO:0009408; GO:0005773	IPR018181; IPR001023; IPR013126	Chain (1); Sequence conflict (1)	ATP-binding; Complete proteome; Cytoplasm; Nucleotide-binding; Stress response	3702		Heat shock protein 70 family	11130713; 14593172; 8580968; 11752432		Cytoplasm.
P27323	HSP81_ARATH	reviewed	Heat shock protein 81-1 (HSP81-1) (Heat shock protein 83)	HSP81-1 (HSP83) (At5g52640) (F6N7.13)	Arabidopsis thaliana (Mouse-ear cress)	700			ATP binding; cell wall; cytosol; defense response to bacterium; plasma membrane; protein folding; unfolded protein binding	GO:0005524; GO:0005618; GO:0005829; GO:0042742; GO:0005886; GO:0006457; GO:0051082	IPR003594; IPR019805; IPR001404	Chain (1); Compositional bias (1); Modified residue (1); Sequence conflict (10)	ATP-binding; Chaperone; Complete proteome; Cytoplasm; Nucleotide-binding; Phosphoprotein; Stress response	3702		Heat shock protein 90 family	16667903; 7697294; 9426614; 14593172; 18433157		Cytoplasm.
Q0J4P2	HSP81_ORYSJ	reviewed	Heat shock protein 81-1 (HSP81-1) (Heat shock protein 82)	HSP81-1 (HSP82) (Os08g0500700) (LOC_Os08g39140) (OJ1118_A06.20-1) (OJ1345_D02.4-1)	Oryza sativa subsp. japonica (Rice)	699			ATP binding; cytoplasm; protein folding; response to stress; unfolded protein binding	GO:0005524; GO:0005737; GO:0006457; GO:0006950; GO:0051082	IPR003594; IPR019805; IPR001404	Chain (1); Erroneous gene model prediction (1)	ATP-binding; Chaperone; Cytoplasm; Nucleotide-binding; Stress response	39947		Heat shock protein 90 family	16100779; 17210932		Cytoplasm.
P55737	HSP82_ARATH	reviewed	Heat shock protein 81-2 (HSP81-2)	HSP81-2 (At5g56030) (MDA7.7)	Arabidopsis thaliana (Mouse-ear cress)	699			ATP binding; cell wall; cytosol; defense response; flower development; heat acclimation; leaf development; mitochondrion; nucleus; protein folding; protein stabilization; response to salt stress; response to water deprivation; unfolded protein binding	GO:0005524; GO:0005618; GO:0005829; GO:0006952; GO:0009908; GO:0010286; GO:0048366; GO:0005739; GO:0005634; GO:0006457; GO:0050821; GO:0009651; GO:0009414; GO:0051082	IPR003594; IPR019805; IPR001404	Chain (1); Compositional bias (4)	ATP-binding; Chaperone; Complete proteome; Cytoplasm; Nucleotide-binding; Stress response	3702		Heat shock protein 90 family	16668895; 9679202; 14593172		Cytoplasm.
P36182	HSP82_TOBAC	reviewed	Heat shock protein 82 (Fragment)	HSP82	Nicotiana tabacum (Common tobacco)	499			ATP binding; cytoplasm; protein folding; response to stress; unfolded protein binding	GO:0005524; GO:0005737; GO:0006457; GO:0006950; GO:0051082	IPR019805; IPR001404	Chain (1); Non-terminal residue (1)	ATP-binding; Chaperone; Cytoplasm; Nucleotide-binding; Stress response	4097		Heat shock protein 90 family			Cytoplasm.
Q94738	HSP97_STRFN	reviewed	97 kDa heat shock protein (Heat shock protein 110)	HSP110	Strongylocentrotus franciscanus (Giant red sea urchin)	886			ATP binding; cytoplasm	GO:0005524; GO:0005737	IPR018181; IPR001023; IPR013126	Chain (1)	ATP-binding; Cytoplasm; Nucleotide-binding	7665		Heat shock protein 70 family	9142981		Cytoplasm.
O48676	HTGT_ARATH	reviewed	N-hydroxythioamide S-beta-glucosyltransferase (EC 2.4.1.195) (Thiohydroximate S-glucosyltransferase) (UDP-glucosyl transferase 74B1)	UGT74B1 (At1g24100) (F3I6.2)	Arabidopsis thaliana (Mouse-ear cress)	460		2.4.1.195	callose deposition in cell wall during defense response; defense response to bacterium; glucosinolate biosynthetic process; thiohydroximate beta-D-glucosyltransferase activity	GO:0052544; GO:0042742; GO:0019761; GO:0047251	IPR002213	Alternative sequence (1); Chain (1)	Alternative splicing; Complete proteome; Glycosyltransferase; Transferase	3702		UDP-glycosyltransferase family	11130712; 14593172; 15584955
Q9S746	HTH_ARATH	reviewed	Protein HOTHEAD (Protein ADHESION OF CALYX EDGES)	HTH (ACE) (At1g72970) (F3N23.17)	Arabidopsis thaliana (Mouse-ear cress)	594			FAD binding; cell-cell signaling; cellular alcohol metabolic process; embryo sac development; fatty acid omega-oxidation; oxidoreductase activity, acting on CH-OH group of donors	GO:0050660; GO:0007267; GO:0006066; GO:0009553; GO:0010430; GO:0016614	IPR012132; IPR000172; IPR007867	Active site (1); Chain (1); Compositional bias (2); Mutagenesis (8); Natural variant (1); Nucleotide binding (1); Signal peptide (1)	Complete proteome; FAD; Flavoprotein; Signal	3702		GMC oxidoreductase family	12904212; 11130712; 14593172; 9611177; 15785770
P33284	HXK_KLULA	reviewed	Hexokinase (EC 2.7.1.1)	RAG5 (KLLA0D11352g)	Kluyveromyces lactis (Yeast) (Candida sphaerica)	485		2.7.1.1	ATP binding; glycolysis; hexokinase activity	GO:0005524; GO:0006096; GO:0004396	IPR001312; IPR019807	Binding site (1); Chain (1); Initiator methionine (1); Mass spectrometry (1); Modified residue (1); Region (1); Sequence conflict (1)	ATP-binding; Allosteric enzyme; Complete proteome; Direct protein sequencing; Glycolysis; Kinase; Nucleotide-binding; Phosphoprotein; Transferase	28985	Carbohydrate metabolism; hexose metabolism.	Hexokinase family	8321195; 15229592; 12882981
Q6Q2C2	HYES_PIG	reviewed	Epoxide hydrolase 2 (EC 3.3.2.10) (Soluble epoxide hydrolase) (SEH) (Epoxide hydratase) (Cytosolic epoxide hydrolase) (CEH)	EPHX2	Sus scrofa (Pig)	555		3.3.2.10	aromatic compound catabolic process; epoxide hydrolase activity; magnesium ion binding; peroxisome; response to toxin	GO:0019439; GO:0004301; GO:0000287; GO:0005777; GO:0009636	IPR000073; IPR005834; IPR000639; IPR006402; IPR011945	Active site (3); Chain (1); Metal binding (3); Motif (1); Region (3)	Aromatic hydrocarbons catabolism; Cytoplasm; Detoxification; Hydrolase; Magnesium; Metal-binding; Peroxisome	9823		AB hydrolase superfamily, Epoxide hydrolase family	15308618		Cytoplasm. Peroxisome.
P46591	HYR1_CANAL	reviewed	Hyphally-regulated protein	HYR1	Candida albicans (Yeast)	937			anchored to membrane; cell wall; extracellular region; integral to membrane; plasma membrane	GO:0031225; GO:0005618; GO:0005576; GO:0016021; GO:0005886		Chain (1); Compositional bias (4); Glycosylation (18); Lipidation (1); Propeptide (1); Region (1); Repeat (7); Signal peptide (1); Transmembrane (1)	Cell membrane; Cell wall; GPI-anchor; Glycoprotein; Lipoprotein; Membrane; Repeat; Secreted; Signal; Transmembrane	5476			8808922		Cell membrane; Lipid-anchor â€º GPI-anchor. Secreted â€º cell wall.
Q38827	IAA9_ARATH	reviewed	Auxin-responsive protein IAA9 (Indoleacetic acid-induced protein 9)	IAA9 (At5g65670) (F6H11.210) (MPA24.1)	Arabidopsis thaliana (Mouse-ear cress)	338	Aux/IAA-ARF domain (1)		auxin mediated signaling pathway; nucleus; protein dimerization activity; regulation of transcription, DNA-dependent; transcription	GO:0009734; GO:0005634; GO:0046983; GO:0006355; GO:0006350	IPR003311; IPR011525	Chain (1); Domain (1); Erroneous gene model prediction (1); Motif (1); Sequence conflict (1)	Alternative splicing; Auxin signaling pathway; Complete proteome; Nucleus; Phosphoprotein; Repressor; Transcription; Transcription regulation	3702		Aux/IAA family	7658471; 9628582; 11130714; 14593172; 11115889; 12036262; 14742873		Nucleus.
Q41066	IBB2_PEA	reviewed	Seed trypsin/chymotrypsin inhibitor TI5-72	TI572	Pisum sativum (Garden pea)	114			extracellular region; serine-type endopeptidase inhibitor activity	GO:0005576; GO:0004867	IPR000877	Chain (1); Disulfide bond (7); Propeptide (1); Signal peptide (1); Site (2)	Disulfide bond; Protease inhibitor; Serine protease inhibitor; Signal	3888		Bowman-Birk serine protease inhibitor family	7875292
P10822	ICW3_PSOTE	reviewed	Chymotrypsin inhibitor 3 (WCI-3)		Psophocarpus tetragonolobus (Goa bean) (Asparagus bean)	207			serine-type endopeptidase inhibitor activity	GO:0004867	IPR002160	Beta strand (14); Chain (1); Disulfide bond (2); Helix (2); Signal peptide (1); Site (1)	3D-structure; Direct protein sequencing; Disulfide bond; Protease inhibitor; Serine protease inhibitor; Signal	3891		Protease inhibitor I3 (leguminous Kunitz-type inhibitor) family	1569049; 8292779; 3240995; 15299674; 10328267; 10531477
Q945K7	IDH5_ARATH	reviewed	Isocitrate dehydrogenase [NAD] catalytic subunit 5, mitochondrial (EC 1.1.1.41) (Isocitric dehydrogenase 5) (NAD(+)-specific ICDH 5) (IDH-V)	IDH5 (At5g03290) (MOK16.20) (F12E4_20)	Arabidopsis thaliana (Mouse-ear cress)	374		1.1.1.41	ATP binding; NAD or NADH binding; chloroplast; isocitrate dehydrogenase (NAD+) activity; magnesium ion binding; manganese ion binding; mitochondrion; oxidation reduction; tricarboxylic acid cycle	GO:0005524; GO:0051287; GO:0009507; GO:0004449; GO:0000287; GO:0030145; GO:0005739; GO:0055114; GO:0006099	IPR019818; IPR001804; IPR004434	Binding site (4); Chain (1); Metal binding (3); Site (2); Transit peptide (1)	Complete proteome; Magnesium; Manganese; Metal-binding; Mitochondrion; NAD; Oxidoreductase; Transit peptide; Tricarboxylic acid cycle	3702		Isocitrate and isopropylmalate dehydrogenases family	9330910; 11130714; 14593172; 14671022; 16527867		Mitochondrion.
P56331	IF1A_ONOVI	reviewed	Eukaryotic translation initiation factor 1A (EIF-1A) (EIF-4C)		Onobrychis viciifolia (Common sainfoin)	145	S1-like domain (1)		RNA binding; translation initiation factor activity; translational initiation	GO:0003723; GO:0003743; GO:0006413	IPR012340; IPR006196; IPR001253; IPR018104	Chain (1); Domain (1); Initiator methionine (1)	Initiation factor; Protein biosynthesis	3882		EIF-1A family
Q2J728	IF2_FRASC	reviewed	Translation initiation factor IF-2	infB (Francci3_3562)	Frankia sp. (strain CcI3)	1062			GTP binding; GTPase activity; cytoplasm; translation initiation factor activity; translational initiation	GO:0005525; GO:0003924; GO:0005737; GO:0003743; GO:0006413	IPR015760; IPR000178; IPR006847; IPR000795; IPR005225; IPR004161	Chain (1); Nucleotide binding (3); Region (1)	Complete proteome; Cytoplasm; GTP-binding; Initiation factor; Nucleotide-binding; Protein biosynthesis	106370		IF-2 family	17151343		Cytoplasm.
A4TCF8	IF2_MYCGI	reviewed	Translation initiation factor IF-2	infB (Mflv_4039)	Mycobacterium gilvum (strain PYR-GCK) (Mycobacterium flavescens (strain ATCC 700033 / PYR-GCK))	930			GTP binding; GTPase activity; cytoplasm; translation initiation factor activity; translational initiation	GO:0005525; GO:0003924; GO:0005737; GO:0003743; GO:0006413	IPR015760; IPR000178; IPR006847; IPR000795; IPR005225; IPR004161	Chain (1); Nucleotide binding (3); Region (1)	Complete proteome; Cytoplasm; GTP-binding; Initiation factor; Nucleotide-binding; Protein biosynthesis	350054		IF-2 family			Cytoplasm.
Q82K53	IF2_STRAW	reviewed	Translation initiation factor IF-2	infB (SAV_2551)	Streptomyces avermitilis	1046			GTP binding; GTPase activity; cytoplasm; translation initiation factor activity; translational initiation	GO:0005525; GO:0003924; GO:0005737; GO:0003743; GO:0006413	IPR015760; IPR000178; IPR006847; IPR000795; IPR005225; IPR004161	Chain (1); Nucleotide binding (3); Region (1)	Complete proteome; Cytoplasm; GTP-binding; Initiation factor; Nucleotide-binding; Protein biosynthesis	33903		IF-2 family	11572948; 12692562		Cytoplasm.
Q8CJQ8	IF2_STRCO	reviewed	Translation initiation factor IF-2	infB (SCO5706) (SC9F2.10c) (SC5H4.30)	Streptomyces coelicolor	1033			GTP binding; GTPase activity; cytoplasm; translation initiation factor activity; translational initiation	GO:0005525; GO:0003924; GO:0005737; GO:0003743; GO:0006413	IPR015760; IPR000178; IPR006847; IPR000795; IPR005225; IPR004161	Chain (1); Nucleotide binding (3); Region (1)	Complete proteome; Cytoplasm; GTP-binding; Initiation factor; Nucleotide-binding; Protein biosynthesis	1902		IF-2 family	12000953		Cytoplasm.
P41382	IF410_TOBAC	reviewed	Eukaryotic initiation factor 4A-10 (eIF-4A-10) (EC 3.6.1.-) (ATP-dependent RNA helicase eIF4A-10)		Nicotiana tabacum (Common tobacco)	413	Helicase ATP-binding domain (1); Helicase C-terminal domain (1)	3.6.1.-	ATP binding; ATP-dependent helicase activity; RNA binding; translation; translation initiation factor activity	GO:0005524; GO:0008026; GO:0003723; GO:0006412; GO:0003743	IPR014001; IPR001650; IPR011545; IPR014021; IPR000629; IPR014014	Chain (1); Domain (2); Motif (2); Nucleotide binding (1)	ATP-binding; Helicase; Hydrolase; Initiation factor; Nucleotide-binding; Protein biosynthesis; RNA-binding	4097		DEAD box helicase family, eIF4A subfamily	7742374
Q40467	IF414_TOBAC	reviewed	Eukaryotic initiation factor 4A-14 (eIF-4A-14) (EC 3.6.1.-) (ATP-dependent RNA helicase eIF4A-14)		Nicotiana tabacum (Common tobacco)	413	Helicase ATP-binding domain (1); Helicase C-terminal domain (1)	3.6.1.-	ATP binding; ATP-dependent helicase activity; RNA binding; translation; translation initiation factor activity	GO:0005524; GO:0008026; GO:0003723; GO:0006412; GO:0003743	IPR014001; IPR001650; IPR011545; IPR014021; IPR000629; IPR014014	Chain (1); Domain (2); Motif (2); Nucleotide binding (1)	ATP-binding; Helicase; Hydrolase; Initiation factor; Nucleotide-binding; Protein biosynthesis; RNA-binding	4097		DEAD box helicase family, eIF4A subfamily	7858215
P41377	IF4A2_ARATH	reviewed	Eukaryotic initiation factor 4A-2 (eIF-4A-2) (EC 3.6.1.-) (ATP-dependent RNA helicase eIF4A-2) (DEAD-box ATP-dependent RNA helicase 19)	TIF4A-2 (RH19) (At1g54270) (F20D21.9) (F20D21_52)	Arabidopsis thaliana (Mouse-ear cress)	412	Helicase ATP-binding domain (1); Helicase C-terminal domain (1)	3.6.1.-	ATP binding; ATP-dependent helicase activity; RNA binding; cytosol; plasma membrane; response to cadmium ion; translation; translation initiation factor activity	GO:0005524; GO:0008026; GO:0003723; GO:0005829; GO:0005886; GO:0046686; GO:0006412; GO:0003743	IPR014001; IPR001650; IPR011545; IPR014021; IPR000629; IPR014014	Chain (1); Domain (2); Motif (2); Nucleotide binding (1)	ATP-binding; Complete proteome; Cytoplasm; Helicase; Hydrolase; Initiation factor; Nucleotide-binding; Protein biosynthesis; RNA-binding	3702		DEAD box helicase family, eIF4A subfamily	1398145; 11130712; 14593172; 17168887		Cytoplasm.
Q40469	IF4A6_TOBAC	reviewed	Eukaryotic initiation factor 4A-6 (eIF-4A-6) (EC 3.6.1.-) (ATP-dependent RNA helicase eIF4A-6) (Fragment)		Nicotiana tabacum (Common tobacco)	253	Helicase ATP-binding domain (1); Helicase C-terminal domain (1)	3.6.1.-	ATP binding; ATP-dependent helicase activity; RNA binding; translation; translation initiation factor activity	GO:0005524; GO:0008026; GO:0003723; GO:0006412; GO:0003743	IPR001650; IPR011545; IPR014021; IPR000629	Chain (1); Domain (2); Motif (1); Non-terminal residue (2)	ATP-binding; Helicase; Hydrolase; Initiation factor; Nucleotide-binding; Protein biosynthesis; RNA-binding	4097		DEAD box helicase family, eIF4A subfamily	7858215
P48724	IF5_PHAVU	reviewed	Eukaryotic translation initiation factor 5 (eIF-5)	EIF5	Phaseolus vulgaris (Kidney bean) (French bean)	443	W2 domain (1)		GTP binding; translation initiation factor activity; translational initiation	GO:0005525; GO:0003743; GO:0006413	IPR003307; IPR002735	Chain (1); Compositional bias (2); Domain (1); Nucleotide binding (1)	GTP-binding; Initiation factor; Nucleotide-binding; Protein biosynthesis	3885		EIF-2-beta/eIF-5 family
Q9AXJ4	IF5A_MANES	reviewed	Eukaryotic translation initiation factor 5A (eIF-5A)		Manihot esculenta (Cassava) (Manioc)	160			translation initiation factor activity; translational initiation	GO:0003743; GO:0006413	IPR012340; IPR019769; IPR001884; IPR020189; IPR014722	Chain (1); Modified residue (1)	Hypusine; Initiation factor; Protein biosynthesis	3983		EIF-5A family
Q0IIF0	ILKAP_BOVIN	reviewed	Integrin-linked kinase-associated serine/threonine phosphatase 2C (ILKAP) (EC 3.1.3.16)	ILKAP	Bos taurus (Bovine)	370	PP2C-like domain (1)	3.1.3.16	cytoplasm; magnesium ion binding; manganese ion binding; protein amino acid dephosphorylation; protein serine/threonine phosphatase activity; protein serine/threonine phosphatase complex	GO:0005737; GO:0000287; GO:0030145; GO:0006470; GO:0004722; GO:0008287	IPR015655; IPR001932; IPR000222; IPR014045	Chain (1); Domain (1); Metal binding (5); Modified residue (1)	Cytoplasm; Hydrolase; Magnesium; Manganese; Metal-binding; Phosphoprotein; Protein phosphatase	9913		PP2C family			Cytoplasm.
O04373	ILL4_ARATH	reviewed	IAA-amino acid hydrolase ILR1-like 4 (EC 3.5.1.-)	ILL4 (IAR3) (JR3) (At1g51760) (F19C24.4)	Arabidopsis thaliana (Mouse-ear cress)	440		3.5.1.-	IAA-Ala conjugate hydrolase activity; endoplasmic reticulum; endoplasmic reticulum lumen; manganese ion binding; metallopeptidase activity; plasma membrane; protein dimerization activity; proteolysis; response to wounding	GO:0010179; GO:0005783; GO:0005788; GO:0030145; GO:0008237; GO:0005886; GO:0046983; GO:0006508; GO:0009611	IPR000886; IPR017439; IPR010168; IPR002933; IPR011650	Chain (1); Motif (1); Mutagenesis (4); Sequence conflict (3); Signal peptide (1)	Complete proteome; Endoplasmic reticulum; Hydrolase; Manganese; Signal	3702		Peptidase M20 family	9342878; 10072397; 11130712; 14593172; 11923288		Endoplasmic reticulum lumen.
P49248	IN21_MAIZE	reviewed	Protein IN2-1	IN2-1 (SAF1)	Zea mays (Maize)	243	GST C-terminal domain (1); GST N-terminal domain (1)				IPR004045; IPR017933; IPR012335	Chain (1); Domain (2)		4577		GST superfamily, HSP26 family	1912492
Q0GNC1	INF2_MOUSE	reviewed	Inverted formin-2	Inf2	Mus musculus (Mouse)	1273	FH1 (formin homology 1) domain (1); FH2 (formin homology 2) domain (1); GBD/FH3 (Rho GTPase-binding/formin homology 3) domain (1); WH2 domain (1)		Rho GTPase binding; actin binding; actin cytoskeleton organization	GO:0017048; GO:0003779; GO:0030036	IPR010472; IPR010473; IPR015425; IPR003104; IPR014768; IPR003124	Alternative sequence (1); Chain (1); Coiled coil (1); Compositional bias (1); Domain (4); Modified residue (13); Mutagenesis (3); Sequence conflict (4)	Actin-binding; Alternative splicing; Coiled coil; Phosphoprotein	10090		Formin homology family	16818491; 15489334; 17203969; 17242355
Q0DYB1	IPYR_ORYSJ	reviewed	Soluble inorganic pyrophosphatase (EC 3.6.1.1) (Pyrophosphate phospho-hydrolase) (PPase)	IPP (Os02g0704900) (LOC_Os02g47600) (P0724B10.39) (OsJ_007809)	Oryza sativa subsp. japonica (Rice)	214		3.6.1.1	cytoplasm; inorganic diphosphatase activity; magnesium ion binding; phosphate metabolic process	GO:0005737; GO:0004427; GO:0000287; GO:0006796	IPR008162	Chain (1); Metal binding (4); Sequence conflict (2)	Cytoplasm; Hydrolase; Magnesium; Metal-binding	39947		PPase family	16100779; 17210932; 15685292		Cytoplasm.
Q2H9M1	IRS4_CHAGB	reviewed	Increased rDNA silencing protein 4	IRS4 (CHGG_03083)	Chaetomium globosum (Soil fungus)	741	EH domain (1)		calcium ion binding; lipid metabolic process	GO:0005509; GO:0006629	IPR011992; IPR000261	Chain (1); Compositional bias (4); Domain (1)	Complete proteome; Lipid metabolism	38033		IRS4 family
Q9CAK8	ISPF_ARATH	reviewed	2-C-methyl-D-erythritol 2,4-cyclodiphosphate synthase, chloroplastic (MECDP-synthase) (MECPS) (EC 4.6.1.12)	ISPF (At1g63970) (F22C12.26) (T12P18.1)	Arabidopsis thaliana (Mouse-ear cress)	231		4.6.1.12	2-C-methyl-D-erythritol 2,4-cyclodiphosphate synthase activity; carotenoid biosynthetic process; chlorophyll biosynthetic process; chloroplast stroma	GO:0008685; GO:0016117; GO:0015995; GO:0009570	IPR003526	Alternative sequence (1); Beta strand (7); Chain (1); Erroneous gene model prediction (1); Helix (7); Sequence conflict (5); Transit peptide (1)	3D-structure; Alternative splicing; Chloroplast; Complete proteome; Isoprene biosynthesis; Lyase; Plastid; Transit peptide	3702	Isoprenoid biosynthesis; isopentenyl-PP biosynthesis via DXP pathway; isopentenyl-PP from 1-deoxy-D-xylulose 5-phosphate: step 4/6.	IspF family	11130712; 14593172		Plastid â€º chloroplast.
Q6FJY3	ISU1_CANGA	reviewed	Iron sulfur cluster assembly protein 1, mitochondrial (Iron sulfur cluster scaffold protein 1)	ISU1 (CAGL0M02629g)	Candida glabrata (Yeast) (Torulopsis glabrata)	213			2 iron, 2 sulfur cluster binding; iron ion binding; iron-sulfur cluster assembly; mitochondrial matrix; protein binding	GO:0051537; GO:0005506; GO:0016226; GO:0005759; GO:0005515	IPR011339; IPR002871	Chain (1); Transit peptide (1)	2Fe-2S; Complete proteome; Iron; Iron-sulfur; Metal-binding; Mitochondrion; Transit peptide	5478		NifU family	15229592		Mitochondrion matrix.
Q9SUG3	ITPK2_ARATH	reviewed	Inositol-tetrakisphosphate 1-kinase 2 (EC 2.7.1.134) (Inositol-triphosphate 5/6-kinase 2) (EC 2.7.1.159) (Inositol 1,3,4-trisphosphate 5/6-kinase 2) (Ins(1,3,4)P(3) 5/6-kinase 2) (AtItpk-2)	ITPK2 (At4g08170) (T12G13.10)	Arabidopsis thaliana (Mouse-ear cress)	353	ATP-grasp domain (1)	2.7.1.134; 2.7.1.159	ATP binding; cytoplasm; inositol tetrakisphosphate 1-kinase activity; inositol trisphosphate metabolic process; inositol-1,3,4-trisphosphate 5/6-kinase activity; magnesium ion binding; nucleus; response to wounding	GO:0005524; GO:0005737; GO:0047325; GO:0032957; GO:0035300; GO:0000287; GO:0005634; GO:0009611	IPR011761; IPR017427; IPR008656	Alternative sequence (2); Binding site (7); Chain (1); Domain (1); Erroneous gene model prediction (2); Metal binding (4); Nucleotide binding (1)	ATP-binding; Alternative splicing; Complete proteome; Kinase; Magnesium; Metal-binding; Nucleotide-binding; Transferase	3702		ITPK1 family	10617198; 14593172
Q4IJ11	IWS1_GIBZE	reviewed	Transcription factor IWS1	IWS1 (FG02797)	Gibberella zeae (Fusarium graminearum)	428	TFIIS N-terminal domain (1)		nucleus; regulation of transcription, DNA-dependent; transcription	GO:0005634; GO:0006355; GO:0006350	IPR008654; IPR017923	Chain (1); Domain (1)	Nucleus; Transcription; Transcription regulation	5518		IWS1 family	17823352		Nucleus.
Q9SBK6	JMT_BRARP	reviewed	Jasmonate O-methyltransferase (EC 2.1.1.141) (S-adenosyl-L-methionine:jasmonic acid carboxyl methyltransferase) (Floral nectary-specific protein 1)	JMT (NTR1)	Brassica rapa subsp. pekinensis (Chinese cabbage)	392		2.1.1.141	cytoplasm; jasmonate O-methyltransferase activity; nucleus; oxylipin biosynthetic process	GO:0005737; GO:0030795; GO:0005634; GO:0031408	IPR005299	Chain (1)	Cytoplasm; Fatty acid biosynthesis; Lipid synthesis; Methyltransferase; Nucleus; Oxylipin biosynthesis; S-adenosyl-L-methionine; Transferase	51351	Lipid metabolism; oxylipin biosynthesis.	Methyltransferase superfamily, Type-7 methyltransferase family	10809010		Cytoplasm. Nucleus.
O49196	KAP2_ARATH	reviewed	Adenylyl-sulfate kinase 2, chloroplastic (EC 2.7.1.25) (Adenosine-5'-phosphosulfate kinase) (APS kinase) (ATP adenosine-5'-phosphosulfate 3'-phosphotransferase)	AKN2 (At4g39940) (T5J17.110)	Arabidopsis thaliana (Mouse-ear cress)	293		2.7.1.25	ATP binding; adenylylsulfate kinase activity; chloroplast; cysteine biosynthetic process; phosphorylation; regulation of glucosinolate biosynthetic process; sulfate assimilation	GO:0005524; GO:0004020; GO:0009507; GO:0019344; GO:0016310; GO:0010439; GO:0000103	IPR002891	Active site (1); Chain (1); Nucleotide binding (1); Transit peptide (1)	ATP-binding; Amino-acid biosynthesis; Chloroplast; Complete proteome; Cysteine biosynthesis; Kinase; Nucleotide-binding; Phosphoprotein; Plastid; Transferase; Transit peptide	3702	Sulfur metabolism; hydrogen sulfide biosynthesis; sulfite from sulfate: step 2/3.	APS kinase family	10617198; 14593172		Plastid â€º chloroplast.
O59826	KCAB_SCHPO	reviewed	Putative voltage-gated potassium channel subunit beta (K(+) channel subunit beta)	SPCC965.06	Schizosaccharomyces pombe (Fission yeast)	344			cellular response to stress; cytosol; integral to membrane; nucleus; oxidation reduction; oxidoreductase activity; potassium ion binding; potassium ion transport; voltage-gated ion channel activity	GO:0033554; GO:0005829; GO:0016021; GO:0005634; GO:0055114; GO:0016491; GO:0030955; GO:0006813; GO:0005244	IPR001395; IPR005399; IPR005400	Chain (1)	Complete proteome; Cytoplasm; Ion transport; Ionic channel; Nucleus; Potassium; Potassium transport; Transport; Voltage-gated channel	4896		Shaker potassium channel beta subunit family	11859360; 16823372		Cytoplasm. Nucleus.
Q5XEP9	KCS17_ARATH	reviewed	3-ketoacyl-CoA synthase 17 (KCS-17) (EC 2.3.1.-) (Very long-chain fatty acid condensing enzyme 17) (VLCFA condensing enzyme 17)	KCS17 (At1g04220) (F20D22.1)	Arabidopsis thaliana (Mouse-ear cress)	528	FAE (fatty acid elongase) domain (1)	2.3.1.-	fatty acid biosynthetic process; fatty acid elongase activity; integral to membrane; response to osmotic stress; response to wounding; suberin biosynthetic process	GO:0006633; GO:0009922; GO:0016021; GO:0006970; GO:0009611; GO:0010345	IPR012392; IPR012328; IPR013601; IPR016038	Active site (5); Chain (1); Domain (1); Sequence conflict (1); Transmembrane (2)	Acyltransferase; Complete proteome; Membrane; Transferase; Transmembrane	3702	Lipid metabolism; fatty acid biosynthesis.	Chalcone/stilbene synthases family	11130712; 14593172; 12916765; 15277688		Membrane; Multi-pass membrane protein.
Q9XF43	KCS6_ARATH	reviewed	3-ketoacyl-CoA synthase 6 (KCS-6) (EC 2.3.1.-) (Very long-chain fatty acid condensing enzyme 6) (VLCFA condensing enzyme 6) (Cuticular protein 1)	CUT1 (CER6) (EL6) (KCS6) (At1g68530) (T26J14.10)	Arabidopsis thaliana (Mouse-ear cress)	497	FAE (fatty acid elongase) domain (1)	2.3.1.-	acyltransferase activity; endoplasmic reticulum; integral to membrane; response to cold; response to light stimulus; unidimensional cell growth; wax biosynthetic process	GO:0008415; GO:0005783; GO:0016021; GO:0009409; GO:0009416; GO:0009826; GO:0010025	IPR012392; IPR013747; IPR013601; IPR016038	Active site (6); Alternative sequence (2); Chain (1); Domain (1); Sequence conflict (2); Transmembrane (2)	Acyltransferase; Alternative splicing; Complete proteome; Membrane; Transferase; Transmembrane	3702	Lipid metabolism; fatty acid biosynthesis.	Chalcone/stilbene synthases family	10330468; 11130712; 14593172; 12916765		Membrane; Multi-pass membrane protein.
P0A714	KDGT_SHIFL	reviewed	2-keto-3-deoxygluconate permease (KDG permease)	kdgT (SF3986) (S3762)	Shigella flexneri	327			2-keto-3-deoxygluconate:hydrogen symporter activity; carbohydrate transport; integral to membrane; plasma membrane; sugar:hydrogen symporter activity	GO:0015649; GO:0008643; GO:0016021; GO:0005886; GO:0005351	IPR004684; IPR018395	Chain (1); Topological domain (11); Transmembrane (10)	Cell inner membrane; Cell membrane; Complete proteome; Membrane; Sugar transport; Symport; Transmembrane; Transport	623		KdgT transporter family	12384590; 12704152		Cell inner membrane; Multi-pass membrane protein.
P21865	KDPD_ECOLI	reviewed	Sensor protein kdpD (EC 2.7.13.3)	kdpD (b0695) (JW0683)	Escherichia coli (strain K12)	894	Histidine kinase domain (1)	2.7.13.3	ATP binding; integral to membrane; peptidyl-histidine phosphorylation; plasma membrane; response to stress; two-component sensor activity; two-component signal transduction system (phosphorelay)	GO:0005524; GO:0016021; GO:0018106; GO:0005886; GO:0006950; GO:0000155; GO:0000160	IPR003594; IPR004358; IPR003661; IPR005467; IPR003852; IPR006016	Chain (1); Domain (1); Modified residue (1); Topological domain (5); Transmembrane (4)	ATP-binding; Cell inner membrane; Cell membrane; Complete proteome; Kinase; Membrane; Nucleotide-binding; Phosphoprotein; Transferase; Transmembrane; Two-component regulatory system	83333			1532388; 8905232; 9278503; 16738553; 7499326; 15919996		Cell inner membrane; Multi-pass membrane protein.
Q38997	KIN10_ARATH	reviewed	SNF1-related protein kinase catalytic subunit alpha KIN10 (AKIN10) (EC 2.7.11.1) (AKIN alpha-2)	KIN10 (AK21) (SKIN10) (SNR2) (At3g01090) (T4P13.22)	Arabidopsis thaliana (Mouse-ear cress)	535	KA1 (kinase-associated) domain (1); Protein kinase domain (1); UBA domain (1)	2.7.11.1	ATP binding; carbohydrate metabolic process; detection of nutrient; fatty acid biosynthetic process; modification-dependent protein catabolic process; nitrate assimilation; nuclear ubiquitin ligase complex; protein amino acid phosphorylation; protein binding; protein serine/threonine kinase activity	GO:0005524; GO:0005975; GO:0009594; GO:0006633; GO:0019941; GO:0042128; GO:0000152; GO:0006468; GO:0005515; GO:0004674	IPR015741; IPR001772; IPR000719; IPR017441; IPR017442; IPR008271; IPR002290; IPR000449; IPR015940	Active site (1); Alternative sequence (1); Binding site (1); Chain (1); Cross-link (1); Domain (3); Nucleotide binding (1)	ATP-binding; Alternative splicing; Carbohydrate metabolism; Complete proteome; Fatty acid biosynthesis; Isopeptide bond; Kinase; Lipid synthesis; Nitrate assimilation; Nucleotide-binding; Phosphoprotein; Serine/threonine-protein kinase; Transferase; Ubl conjugation; Ubl conjugation pathway	3702		Protein kinase superfamily, CAMK Ser/Thr protein kinase family, SNF1 subfamily	1339373; 11130713; 14593172; 7816049; 8534852; 10220464; 11387208; 11522840; 17272265; 18931139
P27774	KPPR_MESCR	reviewed	Phosphoribulokinase, chloroplastic (PRKase) (PRK) (EC 2.7.1.19) (Phosphopentokinase)		Mesembryanthemum crystallinum (Common ice plant)	397		2.7.1.19	ATP binding; chloroplast; phosphoribulokinase activity; reductive pentose-phosphate cycle	GO:0005524; GO:0009507; GO:0008974; GO:0019253	IPR006082; IPR006083	Chain (1); Disulfide bond (1); Transit peptide (1)	ATP-binding; Calvin cycle; Chloroplast; Disulfide bond; Kinase; Nucleotide-binding; Photosynthesis; Plastid; Transferase; Transit peptide	3544	Carbohydrate biosynthesis; Calvin cycle.	Phosphoribulokinase family			Plastid â€º chloroplast.
Q6ID18	LAC10_ARATH	reviewed	Laccase-10 (EC 1.10.3.2) (Benzenediol:oxygen oxidoreductase 10) (Urishiol oxidase 10) (Diphenol oxidase 10)	LAC10 (At5g01190) (F7J8.170)	Arabidopsis thaliana (Mouse-ear cress)	558	Plastocyanin-like domains (3)	1.10.3.2	apoplast; copper ion binding; extracellular space; laccase activity; lignin catabolic process; oxidation reduction	GO:0048046; GO:0005507; GO:0005615; GO:0008471; GO:0046274; GO:0055114	IPR001117; IPR011706; IPR011707; IPR002355; IPR008972; IPR017761	Chain (1); Domain (3); Erroneous gene model prediction (1); Glycosylation (10); Metal binding (11); Signal peptide (1)	Apoplast; Complete proteome; Copper; Glycoprotein; Lignin degradation; Metal-binding; Oxidoreductase; Repeat; Secreted; Signal	3702		Multicopper oxidase family	11130714; 16804053		Secreted â€º extracellular space â€º apoplast.
P03023	LACI_ECOLI	reviewed	Lactose operon repressor	lacI (b0345) (JW0336)	Escherichia coli (strain K12)	360	HTH lacI-type DNA-binding domain (1)		cytosol; protein binding; regulation of transcription, DNA-dependent; transcription; transcription factor activity	GO:0005829; GO:0005515; GO:0006355; GO:0006350; GO:0003700	IPR000843; IPR001761	Beta strand (16); Chain (1); DNA binding (1); Domain (1); Helix (15); Mutagenesis (2); Natural variant (1); Sequence conflict (3); Turn (4)	3D-structure; Complete proteome; DNA-binding; Direct protein sequencing; Repressor; Transcription; Transcription regulation	83333			355891; 9278503; 16738553; 1107032; 4571224; 4594037; 3286877; 7498473; 2178920; 8046748; 2040302; 1923807; 3064080; 2742823; 8683581; 10647179; 8638105
Q39131	LAML_ARATH	reviewed	Lamin-like protein	At5g15350 (F8M21_240)	Arabidopsis thaliana (Mouse-ear cress)	172	Plastocyanin-like domain (1)		anchored to plasma membrane; copper ion binding; electron carrier activity; vacuole	GO:0046658; GO:0005507; GO:0009055; GO:0005773	IPR008972; IPR003245	Chain (1); Compositional bias (1); Domain (1); Glycosylation (4); Lipidation (1); Propeptide (1); Signal peptide (1)	Cell membrane; Complete proteome; GPI-anchor; Glycoprotein; Lipoprotein; Membrane; Signal	3702			11130714; 14593172; 14517339; 16602701		Cell membrane; Lipid-anchor â€º GPI-anchor.
Q9JJK2	LANC2_MOUSE	reviewed	LanC-like protein 2 (Testis-specific adriamycin sensitivity protein)	Lancl2 (Tasp)	Mus musculus (Mouse)	450			catalytic activity; cytosol; negative regulation of transcription; nucleus; plasma membrane	GO:0003824; GO:0005829; GO:0016481; GO:0005634; GO:0005886	IPR007822; IPR020464; IPR020429	Chain (1); Modified residue (3)	Cell membrane; Cytoplasm; Membrane; Nucleus; Phosphoprotein	10090		LanC-like protein family	15489334; 18034455		Nucleus. Cytoplasm. Cell membrane.
P46519	LEA14_SOYBN	reviewed	Desiccation protectant protein Lea14 homolog		Glycine max (Soybean)	152			response to desiccation	GO:0009269	IPR004864; IPR013990	Chain (1)		3847		LEA type 2 family	7991700
P27199	LGB_PSOTE	reviewed	Leghemoglobin		Psophocarpus tetragonolobus (Goa bean) (Asparagus bean)	145			heme binding; nitrogen fixation; oxygen binding; oxygen transport; oxygen transporter activity	GO:0020037; GO:0009399; GO:0019825; GO:0015671; GO:0005344	IPR012292; IPR000971; IPR001032; IPR019824	Chain (1); Metal binding (2)	Heme; Iron; Metal-binding; Nitrogen fixation; Oxygen transport; Transport	3891		Plant globin family	7764023
Q8GSM2	LOX23_HORVU	reviewed	Lipoxygenase 2.3, chloroplastic (EC 1.13.11.12) (LOX2:Hv:3)	LOX2.3	Hordeum vulgare (Barley)	896	Lipoxygenase domain (1); PLAT domain (1)	1.13.11.12	chloroplast; electron carrier activity; iron ion binding; lipoxygenase activity; oxidation reduction; oxylipin biosynthetic process	GO:0009507; GO:0009055; GO:0005506; GO:0016165; GO:0055114; GO:0031408	IPR000907; IPR013819; IPR001024; IPR001246	Chain (1); Domain (2); Metal binding (5); Transit peptide (1)	Chloroplast; Dioxygenase; Fatty acid biosynthesis; Iron; Lipid synthesis; Metal-binding; Oxidoreductase; Oxylipin biosynthesis; Plastid; Transit peptide	4513	Lipid metabolism; oxylipin biosynthesis.	Lipoxygenase family	12452441		Plastid â€º chloroplast.
P09186	LOX3_SOYBN	reviewed	Seed lipoxygenase-3 (L-3) (EC 1.13.11.12)	LOX1.3 (LOX3)	Glycine max (Soybean)	857	Lipoxygenase domain (1); PLAT domain (1)	1.13.11.12	cytoplasm; electron carrier activity; iron ion binding; lipoxygenase activity; oxidation reduction; oxylipin biosynthetic process	GO:0005737; GO:0009055; GO:0005506; GO:0016165; GO:0055114; GO:0031408	IPR000907; IPR013819; IPR001024; IPR001246	Beta strand (28); Chain (1); Domain (2); Helix (43); Metal binding (5); Mutagenesis (2); Natural variant (7); Turn (11)	3D-structure; Cytoplasm; Dioxygenase; Fatty acid biosynthesis; Iron; Lipid synthesis; Metal-binding; Oxidoreductase; Oxylipin biosynthesis	3847	Lipid metabolism; oxylipin biosynthesis.	Lipoxygenase family	7999759; 9294864; 9922163; 11686682; 12792803; 12964012; 14993710; 14705020		Cytoplasm.
P38417	LOX4_SOYBN	reviewed	Lipoxygenase-4 (L-4) (EC 1.13.11.12) (VSP94)	LOX1.5 (LOX4)	Glycine max (Soybean)	853	Lipoxygenase domain (1); PLAT domain (1)	1.13.11.12	cytoplasm; electron carrier activity; iron ion binding; lipoxygenase activity; oxidation reduction; oxylipin biosynthetic process	GO:0005737; GO:0009055; GO:0005506; GO:0016165; GO:0055114; GO:0031408	IPR000907; IPR013819; IPR001024; IPR001246	Chain (1); Domain (2); Metal binding (5)	Cytoplasm; Dioxygenase; Direct protein sequencing; Fatty acid biosynthesis; Iron; Lipid synthesis; Metal-binding; Oxidoreductase; Oxylipin biosynthesis	3847	Lipid metabolism; oxylipin biosynthesis.	Lipoxygenase family	16668631		Cytoplasm.
P24095	LOXX_SOYBN	reviewed	Seed lipoxygenase (EC 1.13.11.12)	LOX1.4 (SC514)	Glycine max (Soybean)	864	Lipoxygenase domain (1); PLAT domain (1)	1.13.11.12	cytoplasm; electron carrier activity; iron ion binding; lipoxygenase activity; oxidation reduction; oxylipin biosynthetic process	GO:0005737; GO:0009055; GO:0005506; GO:0016165; GO:0055114; GO:0031408	IPR000907; IPR013819; IPR001024; IPR001246	Beta strand (30); Chain (1); Domain (2); Helix (45); Metal binding (5); Sequence conflict (4); Turn (6)	3D-structure; Cytoplasm; Dioxygenase; Fatty acid biosynthesis; Iron; Lipid synthesis; Metal-binding; Oxidoreductase; Oxylipin biosynthesis	3847	Lipid metabolism; oxylipin biosynthesis.	Lipoxygenase family	1909908; 17022084		Cytoplasm.
Q8LFD1	LPP3_ARATH	reviewed	Putative lipid phosphate phosphatase 3, chloroplastic (AtLPP3) (EC 3.1.3.-) (Phosphatidic acid phosphatase 3) (Phosphatidate phosphohydrolase 3)	LPP3 (At3g02600) (F16B3.23)	Arabidopsis thaliana (Mouse-ear cress)	364		3.1.3.-	chloroplast membrane; hydrolase activity; integral to membrane; plasma membrane	GO:0031969; GO:0016787; GO:0016021; GO:0005886	IPR016118; IPR000326	Chain (1); Erroneous gene model prediction (1); Transit peptide (1); Transmembrane (4)	Alternative splicing; Chloroplast; Complete proteome; Hydrolase; Membrane; Plastid; Transit peptide; Transmembrane	3702		PA-phosphatase related phosphoesterase family	11278556; 11130713		Plastid â€º chloroplast membrane; Multi-pass membrane protein.
O35900	LSM2_MOUSE	reviewed	U6 snRNA-associated Sm-like protein LSm2 (snRNP core Sm-like protein Sm-x5) (Protein G7b)	Lsm2 (G7b)	Mus musculus (Mouse)	95			RNA binding; RNA splicing; mRNA processing; protein kinase binding; spliceosome	GO:0003723; GO:0008380; GO:0006397; GO:0019901; GO:0005681	IPR006649; IPR001163; IPR016654	Chain (1); Modified residue (2)	Nucleus; Phosphoprotein; RNA-binding; Ribonucleoprotein; Spliceosome; mRNA processing; mRNA splicing	10090		SnRNP Sm proteins family	9271633; 11797099; 15489334		Nucleus.
Q0DKW8	LTI6B_ORYSJ	reviewed	Hydrophobic protein LTI6B (Low temperature-induced protein 6B)	LTI6B (DRR2) (R1G1B) (Os05g0138300) (LOC_Os05g04700) (OSJNBa0069I13.6)	Oryza sativa subsp. japonica (Rice)	55			integral to membrane	GO:0016021	IPR000612	Chain (1); Erroneous gene model prediction (1); Transmembrane (2)	Membrane; Transmembrane	39947		UPF0057 (PMP3) family	15656983; 16261349; 16100779; 17210932		Membrane; Multi-pass membrane protein.
O95372	LYPA2_HUMAN	reviewed	Acyl-protein thioesterase 2 (EC 3.1.2.-) (Lysophospholipase II) (LPL-I)	LYPLA2	Homo sapiens (Human)	231		3.1.2.-	cytoplasm; fatty acid metabolic process; hydrolase activity	GO:0005737; GO:0006631; GO:0016787	IPR003140	Active site (3); Chain (1); Frameshift (1)	Complete proteome; Cytoplasm; Fatty acid metabolism; Hydrolase; Lipid metabolism	9606		AB hydrolase 2 family	16710414; 15489334		Cytoplasm.
Q8K215	LYRM4_MOUSE	reviewed	LYR motif-containing protein 4	Lyrm4	Mus musculus (Mouse)	91			mitochondrion	GO:0005739	IPR008011	Chain (1)	Mitochondrion	10090	Cofactor biosynthesis; iron-sulfur cluster biosynthesis.	Complex I LYR family	16141072; 15489334		Mitochondrion.
P93276	M030_ARATH	reviewed	Uncharacterized mitochondrial protein AtMg00030 (ORF107a)	AtMg00030	Arabidopsis thaliana (Mouse-ear cress)	107			mitochondrion	GO:0005739		Chain (1)	Complete proteome; Mitochondrion	3702			8988169		Mitochondrion.
P92535	M1010_ARATH	reviewed	Uncharacterized mitochondrial protein AtMg01010 (ORF118)	AtMg01010	Arabidopsis thaliana (Mouse-ear cress)	118			mitochondrion	GO:0005739		Chain (1); Erroneous gene model prediction (2)	Complete proteome; Mitochondrion	3702			8988169; 10617197		Mitochondrion.
P0C582	M2OM_NEUCR	reviewed	Putative mitochondrial 2-oxoglutarate/malate carrier protein (OGCP)	NCU10732 (NCU04792)	Neurospora crassa	331	Solcar repeats (3)		binding; integral to membrane; mitochondrial inner membrane; transport; transporter activity	GO:0005488; GO:0016021; GO:0005743; GO:0006810; GO:0005215	IPR002113; IPR002067; IPR001993; IPR018108	Chain (1); Repeat (3); Transmembrane (6)	Complete proteome; Membrane; Mitochondrion; Mitochondrion inner membrane; Repeat; Transmembrane; Transport	5141		Mitochondrial carrier family	12712197		Mitochondrion inner membrane; Multi-pass membrane protein.
Q12852	M3K12_HUMAN	reviewed	Mitogen-activated protein kinase kinase kinase 12 (EC 2.7.11.25) (Mixed lineage kinase) (Leucine-zipper protein kinase) (ZPK) (Dual leucine zipper bearing kinase) (DLK) (MAPK-upstream kinase) (MUK)	MAP3K12 (ZPK)	Homo sapiens (Human)	859	Protein kinase domain (1)	2.7.11.25	ATP binding; JNK cascade; MAP kinase kinase kinase activity; cytosol; histone phosphorylation; magnesium ion binding; membrane fraction; peptidyl-serine phosphorylation; peptidyl-threonine phosphorylation; plasma membrane; protein amino acid autophosphorylation; protein homodimerization activity; protein kinase binding; protein tyrosine kinase activity	GO:0005524; GO:0007254; GO:0004709; GO:0005829; GO:0016572; GO:0000287; GO:0005624; GO:0018105; GO:0018107; GO:0005886; GO:0046777; GO:0042803; GO:0019901; GO:0004713	IPR017419; IPR000719; IPR017441; IPR017442; IPR008271; IPR001245	Active site (1); Binding site (1); Chain (1); Compositional bias (2); Domain (3); Natural variant (3); Nucleotide binding (1); Sequence conflict (4)	ATP-binding; Complete proteome; Cytoplasm; Kinase; Magnesium; Membrane; Nucleotide-binding; Phosphoprotein; Polymorphism; Repeat; Serine/threonine-protein kinase; Transferase	9606		Protein kinase superfamily, STE Ser/Thr protein kinase family, MAP kinase kinase kinase subfamily	8037767; 14697235; 15489334; 10801814; 17344846		Cytoplasm. Membrane; Peripheral membrane protein.
Q39008	M3K1_ARATH	reviewed	Mitogen-activated protein kinase kinase kinase 1 (MAP kinase kinase kinase 1) (AtMEKK1) (ARAKIN) (EC 2.7.11.25)	MEKK1 (At4g08500) (T15F16.5)	Arabidopsis thaliana (Mouse-ear cress)	608	Protein kinase domain (1)	2.7.11.25	ATP binding; DNA binding; MAP kinase kinase kinase activity; MAPKKK cascade; kinase binding; nucleus; protein amino acid phosphorylation; response to cold; response to salt stress; response to wounding	GO:0005524; GO:0003677; GO:0004709; GO:0000165; GO:0019900; GO:0005634; GO:0006468; GO:0009409; GO:0009651; GO:0009611	IPR000719; IPR017441; IPR017442; IPR008271; IPR002290	Active site (1); Binding site (1); Chain (1); Domain (1); Frameshift (1); Nucleotide binding (1); Region (2); Sequence caution (1); Sequence conflict (3)	ATP-binding; Complete proteome; Kinase; Nucleotide-binding; Serine/threonine-protein kinase; Stress response; Transferase	3702		Protein kinase superfamily, STE Ser/Thr protein kinase family, MAP kinase kinase kinase subfamily	8570631; 10617198; 14593172; 8597596; 10556579; 9878570; 11875555; 12119167; 15225555
O02773	MA1A1_PIG	reviewed	Mannosyl-oligosaccharide 1,2-alpha-mannosidase IA (EC 3.2.1.113) (Processing alpha-1,2-mannosidase IA) (Alpha-1,2-mannosidase IA) (Mannosidase alpha class 1A member 1) (Man(9)-alpha-mannosidase) (Man9-mannosidase)	MAN1A1 (MAN1A)	Sus scrofa (Pig)	659		3.2.1.113	calcium ion binding; endoplasmic reticulum membrane; integral to membrane; mannosyl-oligosaccharide 1,2-alpha-mannosidase activity; metabolic process	GO:0005509; GO:0005789; GO:0016021; GO:0004571; GO:0008152	IPR001382	Chain (1); Disulfide bond (1); Metal binding (1); Topological domain (2); Transmembrane (1)	Calcium; Direct protein sequencing; Disulfide bond; Endoplasmic reticulum; Glycosidase; Hydrolase; Membrane; Metal-binding; Signal-anchor; Transmembrane	9823	Protein modification; protein glycosylation.	Glycosyl hydrolase 47 family	9219526; 8223597		Endoplasmic reticulum membrane; Single-pass type II membrane protein.
P22134	MAG_YEAST	reviewed	DNA-3-methyladenine glycosylase (EC 3.2.2.21) (3-methyladenine DNA glycosidase) (3MEA DNA glycosylase)	MAG1 (MAG) (YER142C)	Saccharomyces cerevisiae (Baker's yeast)	296		3.2.2.21	DNA binding; DNA dealkylation; alkylbase DNA N-glycosylase activity; base-excision repair; nucleus; protein binding	GO:0003677; GO:0006307; GO:0003905; GO:0006284; GO:0005634; GO:0005515	IPR000035; IPR003583; IPR003265	Active site (1); Chain (1); Modified residue (1); Site (1)	Complete proteome; DNA damage; DNA repair; Direct protein sequencing; Hydrolase; Nucleus; Phosphoprotein	4932		Alkylbase DNA glycosidase alkA family	2265619; 2265620; 9169868; 17322287; 7718559; 11502169; 18407956		Nucleus.
P12628	MAOX_PHAVU	reviewed	NADP-dependent malic enzyme (NADP-ME) (EC 1.1.1.40)	ME1	Phaseolus vulgaris (Kidney bean) (French bean)	589		1.1.1.40	NAD or NADH binding; cytoplasm; malate dehydrogenase (oxaloacetate-decarboxylating) (NADP+) activity; malate metabolic process; metal ion binding; oxidation reduction	GO:0051287; GO:0005737; GO:0004473; GO:0006108; GO:0046872; GO:0055114	IPR015884; IPR012301; IPR012302; IPR001891; IPR016040	Active site (2); Binding site (3); Chain (1); Metal binding (3); Nucleotide binding (1); Sequence conflict (5); Site (1)	Cytoplasm; Metal-binding; NADP; Oxidoreductase	3885		Malic enzymes family	3041415; 7925425; 2103472		Cytoplasm.
Q5YK33	MATK_ERYCG	reviewed	Maturase K (Intron maturase)	matK	Erythrina crista-galli (Cockspur coral tree)	504			RNA binding; RNA splicing; chloroplast; mRNA processing; tRNA processing	GO:0003723; GO:0008380; GO:0009507; GO:0006397; GO:0008033	IPR000442; IPR002866	Chain (1)	Chloroplast; Plastid; RNA-binding; mRNA processing; tRNA processing	49817		Intron maturase 2 family, MatK subfamily			Plastid â€º chloroplast.
Q9SJI8	MBF1A_ARATH	reviewed	Multiprotein-bridging factor 1a	MBF1A (At2g42680) (F14N22.5)	Arabidopsis thaliana (Mouse-ear cress)	142	HTH cro/C1-type DNA-binding domain (1)		nucleolus; positive regulation of transcription; regulation of transcription, DNA-dependent; sequence-specific DNA binding; transcription; transcription coactivator activity	GO:0005730; GO:0045941; GO:0006355; GO:0043565; GO:0006350; GO:0003713	IPR001387; IPR013729	Chain (1); DNA binding (1); Domain (1)	Activator; Complete proteome; DNA-binding; Nucleus; Transcription; Transcription regulation	3702		MBF1 family	10617197; 14593172; 14988493; 15451167; 16283071; 16244138; 17234157		Nucleus â€º nucleolus.
P57106	MDHC2_ARATH	reviewed	Malate dehydrogenase, cytoplasmic 2 (EC 1.1.1.37)	At5g43330 (MWF20.2)	Arabidopsis thaliana (Mouse-ear cress)	332		1.1.1.37	L-malate dehydrogenase activity; binding; cytoplasm; glycolysis; malate metabolic process; oxidation reduction; plasma membrane; tricarboxylic acid cycle	GO:0030060; GO:0005488; GO:0005737; GO:0006096; GO:0006108; GO:0055114; GO:0005886; GO:0006099	IPR001557; IPR001236; IPR015955; IPR001252; IPR011274; IPR010945; IPR016040	Active site (1); Binding site (6); Chain (1); Nucleotide binding (2)	Complete proteome; Cytoplasm; NAD; Oxidoreductase; Tricarboxylic acid cycle	3702		LDH/MDH superfamily, MDH type 2 family	10718197; 14593172		Cytoplasm.
O48905	MDHC_MEDSA	reviewed	Malate dehydrogenase, cytoplasmic (EC 1.1.1.37)	CMDH	Medicago sativa (Alfalfa)	332		1.1.1.37	L-malate dehydrogenase activity; binding; cytoplasm; glycolysis; malate metabolic process; oxidation reduction; tricarboxylic acid cycle	GO:0030060; GO:0005488; GO:0005737; GO:0006096; GO:0006108; GO:0055114; GO:0006099	IPR001557; IPR001236; IPR015955; IPR001252; IPR011274; IPR010945; IPR016040	Active site (1); Binding site (6); Chain (1); Nucleotide binding (2)	Cytoplasm; NAD; Oxidoreductase; Tricarboxylic acid cycle	3879		LDH/MDH superfamily, MDH type 2 family	9721676		Cytoplasm.
Q9ZP05	MDHG1_ARATH	reviewed	Malate dehydrogenase, glyoxysomal (EC 1.1.1.37) (mbNAD-MDH)	At5g09660 (F17I14_150) (MTH16.8)	Arabidopsis thaliana (Mouse-ear cress)	354		1.1.1.37	L-malate dehydrogenase activity; apoplast; binding; chloroplast envelope; glycolysis; glyoxylate cycle; glyoxysome; malate metabolic process; oxidation reduction; peroxisome; tricarboxylic acid cycle; vacuole	GO:0030060; GO:0048046; GO:0005488; GO:0009941; GO:0006096; GO:0006097; GO:0009514; GO:0006108; GO:0055114; GO:0005777; GO:0006099; GO:0005773	IPR001557; IPR001236; IPR015955; IPR001252; IPR010097; IPR016040	Active site (1); Binding site (7); Chain (1); Nucleotide binding (2); Transit peptide (1)	Alternative splicing; Complete proteome; Glyoxylate bypass; Glyoxysome; NAD; Oxidoreductase; Transit peptide; Tricarboxylic acid cycle	3702		LDH/MDH superfamily, MDH type 1 family	9774405; 10470850; 11130714; 14593172		Glyoxysome.
O48902	MDHP_MEDSA	reviewed	Malate dehydrogenase [NADP], chloroplastic (EC 1.1.1.82) (NADP-MDH)	MDH1 (P1MDH)	Medicago sativa (Alfalfa)	437		1.1.1.82	binding; carbohydrate metabolic process; chloroplast; malate dehydrogenase (NADP+) activity; malate metabolic process; oxidation reduction	GO:0005488; GO:0005975; GO:0009507; GO:0046554; GO:0006108; GO:0055114	IPR001236; IPR015955; IPR001252; IPR011273; IPR010945; IPR016040	Active site (1); Binding site (6); Chain (1); Disulfide bond (2); Nucleotide binding (2); Site (2); Transit peptide (1)	Chloroplast; Disulfide bond; NADP; Oxidoreductase; Plastid; Transit peptide	3879		LDH/MDH superfamily, MDH type 2 family	9721676		Plastid â€º chloroplast.
A2RM21	METC_LACLM	reviewed	Cystathionine beta-lyase (CBL) (EC 4.4.1.8) (Beta-cystathionase) (Cysteine lyase)	metC (metB2) (llmg_1776)	Lactococcus lactis subsp. cremoris (strain MG1363)	380		4.4.1.8	cystathionine beta-lyase activity; cytoplasm; methionine biosynthetic process; pyridoxal phosphate binding	GO:0004121; GO:0005737; GO:0009086; GO:0030170	IPR000277; IPR015421; IPR015422	Chain (1); Modified residue (1)	Amino-acid biosynthesis; Complete proteome; Cytoplasm; Lyase; Methionine biosynthesis; Pyridoxal phosphate	416870	Amino-acid biosynthesis; L-methionine biosynthesis via de novo pathway; L-homocysteine from L-cystathionine: step 1/1.	Trans-sulfuration enzymes family	10618201; 10620674; 17307855		Cytoplasm.
O50008	METE_ARATH	reviewed	5-methyltetrahydropteroyltriglutamate--homocysteine methyltransferase (EC 2.1.1.14) (Vitamin-B12-independent methionine synthase isozyme) (Cobalamin-independent methionine synthase isozyme)	CIMS (At5g17920) (MPI7.9)	Arabidopsis thaliana (Mouse-ear cress)	765		2.1.1.14	5-methyltetrahydropteroyltriglutamate-homocysteine S-methyltransferase activity; apoplast; chloroplast stroma; copper ion binding; cytosol; methionine biosynthetic process; methionine synthase activity; peroxisome; plasma membrane; response to cadmium ion; response to salt stress; zinc ion binding	GO:0003871; GO:0048046; GO:0009570; GO:0005507; GO:0005829; GO:0009086; GO:0008705; GO:0005777; GO:0005886; GO:0046686; GO:0009651; GO:0008270	IPR013215; IPR002629; IPR006276	Beta strand (25); Chain (1); Helix (33); Metal binding (3); Turn (5)	3D-structure; Amino-acid biosynthesis; Complete proteome; Cytoplasm; Metal-binding; Methionine biosynthesis; Methyltransferase; Transferase; Zinc	3702	Amino-acid biosynthesis; L-methionine biosynthesis via de novo pathway; L-methionine from L-homocysteine (MetE route): step 1/1.	Vitamin-B12 independent methionine synthase family	9636232; 9679202; 14593172		Cytoplasm.
Q42662	METE_SOLSC	reviewed	5-methyltetrahydropteroyltriglutamate--homocysteine methyltransferase (EC 2.1.1.14) (Vitamin-B12-independent methionine synthase isozyme) (Cobalamin-independent methionine synthase isozyme)	MET	Solenostemon scutellarioides (Coleus) (Coleus blumei)	764		2.1.1.14	5-methyltetrahydropteroyltriglutamate-homocysteine S-methyltransferase activity; cytoplasm; methionine biosynthetic process; zinc ion binding	GO:0003871; GO:0005737; GO:0009086; GO:0008270	IPR013215; IPR002629; IPR006276	Chain (1); Metal binding (3)	Amino-acid biosynthesis; Cytoplasm; Direct protein sequencing; Metal-binding; Methionine biosynthesis; Methyltransferase; Transferase; Zinc	4142	Amino-acid biosynthesis; L-methionine biosynthesis via de novo pathway; L-methionine from L-homocysteine (MetE route): step 1/1.	Vitamin-B12 independent methionine synthase family			Cytoplasm.
Q9KUW9	METH_VIBCH	reviewed	Methionine synthase (EC 2.1.1.13) (5-methyltetrahydrofolate--homocysteine methyltransferase) (Methionine synthase, vitamin-B12 dependent) (MS)	metH (VC_0390)	Vibrio cholerae	1226	AdoMet activation domain (1); B12-binding domain (1); B12-binding N-terminal domain (1); Hcy-binding domain (1); Pterin-binding domain (1)	2.1.1.13	cobalamin binding; cobalt ion binding; dihydropteroate synthase activity; folic acid and derivative biosynthetic process; homocysteine S-methyltransferase activity; intracellular; methionine biosynthetic process; methionine synthase activity; zinc ion binding	GO:0031419; GO:0050897; GO:0004156; GO:0009396; GO:0008898; GO:0005622; GO:0009086; GO:0008705; GO:0008270	IPR006158; IPR000489; IPR004223; IPR003759; IPR011822; IPR003726	Binding site (4); Chain (1); Domain (5); Metal binding (4); Region (2)	Amino-acid biosynthesis; Cobalamin; Cobalt; Complete proteome; Metal-binding; Methionine biosynthesis; Methyltransferase; Repeat; S-adenosyl-L-methionine; Transferase; Zinc	666	Amino-acid biosynthesis; L-methionine biosynthesis via de novo pathway; L-methionine from L-homocysteine (MetH route): step 1/1.	Vitamin-B12 dependent methionine synthase family	10952301
Q96551	METK1_CATRO	reviewed	S-adenosylmethionine synthetase 1 (AdoMet synthetase 1) (EC 2.5.1.6) (Methionine adenosyltransferase 1) (MAT 1)	SAMS1	Catharanthus roseus (Madagascar periwinkle) (Vinca rosea)	393		2.5.1.6	ATP binding; cobalt ion binding; cytoplasm; magnesium ion binding; manganese ion binding; methionine adenosyltransferase activity; one-carbon metabolic process; potassium ion binding	GO:0005524; GO:0050897; GO:0005737; GO:0000287; GO:0030145; GO:0004478; GO:0006730; GO:0030955	IPR002133	Binding site (1); Chain (1); Metal binding (4); Nucleotide binding (2)	ATP-binding; Cobalt; Cytoplasm; Magnesium; Manganese; Metal-binding; Nucleotide-binding; One-carbon metabolism; Potassium; Transferase	4058	Amino-acid biosynthesis; S-adenosyl-L-methionine biosynthesis; S-adenosyl-L-methionine from L-methionine: step 1/1.	AdoMet synthetase family	9037140		Cytoplasm.
P31155	METK1_PETCR	reviewed	S-adenosylmethionine synthetase 1 (AdoMet synthetase 1) (EC 2.5.1.6) (Methionine adenosyltransferase 1) (MAT 1) (Fragment)	SMS-1	Petroselinum crispum (Parsley) (Petroselinum hortense)	234		2.5.1.6	ATP binding; cobalt ion binding; cytoplasm; magnesium ion binding; methionine adenosyltransferase activity; one-carbon metabolic process; potassium ion binding	GO:0005524; GO:0050897; GO:0005737; GO:0000287; GO:0004478; GO:0006730; GO:0030955	IPR002133	Chain (1); Metal binding (2); Non-terminal residue (1); Nucleotide binding (1)	ATP-binding; Cobalt; Cytoplasm; Magnesium; Metal-binding; Nucleotide-binding; One-carbon metabolism; Potassium; Transferase	4043	Amino-acid biosynthesis; S-adenosyl-L-methionine biosynthesis; S-adenosyl-L-methionine from L-methionine: step 1/1.	AdoMet synthetase family	1374911		Cytoplasm.
P43280	METK1_SOLLC	reviewed	S-adenosylmethionine synthetase 1 (AdoMet synthetase 1) (EC 2.5.1.6) (Methionine adenosyltransferase 1) (MAT 1)	SAM1	Solanum lycopersicum (Tomato) (Lycopersicon esculentum)	393		2.5.1.6	ATP binding; cobalt ion binding; cytoplasm; magnesium ion binding; methionine adenosyltransferase activity; one-carbon metabolic process; potassium ion binding	GO:0005524; GO:0050897; GO:0005737; GO:0000287; GO:0004478; GO:0006730; GO:0030955	IPR002133	Binding site (1); Chain (1); Metal binding (4); Nucleotide binding (2)	ATP-binding; Cobalt; Cytoplasm; Magnesium; Metal-binding; Nucleotide-binding; One-carbon metabolism; Potassium; Transferase	4081	Amino-acid biosynthesis; S-adenosyl-L-methionine biosynthesis; S-adenosyl-L-methionine from L-methionine: step 1/1.	AdoMet synthetase family	8018871		Cytoplasm.
P43281	METK2_SOLLC	reviewed	S-adenosylmethionine synthetase 2 (AdoMet synthetase 2) (EC 2.5.1.6) (Methionine adenosyltransferase 2) (MAT 2)	SAM2	Solanum lycopersicum (Tomato) (Lycopersicon esculentum)	393		2.5.1.6	ATP binding; cobalt ion binding; cytoplasm; magnesium ion binding; methionine adenosyltransferase activity; one-carbon metabolic process; potassium ion binding	GO:0005524; GO:0050897; GO:0005737; GO:0000287; GO:0004478; GO:0006730; GO:0030955	IPR002133	Binding site (1); Chain (1); Metal binding (4); Nucleotide binding (2)	ATP-binding; Cobalt; Cytoplasm; Magnesium; Metal-binding; Nucleotide-binding; One-carbon metabolism; Potassium; Transferase	4081	Amino-acid biosynthesis; S-adenosyl-L-methionine biosynthesis; S-adenosyl-L-methionine from L-methionine: step 1/1.	AdoMet synthetase family	8018871		Cytoplasm.
P93254	METK_MESCR	reviewed	S-adenosylmethionine synthetase (AdoMet synthetase) (EC 2.5.1.6) (Methionine adenosyltransferase) (MAT)	METK	Mesembryanthemum crystallinum (Common ice plant)	392		2.5.1.6	ATP binding; cobalt ion binding; cytoplasm; magnesium ion binding; methionine adenosyltransferase activity; one-carbon metabolic process; potassium ion binding	GO:0005524; GO:0050897; GO:0005737; GO:0000287; GO:0004478; GO:0006730; GO:0030955	IPR002133	Binding site (1); Chain (1); Metal binding (4); Nucleotide binding (2)	ATP-binding; Cobalt; Cytoplasm; Magnesium; Metal-binding; Nucleotide-binding; One-carbon metabolism; Potassium; Transferase	3544	Amino-acid biosynthesis; S-adenosyl-L-methionine biosynthesis; S-adenosyl-L-methionine from L-methionine: step 1/1.	AdoMet synthetase family			Cytoplasm.
O49809	MFPA_BRANA	reviewed	Glyoxysomal fatty acid beta-oxidation multifunctional protein MFP-a [Includes: Enoyl-CoA hydratase/3-2-trans-enoyl-CoA isomerase/3-hydroxybutyryl-CoA epimerase (EC 4.2.1.17) (EC 5.3.3.8) (EC 5.1.2.3); 3-hydroxyacyl-CoA dehydrogenase (EC 1.1.1.35)]		Brassica napus (Rape)	725		4.2.1.17; 5.3.3.8; 5.1.2.3; 1.1.1.35	3-hydroxyacyl-CoA dehydratase activity; 3-hydroxyacyl-CoA dehydrogenase activity; 3-hydroxybutyryl-CoA epimerase activity; coenzyme binding; dodecenoyl-CoA delta-isomerase activity; enoyl-CoA hydratase activity; fatty acid beta-oxidation; glyoxysome; oxidation reduction	GO:0018812; GO:0003857; GO:0008692; GO:0050662; GO:0004165; GO:0004300; GO:0006635; GO:0009514; GO:0055114	IPR006180; IPR006176; IPR006108; IPR001753; IPR013328; IPR018376; IPR016040	Chain (1); Motif (1)	Fatty acid metabolism; Glyoxysome; Isomerase; Lipid metabolism; Lyase; Multifunctional enzyme; NAD; Oxidoreductase	3708	Lipid metabolism; fatty acid beta-oxidation.	Enoyl-CoA hydratase/isomerase family; 3-hydroxyacyl-CoA dehydrogenase family			Glyoxysome.
Q93VR4	ML423_ARATH	reviewed	MLP-like protein 423	MLP423 (At1g24020) (T23E23.17) (T23E23_22)	Arabidopsis thaliana (Mouse-ear cress)	155			defense response; membrane; response to biotic stimulus	GO:0006952; GO:0016020; GO:0009607	IPR000916	Chain (1); Erroneous gene model prediction (1); Sequence conflict (1)	Complete proteome	3702		MLP family	11130712; 14593172
Q09196	MLR4_SCHPO	reviewed	Myosin regulatory light chain cdc4	cdc4 (SPAP8A3.08)	Schizosaccharomyces pombe (Fission yeast)	141	EF-hand domains (3)		barrier septum; barrier septum formation; calcium ion binding; cytokinesis, contractile ring formation; cytosol; motor activity; myosin II complex; nucleus; protein binding	GO:0000935; GO:0000917; GO:0005509; GO:0000915; GO:0005829; GO:0003774; GO:0016460; GO:0005634; GO:0005515	IPR011992; IPR018247; IPR018249; IPR002048	Beta strand (3); Calcium binding (1); Chain (1); Domain (3); Helix (8); Modified residue (2); Turn (2)	3D-structure; Calcium; Cell cycle; Cell division; Complete proteome; Cytoplasm; Motor protein; Myosin; Phosphoprotein; Repeat; Septation	4896			7622565; 11859360; 10364209; 11087749; 11087750		Cytoplasm.
Q40353	MMK2_MEDSA	reviewed	Mitogen-activated protein kinase homolog MMK2 (EC 2.7.11.24)	MMK2	Medicago sativa (Alfalfa)	371	Protein kinase domain (1)	2.7.11.24	ATP binding; MAP kinase activity; protein amino acid phosphorylation	GO:0005524; GO:0004707; GO:0006468	IPR008351; IPR003527; IPR000719; IPR017441; IPR017442; IPR008271; IPR002290	Active site (1); Binding site (1); Chain (1); Domain (1); Modified residue (2); Motif (1); Nucleotide binding (1)	ATP-binding; Kinase; Nucleotide-binding; Phosphoprotein; Serine/threonine-protein kinase; Transferase	3879		Protein kinase superfamily, CMGC Ser/Thr protein kinase family, MAP kinase subfamily	7476871
Q7QC84	MMSA_ANOGA	reviewed	Probable methylmalonate-semialdehyde dehydrogenase [acylating], mitochondrial (MMSDH) (Malonate-semialdehyde dehydrogenase [acylating]) (EC 1.2.1.27) (EC 1.2.1.18)	AGAP002499	Anopheles gambiae (African malaria mosquito)	521		1.2.1.27; 1.2.1.18	malonate-semialdehyde dehydrogenase (acetylating) activity; methylmalonate-semialdehyde dehydrogenase (acylating) activity; mitochondrion; oxidation reduction; valine metabolic process	GO:0018478; GO:0004491; GO:0005739; GO:0055114; GO:0006573	IPR016160; IPR016162; IPR015590; IPR010061	Active site (1); Binding site (1); Chain (1); Nucleotide binding (2); Transit peptide (1)	Complete proteome; Mitochondrion; NAD; Oxidoreductase; Transit peptide	7165		Aldehyde dehydrogenase family	12364791		Mitochondrion.
P36044	MNN4_YEAST	reviewed	Protein MNN4	MNN4 (YKL201C/YKL200C)	Saccharomyces cerevisiae (Baker's yeast)	1178			integral to membrane; protein amino acid N-linked glycosylation; protein amino acid O-linked glycosylation; response to stress	GO:0016021; GO:0006487; GO:0006493; GO:0006950	IPR007074	Chain (1); Compositional bias (20); Region (1); Repeat (17); Topological domain (2); Transmembrane (1)	Complete proteome; Membrane; Repeat; Signal-anchor; Transmembrane	4932			9023541; 8196765		Membrane; Single-pass type II membrane protein.
Q9UT75	MOD5_SCHPO	reviewed	tRNA isopentenyltransferase (IPTase) (EC 2.5.1.8) (Isopentenyl-diphosphate: tRNA isopentenyltransferase) (IPP transferase) (IPPT)	SPAC343.15	Schizosaccharomyces pombe (Fission yeast)	434	Matrin-type zinc finger (1)	2.5.1.8	ATP binding; mitochondrion; nucleus; tRNA isopentenyltransferase activity; tRNA processing	GO:0005524; GO:0005739; GO:0005634; GO:0004811; GO:0008033	IPR002627; IPR018022	Chain (1); Nucleotide binding (1); Region (7); Site (2); Zinc finger (1)	ATP-binding; Complete proteome; Cytoplasm; Metal-binding; Mitochondrion; Nucleotide-binding; Nucleus; Transferase; Zinc; Zinc-finger; tRNA processing	4896		IPP transferase family	11859360		Mitochondrion. Cytoplasm. Nucleus.
P23641	MPCP_YEAST	reviewed	Mitochondrial phosphate carrier protein (Phosphate transport protein) (PTP) (mPic 1) (Mitochondrial import receptor) (p32)	MIR1 (YJR077C) (J1837)	Saccharomyces cerevisiae (Baker's yeast)	311	Solcar repeats (3)		binding; inorganic phosphate transmembrane transporter activity; integral to membrane; mitochondrial inner membrane; phosphate transport	GO:0005488; GO:0005315; GO:0016021; GO:0005743; GO:0006817	IPR002067; IPR001993; IPR018108	Chain (1); Modified residue (3); Repeat (3); Sequence conflict (1); Transmembrane (6)	Complete proteome; Direct protein sequencing; Membrane; Mitochondrion; Mitochondrion inner membrane; Phosphoprotein; Repeat; Transmembrane; Transport	4932		Mitochondrial carrier family	2170848; 1840493; 8840504; 8641269; 17322287; 17761666		Mitochondrion inner membrane; Multi-pass membrane protein.
P11913	MPPB_NEUCR	reviewed	Mitochondrial-processing peptidase subunit beta (EC 3.4.24.64) (Beta-MPP) (Ubiquinol-cytochrome-c reductase complex core protein I)	pep (NCU02549)	Neurospora crassa	476		3.4.24.64	electron transport chain; metalloendopeptidase activity; mitochondrial matrix; proteolysis; respiratory chain; transport; zinc ion binding	GO:0022900; GO:0004222; GO:0005759; GO:0006508; GO:0070469; GO:0006810; GO:0008270	IPR011237; IPR011765; IPR001431; IPR007863	Active site (1); Chain (1); Compositional bias (1); Metal binding (3); Transit peptide (1)	Complete proteome; Direct protein sequencing; Electron transport; Hydrolase; Metal-binding; Metalloprotease; Mitochondrion; Protease; Respiratory chain; Transit peptide; Transport; Zinc	5141		Peptidase M16 family	2967109; 12712197; 2524007		Mitochondrion matrix.
Q54PB2	MRD1_DICDI	reviewed	Multiple RNA-binding domain-containing protein 1 (RNA-binding protein 19 homolog) (RNA-binding motif protein 19 homolog)	mrd1 (rbm19) (DDB_G0284663)	Dictyostelium discoideum (Slime mold)	895	RRM (RNA recognition motif) domains (5)		RNA binding; nucleotide binding; nucleus	GO:0003723; GO:0000166; GO:0005634	IPR012677; IPR000504	Chain (1); Coiled coil (2); Compositional bias (2); Domain (5)	Coiled coil; Complete proteome; Nucleus; RNA-binding; Repeat	44689		RRM MRD1 family	15875012		Nucleus.
O22466	MSI1_SOLLC	reviewed	WD-40 repeat-containing protein MSI1	MSI1	Solanum lycopersicum (Tomato) (Lycopersicon esculentum)	424	WD repeats (6)		nucleus	GO:0005634	IPR020472; IPR015943; IPR001680; IPR019782; IPR019775; IPR017986; IPR019781	Chain (1); Repeat (6)	Nucleus; Repeat; WD repeat	4081		WD repeat RBAP46/RBAP48/MSI1 family	9338962		Nucleus.
Q40518	MSK1_TOBAC	reviewed	Shaggy-related protein kinase NtK-1 (EC 2.7.11.1)	NTK-1	Nicotiana tabacum (Common tobacco)	409	Protein kinase domain (1)	2.7.11.1	ATP binding; protein amino acid phosphorylation; protein serine/threonine kinase activity	GO:0005524; GO:0006468; GO:0004674	IPR000719; IPR017441; IPR017442; IPR008271; IPR002290	Active site (1); Binding site (1); Chain (1); Domain (1); Nucleotide binding (1)	ATP-binding; Kinase; Nucleotide-binding; Phosphoprotein; Serine/threonine-protein kinase; Transferase	4097		Protein kinase superfamily, CMGC Ser/Thr protein kinase family, GSK-3 subfamily	7873606
P51139	MSK3_MEDSA	reviewed	Glycogen synthase kinase-3 homolog MsK-3 (EC 2.7.11.1)	MSK-3	Medicago sativa (Alfalfa)	411	Protein kinase domain (1)	2.7.11.1	ATP binding; protein amino acid phosphorylation; protein serine/threonine kinase activity	GO:0005524; GO:0006468; GO:0004674	IPR000719; IPR017441; IPR017442; IPR008271; IPR002290	Active site (1); Binding site (1); Chain (1); Domain (1); Modified residue (1); Nucleotide binding (1)	ATP-binding; Kinase; Nucleotide-binding; Phosphoprotein; Serine/threonine-protein kinase; Transferase	3879		Protein kinase superfamily, CMGC Ser/Thr protein kinase family, GSK-3 subfamily	8401615
Q9SEC2	MSRA_LACSA	reviewed	Peptide methionine sulfoxide reductase (EC 1.8.4.11) (Protein-methionine-S-oxide reductase) (Peptide-methionine (S)-S-oxide reductase) (Peptide Met(O) reductase)		Lactuca sativa (Garden lettuce)	259		1.8.4.11	oxidation reduction; peptide-methionine-(S)-S-oxide reductase activity; protein metabolic process	GO:0055114; GO:0008113; GO:0019538	IPR002569	Chain (1)	Oxidoreductase	4236		MsrA Met sulfoxide reductase family
P20830	MT1_PEA	reviewed	Metallothionein-like protein 1 (MT-1)	MTA	Pisum sativum (Garden pea)	75			metal ion binding	GO:0046872	IPR000347	Chain (1)	Metal-binding; Metal-thiolate cluster	3888		Metallothionein superfamily, Type 15 family	2318309; 1765150
P43399	MT1_TRIRP	reviewed	Metallothionein-like protein 1 (Metallothionein-like protein B) (MT-B)	MT1B	Trifolium repens (Creeping white clover)	75			metal ion binding	GO:0046872	IPR000347	Chain (1)	Metal-binding; Metal-thiolate cluster	3899		Metallothionein superfamily, Type 15 family
P43390	MT2_ACTDE	reviewed	Metallothionein-like protein type 2	pKIWI504	Actinidia deliciosa (Kiwi)	78			metal ion binding	GO:0046872	IPR000347	Chain (1)	Metal-binding; Metal-thiolate cluster	3627		Metallothionein superfamily, Type 15 family	8075403
Q39459	MT2_CICAR	reviewed	Metallothionein-like protein 2 (MT-2)		Cicer arietinum (Chickpea) (Garbanzo)	79			metal ion binding	GO:0046872	IPR000347	Chain (1)	Metal-binding; Metal-thiolate cluster	3827		Metallothionein superfamily, Type 15 family
O24058	MT2_MALDO	reviewed	Metallothionein-like protein type 2	MT1	Malus domestica (Apple) (Malus sylvestris)	79			metal ion binding	GO:0046872	IPR000347	Chain (1)	Metal-binding; Metal-thiolate cluster	3750		Metallothionein superfamily, Type 15 family
P30564	MT2_RICCO	reviewed	Metallothionein-like protein type 2	MTI	Ricinus communis (Castor bean)	80			metal ion binding	GO:0046872	IPR000347	Chain (1)	Metal-binding; Metal-thiolate cluster	3988		Metallothionein superfamily, Type 15 family
Q40256	MT3_MUSAC	reviewed	Metallothionein-like protein type 3 (MT-3) (MWMT3)		Musa acuminata (Banana) (Musa cavendishii)	65			metal ion binding	GO:0046872		Chain (1)	Metal-binding; Metal-thiolate cluster	4641		Metallothionein superfamily, Type 15 family	9342866; 11903971
Q9ZRF1	MTDH_FRAAN	reviewed	Probable mannitol dehydrogenase (EC 1.1.1.255) (NAD-dependent mannitol dehydrogenase)	CAD	Fragaria ananassa (Strawberry)	359		1.1.1.255	mannitol dehydrogenase activity; oxidation reduction; zinc ion binding	GO:0046029; GO:0055114; GO:0008270	IPR013154; IPR002085; IPR013149; IPR002328	Chain (1); Metal binding (7)	Metal-binding; NAD; Oxidoreductase; Zinc	3747		Zinc-containing alcohol dehydrogenase family	12147722
P93257	MTDH_MESCR	reviewed	Probable mannitol dehydrogenase (EC 1.1.1.255) (NAD-dependent mannitol dehydrogenase)	ELI3	Mesembryanthemum crystallinum (Common ice plant)	361		1.1.1.255	mannitol dehydrogenase activity; oxidation reduction; zinc ion binding	GO:0046029; GO:0055114; GO:0008270	IPR013154; IPR002085; IPR013149; IPR002328	Chain (1); Metal binding (7)	Metal-binding; NAD; Oxidoreductase; Zinc	3544		Zinc-containing alcohol dehydrogenase family
O74776	MTG1_SCHPO	reviewed	Mitochondrial GTPase 1	mtg1 (SPBC25B2.04c)	Schizosaccharomyces pombe (Fission yeast)	328			GTP binding; mitochondrion	GO:0005525; GO:0005739	IPR016478; IPR002917	Chain (1); Nucleotide binding (3); Transit peptide (1)	Complete proteome; GTP-binding; Mitochondrion; Nucleotide-binding; Transit peptide	4896		MMR1/HSR1 GTP-binding protein family, MTG1 subfamily	11859360		Mitochondrion.
Q02817	MUC2_HUMAN	reviewed	Mucin-2 (MUC-2) (Intestinal mucin-2)	MUC2 (SMUC)	Homo sapiens (Human)	5179	CTCK (C-terminal cystine knot-like) domain (1); TIL (trypsin inhibitory-like) domain (1); VWFC domains (2); VWFD domains (4)				IPR014853; IPR006208; IPR006207; IPR001846; IPR006552; IPR001007	Chain (1); Disulfide bond (6); Domain (8); Glycosylation (30); Modified residue (3); Natural variant (3); Region (1); Repeat (21); Sequence conflict (13); Signal peptide (1); Site (1)	Complete proteome; Disulfide bond; Glycoprotein; Phosphoprotein; Polymorphism; Repeat; Secreted; Signal	9606			8300571; 1400449; 1885763; 2703501; 1550588; 11445551; 12374796; 12582180; 18669648; 19432394		Secreted.
Q31YS6	MUKB_SHIBS	reviewed	Chromosome partition protein mukB (Structural maintenance of chromosome-related protein)	mukB (SBO_2212)	Shigella boydii serotype 4 (strain Sb227)	1486			ATP binding; DNA binding; DNA replication; cell division; cytoplasm; mitotic chromosome condensation; nucleoid	GO:0005524; GO:0003677; GO:0006260; GO:0051301; GO:0005737; GO:0007076; GO:0009295	IPR012090; IPR007406	Chain (1); Coiled coil (6); Nucleotide binding (1); Region (1)	ATP-binding; Cell cycle; Cell division; Chromosome partition; Coiled coil; Complete proteome; Cytoplasm; DNA condensation; DNA-binding; Nucleotide-binding	300268		SMC family, MukB subfamily	16275786		Cytoplasm â€º nucleoid.
Q9C932	NAC19_ARATH	reviewed	NAC domain-containing protein 19 (ANAC019) (Abscicic-acid-responsive NAC) (ANAC)	NAC019 (ANAC) (At1g52890) (F14G24.16)	Arabidopsis thaliana (Mouse-ear cress)	317	NAC domain (1)		nucleus; protein binding; regulation of transcription, DNA-dependent; response to water deprivation; transcription; transcription factor activity	GO:0005634; GO:0005515; GO:0006355; GO:0009414; GO:0006350; GO:0003700	IPR003441	Beta strand (9); Chain (1); Domain (1); Helix (5)	3D-structure; Complete proteome; DNA-binding; Nucleus; Transcription; Transcription regulation	3702			12646039; 11130712; 14593172; 15029955; 15319476; 15083810		Nucleus.
Q39013	NAC2_ARATH	reviewed	NAC domain-containing protein 2 (ANAC002)	NAC002 (ATAF1) (At1g01720) (T1N6.12)	Arabidopsis thaliana (Mouse-ear cress)	289	NAC domain (1)		DNA binding; negative regulation of abscisic acid mediated signaling; nucleus; regulation of transcription, DNA-dependent; response to wounding; transcription; transcription activator activity	GO:0003677; GO:0009788; GO:0005634; GO:0006355; GO:0009611; GO:0006350; GO:0016563	IPR003441	Chain (1); Domain (1)	Complete proteome; DNA-binding; Nucleus; Transcription; Transcription regulation	3702			11130712; 14593172; 15029955		Nucleus.
Q9LHG9	NACA1_ARATH	reviewed	Nascent polypeptide-associated complex subunit alpha-like protein 1 (NAC-alpha-like protein 1) (Alpha-NAC-like protein 1)	At3g12390 (T2E22.29)	Arabidopsis thaliana (Mouse-ear cress)	203	NAC-A/B (NAC-alpha/beta) domain (1); UBA domain (1)		cytosolic ribosome; protein transport; response to salt stress	GO:0022626; GO:0015031; GO:0009651	IPR002715; IPR016641; IPR000449	Chain (1); Domain (2)	Complete proteome; Protein transport; Transport	3702		NAC-alpha family	11130713; 10907853; 14593172
Q94JX9	NACA2_ARATH	reviewed	Nascent polypeptide-associated complex subunit alpha-like protein 2 (NAC-alpha-like protein 2) (Alpha-NAC-like protein 2)	At3g49470 (T9C5.70)	Arabidopsis thaliana (Mouse-ear cress)	217	NAC-A/B (NAC-alpha/beta) domain (1); UBA domain (1)		protein transport	GO:0015031	IPR002715; IPR016641; IPR000449	Chain (1); Compositional bias (1); Domain (2); Sequence conflict (2)	Complete proteome; Protein transport; Transport	3702		NAC-alpha family	11130713; 14593172
Q5R9I9	NACA_PONAB	reviewed	Nascent polypeptide-associated complex subunit alpha (NAC-alpha) (Alpha-NAC)	NACA	Pongo abelii (Sumatran orangutan)	215	NAC-A/B (NAC-alpha/beta) domain (1); UBA domain (1)		DNA binding; cytoplasm; nucleus; protein transport; transcription	GO:0003677; GO:0005737; GO:0005634; GO:0015031; GO:0006350	IPR002715; IPR016641; IPR000449	Chain (1); Domain (2); Modified residue (7); Region (1)	Cytoplasm; DNA-binding; Nucleus; Phosphoprotein; Protein transport; Transcription; Transport	9601		NAC-alpha family			Cytoplasm. Nucleus.
Q8JZV7	NAGA_MOUSE	reviewed	Putative N-acetylglucosamine-6-phosphate deacetylase (EC 3.5.1.25) (GlcNAc 6-P deacetylase) (Amidohydrolase domain-containing protein 2)	Amdhd2	Mus musculus (Mouse)	409		3.5.1.25	N-acetylglucosamine metabolic process; N-acetylglucosamine-6-phosphate deacetylase activity	GO:0006044; GO:0008448	IPR006680; IPR003764	Chain (1); Sequence conflict (1)	Carbohydrate metabolism; Hydrolase	10090		NagA family	16141072; 15489334
Q00539	NAM8_YEAST	reviewed	Protein NAM8	NAM8 (MRE2) (YHR086W)	Saccharomyces cerevisiae (Baker's yeast)	523	RRM (RNA recognition motif) domains (3)		commitment complex; mRNA binding; mRNA splice site selection; mitochondrion; nucleotide binding; positive regulation of nuclear mRNA splicing, via spliceosome; snRNP U1	GO:0000243; GO:0003729; GO:0006376; GO:0005739; GO:0000166; GO:0048026; GO:0005685	IPR012677; IPR000504	Chain (1); Domain (3); Modified residue (2); Sequence conflict (2)	Complete proteome; Mitochondrion; Phosphoprotein; RNA-binding; Repeat; mRNA processing	4932			1603056; 8091229; 14562106; 18407956		Mitochondrion.
Q562D6	NAP1_MOUSE	reviewed	Nef-associated protein 1 (EC 3.1.2.-) (Thioesterase NAP1)	Nap1	Mus musculus (Mouse)	431		3.1.2.-	hydrolase activity	GO:0016787	IPR001378	Alternative sequence (2); Chain (1); Sequence conflict (1)	Alternative splicing; Hydrolase	10090		UPF0066 (virR) family	16141072; 15489334
P19318	NARY_ECOLI	reviewed	Respiratory nitrate reductase 2 beta chain (EC 1.7.99.4)	narY (b1467) (JW1462)	Escherichia coli (strain K12)	514	4Fe-4S ferredoxin-type domains (3)	1.7.99.4	3 iron, 4 sulfur cluster binding; 4 iron, 4 sulfur cluster binding; electron transport chain; iron ion binding; nitrate assimilation; nitrate reductase activity; nitrate reductase complex; plasma membrane; transport	GO:0051538; GO:0051539; GO:0022900; GO:0005506; GO:0042128; GO:0008940; GO:0009325; GO:0005886; GO:0006810	IPR017896; IPR017900; IPR006547	Chain (1); Domain (3); Metal binding (15); Sequence conflict (1)	3Fe-4S; 4Fe-4S; Cell membrane; Complete proteome; Direct protein sequencing; Electron transport; Iron; Iron-sulfur; Membrane; Metal-binding; Nitrate assimilation; Oxidoreductase; Repeat; Transport	83333			2233673; 9097039; 9278503; 16738553		Cell membrane; Peripheral membrane protein.
Q94C70	NAT2_ARATH	reviewed	Nucleobase-ascorbate transporter 2 (AtNAT2)	NAT2 (At2g34190) (F13P17.3)	Arabidopsis thaliana (Mouse-ear cress)	524			integral to membrane; transport; transporter activity	GO:0016021; GO:0006810; GO:0005215	IPR006042; IPR006043	Chain (1); Sequence conflict (1); Transmembrane (12)	Complete proteome; Membrane; Transmembrane; Transport	3702		Xanthine/uracil permease family	10617197; 14593172; 16982705		Membrane; Multi-pass membrane protein.
Q54DA1	NC2A_DICDI	reviewed	Dr1-associated corepressor homolog (Negative co-factor 2-alpha homolog) (NC2-alpha homolog)	drap1 (DDB_G0292510)	Dictyostelium discoideum (Slime mold)	550	Histone-fold domain (1)		nucleus; regulation of transcription, DNA-dependent; sequence-specific DNA binding; transcription	GO:0005634; GO:0006355; GO:0043565; GO:0006350	IPR003958; IPR009072	Chain (1); Compositional bias (10); Domain (1)	Complete proteome; DNA-binding; Nucleus; Repressor; Transcription; Transcription regulation	44689		NC2 alpha/DRAP1 family	15875012		Nucleus.
Q05001	NCPR_CATRO	reviewed	NADPH--cytochrome P450 reductase (CPR) (P450R) (EC 1.6.2.4)	CPR	Catharanthus roseus (Madagascar periwinkle) (Vinca rosea)	714	FAD-binding FR-type domain (1); Flavodoxin-like domain (1)	1.6.2.4	FMN binding; NADPH-hemoprotein reductase activity; electron carrier activity; endoplasmic reticulum membrane; iron ion binding; oxidation reduction	GO:0010181; GO:0003958; GO:0009055; GO:0005789; GO:0005506; GO:0055114	IPR003097; IPR017927; IPR001094; IPR008254; IPR001709; IPR015702; IPR001433	Chain (1); Domain (2); Nucleotide binding (5)	Endoplasmic reticulum; FAD; FMN; Flavoprotein; Membrane; NADP; Oxidoreductase	4058		Flavoprotein pyridine nucleotide cytochrome reductase family	8220474		Endoplasmic reticulum membrane; Peripheral membrane protein.
P31175	NDHK_SOYBN	reviewed	NAD(P)H-quinone oxidoreductase subunit K, chloroplastic (EC 1.6.5.-) (NAD(P)H dehydrogenase subunit K) (NADH-plastoquinone oxidoreductase subunit K)	ndhK (psbG)	Glycine max (Soybean)	212		1.6.5.-	4 iron, 4 sulfur cluster binding; NADH dehydrogenase (ubiquinone) activity; chloroplast thylakoid membrane; iron ion binding; oxidation reduction; photosynthesis, light reaction; quinone binding; transport	GO:0051539; GO:0008137; GO:0009535; GO:0005506; GO:0055114; GO:0019684; GO:0048038; GO:0006810	IPR006137; IPR006138; IPR014406	Chain (1); Metal binding (4); Sequence conflict (6)	4Fe-4S; Chloroplast; Iron; Iron-sulfur; Membrane; Metal-binding; NAD; NADP; Oxidoreductase; Plastid; Plastoquinone; Quinone; Thylakoid; Transport	3847		Complex I 20 kDa subunit family	16247559; 1463827		Plastid â€º chloroplast thylakoid membrane; Peripheral membrane protein; Stromal side.
Q39839	NDK1_SOYBN	reviewed	Nucleoside diphosphate kinase 1 (EC 2.7.4.6) (Nucleoside diphosphate kinase I) (NDP kinase I) (NDPK I) (NDK I)		Glycine max (Soybean)	149		2.7.4.6	ATP binding; CTP biosynthetic process; GTP biosynthetic process; UTP biosynthetic process; magnesium ion binding; nucleoside diphosphate kinase activity	GO:0005524; GO:0006241; GO:0006183; GO:0006228; GO:0000287; GO:0004550	IPR001564	Active site (1); Binding site (6); Chain (1)	ATP-binding; Kinase; Magnesium; Metal-binding; Nucleotide metabolism; Nucleotide-binding; Phosphoprotein; Transferase	3847		NDK family
O49203	NDK3_ARATH	reviewed	Nucleoside diphosphate kinase III, chloroplastic/mitochondrial (NDP kinase III) (NDPK III) (NDK III) (EC 2.7.4.6)	NDPK3 (At4g11010) (F8M12.12) (F25I24.220)	Arabidopsis thaliana (Mouse-ear cress)	238		2.7.4.6	ATP binding; CTP biosynthetic process; GTP biosynthetic process; UTP biosynthetic process; chloroplast thylakoid lumen; magnesium ion binding; mitochondrial inner membrane; mitochondrial intermembrane space; nucleoside diphosphate kinase activity; response to oxidative stress	GO:0005524; GO:0006241; GO:0006183; GO:0006228; GO:0009543; GO:0000287; GO:0005743; GO:0005758; GO:0004550; GO:0006979	IPR001564	Active site (1); Binding site (6); Chain (1); Transit peptide (1)	ATP-binding; Chloroplast; Complete proteome; Direct protein sequencing; Kinase; Magnesium; Metal-binding; Mitochondrion; Nucleotide metabolism; Nucleotide-binding; Phosphoprotein; Plastid; Thylakoid; Transferase; Transit peptide	3702		NDK family	14736920; 10617198; 14593172; 11743114; 14671022		Plastid â€º chloroplast thylakoid lumen. Mitochondrion intermembrane space.
Q9FLX7	NDUA5_ARATH	reviewed	Probable NADH dehydrogenase [ubiquinone] 1 alpha subcomplex subunit 5, mitochondrial	At5g52840 (MXC20.6)	Arabidopsis thaliana (Mouse-ear cress)	169			chloroplast; mitochondrial inner membrane; oxidoreductase activity, acting on NADH or NADPH; photorespiration; respiratory chain complex I; respiratory electron transport chain; transport	GO:0009507; GO:0005743; GO:0016651; GO:0009853; GO:0045271; GO:0022904; GO:0006810	IPR006806	Chain (1); Transit peptide (1)	Complete proteome; Direct protein sequencing; Electron transport; Membrane; Mitochondrion; Mitochondrion inner membrane; Respiratory chain; Transit peptide; Transport	3702		Complex I NDUFA5 subunit family	9628582; 14593172; 11743114; 14671022		Mitochondrion inner membrane; Peripheral membrane protein; Matrix side.
Q54V61	NDUB7_DICDI	reviewed	NADH dehydrogenase [ubiquinone] 1 beta subcomplex subunit 7	ndufb7 (DDB_G0280595)	Dictyostelium discoideum (Slime mold)	112			NADH dehydrogenase (ubiquinone) activity; electron transport chain; mitochondrial inner membrane; respiratory chain; transport	GO:0008137; GO:0022900; GO:0005743; GO:0070469; GO:0006810	IPR008698	Chain (1)	Complete proteome; Electron transport; Membrane; Mitochondrion; Mitochondrion inner membrane; Respiratory chain; Transport	44689		Complex I NDUFB7 subunit family	15875012		Mitochondrion inner membrane; Peripheral membrane protein; Matrix side.
P25711	NDUS4_NEUCR	reviewed	NADH-ubiquinone oxidoreductase 21 kDa subunit, mitochondrial (Complex I-21kD) (CI-21kD)	nuo-21 (nuo-18) (NCU05221)	Neurospora crassa	218			electron transport chain; mitochondrial inner membrane; oxidoreductase activity, acting on NADH or NADPH; respiratory chain; transport	GO:0022900; GO:0005743; GO:0016651; GO:0070469; GO:0006810	IPR006885	Chain (1); Frameshift (1); Transit peptide (1)	Complete proteome; Direct protein sequencing; Electron transport; Membrane; Mitochondrion; Mitochondrion inner membrane; Respiratory chain; Transit peptide; Transport	5141		Complex I NDUFS4 subunit family	7947902; 1830490; 12712197		Mitochondrion inner membrane.
Q766C2	NEP2_NEPGR	reviewed	Aspartic proteinase nepenthesin-2 (EC 3.4.23.12) (Nepenthesin-II)	nep2	Nepenthes gracilis (Slender pitcher plant)	438		3.4.23.12	aspartic-type endopeptidase activity; extracellular region; proteolysis	GO:0004190; GO:0005576; GO:0006508	IPR001461; IPR001969; IPR009007	Active site (2); Chain (1); Disulfide bond (6); Glycosylation (1); Propeptide (1); Signal peptide (1)	Aspartyl protease; Disulfide bond; Glycoprotein; Hydrolase; Protease; Secreted; Signal; Zymogen	150966		Peptidase A1 family	15035659		Secreted.
P27968	NIA7_HORVU	reviewed	Nitrate reductase [NAD(P)H] (EC 1.7.1.2)	NAR-7	Hordeum vulgare (Barley)	891	Cytochrome b5 heme-binding domain (1); FAD-binding FR-type domain (1)	1.7.1.2	FAD binding; electron carrier activity; heme binding; molybdenum ion binding; nitrate assimilation; nitrate reductase [NAD(P)H] activity; oxidation reduction	GO:0050660; GO:0009055; GO:0020037; GO:0030151; GO:0042128; GO:0050463; GO:0055114	IPR001199; IPR018506; IPR017927; IPR001709; IPR005066; IPR008335; IPR001834; IPR012137; IPR008333; IPR001433; IPR000572	Chain (1); Disulfide bond (1); Domain (2); Metal binding (4)	Disulfide bond; FAD; Flavoprotein; Heme; Iron; Metal-binding; Molybdenum; NAD; NADP; Nitrate assimilation; Oxidoreductase	4513		Nitrate reductase family	1896007
P38500	NIR_BETVE	reviewed	Ferredoxin--nitrite reductase, chloroplastic (EC 1.7.7.1)	NIR1	Betula verrucosa (White birch) (Betula pendula)	583		1.7.7.1	4 iron, 4 sulfur cluster binding; chloroplast; electron carrier activity; electron transport chain; ferredoxin-nitrite reductase activity; heme binding; nitrate assimilation; transport	GO:0051539; GO:0009507; GO:0009055; GO:0022900; GO:0048307; GO:0020037; GO:0042128; GO:0006810	IPR006066; IPR006067; IPR005117	Chain (1); Metal binding (5); Transit peptide (1)	4Fe-4S; Chloroplast; Electron transport; Heme; Iron; Iron-sulfur; Metal-binding; Nitrate assimilation; Oxidoreductase; Plastid; Transit peptide; Transport	3505	Nitrogen metabolism; nitrate reduction (assimilation).	Nitrite and sulfite reductase 4Fe-4S domain family	1347145		Plastid â€º chloroplast.
Q5DU56	NLRC3_MOUSE	reviewed	Protein NLRC3	Nlrc3	Mus musculus (Mouse)	1064	LRR (leucine-rich) repeats (17); NACHT domain (1)		ATP binding; I-kappaB kinase/NF-kappaB cascade; T cell activation; cytoplasm; positive regulation of NF-kappaB transcription factor activity	GO:0005524; GO:0007249; GO:0042110; GO:0005737; GO:0051092	IPR007111	Alternative sequence (11); Chain (1); Domain (1); Nucleotide binding (1); Repeat (17)	ATP-binding; Alternative splicing; Cytoplasm; Leucine-rich repeat; Nucleotide-binding; Repeat	10090		NLRP family	16141072; 15489334		Cytoplasm.
Q8VYI9	NLTL5_ARATH	reviewed	Non-specific lipid-transfer protein-like protein At5g64080	At5g64080 (MHJ24.6)	Arabidopsis thaliana (Mouse-ear cress)	182			anchored to plasma membrane; lipid binding; lipid transport	GO:0046658; GO:0008289; GO:0006869	IPR013770; IPR003612; IPR000528	Alternative sequence (1); Chain (1); Disulfide bond (2); Erroneous gene model prediction (1); Glycosylation (1); Lipidation (1); Propeptide (1); Sequence conflict (2); Signal peptide (1)	Alternative splicing; Cell membrane; Complete proteome; Disulfide bond; GPI-anchor; Glycoprotein; Lipoprotein; Membrane; Signal	3702		Plant LTP family	9501997; 14593172; 14517339		Cell membrane; Lipid-anchor â€º GPI-anchor.
Q43019	NLTP3_PRUDU	reviewed	Non-specific lipid-transfer protein 3 (LTP 3)		Prunus dulcis (Almond) (Prunus amygdalus)	123			lipid binding; lipid transport	GO:0008289; GO:0006869	IPR013770; IPR003612; IPR000528	Chain (1); Disulfide bond (4); Signal peptide (1)	Disulfide bond; Lipid-binding; Signal; Transport	3755		Plant LTP family
O23758	NLTP_CICAR	reviewed	Non-specific lipid-transfer protein (LTP)		Cicer arietinum (Chickpea) (Garbanzo)	116			lipid binding; lipid transport	GO:0008289; GO:0006869	IPR013770; IPR003612; IPR000528	Chain (1); Disulfide bond (4); Signal peptide (1)	Disulfide bond; Lipid-binding; Signal; Transport	3827		Plant LTP family
Q9M5X8	NLTP_PRUAV	reviewed	Non-specific lipid-transfer protein (LTP) (allergen Pru av 3)		Prunus avium (Cherry)	117			lipid binding; lipid transport	GO:0008289; GO:0006869	IPR013770; IPR003612; IPR000528	Chain (1); Disulfide bond (4); Signal peptide (1)	Allergen; Disulfide bond; Lipid-binding; Signal; Transport	42229		Plant LTP family
Q43681	NLTP_VIGUN	reviewed	Probable non-specific lipid-transfer protein AKCS9 (LTP)		Vigna unguiculata (Cowpea)	99			lipid binding; lipid transport	GO:0008289; GO:0006869	IPR013770; IPR003612; IPR000528	Chain (1); Disulfide bond (4); Signal peptide (1)	Disulfide bond; Lipid-binding; Signal; Transport	3917		Plant LTP family	8012050
P08297	NO75_SOYBN	reviewed	Early nodulin-75 (N-75) (NGm-75)	ENOD2A; ENOD2B	Glycine max (Soybean)	309			nodulation; structural constituent of cell wall	GO:0009877; GO:0005199	IPR003883	Chain (1); Sequence conflict (1); Signal peptide (1)	Nodulation; Repeat; Signal	3847		Nodulin 75 family	2101308; 16593857
Q02921	NO93_SOYBN	reviewed	Early nodulin-93 (N-93)		Glycine max (Soybean)	105			integral to membrane; nodulation	GO:0016021; GO:0009877	IPR005050	Chain (1); Transmembrane (1)	Membrane; Nodulation; Transmembrane	3847			7683079		Membrane; Single-pass membrane protein.
Q12460	NOP56_YEAST	reviewed	Nucleolar protein 56 (Ribosome biosynthesis protein SIK1) (Suppressor of I kappa b protein 1)	NOP56 (SIK1) (YLR197W) (L8167.9)	Saccharomyces cerevisiae (Baker's yeast)	504	Nop domain (1)		90S preribosome; box C/D snoRNP complex; rRNA modification; small-subunit processome	GO:0030686; GO:0031428; GO:0000154; GO:0032040	IPR002687; IPR012974; IPR012976	Chain (1); Compositional bias (1); Domain (1); Modified residue (2); Mutagenesis (3)	Complete proteome; Nucleus; Phosphoprotein; Ribonucleoprotein; Ribosome biogenesis	4932		NOP5/NOP56 family	7547500; 9169871; 9372940; 12068309; 14562106; 17563356; 18407956		Nucleus â€º nucleolus.
Q55FI4	NOP58_DICDI	reviewed	Nucleolar protein 58 (Nucleolar protein 5)	nop58 (nol5) (nop5) (DDB_G0268098)	Dictyostelium discoideum (Slime mold)	638	Nop domain (1)		nucleolus; ribosome biogenesis	GO:0005730; GO:0042254	IPR002687; IPR012974; IPR012976	Chain (1); Compositional bias (2); Domain (1)	Complete proteome; Nucleus; Ribosome biogenesis	44689		NOP5/NOP56 family	15875012		Nucleus â€º nucleolus.
Q5RDB8	NPAL1_PONAB	reviewed	NIPA-like protein 1	NIPAL1 (NPAL1)	Pongo abelii (Sumatran orangutan)	410			integral to membrane	GO:0016021	IPR008521	Chain (1); Glycosylation (1); Transmembrane (9)	Glycoprotein; Membrane; Transmembrane	9601		NIPA family			Membrane; Multi-pass membrane protein.
Q687E1	NPP_HORVU	reviewed	Nucleotide pyrophosphatase/phosphodiesterase (EC 3.-.-.-) (Fragments)	npp	Hordeum vulgare (Barley)	368		3.-.-.-	chloroplast; hydrolase activity	GO:0009507; GO:0016787	IPR004843	Chain (1); Compositional bias (1); Non-adjacent residues (1)	Chloroplast; Direct protein sequencing; Glycoprotein; Hydrolase; Plastid	4513		Metallophosphoesterase superfamily			Plastid â€º chloroplast.
P93002	NPR1_ARATH	reviewed	Regulatory protein NPR1 (Nonexpresser of PR genes 1) (Non-inducible immunity protein 1) (Nim1) (Salicylic acid insensitive 1) (Sai1)	NPR1 (NIM1) (At1g64280) (F15H21.6)	Arabidopsis thaliana (Mouse-ear cress)	593	ANK repeats (4); BTB (POZ) domain (1)		cytoplasm; defense response to fungus; negative regulation of defense response; nucleus; plant-type hypersensitive response; protein binding; response to bacterium; response to heat; response to insect; response to wounding; systemic acquired resistance, salicylic acid mediated signaling pathway; transcription activator activity	GO:0005737; GO:0050832; GO:0031348; GO:0005634; GO:0009626; GO:0005515; GO:0009617; GO:0009408; GO:0009625; GO:0009611; GO:0009862; GO:0016563	IPR002110; IPR000210; IPR011333; IPR013069	Chain (1); Domain (1); Mutagenesis (4); Natural variant (5); Repeat (4)	ANK repeat; Complete proteome; Hypersensitive response; Plant defense; Polymorphism; Repeat	3702			9019406; 9090885; 11130712; 14593172; 10659709; 12897257
P82970	NSBP1_HUMAN	reviewed	Nucleosome-binding protein 1	NSBP1	Homo sapiens (Human)	282			DNA binding; chromatin; chromatin binding; nucleolus; transcription; transcription activator activity	GO:0003677; GO:0000785; GO:0003682; GO:0005730; GO:0006350; GO:0016563	IPR000079	Chain (1); Frameshift (1); Modified residue (4)	Activator; Complete proteome; DNA-binding; Nucleus; Phosphoprotein; Transcription; Transcription regulation	9606		HMGN family	11161810; 14702039; 15489334; 15592455; 18669648		Nucleus.
A7TR75	NST1_VANPO	reviewed	Stress response protein NST1	NST1 (Kpol_1029p17)	Vanderwaltozyma polyspora (strain ATCC 22028 / DSM 70294) (Kluyveromyces polysporus)	1334			cytoplasm; response to stress	GO:0005737; GO:0006950		Chain (1); Coiled coil (1); Compositional bias (2)	Coiled coil; Complete proteome; Cytoplasm; Stress response	436907		NST1 family	17494770		Cytoplasm.
Q9C7F5	NTF2_ARATH	reviewed	Nuclear transport factor 2 (NTF-2)	NTF2 (At1g27970) (F13K9.26)	Arabidopsis thaliana (Mouse-ear cress)	126	NTF2 domain (1)		Ran GTPase binding; cytoplasm; nuclear envelope; plasma membrane; protein import into nucleus	GO:0008536; GO:0005737; GO:0005635; GO:0005886; GO:0006606	IPR002075; IPR018222	Chain (1); Domain (1)	Alternative splicing; Complete proteome; Cytoplasm; Protein transport; Transport	3702			11130712		Cytoplasm.
P52914	NTPA_PEA	reviewed	Nucleoside-triphosphatase (NTPase) (EC 3.6.1.15) (Nucleoside triphosphate phosphohydrolase) (Apyrase)		Pisum sativum (Garden pea)	455		3.6.1.15	mRNA transport; nucleoside-triphosphatase activity; nucleus	GO:0051028; GO:0017111; GO:0005634	IPR000407	Chain (1)	Hydrolase; Nucleus; Transport; mRNA transport	3888		GDA1/CD39 NTPase family	8616230; 12238526		Nucleus.
A4GGF1	NU1C_PHAVU	reviewed	NAD(P)H-quinone oxidoreductase subunit 1, chloroplastic (EC 1.6.5.-) (NAD(P)H dehydrogenase subunit 1) (NDH subunit 1) (NADH-plastoquinone oxidoreductase subunit 1)	ndhA	Phaseolus vulgaris (Kidney bean) (French bean)	363		1.6.5.-	chloroplast thylakoid membrane; integral to membrane; oxidation reduction; oxidoreductase activity; quinone binding	GO:0009535; GO:0016021; GO:0055114; GO:0016491; GO:0048038	IPR001694; IPR018086	Chain (1); Transmembrane (6)	Chloroplast; Membrane; NAD; NADP; Oxidoreductase; Plastid; Plastoquinone; Quinone; Thylakoid; Transmembrane	3885		Complex I subunit 1 family	17623083		Plastid â€º chloroplast thylakoid membrane; Multi-pass membrane protein.
Q2PMN7	NU1C_SOYBN	reviewed	NAD(P)H-quinone oxidoreductase subunit 1, chloroplastic (EC 1.6.5.-) (NAD(P)H dehydrogenase subunit 1) (NDH subunit 1) (NADH-plastoquinone oxidoreductase subunit 1)	ndhA	Glycine max (Soybean)	363		1.6.5.-	chloroplast thylakoid membrane; integral to membrane; oxidation reduction; oxidoreductase activity; quinone binding	GO:0009535; GO:0016021; GO:0055114; GO:0016491; GO:0048038	IPR001694; IPR018086	Chain (1); Transmembrane (6)	Chloroplast; Membrane; NAD; NADP; Oxidoreductase; Plastid; Plastoquinone; Quinone; Thylakoid; Transmembrane	3847		Complex I subunit 1 family	16247559		Plastid â€º chloroplast thylakoid membrane; Multi-pass membrane protein.
P19041	NU1M_PODAN	reviewed	NADH-ubiquinone oxidoreductase chain 1 (EC 1.6.5.3) (NADH dehydrogenase subunit 1)	ND1	Podospora anserina	367		1.6.5.3	NADH dehydrogenase (ubiquinone) activity; electron transport chain; integral to membrane; mitochondrial inner membrane; respiratory chain; transport	GO:0008137; GO:0022900; GO:0016021; GO:0005743; GO:0070469; GO:0006810	IPR001694; IPR018086	Chain (1); Transmembrane (10)	Electron transport; Membrane; Mitochondrion; Mitochondrion inner membrane; NAD; Oxidoreductase; Respiratory chain; Transmembrane; Transport; Ubiquinone	5145		Complex I subunit 1 family	3197134; 2357736		Mitochondrion inner membrane; Multi-pass membrane protein.
P15577	NU2M_PARTE	reviewed	NADH-ubiquinone oxidoreductase chain 2 (EC 1.6.5.3) (NADH dehydrogenase subunit 2)	ND2 (NDH2)	Paramecium tetraurelia	193		1.6.5.3	NADH dehydrogenase (ubiquinone) activity; electron transport chain; integral to membrane; mitochondrial inner membrane; respiratory chain; transport	GO:0008137; GO:0022900; GO:0016021; GO:0005743; GO:0070469; GO:0006810		Chain (1); Transmembrane (5)	Electron transport; Membrane; Mitochondrion; Mitochondrion inner membrane; NAD; Oxidoreductase; Respiratory chain; Transmembrane; Transport; Ubiquinone	5888			2308823; 2670676		Mitochondrion inner membrane; Multi-pass membrane protein.
Q2PMM9	NU5C_SOYBN	reviewed	NAD(P)H-quinone oxidoreductase subunit 5, chloroplastic (EC 1.6.5.-) (NAD(P)H dehydrogenase subunit 5) (NADH-plastoquinone oxidoreductase subunit 5)	ndhF	Glycine max (Soybean)	750		1.6.5.-	ATP synthesis coupled electron transport; NADH dehydrogenase (ubiquinone) activity; chloroplast thylakoid membrane; integral to membrane; quinone binding; transport	GO:0042773; GO:0008137; GO:0009535; GO:0016021; GO:0048038; GO:0006810	IPR001750; IPR003916; IPR001516; IPR002128; IPR003945; IPR018393	Chain (1); Transmembrane (16)	Chloroplast; Membrane; NAD; NADP; Oxidoreductase; Plastid; Plastoquinone; Quinone; Thylakoid; Transmembrane; Transport	3847		Complex I subunit 5 family	16247559; 16293423		Plastid â€º chloroplast thylakoid membrane; Multi-pass membrane protein.
P04540	NU5M_TRYBB	reviewed	NADH-ubiquinone oxidoreductase chain 5 (EC 1.6.5.3) (NADH dehydrogenase subunit 5)	ND5	Trypanosoma brucei brucei	590		1.6.5.3	ATP synthesis coupled electron transport; NADH dehydrogenase (ubiquinone) activity; integral to membrane; mitochondrial inner membrane; respiratory chain; transport	GO:0042773; GO:0008137; GO:0016021; GO:0005743; GO:0070469; GO:0006810	IPR001750; IPR003916	Chain (1); Transmembrane (18)	Electron transport; Membrane; Mitochondrion; Mitochondrion inner membrane; NAD; Oxidoreductase; Respiratory chain; Transmembrane; Transport; Ubiquinone	5702		Complex I subunit 5 family	6093040; 2437452		Mitochondrion inner membrane; Multi-pass membrane protein.
P15959	NU6M_PODAN	reviewed	NADH-ubiquinone oxidoreductase chain 6 (EC 1.6.5.3) (NADH dehydrogenase subunit 6)	ND6	Podospora anserina	221		1.6.5.3	NADH dehydrogenase (ubiquinone) activity; electron transport chain; integral to membrane; mitochondrial membrane; respiratory chain; transport	GO:0008137; GO:0022900; GO:0016021; GO:0031966; GO:0070469; GO:0006810	IPR001457	Chain (1); Transmembrane (5)	Electron transport; Membrane; Mitochondrion; NAD; Oxidoreductase; Respiratory chain; Transmembrane; Transport; Ubiquinone	5145		Complex I subunit 6 family	2975708; 2357736		Mitochondrion membrane; Multi-pass membrane protein.
P08466	NUC1_YEAST	reviewed	Mitochondrial nuclease (EC 3.1.30.-)	NUC1 (YJL208C) (J0310) (HRE329)	Saccharomyces cerevisiae (Baker's yeast)	329		3.1.30.-	DNA catabolic process; DNA recombination; RNA catabolic process; apoptosis; endodeoxyribonuclease activity; exodeoxyribonuclease activity; magnesium ion binding; manganese ion binding; mitochondrial inner membrane; nucleic acid binding; nucleus; ribonuclease activity	GO:0006308; GO:0006310; GO:0006401; GO:0006915; GO:0004520; GO:0004529; GO:0000287; GO:0030145; GO:0005743; GO:0003676; GO:0005634; GO:0004540	IPR018524; IPR001604	Active site (1); Chain (1); Metal binding (1)	Complete proteome; Endonuclease; Hydrolase; Magnesium; Manganese; Membrane; Metal-binding; Mitochondrion; Mitochondrion inner membrane; Nuclease	4932		DNA/RNA non-specific endonuclease family	2836792; 7754713; 7725802; 8641269; 2552292; 14562106		Mitochondrion inner membrane.
Q4R4J7	NUCL_MACFA	reviewed	Nucleolin	NCL (QtrA-10252) (QtsA-10605)	Macaca fascicularis (Crab eating macaque) (Cynomolgus monkey)	711	RRM (RNA recognition motif) domains (4)		RNA binding; nucleolus; nucleotide binding; telomeric DNA binding	GO:0003723; GO:0005730; GO:0000166; GO:0042162	IPR012677; IPR000504	Chain (1); Compositional bias (4); Domain (4); Initiator methionine (1); Modified residue (20); Region (1); Repeat (8)	DNA-binding; Methylation; Nucleus; Phosphoprotein; RNA-binding; Repeat	9541					Nucleus â€º nucleolus.
Q5ZIN1	NUDC_CHICK	reviewed	Nuclear migration protein nudC (Nuclear distribution protein C homolog)	NUDC (RCJMB04_24m10)	Gallus gallus (Chicken)	341	CS domain (1)		cell division; cytoplasm; microtubule; mitosis	GO:0051301; GO:0005737; GO:0005874; GO:0007067	IPR017447; IPR007052	Chain (1); Coiled coil (1); Domain (1); Modified residue (2); Motif (1)	Cell cycle; Cell division; Coiled coil; Cytoplasm; Cytoskeleton; Microtubule; Mitosis; Phosphoprotein	9031		NudC family	15642098		Cytoplasm â€º cytoskeleton.
P52948	NUP98_HUMAN	reviewed	Nuclear pore complex protein Nup98-Nup96 [Cleaved into: Nuclear pore complex protein Nup98 (Nucleoporin Nup98) (98 kDa nucleoporin); Nuclear pore complex protein Nup96 (Nucleoporin Nup96) (96 kDa nucleoporin)]	NUP98 (ADAR2)	Homo sapiens (Human)	1729	Peptidase S59 domain (1)		DNA replication; interspecies interaction between organisms; intracellular protein transmembrane transport; mRNA transport; nuclear membrane; nuclear pore; nuclear pore organization; nucleoplasm; protein binding; protein import into nucleus, docking; structural constituent of nuclear pore; transporter activity	GO:0006260; GO:0044419; GO:0065002; GO:0051028; GO:0031965; GO:0005643; GO:0006999; GO:0005654; GO:0005515; GO:0000059; GO:0017056; GO:0005215	IPR007230	Alternative sequence (5); Beta strand (8); Chain (2); Compositional bias (2); Domain (1); Frameshift (1); Helix (5); Modified residue (13); Natural variant (1); Sequence conflict (12); Site (1); Turn (2)	3D-structure; Alternative splicing; Chromosomal rearrangement; Complete proteome; Direct protein sequencing; Host-virus interaction; Membrane; Nuclear pore complex; Nucleus; Phosphoprotein; Polymorphism; Protein transport; Repeat; Translocation; Transport; mRNA transport	9606		Nucleoporin GLFG family	8563754; 10087256; 17287853; 15489334; 17974005; 10556215; 10209021; 11106761; 11493482; 11684705; 11986249; 15302935; 15725483; 17081983; 16467868; 16964243; 16565220; 19007248; 18187866; 18220336; 18691976; 18669648; 18318008; 12191480; 16959974		Nucleus â€º nuclear pore complex. Nucleus membrane; Peripheral membrane protein; Nucleoplasmic side.
Q10489	ODPA_SCHPO	reviewed	Pyruvate dehydrogenase E1 component subunit alpha, mitochondrial (PDHE1-A) (EC 1.2.4.1)	pda1 (SPAC26F1.03)	Schizosaccharomyces pombe (Fission yeast)	409		1.2.4.1	glycolysis; mitochondrial matrix; oxidation reduction; pyruvate dehydrogenase (acetyl-transferring) activity	GO:0006096; GO:0005759; GO:0055114; GO:0004739	IPR001017; IPR017597	Chain (1); Modified residue (4); Transit peptide (1)	Complete proteome; Glycolysis; Mitochondrion; Oxidoreductase; Phosphoprotein; Pyruvate; Thiamine pyrophosphate; Transit peptide	4896			11859360; 18257517		Mitochondrion matrix.
Q8LAH7	OPR1_ARATH	reviewed	12-oxophytodienoate reductase 1 (EC 1.3.1.42) (12-oxophytodienoate-10,11-reductase 1) (OPDA-reductase 1) (AtOPR1) (FS-AT-I)	OPR1 (At1g76680) (F28O16.5)	Arabidopsis thaliana (Mouse-ear cress)	372		1.3.1.42	12-oxophytodienoate reductase activity; FMN binding; cytoplasm; oxidation reduction; oxylipin biosynthetic process; response to cadmium ion; response to salicylic acid stimulus; response to wounding	GO:0016629; GO:0010181; GO:0005737; GO:0055114; GO:0031408; GO:0046686; GO:0009751; GO:0009611	IPR013785; IPR001155	Active site (1); Beta strand (14); Binding site (4); Chain (1); Helix (17); Region (3); Sequence conflict (2); Turn (4)	3D-structure; Alternative splicing; Complete proteome; Cytoplasm; FMN; Fatty acid biosynthesis; Flavoprotein; Lipid synthesis; NADP; Oxidoreductase; Oxylipin biosynthesis	3702	Lipid metabolism; oxylipin biosynthesis.	NADH:flavin oxidoreductase/NADH oxidase family	9346960; 10333582; 11130712; 14593172; 10872231; 11725945; 12445129		Cytoplasm.
Q9XG54	OPR1_SOLLC	reviewed	12-oxophytodienoate reductase 1 (EC 1.3.1.42) (12-oxophytodienoate-10,11-reductase 1) (OPDA-reductase 1) (LeOPR1)	OPR1	Solanum lycopersicum (Tomato) (Lycopersicon esculentum)	376		1.3.1.42	12-oxophytodienoate reductase activity; FMN binding; cytoplasm; oxidation reduction; oxylipin biosynthetic process	GO:0016629; GO:0010181; GO:0005737; GO:0055114; GO:0031408	IPR013785; IPR001155	Active site (1); Beta strand (12); Binding site (4); Chain (1); Helix (17); Region (3); Turn (5)	3D-structure; Cytoplasm; FMN; Fatty acid biosynthesis; Flavoprotein; Lipid synthesis; NADP; Oxidoreductase; Oxylipin biosynthesis	4081	Lipid metabolism; oxylipin biosynthesis.	NADH:flavin oxidoreductase/NADH oxidase family	10574986; 12445129; 11377202		Cytoplasm.
P17772	OSS2_PEA	reviewed	Organ-specific protein S2		Pisum sativum (Garden pea)	181						Chain (1); Region (1); Repeat (4)	Repeat	3888			2102854
P40149	OXC_OXAFO	reviewed	Oxalyl-CoA decarboxylase (EC 4.1.1.8)	oxc	Oxalobacter formigenes	568		4.1.1.8	magnesium ion binding; oxalate catabolic process; oxalyl-CoA decarboxylase activity; thiamin pyrophosphate binding	GO:0000287; GO:0033611; GO:0008949; GO:0030976	IPR017660; IPR000399; IPR012001; IPR011766; IPR012000	Beta strand (21); Chain (1); Helix (31); Turn (3)	3D-structure; Decarboxylase; Direct protein sequencing; Lyase; Thiamine pyrophosphate	847	Metabolic intermediate degradation; oxalate degradation; CO(2) and formate from oxalate: step 2/2.	TPP enzyme family	8157618
Q9X0Y1	P1254_THEMA	reviewed	Phosphorylated carbohydrates phosphatase TM_1254 (EC 3.1.3.-)	TM_1254	Thermotoga maritima	216		3.1.3.-	carbohydrate metabolic process; cobalt ion binding; magnesium ion binding; manganese ion binding; nickel ion binding; phosphoglycolate phosphatase activity	GO:0005975; GO:0050897; GO:0000287; GO:0030145; GO:0016151; GO:0008967	IPR005834; IPR006439; IPR006402; IPR005833	Active site (1); Beta strand (8); Chain (1); Helix (15); Turn (1)	3D-structure; Carbohydrate metabolism; Cobalt; Complete proteome; Hydrolase; Magnesium; Manganese; Metal-binding; Nickel	2336		HAD-like hydrolase superfamily	10360571; 15808744
P25096	P21_SOYBN	reviewed	Protein P21		Glycine max (Soybean)	202					IPR001938; IPR017949	Chain (1); Disulfide bond (8); Natural variant (1)	Direct protein sequencing; Disulfide bond	3847		Thaumatin family	16668608
Q9P7Y7	P5CR_SCHPO	reviewed	Pyrroline-5-carboxylate reductase (P5C reductase) (P5CR) (EC 1.5.1.2)	pro3 (SPAPYUG7.05)	Schizosaccharomyces pombe (Fission yeast)	282		1.5.1.2	binding; cytosol; oxidation reduction; proline biosynthetic process; pyrroline-5-carboxylate reductase activity	GO:0005488; GO:0005829; GO:0055114; GO:0006561; GO:0004735	IPR004455; IPR000304	Chain (1)	Amino-acid biosynthesis; Complete proteome; NADP; Oxidoreductase; Proline biosynthesis	4896	Amino-acid biosynthesis; L-proline biosynthesis; L-proline from L-glutamate 5-semialdehyde: step 1/1.	Pyrroline-5-carboxylate reductase family	11859360; 11041002
P50580	PA2G4_MOUSE	reviewed	Proliferation-associated protein 2G4 (Proliferation-associated protein 1) (Protein p38-2G4) (Mpp1) (IRES-specific cellular trans-acting factor 45 kDa) (ITAF45)	Pa2g4 (Ebp1) (Plfap)	Mus musculus (Mouse)	394			RNA binding; cytoplasm; nucleolus; rRNA processing; regulation of transcription, DNA-dependent; regulation of translation; ribonucleoprotein complex; transcription	GO:0003723; GO:0005737; GO:0005730; GO:0006364; GO:0006355; GO:0006417; GO:0030529; GO:0006350	IPR004545; IPR000994; IPR018349	Beta strand (13); Chain (1); Helix (10); Initiator methionine (1); Modified residue (5); Mutagenesis (1); Region (4); Sequence conflict (2); Turn (1)	3D-structure; Acetylation; Cytoplasm; Nucleus; Phosphoprotein; RNA-binding; Repressor; Ribonucleoprotein; Transcription; Transcription regulation; Translation regulation; rRNA processing	10090		Peptidase M24 family	7556453; 9284967; 15489334; 10950867; 15064750; 16452087; 19131326; 17690690		Cytoplasm. Nucleus â€º nucleolus.
P42731	PABP2_ARATH	reviewed	Polyadenylate-binding protein 2 (Poly(A)-binding protein 2) (PABP 2)	PAB2 (At4g34110) (F28A23.130)	Arabidopsis thaliana (Mouse-ear cress)	629	PABC domain (1); RRM (RNA recognition motif) domains (4)		RNA binding; nucleotide binding; response to salt stress	GO:0003723; GO:0000166; GO:0009651	IPR012677; IPR002343; IPR006515; IPR002004; IPR000504	Chain (1); Domain (5)	Complete proteome; RNA-binding; Repeat	3702		Polyadenylate-binding protein type-1 family	8029336; 10617198; 14593172
Q28165	PABP2_BOVIN	reviewed	Polyadenylate-binding protein 2 (Poly(A)-binding protein 2) (Poly(A)-binding protein II) (PABII) (Polyadenylate-binding nuclear protein 1) (Nuclear poly(A)-binding protein 1)	PABPN1 (PAB2) (PABP2)	Bos taurus (Bovine)	306	RRM (RNA recognition motif) domain (1)		RNA binding; cytoplasm; mRNA processing; nucleotide binding; nucleus	GO:0003723; GO:0005737; GO:0006397; GO:0000166; GO:0005634	IPR012677; IPR000504	Chain (1); Coiled coil (1); Compositional bias (1); Domain (1); Initiator methionine (1); Mass spectrometry (1); Modified residue (18); Mutagenesis (15); Region (4)	Acetylation; Coiled coil; Cytoplasm; Direct protein sequencing; Methylation; Nucleus; Phosphoprotein; RNA-binding; mRNA processing	9913			7479061; 10224081; 14627730; 10688363; 12637556; 12853485		Nucleus. Cytoplasm.
P19142	PAL2_PHAVU	reviewed	Phenylalanine ammonia-lyase class 2 (EC 4.3.1.24) (Phenylalanine ammonia-lyase class II)		Phaseolus vulgaris (Kidney bean) (French bean)	712		4.3.1.24	L-phenylalanine catabolic process; ammonia ligase activity; ammonia-lyase activity; biosynthetic process; cytoplasm; phenylpropanoid metabolic process	GO:0006559; GO:0016211; GO:0016841; GO:0009058; GO:0005737; GO:0009698	IPR001106; IPR005922	Chain (1); Cross-link (1); Modified residue (1)	Cytoplasm; Lyase; Phenylpropanoid metabolism	3885	Phenylpropanoid metabolism; cinnamic acid biosynthesis; trans-cinnamic acid from L-phenylalanine: step 1/1.	PAL/histidase family			Cytoplasm.
P45732	PALY_STYHU	reviewed	Phenylalanine ammonia-lyase (EC 4.3.1.24)	PAL17.1	Stylosanthes humilis (Townsville stylo)	715		4.3.1.24	L-phenylalanine catabolic process; ammonia ligase activity; ammonia-lyase activity; biosynthetic process; cytoplasm; phenylpropanoid metabolic process	GO:0006559; GO:0016211; GO:0016841; GO:0009058; GO:0005737; GO:0009698	IPR001106; IPR005922	Chain (1); Cross-link (1); Modified residue (1)	Cytoplasm; Lyase; Phenylpropanoid metabolism	35628	Phenylpropanoid metabolism; cinnamic acid biosynthesis; trans-cinnamic acid from L-phenylalanine: step 1/1.	PAL/histidase family	7630950		Cytoplasm.
Q8L5Y9	PANK2_ARATH	reviewed	Pantothenate kinase 2 (EC 2.7.1.33) (Pantothenic acid kinase 2)	At4g32180 (F10N7.10) (F10M6.180)	Arabidopsis thaliana (Mouse-ear cress)	870		2.7.1.33	ATP binding; coenzyme A biosynthetic process; pantothenate kinase activity	GO:0005524; GO:0015937; GO:0004594	IPR002791; IPR011602; IPR004567; IPR015844	Chain (1); Erroneous gene model prediction (3)	ATP-binding; Alternative splicing; Coenzyme A biosynthesis; Complete proteome; Kinase; Nucleotide-binding; Transferase	3702	Cofactor biosynthesis; coenzyme A biosynthesis; coenzyme A from pantothenate: step 1/5.	Type II pantothenate kinase family	10617198; 14593172
P46881	PAOX_ARTGO	reviewed	Phenylethylamine oxidase (EC 1.4.3.21) (Primary amine oxidase)		Arthrobacter globiformis	638		1.4.3.21	amine oxidase activity; cellular amine metabolic process; copper ion binding; oxidation reduction; quinone binding	GO:0008131; GO:0009308; GO:0005507; GO:0055114; GO:0048038	IPR000269; IPR015798; IPR015800; IPR015801; IPR015802	Active site (1); Beta strand (33); Chain (1); Disulfide bond (1); Helix (16); Metal binding (3); Modified residue (1); Mutagenesis (1); Propeptide (1); Turn (10)	3D-structure; Copper; Direct protein sequencing; Disulfide bond; Metal-binding; Oxidoreductase; TPQ	1665		Copper/topaquinone oxidase family	8147851; 9405045
O81304	PAP11_ARATH	reviewed	Probable plastid-lipid-associated protein 11, chloroplastic (Fibrillin-11)	PAP11 (At4g00030) (F6N15.13)	Arabidopsis thaliana (Mouse-ear cress)	212			chloroplast; structural molecule activity	GO:0009507; GO:0005198	IPR006843	Chain (1); Transit peptide (1)	Chloroplast; Complete proteome; Plastid; Transit peptide	3702		PAP/fibrillin family	10617198; 14593172		Plastid â€º chloroplast.
P05993	PAPA5_CARPA	reviewed	Cysteine proteinase (EC 3.4.22.-) (Clone PLBPC13) (Fragment)		Carica papaya (Papaya)	96		3.4.22.-	cysteine-type endopeptidase activity; proteolysis	GO:0004197; GO:0006508	IPR000169; IPR013128; IPR000668	Active site (2); Chain (1); Non-terminal residue (1)	Hydrolase; Protease; Thiol protease	3649		Peptidase C1 family	3541893
Q56ZI2	PATL2_ARATH	reviewed	Patellin-2	PATL2 (At1g22530) (F12K8.13)	Arabidopsis thaliana (Mouse-ear cress)	683	CRAL-TRIO domain (1); GOLD domain (1)		cell cycle; cell division; chloroplast; lipid binding; plasma membrane; transport; transporter activity	GO:0007049; GO:0051301; GO:0009507; GO:0008289; GO:0005886; GO:0006810; GO:0005215	IPR001071; IPR001251; IPR008273; IPR009038	Chain (1); Coiled coil (1); Compositional bias (1); Domain (2)	Cell cycle; Cell division; Coiled coil; Complete proteome; Cytoplasm; Lipid-binding; Membrane; Transport	3702		Patellin family	11130712; 14593172; 15466235		Membrane; Peripheral membrane protein. Cytoplasm.
P0AD65	PBP2_ECOLI	reviewed	Penicillin-binding protein 2 (PBP-2)	mrdA (pbpA) (b0635) (JW0630)	Escherichia coli (strain K12)	633			catalytic activity; cell wall organization; penicillin binding; peptidoglycan biosynthetic process; plasma membrane; regulation of cell shape; response to antibiotic	GO:0003824; GO:0007047; GO:0008658; GO:0009252; GO:0005886; GO:0008360; GO:0046677	IPR005311; IPR001460; IPR017790	Active site (1); Chain (1)	Antibiotic resistance; Cell inner membrane; Cell membrane; Cell shape; Cell wall biogenesis/degradation; Complete proteome; Membrane; Multifunctional enzyme; Peptidoglycan synthesis	83333	Cell wall biogenesis; peptidoglycan biosynthesis.	Transpeptidase family	3533535; 8905232; 9278503; 16738553; 2644207		Cell inner membrane; Peripheral membrane protein.
Q96QU1	PCD15_HUMAN	reviewed	Protocadherin-15	PCDH15	Homo sapiens (Human)	1955	Cadherin domains (11)		calcium ion binding; equilibrioception; extracellular region; homophilic cell adhesion; integral to membrane; photoreceptor cell maintenance; photoreceptor outer segment; plasma membrane; protein binding; response to stimulus; sensory perception of sound; stereocilium; synapse	GO:0005509; GO:0050957; GO:0005576; GO:0007156; GO:0016021; GO:0045494; GO:0001750; GO:0005886; GO:0005515; GO:0050896; GO:0007605; GO:0032420; GO:0045202	IPR002126	Alternative sequence (4); Chain (1); Compositional bias (4); Domain (11); Glycosylation (13); Natural variant (8); Sequence conflict (3); Signal peptide (1); Topological domain (2); Transmembrane (1)	Alternative splicing; Calcium; Cell adhesion; Cell membrane; Complete proteome; Deafness; Disease mutation; Glycoprotein; Hearing; Membrane; Non-syndromic deafness; Polymorphism; Repeat; Retinitis pigmentosa; Secreted; Sensory transduction; Signal; Transmembrane; Usher syndrome; Vision	9606			11487575; 11398101; 14570705; 16369489; 17974005; 15164054; 15660226; 15537665		Cell membrane; Single-pass type I membrane protein. Secreted.
[truncated: 509 more rows]
