# Supplementary material for: The first set of EST resource for gene discovery and marker development in pigeonpea (Cajanus cajan L.)
Source: BMC Plant Biol. 2010 Mar 11;10:45. doi: 10.1186/1471-2229-10-45 (PMC2923520; doi:10.1186/1471-2229-10-45)
Supplement: Additional file 11 — Hierarchical clustering of UG-III contigs. Table showing data matrix of 71 contigs as four clusters, represented in Hierarchical clustering dendrogram with corresponding number of ESTs represented from each library. [file 1471-2229-10-45-S11.XLS]

## Sheet: Sheet1
Hierarchical clustering of UG-III contigs							Total number of libraries (16)
Cluster I (Sub clusters Ia and Ib)	ICPL 20102_20 DAI	ICPL 20102_10 DAI	ICPL 20102_25 DAI	ICPL 20102_15 DAI	ICPL 20102_6 DAI	ICP 2376_15 DAI	ICP 2376_10 DAI	ICP 2376_20 DAI	ICP 2376_6 DAI	ICPL 20102_30 DAI	ICP 2376_30 DAI	ICP 2376_25 DAI	ICP 7035_60 DAS	TTB 7_45 DAS	TTB 7_60 DAS	ICP 7035_45 DAS
Contig573>Q6CQE5|TAR1_KLULAProtein TAR1 - Kluyveromyces lactis (Yeast)	6	6	1	164	1	19	5	1	2	0	0	0	0	42	0	1
Contig59>Q01033|VG48_SHV21Uncharacterized gene 48 protein - Saimiriine	3	3	5	5	3	1	4	0	0	0	0	0	0	0	0	0
Contig66>Q6CQE5|TAR1_KLULAProtein TAR1 - Kluyveromyces lactis (Yeast)	0	2	0	1	10	22	24	12	12	0	0	1	6	0	4	0
Contig73>Q8BLV3|SL9A7_MOUSESodium/hydrogen exchanger 7 - Mus musculus	0	0	1	1	3	21	4	0	9	0	0	3	1	0	0	0
Contig68>Q83NC0|Y644_TROW8UPF0182 protein TW644 - Tropheryma whipplei (strain	0	0	0	0	3	9	1	0	2	0	0	0	0	0	0	0
Contig179>Q8TGM7|ART2_YEASTUncharacterized protein ART2 - Saccharomyces	37	34	1	44	22	4	62	55	98	0	0	1	5	1	56	1
Contig360>P0C5Q0|YL54F_YEASTUncharacterized protein YLR154W-F - Saccharomyces	3	2	1	11	4	4	11	26	38	0	0	0	3	1	9	8
Contig203>Q99700|ATX2_HUMANAtaxin-2 - Homo sapiens (Human)	13	11	0	13	2	3	18	23	53	0	0	0	0	1	1	0
Cluster II
Contig200>P23472|CHLY_HEVBRHevamine-A precursor [Includes: Chitinase - Hevea	2	2	0	1	3	0	0	1	0	13	0	0	0	0	0	0
Contig19>P51091|LDOX_MALDOLeucoanthocyanidin dioxygenase - Malus domestica	0	0	1	0	0	0	0	0	0	59	0	0	0	0	0	0
Contig17>Q1G889|Y2075_LACDAUPF0246 protein Ldb2075 - Lactobacillus	2	1	0	3	1	3	5	2	9	38	0	0	0	0	0	2
Cluster III
Contig220>P30432|FUR2_DROMEFurin-like protease 2 precursor - Drosophila	0	0	0	0	0	0	0	0	0	0	2	9	0	0	0	0
Contig22>P41809|HKR1_YEASTHansenula MRAKII killer toxin-resistant protein 1	0	0	0	0	0	0	1	0	0	1	1	31	0	0	0	0
Contig229>Q4U2V3|CBPC1_DANRECytosolic carboxypeptidase 1 - Danio rerio	0	0	0	0	0	0	0	0	0	0	0	25	0	0	0	0
Contig314>Q05047|C72A1_CATROCytochrome P450 72A1 - Catharanthus roseus (Rosy	0	0	0	0	0	0	0	0	0	0	0	19	0	0	0	0
Contig313>Q3BAI2|YCX91_PHAAOUncharacterized protein ORF91 - Phalaenopsis	0	0	1	1	0	2	1	1	3	0	0	12	0	1	0	1
Contig213>P26257|BGAL_THETUBeta-galactosidase - Thermoanaerobacter	0	0	0	0	0	0	0	0	0	0	12	20	0	0	0	0
Contig209>Q0P591|MA6D1_BOVINMAP6 domain-containing protein 1 - Bos taurus	0	0	0	0	0	0	0	0	0	0	92	0	0	0	0	0
Contig210>P08814|PTMS_BOVINParathymosin - Bos taurus (Bovine)	0	0	0	0	0	0	0	0	0	0	8	0	0	0	0	0
Contig211>Q99002|1433_TRIHA14-3-3 protein homolog - Trichoderma harzianum	0	0	0	0	0	0	0	0	0	0	15	0	0	0	0	0
Contig219>Q1KMD3|HNRL2_HUMANHeterogeneous nuclear ribonucleoprotein U-like	0	0	0	0	0	0	0	0	0	0	23	0	0	0	0	0
Contig226>Q9HE25|RL17_NEUCR60S ribosomal protein L17 - Neurospora crassa	0	0	0	0	0	0	0	0	0	0	8	0	0	0	0	0
Cluster IV (Sub clusters IVa, IVb and IVc)
Contig664>Q59296|CATA_CAMJECatalase - Campylobacter jejuni	0	0	1	0	3	14	6	3	2	1	0	10	179	0	94	1
Contig414>Q93VI8|TLP7_ARATHTubby-like F-box protein 7 - Arabidopsis thaliana	0	0	0	0	0	0	0	0	0	0	0	0	15	0	0	0
Contig467>P38739|WSC4_YEASTCell wall integrity and stress response component	0	0	0	0	0	0	0	0	0	0	0	0	11	0	0	0
Contig523>Q8K9E7|SYA_BUCAPAlanyl-tRNA synthetase - Buchnera aphidicola	0	0	0	0	0	0	0	0	0	0	0	0	1	0	17	1
Contig445>O48549|RS61_ARATH40S ribosomal protein S6-1 - Arabidopsis thaliana	0	0	0	0	0	0	0	0	0	0	0	0	1	0	12	0
Contig589>Q9LH76|RHM3_ARATHProbable rhamnose biosynthetic enzyme 3 -	0	0	0	0	0	0	0	0	0	0	0	0	0	0	10	0
Contig600>P51823|ARF2_ORYSJADP-ribosylation factor 2 - Oryza sativa subsp.	0	0	0	0	0	0	0	0	0	0	0	0	0	0	10	0
Contig602>P22793|TRHY_SHEEPTrichohyalin - Ovis aries (Sheep)	0	0	0	0	0	0	0	0	0	0	0	0	0	0	10	0
Contig613>Q9M5X8|NLTP_PRUAVNon-specific lipid-transfer protein precursor -	0	0	0	0	0	0	0	0	0	0	0	0	0	0	10	0
Contig620>Q2PMU9|ATPE_SOYBNATP synthase epsilon chain - Glycine max	0	0	0	0	0	0	0	0	0	0	0	0	5	1	10	0
Contig92>P93276|M030_ARATHUncharacterized mitochondrial protein AtMg00030 -	14	73	0	1	19	1	12	8	11	0	0	0	0	25	1	0
Contig444>Q2PMT7|PSBM_SOYBNPhotosystem II reaction center protein M -	0	0	0	0	0	0	0	0	0	0	0	0	2	15	0	0
Contig579>Q2PMS5|RR16_SOYBNChloroplast 30S ribosomal protein S16 - Glycine	0	1	0	0	0	0	0	0	0	0	0	0	0	12	0	0
Contig268>Q9ULL4|PLXB3_HUMANPlexin-B3 precursor - Homo sapiens (Human)	0	0	0	0	0	1	0	0	2	0	0	0	10	118	7	31
Contig578>Q9MTN0|YCX6_OENHOUncharacterized 6.9 kDa protein in psbD-trnT	0	0	0	0	0	0	0	0	1	0	0	0	4	25	7	0
Contig393>P00865|RBS1_SOYBNRibulose bisphosphate carboxylase small chain 1,	0	0	0	0	0	0	0	0	0	0	0	0	65	116	1	47
Contig640>P31336|PST2_GOSHIPhotosystem II 5 kDa protein, chloroplast	0	0	0	0	0	0	0	0	0	0	0	0	5	11	0	2
Contig398>Q9SUI5|PSAK_ARATHPhotosystem I reaction center subunit psaK,	0	0	0	0	0	0	0	0	0	0	0	0	6	4	0	9
Contig386>P43399|MT1_TRIRPMetallothionein-like protein 1 - Trifolium repens	3	0	5	1	2	2	2	1	1	0	0	0	20	8	4	24
Contig427>P17067|CAHC_PEACarbonic anhydrase, chloroplast precursor - Pisum	0	0	0	0	0	0	0	0	0	0	0	0	9	1	2	15
Contig450>Q5XJD3|FIP1_DANREPre-mRNA 3-end-processing factor FIP1 - Danio	0	0	0	0	0	0	0	0	0	0	0	0	6	1	0	16
Contig480>Q39459|MT2_CICARMetallothionein-like protein 2 - Cicer arietinum	0	0	0	0	0	0	0	0	0	0	0	0	9	2	4	9
Contig381>Q40901|THG_PETINGamma-thionin homolog PPT precursor - Petunia	0	0	0	0	2	0	0	1	1	0	0	0	2	2	8	12
Contig173>Q43517|FER1_SOLLCFerredoxin-1, chloroplast precursor - Solanum	0	0	0	0	0	0	0	0	0	1	0	0	1	3	3	15
Contig688>Q0ZJ19|YCF3_VITVIPhotosystem I assembly protein ycf3 - Vitis	0	0	1	0	0	0	1	0	0	0	0	0	0	1	1	18
Contig408>P26585|HMGL_SOYBNHMG1/2-like protein - Glycine max (Soybean)	0	0	0	1	0	0	0	0	0	0	0	0	0	1	0	16
Contig377>Q6BK66|CCS1_DEBHASuperoxide dismutase 1 copper chaperone -	0	0	0	0	0	0	0	0	0	0	0	0	0	1	0	17
Contig390>Q05502|HHEX_CHICKHomeobox protein PRH - Gallus gallus (Chicken)	0	0	0	0	0	0	0	0	0	0	0	0	1	4	1	39
Contig375>P40620|HMGL_VICFAHMG1/2-like protein - Vicia faba (Broad bean)	0	0	0	0	0	0	0	0	0	0	0	0	0	0	0	19
Contig380>Q01838|P60_LISSEProtein p60 precursor - Listeria seeligeri	0	0	0	0	0	0	0	0	0	0	0	0	0	0	0	12
Contig388>P24805|TSJT1_TOBACStem-specific protein TSJT1 - Nicotiana tabacum	0	0	0	0	0	0	0	0	0	0	0	0	0	0	0	12
Contig394>A4VLQ5|NUDC_PSEU5NADH pyrophosphatase - Pseudomonas stutzeri	0	0	0	0	0	0	0	0	0	0	0	0	0	0	0	10
Contig395>Q08DC7|RGS19_BOVINRegulator of G-protein signaling 19 - Bos taurus	0	0	0	0	0	0	0	0	0	0	0	0	0	0	0	12
Contig400>P49107|PSAN_ARATHPhotosystem I reaction center subunit N,	0	0	0	0	0	0	0	0	0	0	0	0	0	0	0	21
Contig407>P40602|APG_ARATHAnter-specific proline-rich protein APG precursor -	0	0	0	0	0	0	0	0	0	0	0	0	0	0	0	10
Contig429>Q9XFB0|YAB2_ARATHAxial regulator YABBY 2 - Arabidopsis thaliana	0	0	0	0	0	0	0	0	0	0	0	0	0	0	0	13
Contig446>Q7DLR9|PSB4_ARATHProteasome subunit beta type-4 precursor -	0	0	0	0	0	0	0	0	0	0	0	0	0	0	0	10
Contig454>Q93VR4|ML423_ARATHMLP-like protein 423 - Arabidopsis thaliana	0	0	0	0	0	0	0	0	0	0	0	0	0	0	0	12
Contig456>Q9XEX2|PRX2B_ARATHPeroxiredoxin-2B - Arabidopsis thaliana	0	0	0	0	0	0	0	0	0	0	0	0	0	0	0	14
Contig529>Q9STQ3|AGP13_ARATHArabinogalactan peptide 13 precursor -	0	0	0	0	0	0	0	0	0	0	0	0	0	0	0	10
Contig548>P40002|YEA7_YEASTUncharacterized protein YEL007W - Saccharomyces	0	0	0	0	0	0	0	0	0	0	0	0	0	0	0	10
Contig549>Q4SUE2|CCD72_TETNGCoiled-coil domain-containing protein 72 -	0	0	0	0	0	0	0	0	0	0	0	0	0	0	0	12
Contig372>Q9FY64|RS154_ARATH40S ribosomal protein S15-4 - Arabidopsis	0	0	0	0	0	0	0	0	0	0	0	0	1	0	0	12
Contig385>Q43517|FER1_SOLLCFerredoxin-1, chloroplast precursor - Solanum	0	0	0	0	0	0	0	0	0	0	0	0	7	5	3	36
Contig419>Q06930|ABR18_PEAABA-responsive protein ABR18 - Pisum sativum	0	0	0	0	0	0	0	0	0	0	0	0	2	0	0	11
Contig379>Q9XF89|CB26_ARATHChlorophyll a-b binding protein CP26, chloroplast	0	0	0	0	0	0	0	0	0	0	0	0	2	2	0	19
Contig532>P62104|PSBI_WHEATPhotosystem II reaction center protein I -	0	0	0	0	0	0	0	0	0	0	0	0	2	1	0	14
Contig389>P06183|PSBR_SOLTUPhotosystem II 10 kDa polypeptide, chloroplast	0	0	0	0	0	0	0	0	0	0	0	0	3	12	3	16
Contig546>Q3MJK5|CD2L7_RATCell division cycle 2-related protein kinase 7 -	0	0	0	0	0	0	0	0	0	0	0	0	9	22	5	25
