# Supplementary material for: The first set of EST resource for gene discovery and marker development in pigeonpea (Cajanus cajan L.)
Source: BMC Plant Biol. 2010 Mar 11;10:45. doi: 10.1186/1471-2229-10-45 (PMC2923520; doi:10.1186/1471-2229-10-45)
Supplement: Additional file 12 — List of newly developed pigeonpea EST-SSRs. List of newly developed pigeonpea EST-SSR markers with corresponding details of primer ID, SSR motif, primer sequence, melting temperature and product size. [file 1471-2229-10-45-S12.XLS]

## Sheet: Sheet1
List of newly developed pigeonpea EST-SSR primers with ID, SSR motif, Primer sequence, Melting temperature and Product size
Sl. No.	Primer ID	SSR	FORWARD PRIMER1 (5'-3')	REVERSE PRIMER1 (5'-3')	Tm(°C)	PRODUCT size (bp)
1	ICPeM0001	(A)56ttg(A)30	ATGGTGCAAGTCTGAGATCG	ATTCCCTTGGGGTTAAGCAG	60.312	240
2	ICPeM0002	(A)122n(C)12n(C)10	GGAATTCCATTGTTGGTGATTT	TTGGGGGCCCCTTAAAAA	62.381	279
3	ICPeM0003	(A)23n(A)11n(C)12	TGCCACATCTTTTGCAAATACTA	GCCCCAAAAGAGATACCACA	59.933	264
4	ICPeM0004	(A)50t(A)29	TCTCCACAAATTTATCATGCCA	TTTTCCATATGGTTGACCTGC	59.815	253
5	ICPeM0005	(A)99n(C)11	TTGAAATGATGTGAGGTGCG	AATTTGTCCCCAGTTTTCCC	60.032	269
6	ICPeM0006	(T)37gg(T)56	CCCGGAATTTCTTTTGGTTT	GGTTTGTTGAATCTTCATTCTTTTG	60.25	246
7	ICPeM0007	(T)27gg(T)66	GGCCCCTTAGAAAAATCCAA	TTTGCCGCAATCTTTATTGA	59.286	279
8	ICPeM0008	(A)138n(A)11n(C)10n(C)10	ATAATATTGTTGGTTCAATTTTGGT	AAAAACCCAAACATGTCCCC	60.817	272
9	ICPeM0009	(A)85g(A)27	CGGGGCGTTTAAATGAATAC	GGGAATTTCCTTGGGGTTTA	59.992	208
10	ICPeM0010	(T)11n(T)20	CCCCTTTAGGATGGTCCAAT	CTCCATGGAAGGCTAGGTTG	59.688	266
11	ICPeM0011	(A)58gggg(A)24	TGGTAATCGATTTGAAGTTCTTG	AATTCCAAGTTTGGCTTCCC	60.299	280
12	ICPeM0012	(A)102n(C)13n(C)10	TTTCTAGTGCAATGTCTTTTATGGA	AAGTTTCCCCGGTTTTCTTC	59.438	272
13	ICPeM0013	(A)87g(A)29n(C)11	AGACACCGGGCTCATTCA	TTGGGGGCCCCTTAAAAA	62.381	279
14	ICPeM0014	(A)11n(A)10n(C)12	CGTGGAAGAAAAATTTGGGA	TAAAGAAAGGGCCCCAAAAG	60.404	232
15	ICPeM0015	(A)51n(A)25	TGGTGGATTAGGGATGGTGT	CCTTTTGGAAAATCCCAGGT	60.159	256
16	ICPeM0016	(A)51n(A)18	CATGGTTGCTGTCCTTTTAGC	CCTAGGGGTTTAAACAGGGG	59.693	140
17	ICPeM0017	(AG)8n(AT)8	CGGGGACTGATTAGCACAGA	CCTGATAGCCACCTTCTTTCTT	58.914	206
18	ICPeM0018	(A)10taca(T)12	CTTGAACTTAGTGGGCCAGG	TGTTGTTTTGGTTATTATTGAGAGC	58.729	201
19	ICPeM0019	(TTA)7n(T)12	CGCTGACTTCAAATCTGCCT	AAAAATGCCATCGCCATAAG	59.928	236
20	ICPeM0020	(A)106n(C)13n(C)11	TTGCCAAAATGGATTTGAATTA	CGTGTTTCCCCCAATTTTT	59.648	280
21	ICPeM0021	(A)10n(A)11n(C)12n(C)12	AAAAATTGGGGGAAACACG	CCCAAAAAGAAAACCCCTTT	59.325	237
22	ICPeM0022	(A)11cccg(A)10	AATTTTTAAAGGGCCCCCA	TTGGGAGGAAAAGGGAAAAG	60.395	279
23	ICPeM0023	(A)128n(C)11n(C)11	CGGTTCATTGTATATAAAGAGAGATTG	TTTGGGGCCCCTTAAAAA	60.231	279
24	ICPeM0024	(A)11cccg(A)10	CCCCCGTTTAAACCAAAAA	CCCAAATAAAGGGGGTTTGT	59.918	246
25	ICPeM0025	(A)10n(C)11n(C)11n(C)12	AAAAGTTTTTCCGGGGGA	GGAAAAGCCCCCAATAACAA	61.011	223
26	ICPeM0026	(A)11cccg(A)10	AAAATTGGGGAAAAACAGGG	ACCCAAATAAAGGGGGTTTG	59.918	141
27	ICPeM0027	(A)11cccg(A)10	CGGGGAAAACAAACCTTGA	ATTAAATGGGGTTTGGTCCC	59.756	177
28	ICPeM0028	(A)58cc(A)27	TGTAGCTTTTGTCCTCTCCG	CCGGATTTCCTTTGGGTTTA	61	239
29	ICPeM0029	(A)57t(A)30	TTTGTGGTTTGCAGCTCTTG	CCCGAATTTCCTAGGGGTTA	60.136	184
30	ICPeM0030	(A)52tt(A)28	TGATTGCTGGAAGCTTGTTG	AAGTATGCCTTCCACGGGTT	60.743	252
31	ICPeM0031	(A)13gn(A)67n(A)19	TTTGGTAAAATCACGTTGGC	GAAAACCCAAGTGGCCTTC	59.517	279
32	ICPeM0032	(A)10gccgg(A)10	TAACCCCTAGGAAATTCGGG	CCCAGTTTTCCCCTTTGAA	59.888	275
33	ICPeM0033	(A)12tt(A)12n(A)13	TTTTTAAAAGGCCCCAAAAA	GAAGGAAGGAAAGGGGTCAA	60.414	272
34	ICPeM0034	(A)13n(AT)9	GAAAGCCCATCCAAAACAAA	GCTCTTGCATTTGCCATTCT	60.361	236
35	ICPeM0035	(T)21n(A)11	AGGCGGATCTATCCACACAG	GCGTACGATATTTTTCCAGCA	60.109	218
36	ICPeM0036	(G)13n(A)10	AGAGAAAAGGAGGGTGTGGG	CATTCCCATTACTCGCCCTA	59.916	234
37	ICPeM0037	(A)38t(A)11c(A)16	CGTCAATCTGTGCTTGGTGT	CAATTGGTAACCTGCAAGGG	60.357	237
38	ICPeM0038	(C)15acctcactaaccaaact(C)10	CCCTCCCCCTTTTACACATT	GAGGAAGAGGGAGTATGGGG	59.89	266
39	ICPeM0039	(G)10n(T)94	CCCCTTAAAAATCCCCAAGT	GGCTCAGAGAAAATTGAAGAGAA	59.146	262
40	ICPeM0040	(G)12n(G)10	GTGTGGGCGTTGTTGGTT	AAGCATTAATGGAACGCACC	59.967	193
41	ICPeM0041	(T)12n(A)10	TCCACAAATCCATCCGTACA	CTCCAAGACATCCACCACCT	59.962	272
42	ICPeM0042	(T)19c(T)10	GTGGCAGTAATGGCGAGAAT	CAGTCCGACCCTCTTGAAAA	60.224	233
43	ICPeM0043	(A)19ggg(A)75	TGGCTGTAAATCACTTGAGGA	TCCCGGCGCTTGTTAAAG	62.199	277
44	ICPeM0044	(T)27ggatcaaatggcataaca(AT)8	TAGGGTACGCTGGATCTTGG	TTTCTCTACGGGGGTGAATG	59.926	253
45	ICPeM0045	(T)19a(T)13	TCTAGCCTTTAGGGCGTTCA	TGAGAAGCTCCCATTCACAA	59.369	273
46	ICPeM0046	(T)13g(T)10	TTTCTGAGTTTTTCAGGGGC	ATTGGATTCGCTACACAGCC	60.103	155
47	ICPeM0047	(T)18c(T)27	AGGTACATTGGCGTGATCG	GGTGGTGATATCTAGGCGGA	59.917	213
48	ICPeM0048	(A)90n(C)10	CGCGTTTCTGAATTGCCTAT	TTGGGGGCCCCTTAAAAA	62.381	276
49	ICPeM0049	(A)11ccg(A)10	GAATTTTTAAAAGGGCCCCA	CACAAGTTTTTCCCCTTGGA	59.942	201
50	ICPeM0050	(A)112n(C)13n(C)11	TTTGCTTAAATTGAAAATCTCCG	TTTTTGGGGGCCCTTTTG	62.955	264
51	ICPeM0051	(A)98n(A)19n(C)11	GGTCACAGACCAAATAGTTTTAGGA	AAAAACCAAGGTTTGCCCC	61.065	279
52	ICPeM0052	(C)12tccctcctctcgccca(C)12	ATACACACCAGCCCACCC	GCAGCATGCAGCTGGTAATA	60.006	233
53	ICPeM0053	(C)24t(C)26	CTCCCTCTCCCTCCCTCCT	GGCAACAAAAGGCGATAAGA	60.209	136
54	ICPeM0054	(G)10agccc(G)10	GTGGATAACACCCAACACCC	AAACGGCCAAAATTCAAATG	59.81	137
55	ICPeM0055	(A)21caac(A)14	GCCTCCCCATTACCCTCTT	GCGGCCTTTCGTCTTTTT	60.331	179
56	ICPeM0056	(C)10(T)28	TATTCAAGGCGACGACCC	TTATTGCGGGGCTATTCAAG	60.054	271
57	ICPeM0057	(A)10ccac(A)11	TGAGTGTCTCGGAATGGACA	GGGTTGTTTTGTGGTTTGGT	59.592	223
58	ICPeM0058	(T)12n(A)20	GAGCCGGTCACGTGTTTAAT	CGGTTTGTCGTTAGGTCACA	59.609	259
59	ICPeM0059	(A)51c(A)12	TGCGATATTCCTTGGTTTCG	GGAGCCCTGTTTTGTTGTTT	59.077	203
60	ICPeM0060	(T)13c(T)10	GGCTCTGAGGTTGTGGAAAA	TTGAGGTAAGGCAACCTGCT	59.875	280
61	ICPeM0061	(T)19n(A)28	CATGCATTTTTGCCGCTAAT	TCAGAGCGATACCAAATGGA	59.226	243
62	ICPeM0062	(A)36c(A)22	CCCATTATTCATGCAATCCC	CCACGGTGAATTTGGAGTTC	60.353	195
63	ICPeM0063	(T)18c(T)21	ACTCTGGATGATCGAGTCGG	AACCGCACACTTTTGGGTAG	60.03	246
64	ICPeM0064	(ATT)7(T)10	GTTGGGATCTTCCGTTACCA	CCCACGCGAAAGCTATTATT	59.234	239
65	ICPeM0065	(A)10(AT)9	TTGCAAGAAGAATTGCATCG	TCTAGGGATCCCCTTTTTGG	60.25	278
66	ICPeM0066	(AT)9	ACGAGTCCTTTCTCTCCGGT	TCCTTTACCACGCACCCTAC	59.993	162
67	ICPeM0067	(TA)11	CGGGGATCATCACAAACAG	CTCTTACCTGCGCAACATCA	60.011	167
68	ICPeM0068	(GT)11	CAACTGCCGTGTTTTCAATG	TCATCCACAAATAGCACCCA	59.924	211
69	ICPeM0069	(AT)8	GGTGACAGAGGCATAACAAACA	TTTTGAGGACCCCATTATGC	59.762	110
70	ICPeM0070	(AT)8	AAGCTTCCAACCTTACAGCG	TAAACGAGGCAATGAATGGG	60.827	270
71	ICPeM0071	(GA)9	CCGTTGTGCTCTCAATGCTA	CGGTTCCGCTGCAATAATAA	60.95	244
72	ICPeM0072	(AT)8	CAGATACGCACGCTGTATGTTT	CCATGTAGGATCAAGCCTCAA	60.081	101
73	ICPeM0073	(AG)9	GAAAGACAGCCCCATTTTCA	AATGTCTCCACAAAGGACGG	59.966	133
74	ICPeM0074	(AGA)6	TCATGGGTATGGAGAGCACA	AAAAGGCACACCCCTCACTA	59.592	234
75	ICPeM0075	(ACA)6	AGAGAATGGCTCAGGCAATG	GCAAGCACAGCTTGAACAAA	60.18	271
76	ICPeM0076	(CTT)6	TCTTTGCATCCCTTAGCACC	AGGCTTCAGATGATGGGATG	60.034	276
77	ICPeM0077	(AAT)7	ACATTGGCCTGATGGGAATA	TAGCCGCGCTAGTCTCTTTC	59.889	278
78	ICPeM0078	(GCC)6	GGGAACAGGAAACCAAGACA	CGTCGTGAAGGTGGATACAA	59.566	238
79	ICPeM0079	(ATT)6	AACGTACATGGCACTGATCG	TCCTTCCTCCTCAATGGTTG	60.042	199
80	ICPeM0080	(TGGAC)5	AGGGGCACACGTAAAGTGAC	GCCGAAAACACTAGAAGGCA	60.386	127
81	ICPeM0081	(TAAT)5	GCCATTTTCTACAACCCCAA	GTGCAAACAAGTCCCGATCT	60.119	276
82	ICPeM0082	(AT)9	TGGAGATGGTGGTACGTTGA	CGTCCCTATACACAAATGGGA	59.693	263
83	ICPeM0083	(AG)9	CTTGAGCGAAGCGTAAAAGC	GCTTCCAGAGCGTACTCCAC	60.02	160
84	ICPeM0084	(TATG)6	GCAAAAGCTTAGGAACCTGC	TGAATCTCAGCCTCGCTTTT	60.096	204
