# Supplementary material for: The first set of EST resource for gene discovery and marker development in pigeonpea (Cajanus cajan L.)
Source: BMC Plant Biol. 2010 Mar 11;10:45. doi: 10.1186/1471-2229-10-45 (PMC2923520; doi:10.1186/1471-2229-10-45)
Supplement: Additional file 13 — List of pigeonpea elite genotypes used for diversity assessment. List of pigeonpea accessions used in assessment of newly synthesized EST-SSR markers with corresponding details of species name, geographical origin, type. [file 1471-2229-10-45-S13.XLS]

## Sheet: Sheet1
List of pigeonpea genotypes used in diversity assessment with newly synthesized EST-SSRs
Sl. No.	Genotype	Species	Geographical origin	Type
1	ICPL 87119	Cajanus cajan	ICRISAT, India	Cultivated
2	ICPL 96053	Cajanus cajan	ICRISAT, India	Cultivated
3	ICPL 20096	Cajanus cajan	ICRISAT, India	Cultivated
4	ICPL 20097	Cajanus cajan	ICRISAT, India	Cultivated
5	ICPL 20098	Cajanus cajan	ICRISAT, India	Cultivated
6	ICPL 20099	Cajanus cajan	ICRISAT, India	Cultivated
7	ICPL 20108	Cajanus cajan	ICRISAT, India	Cultivated
8	ICPL 20110	Cajanus cajan	ICRISAT, India	Cultivated
9	ICPL 20112	Cajanus cajan	ICRISAT, India	Cultivated
10	ICPL 20113	Cajanus cajan	ICRISAT, India	Cultivated
11	ICPL 20125	Cajanus cajan	ICRISAT, India	Cultivated
12	ICPL 20127	Cajanus cajan	ICRISAT, India	Cultivated
13	ICPL 20129	Cajanus cajan	ICRISAT, India	Cultivated
14	ICPL 20135	Cajanus cajan	ICRISAT, India	Cultivated
15	ICPL 99050	Cajanus cajan	ICRISAT, India	Cultivated
16	ICPL 99052	Cajanus cajan	ICRISAT, India	Cultivated
17	ICPL 96058	Cajanus cajan	ICRISAT, India	Cultivated
18	ICPB 2042	Cajanus cajan	ICRISAT, India	Cultivated
19	ICPB 2049	Cajanus cajan	ICRISAT, India	Cultivated
20	ICPB 2051	Cajanus cajan	ICRISAT, India	Cultivated
21	ICP 7035	Cajanus cajan	India	Cultivated
22	ICPL 88039	Cajanus cajan	ICRISAT, India	Cultivated
23	ICPL 88034	Cajanus cajan	ICRISAT, India	Cultivated
24	ICPL 87091	Cajanus cajan	ICRISAT, India	Cultivated
25	ICP 8863	Cajanus cajan	ICRISAT, India	Cultivated
26	ICPL 85063	Cajanus cajan	ICRISAT, India	Cultivated
27	ICPL 332	Cajanus cajan	ICRISAT, India	Cultivated
28	ICPL 87051	Cajanus cajan	ICRISAT, India	Cultivated
29	ICPL 84023	Cajanus cajan	ICRISAT, India	Cultivated
30	ICPL 86012	Cajanus cajan	ICRISAT, India	Cultivated
31	ICP 2376	Cajanus cajan	India	Cultivated
32	ICPB 2043	Cajanus cajan	ICRISAT, India	Cultivated
33	ICP 15661	Cajanus platycarpus	India	Wild
34	ICP 15695	Cajanus scarabaeoides	Sri Lanka	Wild
35	ICP 15706	Cajanus scarabaeoides	India	Wild
36	ICP 15758	Cajanus scarabaeoides	Indonesia	Wild
37	ICP 16146	Cajanus platycarpus	India	Wild
38	1CP 15907	Cajanus scarabaeoides	Sri Lanka	Wild
39	ICP 15741	Cajanus scarabaeoides	India	Wild
40	ICP 15717	Cajanus scarabaeoides	India	Wild
