# Supplementary material for: The first set of EST resource for gene discovery and marker development in pigeonpea (Cajanus cajan L.)
Source: BMC Plant Biol. 2010 Mar 11;10:45. doi: 10.1186/1471-2229-10-45 (PMC2923520; doi:10.1186/1471-2229-10-45)
Supplement: Additional file 14 — Validation of in silico identified SNPs in EST contigs through sequencing. Validation experiments of in silico identified SNPs have been shown in this file for 10 contigs. [file 1471-2229-10-45-S14.XLS]

## Sheet: Sheet1
Additional file 14: Validation of in silico identified SNPs in EST contigs through sequencing
Contig ID	Number of ESTs	Genbank IDs of ESTs present in contigs	Genotypes represented in contigs	Name of primer pair for contig	Primer pairs (F= Forward primer, R= Reverse primer)	PCR product size (bp)	Sequences of amplicons	Identification of SNPs
Contig67	10	GR463993, GR464208, EE604883, EE604967, GR464234, GR470186, GR470221, GR468108, GR468498, GR468132	ICPL 20102, ICP 2376, ICP 7035, UPAS 120	CcS2C023	F: 5'-CCGGGTTTTCCCTTTTATGT-3' R: 5'-CTTGTGGGTCAACCCTGACT-3'	Not obtained	-
Contig210	9	GR466138, GR466218, GR468102, EE604875, EE604961, GR472886, GR473024, GR472944, GR473604	ICPL 20102, TTB 7, UPAS 120	CcS2C052	F: 5'-CACATCTCAACTGGTGGTGG -3' R: 5'- GGAAATTGGCCACTGAGAAA-3'	348	Good quality seuences	ICPL 20102 and TTB 7 (384 bp), ICP 7035 and TTB 7 (384 bp), ICP 2376 and TTB 7 (384 bp); ICPL 20102 and TTB 7 (390 bp), ICP 7035 and TTB 7 (390 bp), ICP 2376 and TTB 7 (390 bp); ICPL 20102 and TTB 7 (428 bp), ICP 7035 and TTB 7 (428 bp), ICP 2376 and TTB 7 (428 bp); ICPL 20102 and TTB 7 (541 bp), ICP 7035 and TTB 7 (541 bp), ICP 2376 and TTB 7 (541 bp);
Contig330	5	GR471219, GR471620, GR471355, GR469388, GR468370	ICP 2376, ICP 7035	CcS2C079	F: 5'-CGATGATCCACGAAAAACCT -3' R: 5'- TCAGCATGTGACGAGTGGTT-3'	Not obtained	-
Contig433	5	GR470414, GR470548, GR470174, GR472206, GR472841	ICP 7035, TTB 7	CcS2C0122	F: 5'-TCCAATCTGAAAAGCCAACC -3' R: 5'-GATGGGTCTCCTTCGTTGAA-3'	337	Good quality seuences	ICP 7035 and TTB 7 (261 bp), ICPL 20102 and TTB 7 (261 bp) and ICP 2376 and TTB 7 (261 bp); ICP 7035 and TTB 7 (398 bp), ICP 7035 and ICP 2376 (398 bp) and ICP 7035 and ICPL 20102 (398 bp)
Contig535	17	GR471690, GR470737, GR470438, GR470440, GR470129, GR470401, GR470403, GR470151, GR472806, GR470420, GR470953, GR470855, GR470836, GR470867, GR470485, GR470840, GR471648	ICP 7035, TTB 7	CcS2C0152	F: 5'-TTTCAATTGGGGAGAGATGG -3' R: 5'- ACGTAACCCAGGACGTGAAG-3'	283	Good quality seuences	ICPL 20102 and TTB 7 (774 bp), ICP 2376 and TTB 7 (774 bp), ICP 7035 and TTB 7 (774 bp)
Contig555	6	GR472621, GR472840, GR472016, EE604954, EE604869, GR466169,	ICPL 20102, TTB 7, UPAS 120	CcS2C0161	F: 5'-AAGCCCAAGAAGATCAAGCA -3' R: 5'- AGCACCAGCCTTCTGGTAGA-3'	207	Good quality seuences	ICPL 20102 and ICP 7035 (467 bp), ICPL 20102 and TTB 7 (467 bp), ICP 2376 and ICP 7035 (467 bp), ICP 2376 and TTB 7 (467 bp)
Contig587	5	GR472671, GR471918, GR472649, GR472649, GR465147	ICPL 20102, ICP 7035, TTB 7	CcS2C0169	F: 5'-TGGAACTGTTGCTCTTCGTG-3' R: 5'- AGCCACCCATCTTCACAAAC-3'	Not obtained	-
Contig620	13	GR472789, GR469023, GR477688, GR468245, GR464104, GR467146, GR468225, GR467699, GR464098, GR467582, GR465985, GR464029, GR465965	ICPL 20102, ICP 2376, TTB 7	CcS2C0183	F: 5'-TGGAACTGGGAAGATTCCTG-3' R: 5'-CCAGGTGAAGTCTGGGTCAT-3'	169	Good quality seuences	ICPL 20102 and TTB 7 (377 bp), ICP 2376 and TT B 7 (377bp), ICP 7035 and TT B 7 (377 bp)
Contig632	5	GR473040, GR473720, GR473623, GR469847, GR464424	ICPL 20102, TTB 7	CcS2C0188	F: 5'-CATGAGAATTGGACCAGCCT -3' R: 5'-CGTAATATCCAGCAGCAGCA -3'	Not obtained	-
Contig718	5	EE595415, GR466029, GR465711, GR466097, GR464032	ICPL 20102, UPAS 120	CcS2C0214	F: 5'-CCAGTTGAAGGTCGGTGTTT -3' R: 5'- ATTACCACCGATAAAGCCCC -3'	301	Good quality seuences	ICPL 20102 and ICP 2376 (314 bp), ICPL 20102 and ICP 7035 (314 bp), ICPL 20102 and TTB 7 (314 bp); ICPL 20102 and ICP 2376 (589 bp), ICPL 20102 and TTB 7 (589 bp) and ICP 2376 and ICP 7035 (589 bp)
